# Supplementary material for: Epistasis mediates the evolution of the receptor binding mode in recent human H3N2 hemagglutinin
Source: Nat Commun. 2024 Jun 18;15:5175. doi: 10.1038/s41467-024-49487-4 (PMC11189414; doi:10.1038/s41467-024-49487-4)
Supplement: Supplementary file 4 — Supplementary Data 1 [file 41467_2024_49487_MOESM4_ESM.xlsx]

## Sheet: Shenyang-Modified
Supplementary Data 1. Glycan array compound list
Glycan #	Catalogue	Structure	Symbol
1	M040	Galβ(1-4)-GlcNAcβ-ethyl-NH2
2	M221			WJ-149
3	M222			152Sp14
4	M009	Galβ(1-4)-GlcNAcβ(1-2)-Manα(1-3)-[Galβ(1-4)-GlcNAcβ(1-2)-Manα(1-6)]-Manβ(1-4)-GlcNAcβ(1-4)-GlcNAcβ-Asn-NH2
5	M226			375Sp22
6	M227			487Sp19
7	SW32	NeuAca(2-3)-Galβ(1-4)-GlcNAcβ-ethyl-NH2		Same as M012
8	SW33	NeuAca(2-3)-Galβ(1-4)-GlcNAcβ(1-3)-Galβ(1-4)-GlcNAcβ-ethyl-NH2		Same as M014
9	SW34	NeuAcα(2-3)-Galβ(1-4)-GlcNAcβ(1-3)-Galβ(1-4)-GlcNAcβ(1-3)-Galβ(1-4)-GlcNAcβ-ethyl-NH2		Same as M035
10	M045	NeuAcα(2-3)-Galβ(1-3)-GalNAca-Thr-NH2
11	M120	3’ NeuAc LN Core 1 (1163)
12	M128	3’ NeuAc DiLN Core 1 (1528)
13	M142	3’ NeuAc TetraLN Core 1 (2259)
14	M143	3’ NeuAc PentaLN Core 1 (2624)
15	M050	NeuAcα(2-3)-Galβ(1-4)-GlcNAcβ(1-6)-[Galβ(1-3)]-GalNAca-Thr-NH2
16	M053	NeuAcα(2-3)-Galβ(1-4)-GlcNAcβ(1-3)-Galβ(1-4)-GlcNAcβ(1-6)-[Galβ(1-3)]-GalNAca-Thr-NH2
17	M202	3’ NeuAc TriLN Core 2 (1894)
18	M152	3’ NeuAc TetraLN Core 2 (2259)
19	M149	3’ NeuAc PentaLN Core 2 (2624)
20	SW07	NeuAca2-3Galb1-4GlcNAcb1-2Mana1-3(NeuAca2-3Galb1-4GlcNAcb1-2Mana1-6)Manb1-4GlcNAcb1-4GlcNAc-AsnGly
21	SW08	NeuAca2-3Galb1-4GlcNAcb1-3Galb1-4GlcNAcb1-2Mana1-3(NeuAca2-3Galb1-4GlcNAcb1-3Galb1-4GlcNAcb1-2Mana1-6)Manb1-4GlcNAcb1-4GlcNAc-AsnGly
22	SW09	(NeuAca2-3Galb1-4GlcNAcb1-3Galb1-4GlcNAcb1-3Galb1-4GlcNAcb1-2Mana1-6)NeuAca2-3Galb1-4GlcNAcb1-3Galb1-4GlcNAcb1-3Galb1-4GlcNAcb1-2Mana1-3Manb1-4GlcNAcb1-4GlcNAc-AsnGly
23	SW10	NeuAca2-3Galb1-4GlcNAcb1-2Mana1-3(NeuAca2-3Galb1-4GlcNAcb1-2Mana1-6)Manb1-4GlcNAcb1-4(Fuca1-6)GlcNAc-AsnGly
24	SW11	NeuAca2-3Galb1-4GlcNAcb1-3Galb1-4GlcNAcb1-2Mana1-3(NeuAca2-3Galb1-4GlcNAcb1-3Galb1-4GlcNAcb1-2Mana1-6)Manb1-4GlcNAcb1-4(Fuca1-6)GlcNAc-AsnGly
25	SW12	NeuAca2-3Galb1-4GlcNAcb1-3Galb1-4GlcNAcb1-3Galb1-4GlcNAcb1-2Mana1-3(NeuAca2-3Galb1-4GlcNAcb1-3Galb1-4GlcNAcb1-3Galb1-4GlcNAcb1-2Mana1-6)Manb1-4GlcNAcb1-4GlcNAc-AsnGly
26	M002	NeuAca(2-3)-Galβ(1-4)-[Fuca(1-3)]-GlcNAcβ-propyl-NH2
27	M022	NeuAca(2-3)-Galβ(1-4)-[Fuca(1-3)]-GlcNAcβ(1-3)-Galβ(1-4)-[Fuca(1-3)]-GlcNAcβ-ethyl-NH2
28	M015	NeuAca(2-3)-Galβ(1-4)-[Fuca(1-3)]-GlcNAcβ(1-3)-Galβ(1-4)-[Fuca(1-3)]-GlcNAcβ(1-3)-Galβ(1-4)-[Fuca(1-3)]-GlcNAcβ-ethyl-NH2
29	M206	3’ SLeX TriLN Core 1(2332)
30	M147	3’ SLeX TriLN Core 3(2170)
31	M215	NeuAc(2-6)-Galb(1-4)-(6S)GlcNacb-ethyl-NH2
32	M003	NeuAca(2-6)-Galβ(1-4)-6-O-sulfo-GlcNAcβ-propyl-NH2
33	SW29	NeuAca(2-6)-Galβ(1-4)-GlcNAcβ-ethyl-NH2		Same as M019
34	SW30	NeuAca(2-6)-Galβ(1-4)-GlcNAcβ(1-3)-Galβ(1-4)-GlcNAcβ-ethyl-NH2		Same as M021
35	SW31	NeuAca(2-6)-Galβ(1-4)-GlcNAcβ(1-3)-Galβ(1-4)-GlcNAcβ(1-3)-Galβ(1-4)-GlcNAcβ-ethyl-NH2		Same as M025
36	M121	6’ NeuAc LN Core 1 (1163)
37	M129	6’ NeuAc DiLN Core 1 (1528)
38	M154	6’ NeuAc TriLN Core 1 (1894)
39	M135	6’ NeuAc TetraLN Core 1 (2259)
40	M051	NeuAcα(2-6)-Galβ(1-4)-GlcNAcβ(1-6)-[Galβ(1-3)]-GalNAca-Thr-NH2
41	M054	NeuAcα(2-6)-Galβ(1-4)-GlcNAcβ(1-3)-Galβ(1-4)-GlcNAcβ(1-6)-[Galβ(1-3)]-GalNAca-Thr-NH2
42	M201	6’ NeuAc TriLN Core 2 (1894)
43	M159	6’ NeuAc TetraLN Core 2 (2259)
44	M157	6’ NeuAc PentaLN Core 2 (2624)
45	SW01	NeuAca2-6Galb1-4GlcNAcb1-2Mana1-3(NeuAca2-6Galb1-4GlcNAcb1-2Mana1-6)Manb1-4GlcNAcb1-4GlcNAc-AsnGly
46	SW02	NeuAca2-6Galb1-4GlcNAcb1-3Galb1-4GlcNAcb1-2Mana1-3(NeuAca2-6Galb1-4GlcNAcb1-3Galb1-4GlcNAcb1-2Mana1-6)Manb1-4GlcNAcb1-4GlcNAc-AsnGly
47	SW03	NeuAca2-6Galb1-4GlcNAcb1-3Galb1-4GlcNAcb1-3Galb1-4GlcNAcb1-2Mana1-3(NeuAca2-6Galb1-4GlcNAcb1-3Galb1-4GlcNAcb1-3Galb1-4GlcNAcb1-2Mana1-6)Manb1-4GlcNAcb1-4GlcNAc-AsnGly
48	SW04	NeuAca2-6Galb1-4GlcNAcb1-2Mana1-3(NeuAca2-6Galb1-4GlcNAcb1-2Mana1-6)Manb1-4GlcNAcb1-4(Fuca1-6)GlcNAc-AsnGly
49	SW05	NeuAca2-6Galb1-4GlcNAcb1-3Galb1-4GlcNAcb1-2Mana1-3(NeuAca2-6Galb1-4GlcNAcb1-3Galb1-4GlcNAcb1-2Mana1-6)Manb1-4GlcNAcb1-4(Fuca1-6)GlcNAc-AsnGly
50	SW06	NeuAca2-6Galb1-4GlcNAcb1-3Galb1-4GlcNAcb1-3Galb1-4GlcNAcb1-2Mana1-3(NeuAca2-6Galb1-4GlcNAcb1-3Galb1-4GlcNAcb1-3Galb1-4GlcNAcb1-2Mana1-6)Manb1-4GlcNAcb1-4GlcNAc-AsnGly
