# Supplementary material for: Epistasis mediates the evolution of the receptor binding mode in recent human H3N2 hemagglutinin
Source: Nat Commun. 2024 Jun 18;15:5175. doi: 10.1038/s41467-024-49487-4 (PMC11189414; doi:10.1038/s41467-024-49487-4)
Supplement: Supplementary file 6 — Source Data [file 41467_2024_49487_MOESM6_ESM.zip]

Archive with 21 entries (19 files):
- Source Data/
- Source Data/.DS_Store
- __MACOSX/Source Data/._.DS_Store
- Source Data/Figure2a_tree/
- Source Data/Source Data.xlsx
- __MACOSX/Source Data/._Source Data.xlsx
- Source Data/Figure2a_tree/UniH3RBS_17to202306_clean.aln.log
- Source Data/Figure2a_tree/UniH3RBS_17to202306_clean.aln.clstr
- Source Data/Figure2a_tree/UniH3RBS_17to202306_clean.aln
- __MACOSX/Source Data/Figure2a_tree/._UniH3RBS_17to202306_clean.aln
- Source Data/Figure2a_tree/UniH3RBS_17to202306_clean.aln.bionj
- Source Data/Figure2a_tree/UniH3RBS_17to202306_clean.aln.iqtree
- __MACOSX/Source Data/Figure2a_tree/._UniH3RBS_17to202306_clean.aln.iqtree
- Source Data/Figure2a_tree/UniH3RBS_17to202306_clean.tvs
- __MACOSX/Source Data/Figure2a_tree/._UniH3RBS_17to202306_clean.tvs
- Source Data/Figure2a_tree/UniH3RBS_17to202306_clean.nexus
- __MACOSX/Source Data/Figure2a_tree/._UniH3RBS_17to202306_clean.nexus
- Source Data/Figure2a_tree/UniH3RBS_17to202306_clean.aln.ckp.gz
- Source Data/Figure2a_tree/UniH3RBS_17to202306_clean.aln.treefile
- __MACOSX/Source Data/Figure2a_tree/._UniH3RBS_17to202306_clean.aln.treefile
- Source Data/Figure2a_tree/UniH3RBS_17to202306_clean.aln.mldist
