# Supplementary material for: Epistasis mediates the evolution of the receptor binding mode in recent human H3N2 hemagglutinin
Source: Nat Commun. 2024 Jun 18;15:5175. doi: 10.1038/s41467-024-49487-4 (PMC11189414; doi:10.1038/s41467-024-49487-4)
Supplement: Supplementary file 6 — Source Data [file 41467_2024_49487_MOESM6_ESM.zip › Source Data/Source Data.xlsx]

## Sheet: Figure 1g
Strain	PDB	CA190vsOH98	CA186vsCA228
HK68	4FNK	8.9913	4.6463
HK68	4FNK	9.056	4.7802
HK68	4FNK	9.2459	4.886
HK68	4WE4	9.1788	4.7579
HK68	4ZCJ	9.6564	4.8161
HK68	4ZCJ	9.1624	4.7465
HK68	4ZCJ	9.2256	4.7362
HK68 (E190D)	ThisStudy	9.1017	4.5677
HK68 (E190D)	ThisStudy	8.9951	4.5665
HK68 (E190D)	ThisStudy	9.0733	4.5445
Wy03	ThisStudy	9.2558	4.7815
Wy03 (D190E)	ThisStudy	9.0023	4.6167
Fin04	2YP2	8.6662	4.4276
HK05	2YP7	8.532	4.3657
Bris07	ThisStudy	8.2968	4.189
Bris07 (P194L)	ThisStudy	8.7114	4.4562
Vic11	4O5N	8.8251	4.5459
Mich14	ThisStudy	8.7427	4.4114
Vic20	ThisStudy	9.4202	4.6552

## Sheet: Figure 2b
residue	mutation	year	freq
186	S186I	1968	0
124	G124G	1968	0.963964
174	F174S	1968	0.018018
136	S136S	1968	1
144	G144D	1968	0.027027
169	P169P	1968	1
249	G249G	1968	1
146	G146S	1968	0
234	W234W	1968	1
226	L226I	1968	0
202	V202I	1968	0
221	P221P	1968	1
151	L151L	1968	1
230	I230V	1968	0
257	Y257Y	1968	1
219	S219S	1968	1
129	G129G	1968	1
255	R255R	1968	1
163	V163A	1968	0
148	F148F	1968	1
124	G124S	1968	0
213	I213I	1968	1
182	V182V	1968	0.963964
212	T212T	1968	0.990991
195	Y195Y	1968	1
156	K156E	1968	0
198	A198S	1968	0
157	S157I	1968	0
174	F174F	1968	0.981982
144	G144I	1968	0
211	Q211Q	1968	1
259	K259K	1968	1
225	G225D	1968	0
159	S159Y	1968	0
166	V166V	1968	1
150	R150R	1968	1
125	F125F	1968	1
198	A198P	1968	0
168	M168M	1968	1
135	G135D	1968	0
131	T131A	1968	0
203	T203T	1968	1
160	T160T	1968	1
144	G144G	1968	0.963964
222	W222W	1968	1
237	V237V	1968	1
120	F120F	1968	1
156	K156Q	1968	0
205	S205S	1968	1
248	N248S	1968	0
188	N188D	1968	0.018018
173	N173E	1968	0
118	L118L	1968	1
189	Q189Q	1968	0.981982
158	G158E	1968	0
171	N171N	1968	1
265	S265S	1968	1
137	N137Y	1968	0
140	K140K	1968	1
142	G142K	1968	0
223	V223I	1968	0.00900901
132	Q132Q	1968	1
260	M260M	1968	1
219	S219Y	1968	0
197	Q197R	1968	0
117	T117T	1968	1
122	T122T	1968	0.981982
152	N152N	1968	1
247	S247S	1968	1
199	S199P	1968	0.018018
220	R220R	1968	0.990991
213	I213A	1968	0
128	T128T	1968	1
231	S231S	1968	0.981982
147	F147F	1968	1
186	S186G	1968	0
173	N173N	1968	1
155	T155Y	1968	0.018018
126	T126N	1968	0.018018
235	T235T	1968	1
121	I121I	1968	1
131	T131T	1968	1
262	T262N	1968	0.027027
251	L251L	1968	1
207	R207R	1968	0.981982
214	I214I	1968	1
135	G135G	1968	1
254	P254P	1968	1
158	G158D	1968	0
143	P143P	1968	1
123	E123E	1968	1
139	C139C	1968	0.981982
131	T131K	1968	0
217	I217V	1968	0.018018
239	P239P	1968	1
145	S145N	1968	0.00900901
127	W127W	1968	1
201	R201R	1968	0.972973
248	N248N	1968	1
230	I230I	1968	1
121	I121T	1968	0
155	T155T	1968	0.981982
128	T128A	1968	0
246	N246N	1968	0.990991
145	S145I	1968	0.036036
176	K176K	1968	1
165	N165N	1968	0.963964
189	Q189S	1968	0
202	V202V	1968	1
124	G124N	1968	0
156	K156K	1968	1
141	R141R	1968	1
173	N173K	1968	0
186	S186S	1968	1
252	I252I	1968	1
164	L164Q	1968	0.018018
144	G144K	1968	0
201	R201K	1968	0.018018
258	F258F	1968	1
159	S159S	1968	1
250	N250N	1968	1
126	T126T	1968	0.981982
191	Q191Q	1968	1
224	R224R	1968	0.990991
242	V242I	1968	0.018018
124	G124D	1968	0.036036
227	S227S	1968	1
170	N170N	1968	1
244	V244V	1968	0.990991
264	K264K	1968	1
261	R261R	1968	1
244	V244L	1968	0
190	E190D	1968	0
135	G135E	1968	0
138	A138S	1968	0
240	G240G	1968	1
133	N133D	1968	0.018018
209	S209S	1968	1
193	S193D	1968	0
134	G134G	1968	1
122	T122N	1968	0.018018
178	Y178Y	1968	1
126	T126D	1968	0
206	T206T	1968	1
135	G135T	1968	0
156	K156S	1968	0
226	L226Q	1968	0.027027
189	Q189N	1968	0
227	S227P	1968	0
149	S149S	1968	1
216	N216N	1968	1
158	G158N	1968	0
241	D241D	1968	1
188	N188E	1968	0
192	T192F	1968	0
262	T262S	1968	0
217	I217I	1968	0.981982
228	S228S	1968	1
144	G144S	1968	0.00900901
260	M260I	1968	0
160	T160R	1968	0
261	R261Q	1968	0
218	W218G	1968	0.693694
223	V223V	1968	0.990991
154	L154L	1968	0.990991
236	I236I	1968	1
164	L164L	1968	0.981982
156	K156H	1968	0
187	T187T	1968	1
238	K238K	1968	0.972973
159	S159N	1968	0
179	I179I	1968	1
172	D172G	1968	0
232	I232I	1968	1
244	V244I	1968	0
153	W153W	1968	1
196	V196V	1968	1
199	S199S	1968	0.981982
263	G263G	1968	1
229	R229G	1968	0
184	H184H	1968	1
248	N248T	1968	0
256	G256G	1968	1
189	Q189R	1968	0
145	S145S	1968	0.936937
160	T160K	1968	0
171	N171K	1968	0
207	R207K	1968	0.018018
144	G144N	1968	0
180	W180W	1968	1
143	P143S	1968	0
245	I245I	1968	1
160	T160A	1968	0
200	G200G	1968	1
212	T212A	1968	0
142	G142R	1968	0
253	A253A	1968	1
161	Y161Y	1968	1
229	R229R	1968	1
159	S159F	1968	0
146	G146G	1968	0.981982
243	L243L	1968	1
155	T155H	1968	0
226	L226V	1968	0
196	V196I	1968	0
177	L177L	1968	1
158	G158G	1968	1
172	D172D	1968	1
186	S186D	1968	0
208	R208R	1968	1
197	Q197Q	1968	1
233	Y233Y	1968	1
183	H183H	1968	1
130	V130V	1968	1
137	N137N	1968	1
157	S157L	1968	0
214	I214T	1968	0
190	E190E	1968	1
216	N216D	1968	0
225	G225G	1968	1
188	N188N	1968	0.981982
192	T192I	1968	0
195	Y195F	1968	0
226	L226L	1968	0.972973
192	T192T	1968	1
193	S193S	1968	0.981982
198	A198A	1968	0.990991
119	E119E	1968	1
193	S193F	1968	0
185	P185P	1968	1
189	Q189K	1968	0.018018
222	W222R	1968	0
162	P162P	1968	0.972973
173	N173Q	1968	0
242	V242V	1968	0.972973
219	S219F	1968	0
193	S193N	1968	0.018018
172	D172E	1968	0
225	G225N	1968	0
167	T167T	1968	1
210	Q210Q	1968	0.954955
181	G181G	1968	1
142	G142G	1968	1
133	N133N	1968	0.981982
121	I121F	1968	0
262	T262T	1968	0.972973
196	V196A	1968	0
163	V163V	1968	1
158	G158K	1968	0
145	S145K	1968	0.018018
144	G144V	1968	0
194	L194L	1968	1
175	D175D	1968	1
121	I121K	1968	0
213	I213V	1968	0
219	S219P	1968	0
133	N133S	1968	0
215	P215P	1968	1
140	K140I	1968	0
190	E190N	1968	0
135	G135K	1968	0
160	T160I	1968	0
137	N137S	1968	0
143	P143T	1968	0
157	S157S	1968	1
204	V204V	1968	1
138	A138A	1968	1
247	S247C	1968	0
121	I121N	1968	0
186	S186I	1969	0
124	G124G	1969	1
174	F174S	1969	0
136	S136S	1969	1
144	G144D	1969	0.0833333
169	P169P	1969	0.833333
249	G249G	1969	1
146	G146S	1969	0
234	W234W	1969	1
226	L226I	1969	0
202	V202I	1969	0
221	P221P	1969	1
151	L151L	1969	1
230	I230V	1969	0
257	Y257Y	1969	1
219	S219S	1969	1
129	G129G	1969	1
255	R255R	1969	1
163	V163A	1969	0
148	F148F	1969	1
124	G124S	1969	0
213	I213I	1969	1
182	V182V	1969	1
212	T212T	1969	1
195	Y195Y	1969	1
156	K156E	1969	0
198	A198S	1969	0
157	S157I	1969	0
174	F174F	1969	1
144	G144I	1969	0
211	Q211Q	1969	1
259	K259K	1969	1
225	G225D	1969	0
159	S159Y	1969	0
166	V166V	1969	1
150	R150R	1969	1
125	F125F	1969	1
198	A198P	1969	0
168	M168M	1969	1
135	G135D	1969	0
131	T131A	1969	0
203	T203T	1969	1
160	T160T	1969	1
144	G144G	1969	0.916667
222	W222W	1969	1
237	V237V	1969	1
120	F120F	1969	1
156	K156Q	1969	0
205	S205S	1969	1
248	N248S	1969	0
188	N188D	1969	0
173	N173E	1969	0
118	L118L	1969	1
189	Q189Q	1969	1
158	G158E	1969	0
171	N171N	1969	1
265	S265S	1969	1
137	N137Y	1969	0
140	K140K	1969	1
142	G142K	1969	0
223	V223I	1969	0
132	Q132Q	1969	1
260	M260M	1969	1
219	S219Y	1969	0
197	Q197R	1969	0
117	T117T	1969	1
122	T122T	1969	1
152	N152N	1969	1
247	S247S	1969	1
199	S199P	1969	0
220	R220R	1969	1
213	I213A	1969	0
128	T128T	1969	1
231	S231S	1969	1
147	F147F	1969	1
186	S186G	1969	0
173	N173N	1969	1
155	T155Y	1969	0
126	T126N	1969	0
235	T235T	1969	1
121	I121I	1969	0.833333
131	T131T	1969	1
262	T262N	1969	0
251	L251L	1969	1
207	R207R	1969	1
214	I214I	1969	1
135	G135G	1969	1
254	P254P	1969	1
158	G158D	1969	0
143	P143P	1969	1
123	E123E	1969	1
139	C139C	1969	1
131	T131K	1969	0
217	I217V	1969	0
239	P239P	1969	1
145	S145N	1969	0
127	W127W	1969	1
201	R201R	1969	1
248	N248N	1969	1
230	I230I	1969	1
121	I121T	1969	0.166667
155	T155T	1969	1
128	T128A	1969	0
246	N246N	1969	1
145	S145I	1969	0
176	K176K	1969	1
165	N165N	1969	1
189	Q189S	1969	0
202	V202V	1969	1
124	G124N	1969	0
156	K156K	1969	1
141	R141R	1969	1
173	N173K	1969	0
186	S186S	1969	1
252	I252I	1969	1
164	L164Q	1969	0
144	G144K	1969	0
201	R201K	1969	0
258	F258F	1969	1
159	S159S	1969	1
250	N250N	1969	1
126	T126T	1969	1
191	Q191Q	1969	1
224	R224R	1969	1
242	V242I	1969	0
124	G124D	1969	0
227	S227S	1969	1
170	N170N	1969	1
244	V244V	1969	1
264	K264K	1969	1
261	R261R	1969	1
244	V244L	1969	0
190	E190D	1969	0
135	G135E	1969	0
138	A138S	1969	0
240	G240G	1969	1
133	N133D	1969	0
209	S209S	1969	1
193	S193D	1969	0
134	G134G	1969	1
122	T122N	1969	0
178	Y178Y	1969	1
126	T126D	1969	0
206	T206T	1969	1
135	G135T	1969	0
156	K156S	1969	0
226	L226Q	1969	0
189	Q189N	1969	0
227	S227P	1969	0
149	S149S	1969	1
216	N216N	1969	1
158	G158N	1969	0
241	D241D	1969	1
188	N188E	1969	0
192	T192F	1969	0
262	T262S	1969	0
217	I217I	1969	1
228	S228S	1969	1
144	G144S	1969	0
260	M260I	1969	0
160	T160R	1969	0
261	R261Q	1969	0
218	W218G	1969	1
223	V223V	1969	1
154	L154L	1969	1
236	I236I	1969	1
164	L164L	1969	1
156	K156H	1969	0
187	T187T	1969	1
238	K238K	1969	1
159	S159N	1969	0
179	I179I	1969	1
172	D172G	1969	0
232	I232I	1969	1
244	V244I	1969	0
153	W153W	1969	1
196	V196V	1969	1
199	S199S	1969	1
263	G263G	1969	1
229	R229G	1969	0
184	H184H	1969	1
248	N248T	1969	0
256	G256G	1969	1
189	Q189R	1969	0
145	S145S	1969	0.916667
160	T160K	1969	0
171	N171K	1969	0
207	R207K	1969	0
144	G144N	1969	0
180	W180W	1969	1
143	P143S	1969	0
245	I245I	1969	1
160	T160A	1969	0
200	G200G	1969	1
212	T212A	1969	0
142	G142R	1969	0
253	A253A	1969	1
161	Y161Y	1969	1
229	R229R	1969	1
159	S159F	1969	0
146	G146G	1969	1
243	L243L	1969	1
155	T155H	1969	0
226	L226V	1969	0
196	V196I	1969	0
177	L177L	1969	1
158	G158G	1969	1
172	D172D	1969	1
186	S186D	1969	0
208	R208R	1969	1
197	Q197Q	1969	1
233	Y233Y	1969	1
183	H183H	1969	1
130	V130V	1969	1
137	N137N	1969	1
157	S157L	1969	0
214	I214T	1969	0
190	E190E	1969	1
216	N216D	1969	0
225	G225G	1969	1
188	N188N	1969	1
192	T192I	1969	0
195	Y195F	1969	0
226	L226L	1969	1
192	T192T	1969	1
193	S193S	1969	1
198	A198A	1969	1
119	E119E	1969	1
193	S193F	1969	0
185	P185P	1969	1
189	Q189K	1969	0
222	W222R	1969	0
162	P162P	1969	1
173	N173Q	1969	0
242	V242V	1969	1
219	S219F	1969	0
193	S193N	1969	0
172	D172E	1969	0
225	G225N	1969	0
167	T167T	1969	1
210	Q210Q	1969	1
181	G181G	1969	1
142	G142G	1969	1
133	N133N	1969	1
121	I121F	1969	0
262	T262T	1969	1
196	V196A	1969	0
163	V163V	1969	1
158	G158K	1969	0
145	S145K	1969	0
144	G144V	1969	0
194	L194L	1969	1
175	D175D	1969	1
121	I121K	1969	0
213	I213V	1969	0
219	S219P	1969	0
133	N133S	1969	0
215	P215P	1969	1
140	K140I	1969	0
190	E190N	1969	0
135	G135K	1969	0
160	T160I	1969	0
137	N137S	1969	0
143	P143T	1969	0
157	S157S	1969	1
204	V204V	1969	1
138	A138A	1969	1
247	S247C	1969	0
121	I121N	1969	0
186	S186I	1970	0
124	G124G	1970	1
174	F174S	1970	0
136	S136S	1970	1
144	G144D	1970	0
169	P169P	1970	1
249	G249G	1970	1
146	G146S	1970	0
234	W234W	1970	1
226	L226I	1970	0
202	V202I	1970	0
221	P221P	1970	1
151	L151L	1970	1
230	I230V	1970	0
257	Y257Y	1970	1
219	S219S	1970	1
129	G129G	1970	1
255	R255R	1970	1
163	V163A	1970	0
148	F148F	1970	1
124	G124S	1970	0
213	I213I	1970	1
182	V182V	1970	1
212	T212T	1970	1
195	Y195Y	1970	1
156	K156E	1970	0
198	A198S	1970	0
157	S157I	1970	0
174	F174F	1970	1
144	G144I	1970	0
211	Q211Q	1970	1
259	K259K	1970	1
225	G225D	1970	0
159	S159Y	1970	0
166	V166V	1970	1
150	R150R	1970	1
125	F125F	1970	1
198	A198P	1970	0
168	M168M	1970	1
135	G135D	1970	0
131	T131A	1970	0
203	T203T	1970	1
160	T160T	1970	1
144	G144G	1970	1
222	W222W	1970	1
237	V237V	1970	1
120	F120F	1970	1
156	K156Q	1970	0
205	S205S	1970	1
248	N248S	1970	0
188	N188D	1970	0
173	N173E	1970	0
118	L118L	1970	1
189	Q189Q	1970	1
158	G158E	1970	0
171	N171N	1970	1
265	S265S	1970	1
137	N137Y	1970	0
140	K140K	1970	1
142	G142K	1970	0
223	V223I	1970	0
132	Q132Q	1970	1
260	M260M	1970	1
219	S219Y	1970	0
197	Q197R	1970	0
117	T117T	1970	1
122	T122T	1970	1
152	N152N	1970	1
247	S247S	1970	1
199	S199P	1970	0
220	R220R	1970	1
213	I213A	1970	0
128	T128T	1970	1
231	S231S	1970	1
147	F147F	1970	1
186	S186G	1970	0
173	N173N	1970	1
155	T155Y	1970	0
126	T126N	1970	0
235	T235T	1970	1
121	I121I	1970	1
131	T131T	1970	1
262	T262N	1970	0
251	L251L	1970	1
207	R207R	1970	1
214	I214I	1970	1
135	G135G	1970	1
254	P254P	1970	1
158	G158D	1970	0
143	P143P	1970	1
123	E123E	1970	1
139	C139C	1970	1
131	T131K	1970	0
217	I217V	1970	0
239	P239P	1970	1
145	S145N	1970	0
127	W127W	1970	1
201	R201R	1970	1
248	N248N	1970	1
230	I230I	1970	1
121	I121T	1970	0
155	T155T	1970	1
128	T128A	1970	0
246	N246N	1970	1
145	S145I	1970	0
176	K176K	1970	1
165	N165N	1970	1
189	Q189S	1970	0
202	V202V	1970	1
124	G124N	1970	0
156	K156K	1970	1
141	R141R	1970	1
173	N173K	1970	0
186	S186S	1970	1
252	I252I	1970	1
164	L164Q	1970	0
144	G144K	1970	0
201	R201K	1970	0
258	F258F	1970	1
159	S159S	1970	1
250	N250N	1970	1
126	T126T	1970	1
191	Q191Q	1970	1
224	R224R	1970	1
242	V242I	1970	0
124	G124D	1970	0
227	S227S	1970	1
170	N170N	1970	1
244	V244V	1970	1
264	K264K	1970	1
261	R261R	1970	1
244	V244L	1970	0
190	E190D	1970	0
135	G135E	1970	0
138	A138S	1970	0
240	G240G	1970	1
133	N133D	1970	0
209	S209S	1970	1
193	S193D	1970	0
134	G134G	1970	1
122	T122N	1970	0
178	Y178Y	1970	1
126	T126D	1970	0
206	T206T	1970	1
135	G135T	1970	0
156	K156S	1970	0
226	L226Q	1970	0
189	Q189N	1970	0
227	S227P	1970	0
149	S149S	1970	1
216	N216N	1970	1
158	G158N	1970	0
241	D241D	1970	1
188	N188E	1970	0
192	T192F	1970	0
262	T262S	1970	0
217	I217I	1970	1
228	S228S	1970	1
144	G144S	1970	0
260	M260I	1970	0
160	T160R	1970	0
261	R261Q	1970	0
218	W218G	1970	1
223	V223V	1970	1
154	L154L	1970	1
236	I236I	1970	1
164	L164L	1970	1
156	K156H	1970	0
187	T187T	1970	1
238	K238K	1970	1
159	S159N	1970	0
179	I179I	1970	1
172	D172G	1970	0
232	I232I	1970	1
244	V244I	1970	0
153	W153W	1970	1
196	V196V	1970	1
199	S199S	1970	1
263	G263G	1970	1
229	R229G	1970	0
184	H184H	1970	1
248	N248T	1970	0
256	G256G	1970	1
189	Q189R	1970	0
145	S145S	1970	1
160	T160K	1970	0
171	N171K	1970	0
207	R207K	1970	0
144	G144N	1970	0
180	W180W	1970	1
143	P143S	1970	0
245	I245I	1970	1
160	T160A	1970	0
200	G200G	1970	1
212	T212A	1970	0
142	G142R	1970	0
253	A253A	1970	1
161	Y161Y	1970	1
229	R229R	1970	1
159	S159F	1970	0
146	G146G	1970	1
243	L243L	1970	1
155	T155H	1970	0
226	L226V	1970	0
196	V196I	1970	0
177	L177L	1970	1
158	G158G	1970	1
172	D172D	1970	1
186	S186D	1970	0
208	R208R	1970	1
197	Q197Q	1970	1
233	Y233Y	1970	1
183	H183H	1970	1
130	V130V	1970	1
137	N137N	1970	1
157	S157L	1970	0
214	I214T	1970	0
190	E190E	1970	1
216	N216D	1970	0
225	G225G	1970	1
188	N188N	1970	1
192	T192I	1970	0
195	Y195F	1970	0
226	L226L	1970	1
192	T192T	1970	1
193	S193S	1970	1
198	A198A	1970	1
119	E119E	1970	1
193	S193F	1970	0
185	P185P	1970	1
189	Q189K	1970	0
222	W222R	1970	0
162	P162P	1970	1
173	N173Q	1970	0
242	V242V	1970	1
219	S219F	1970	0
193	S193N	1970	0
172	D172E	1970	0
225	G225N	1970	0
167	T167T	1970	1
210	Q210Q	1970	1
181	G181G	1970	1
142	G142G	1970	1
133	N133N	1970	1
121	I121F	1970	0
262	T262T	1970	1
196	V196A	1970	0
163	V163V	1970	1
158	G158K	1970	0
145	S145K	1970	0
144	G144V	1970	0
194	L194L	1970	1
175	D175D	1970	1
121	I121K	1970	0
213	I213V	1970	0
219	S219P	1970	0
133	N133S	1970	0
215	P215P	1970	1
140	K140I	1970	0
190	E190N	1970	0
135	G135K	1970	0
160	T160I	1970	0
137	N137S	1970	0
143	P143T	1970	0
157	S157S	1970	1
204	V204V	1970	1
138	A138A	1970	1
247	S247C	1970	0
121	I121N	1970	0
186	S186I	1971	0
124	G124G	1971	1
174	F174S	1971	0
136	S136S	1971	1
144	G144D	1971	0.1875
169	P169P	1971	1
249	G249G	1971	0.9375
146	G146S	1971	0
234	W234W	1971	1
226	L226I	1971	0
202	V202I	1971	0
221	P221P	1971	1
151	L151L	1971	1
230	I230V	1971	0
257	Y257Y	1971	1
219	S219S	1971	1
129	G129G	1971	0.8125
255	R255R	1971	1
163	V163A	1971	0
148	F148F	1971	1
124	G124S	1971	0
213	I213I	1971	1
182	V182V	1971	1
212	T212T	1971	1
195	Y195Y	1971	1
156	K156E	1971	0
198	A198S	1971	0
157	S157I	1971	0
174	F174F	1971	1
144	G144I	1971	0
211	Q211Q	1971	1
259	K259K	1971	1
225	G225D	1971	0
159	S159Y	1971	0
166	V166V	1971	1
150	R150R	1971	1
125	F125F	1971	1
198	A198P	1971	0
168	M168M	1971	1
135	G135D	1971	0
131	T131A	1971	0
203	T203T	1971	1
160	T160T	1971	1
144	G144G	1971	0.8125
222	W222W	1971	1
237	V237V	1971	1
120	F120F	1971	1
156	K156Q	1971	0
205	S205S	1971	1
248	N248S	1971	0
188	N188D	1971	0.25
173	N173E	1971	0
118	L118L	1971	1
189	Q189Q	1971	1
158	G158E	1971	0.25
171	N171N	1971	1
265	S265S	1971	1
137	N137Y	1971	0
140	K140K	1971	1
142	G142K	1971	0
223	V223I	1971	0
132	Q132Q	1971	0.9375
260	M260M	1971	1
219	S219Y	1971	0
197	Q197R	1971	0
117	T117T	1971	1
122	T122T	1971	1
152	N152N	1971	1
247	S247S	1971	1
199	S199P	1971	0
220	R220R	1971	1
213	I213A	1971	0
128	T128T	1971	0.9375
231	S231S	1971	1
147	F147F	1971	1
186	S186G	1971	0
173	N173N	1971	1
155	T155Y	1971	0
126	T126N	1971	0
235	T235T	1971	1
121	I121I	1971	1
131	T131T	1971	1
262	T262N	1971	0
251	L251L	1971	1
207	R207R	1971	1
214	I214I	1971	1
135	G135G	1971	1
254	P254P	1971	1
158	G158D	1971	0
143	P143P	1971	1
123	E123E	1971	1
139	C139C	1971	1
131	T131K	1971	0
217	I217V	1971	0
239	P239P	1971	1
145	S145N	1971	0
127	W127W	1971	1
201	R201R	1971	1
248	N248N	1971	1
230	I230I	1971	1
121	I121T	1971	0
155	T155T	1971	1
128	T128A	1971	0
246	N246N	1971	1
145	S145I	1971	0.125
176	K176K	1971	1
165	N165N	1971	1
189	Q189S	1971	0
202	V202V	1971	1
124	G124N	1971	0
156	K156K	1971	1
141	R141R	1971	1
173	N173K	1971	0
186	S186S	1971	1
252	I252I	1971	1
164	L164Q	1971	0
144	G144K	1971	0
201	R201K	1971	0
258	F258F	1971	1
159	S159S	1971	0.75
250	N250N	1971	1
126	T126T	1971	1
191	Q191Q	1971	1
224	R224R	1971	1
242	V242I	1971	0.375
124	G124D	1971	0
227	S227S	1971	1
170	N170N	1971	1
244	V244V	1971	0.625
264	K264K	1971	1
261	R261R	1971	1
244	V244L	1971	0
190	E190D	1971	0
135	G135E	1971	0
138	A138S	1971	0
240	G240G	1971	1
133	N133D	1971	0
209	S209S	1971	1
193	S193D	1971	0
134	G134G	1971	1
122	T122N	1971	0
178	Y178Y	1971	1
126	T126D	1971	0
206	T206T	1971	1
135	G135T	1971	0
156	K156S	1971	0
226	L226Q	1971	0.0625
189	Q189N	1971	0
227	S227P	1971	0
149	S149S	1971	1
216	N216N	1971	1
158	G158N	1971	0
241	D241D	1971	1
188	N188E	1971	0
192	T192F	1971	0
262	T262S	1971	0
217	I217I	1971	1
228	S228S	1971	1
144	G144S	1971	0
260	M260I	1971	0
160	T160R	1971	0
261	R261Q	1971	0
218	W218G	1971	1
223	V223V	1971	1
154	L154L	1971	1
236	I236I	1971	1
164	L164L	1971	1
156	K156H	1971	0
187	T187T	1971	1
238	K238K	1971	1
159	S159N	1971	0.0625
179	I179I	1971	1
172	D172G	1971	0
232	I232I	1971	1
244	V244I	1971	0.375
153	W153W	1971	1
196	V196V	1971	1
199	S199S	1971	1
263	G263G	1971	1
229	R229G	1971	0
184	H184H	1971	1
248	N248T	1971	0
256	G256G	1971	1
189	Q189R	1971	0
145	S145S	1971	0.875
160	T160K	1971	0
171	N171K	1971	0
207	R207K	1971	0
144	G144N	1971	0
180	W180W	1971	1
143	P143S	1971	0
245	I245I	1971	1
160	T160A	1971	0
200	G200G	1971	1
212	T212A	1971	0
142	G142R	1971	0
253	A253A	1971	1
161	Y161Y	1971	1
229	R229R	1971	1
159	S159F	1971	0
146	G146G	1971	1
243	L243L	1971	1
155	T155H	1971	0
226	L226V	1971	0
196	V196I	1971	0
177	L177L	1971	1
158	G158G	1971	0.75
172	D172D	1971	1
186	S186D	1971	0
208	R208R	1971	1
197	Q197Q	1971	1
233	Y233Y	1971	1
183	H183H	1971	1
130	V130V	1971	1
137	N137N	1971	0.8125
157	S157L	1971	0
214	I214T	1971	0
190	E190E	1971	1
216	N216D	1971	0
225	G225G	1971	1
188	N188N	1971	0.75
192	T192I	1971	0
195	Y195F	1971	0
226	L226L	1971	0.9375
192	T192T	1971	1
193	S193S	1971	0.875
198	A198A	1971	0.8125
119	E119E	1971	1
193	S193F	1971	0
185	P185P	1971	1
189	Q189K	1971	0
222	W222R	1971	0
162	P162P	1971	1
173	N173Q	1971	0
242	V242V	1971	0.625
219	S219F	1971	0
193	S193N	1971	0.125
172	D172E	1971	0
225	G225N	1971	0
167	T167T	1971	1
210	Q210Q	1971	1
181	G181G	1971	1
142	G142G	1971	1
133	N133N	1971	1
121	I121F	1971	0
262	T262T	1971	1
196	V196A	1971	0
163	V163V	1971	1
158	G158K	1971	0
145	S145K	1971	0
144	G144V	1971	0
194	L194L	1971	1
175	D175D	1971	1
121	I121K	1971	0
213	I213V	1971	0
219	S219P	1971	0
133	N133S	1971	0
215	P215P	1971	1
140	K140I	1971	0
190	E190N	1971	0
135	G135K	1971	0
160	T160I	1971	0
137	N137S	1971	0.125
143	P143T	1971	0
157	S157S	1971	1
204	V204V	1971	1
138	A138A	1971	1
247	S247C	1971	0
121	I121N	1971	0
186	S186I	1972	0
124	G124G	1972	1
174	F174S	1972	0
136	S136S	1972	1
144	G144D	1972	0.939394
169	P169P	1972	1
249	G249G	1972	1
146	G146S	1972	0.030303
234	W234W	1972	1
226	L226I	1972	0
202	V202I	1972	0
221	P221P	1972	1
151	L151L	1972	1
230	I230V	1972	0
257	Y257Y	1972	1
219	S219S	1972	1
129	G129G	1972	0.939394
255	R255R	1972	1
163	V163A	1972	0
148	F148F	1972	1
124	G124S	1972	0
213	I213I	1972	1
182	V182V	1972	1
212	T212T	1972	1
195	Y195Y	1972	1
156	K156E	1972	0
198	A198S	1972	0
157	S157I	1972	0
174	F174F	1972	1
144	G144I	1972	0
211	Q211Q	1972	1
259	K259K	1972	1
225	G225D	1972	0
159	S159Y	1972	0
166	V166V	1972	1
150	R150R	1972	1
125	F125F	1972	1
198	A198P	1972	0
168	M168M	1972	1
135	G135D	1972	0
131	T131A	1972	0
203	T203T	1972	1
160	T160T	1972	1
144	G144G	1972	0.0606061
222	W222W	1972	1
237	V237V	1972	1
120	F120F	1972	1
156	K156Q	1972	0
205	S205S	1972	1
248	N248S	1972	0
188	N188D	1972	0.787879
173	N173E	1972	0
118	L118L	1972	0.969697
189	Q189Q	1972	1
158	G158E	1972	0.030303
171	N171N	1972	1
265	S265S	1972	1
137	N137Y	1972	0
140	K140K	1972	1
142	G142K	1972	0
223	V223I	1972	0
132	Q132Q	1972	1
260	M260M	1972	1
219	S219Y	1972	0
197	Q197R	1972	0
117	T117T	1972	1
122	T122T	1972	0.121212
152	N152N	1972	1
247	S247S	1972	1
199	S199P	1972	0
220	R220R	1972	1
213	I213A	1972	0
128	T128T	1972	1
231	S231S	1972	1
147	F147F	1972	1
186	S186G	1972	0
173	N173N	1972	1
155	T155Y	1972	0.878788
126	T126N	1972	0
235	T235T	1972	1
121	I121I	1972	1
131	T131T	1972	1
262	T262N	1972	0
251	L251L	1972	1
207	R207R	1972	0.0606061
214	I214I	1972	1
135	G135G	1972	1
254	P254P	1972	1
158	G158D	1972	0
143	P143P	1972	1
123	E123E	1972	1
139	C139C	1972	1
131	T131K	1972	0
217	I217V	1972	0
239	P239P	1972	1
145	S145N	1972	0
127	W127W	1972	0.969697
201	R201R	1972	1
248	N248N	1972	1
230	I230I	1972	1
121	I121T	1972	0
155	T155T	1972	0.121212
128	T128A	1972	0
246	N246N	1972	1
145	S145I	1972	0.0606061
176	K176K	1972	1
165	N165N	1972	1
189	Q189S	1972	0
202	V202V	1972	1
124	G124N	1972	0
156	K156K	1972	1
141	R141R	1972	1
173	N173K	1972	0
186	S186S	1972	1
252	I252I	1972	1
164	L164Q	1972	0.030303
144	G144K	1972	0
201	R201K	1972	0
258	F258F	1972	1
159	S159S	1972	0.909091
250	N250N	1972	1
126	T126T	1972	1
191	Q191Q	1972	1
224	R224R	1972	1
242	V242I	1972	0.939394
124	G124D	1972	0
227	S227S	1972	1
170	N170N	1972	1
244	V244V	1972	0.939394
264	K264K	1972	1
261	R261R	1972	1
244	V244L	1972	0
190	E190D	1972	0
135	G135E	1972	0
138	A138S	1972	0
240	G240G	1972	1
133	N133D	1972	0
209	S209S	1972	1
193	S193D	1972	0
134	G134G	1972	1
122	T122N	1972	0.69697
178	Y178Y	1972	1
126	T126D	1972	0
206	T206T	1972	1
135	G135T	1972	0
156	K156S	1972	0
226	L226Q	1972	0.0606061
189	Q189N	1972	0
227	S227P	1972	0
149	S149S	1972	1
216	N216N	1972	1
158	G158N	1972	0
241	D241D	1972	1
188	N188E	1972	0
192	T192F	1972	0
262	T262S	1972	0
217	I217I	1972	1
228	S228S	1972	1
144	G144S	1972	0
260	M260I	1972	0
160	T160R	1972	0
261	R261Q	1972	0
218	W218G	1972	1
223	V223V	1972	1
154	L154L	1972	1
236	I236I	1972	0.939394
164	L164L	1972	0.969697
156	K156H	1972	0
187	T187T	1972	0.969697
238	K238K	1972	1
159	S159N	1972	0
179	I179I	1972	1
172	D172G	1972	0
232	I232I	1972	1
244	V244I	1972	0.0606061
153	W153W	1972	1
196	V196V	1972	1
199	S199S	1972	1
263	G263G	1972	1
229	R229G	1972	0
184	H184H	1972	1
248	N248T	1972	0
256	G256G	1972	1
189	Q189R	1972	0
145	S145S	1972	0.939394
160	T160K	1972	0
171	N171K	1972	0
207	R207K	1972	0.939394
144	G144N	1972	0
180	W180W	1972	1
143	P143S	1972	0
245	I245I	1972	1
160	T160A	1972	0
200	G200G	1972	1
212	T212A	1972	0
142	G142R	1972	0
253	A253A	1972	1
161	Y161Y	1972	1
229	R229R	1972	1
159	S159F	1972	0
146	G146G	1972	0.969697
243	L243L	1972	1
155	T155H	1972	0
226	L226V	1972	0
196	V196I	1972	0
177	L177L	1972	1
158	G158G	1972	0.969697
172	D172D	1972	1
186	S186D	1972	0
208	R208R	1972	0.909091
197	Q197Q	1972	1
233	Y233Y	1972	1
183	H183H	1972	1
130	V130V	1972	1
137	N137N	1972	0.969697
157	S157L	1972	0
214	I214T	1972	0
190	E190E	1972	0.969697
216	N216D	1972	0
225	G225G	1972	1
188	N188N	1972	0.212121
192	T192I	1972	0
195	Y195F	1972	0
226	L226L	1972	0.878788
192	T192T	1972	1
193	S193S	1972	0.939394
198	A198A	1972	0.939394
119	E119E	1972	1
193	S193F	1972	0
185	P185P	1972	1
189	Q189K	1972	0
222	W222R	1972	0
162	P162P	1972	1
173	N173Q	1972	0
242	V242V	1972	0.0606061
219	S219F	1972	0
193	S193N	1972	0.0606061
172	D172E	1972	0
225	G225N	1972	0
167	T167T	1972	1
210	Q210Q	1972	1
181	G181G	1972	1
142	G142G	1972	1
133	N133N	1972	1
121	I121F	1972	0
262	T262T	1972	1
196	V196A	1972	0
163	V163V	1972	1
158	G158K	1972	0
145	S145K	1972	0
144	G144V	1972	0
194	L194L	1972	1
175	D175D	1972	1
121	I121K	1972	0
213	I213V	1972	0
219	S219P	1972	0
133	N133S	1972	0
215	P215P	1972	1
140	K140I	1972	0
190	E190N	1972	0
135	G135K	1972	0
160	T160I	1972	0
137	N137S	1972	0.030303
143	P143T	1972	0
157	S157S	1972	1
204	V204V	1972	1
138	A138A	1972	1
247	S247C	1972	0
121	I121N	1972	0
186	S186I	1973	0
124	G124G	1973	1
174	F174S	1973	0
136	S136S	1973	1
144	G144D	1973	1
169	P169P	1973	1
249	G249G	1973	1
146	G146S	1973	0
234	W234W	1973	1
226	L226I	1973	0
202	V202I	1973	0
221	P221P	1973	1
151	L151L	1973	1
230	I230V	1973	0
257	Y257Y	1973	1
219	S219S	1973	1
129	G129G	1973	1
255	R255R	1973	1
163	V163A	1973	0
148	F148F	1973	1
124	G124S	1973	0
213	I213I	1973	1
182	V182V	1973	1
212	T212T	1973	1
195	Y195Y	1973	1
156	K156E	1973	0
198	A198S	1973	0
157	S157I	1973	0
174	F174F	1973	1
144	G144I	1973	0
211	Q211Q	1973	1
259	K259K	1973	1
225	G225D	1973	0
159	S159Y	1973	0
166	V166V	1973	1
150	R150R	1973	1
125	F125F	1973	1
198	A198P	1973	0
168	M168M	1973	1
135	G135D	1973	0
131	T131A	1973	0
203	T203T	1973	1
160	T160T	1973	0.714286
144	G144G	1973	0
222	W222W	1973	1
237	V237V	1973	1
120	F120F	1973	1
156	K156Q	1973	0
205	S205S	1973	1
248	N248S	1973	0
188	N188D	1973	1
173	N173E	1973	0
118	L118L	1973	1
189	Q189Q	1973	1
158	G158E	1973	0
171	N171N	1973	1
265	S265S	1973	1
137	N137Y	1973	0
140	K140K	1973	1
142	G142K	1973	0
223	V223I	1973	0
132	Q132Q	1973	1
260	M260M	1973	1
219	S219Y	1973	0
197	Q197R	1973	0
117	T117T	1973	1
122	T122T	1973	0
152	N152N	1973	1
247	S247S	1973	1
199	S199P	1973	0
220	R220R	1973	1
213	I213A	1973	0
128	T128T	1973	1
231	S231S	1973	1
147	F147F	1973	1
186	S186G	1973	0
173	N173N	1973	1
155	T155Y	1973	1
126	T126N	1973	0
235	T235T	1973	1
121	I121I	1973	1
131	T131T	1973	1
262	T262N	1973	0
251	L251L	1973	1
207	R207R	1973	0
214	I214I	1973	1
135	G135G	1973	1
254	P254P	1973	1
158	G158D	1973	0
143	P143P	1973	0.714286
123	E123E	1973	1
139	C139C	1973	1
131	T131K	1973	0
217	I217V	1973	0
239	P239P	1973	1
145	S145N	1973	0.142857
127	W127W	1973	1
201	R201R	1973	1
248	N248N	1973	1
230	I230I	1973	1
121	I121T	1973	0
155	T155T	1973	0
128	T128A	1973	0
246	N246N	1973	1
145	S145I	1973	0
176	K176K	1973	1
165	N165N	1973	1
189	Q189S	1973	0
202	V202V	1973	1
124	G124N	1973	0
156	K156K	1973	1
141	R141R	1973	1
173	N173K	1973	0
186	S186S	1973	1
252	I252I	1973	1
164	L164Q	1973	0
144	G144K	1973	0
201	R201K	1973	0
258	F258F	1973	1
159	S159S	1973	1
250	N250N	1973	1
126	T126T	1973	1
191	Q191Q	1973	1
224	R224R	1973	1
242	V242I	1973	1
124	G124D	1973	0
227	S227S	1973	1
170	N170N	1973	1
244	V244V	1973	0.928571
264	K264K	1973	1
261	R261R	1973	1
244	V244L	1973	0
190	E190D	1973	0
135	G135E	1973	0
138	A138S	1973	0
240	G240G	1973	1
133	N133D	1973	0
209	S209S	1973	1
193	S193D	1973	0
134	G134G	1973	1
122	T122N	1973	1
178	Y178Y	1973	1
126	T126D	1973	0
206	T206T	1973	1
135	G135T	1973	0
156	K156S	1973	0
226	L226Q	1973	0
189	Q189N	1973	0
227	S227P	1973	0
149	S149S	1973	1
216	N216N	1973	1
158	G158N	1973	0
241	D241D	1973	1
188	N188E	1973	0
192	T192F	1973	0
262	T262S	1973	0
217	I217I	1973	1
228	S228S	1973	1
144	G144S	1973	0
260	M260I	1973	0
160	T160R	1973	0
261	R261Q	1973	0
218	W218G	1973	1
223	V223V	1973	1
154	L154L	1973	1
236	I236I	1973	1
164	L164L	1973	1
156	K156H	1973	0
187	T187T	1973	1
238	K238K	1973	1
159	S159N	1973	0
179	I179I	1973	1
172	D172G	1973	0
232	I232I	1973	1
244	V244I	1973	0.0714286
153	W153W	1973	1
196	V196V	1973	1
199	S199S	1973	1
263	G263G	1973	1
229	R229G	1973	0
184	H184H	1973	1
248	N248T	1973	0
256	G256G	1973	1
189	Q189R	1973	0
145	S145S	1973	0.857143
160	T160K	1973	0
171	N171K	1973	0
207	R207K	1973	1
144	G144N	1973	0
180	W180W	1973	1
143	P143S	1973	0
245	I245I	1973	0.928571
160	T160A	1973	0.285714
200	G200G	1973	1
212	T212A	1973	0
142	G142R	1973	0
253	A253A	1973	1
161	Y161Y	1973	1
229	R229R	1973	1
159	S159F	1973	0
146	G146G	1973	1
243	L243L	1973	1
155	T155H	1973	0
226	L226V	1973	0
196	V196I	1973	0
177	L177L	1973	1
158	G158G	1973	1
172	D172D	1973	1
186	S186D	1973	0
208	R208R	1973	1
197	Q197Q	1973	1
233	Y233Y	1973	1
183	H183H	1973	1
130	V130V	1973	1
137	N137N	1973	1
157	S157L	1973	0
214	I214T	1973	0
190	E190E	1973	1
216	N216D	1973	0
225	G225G	1973	1
188	N188N	1973	0
192	T192I	1973	0
195	Y195F	1973	0
226	L226L	1973	1
192	T192T	1973	1
193	S193S	1973	0.714286
198	A198A	1973	0.928571
119	E119E	1973	1
193	S193F	1973	0
185	P185P	1973	1
189	Q189K	1973	0
222	W222R	1973	0
162	P162P	1973	1
173	N173Q	1973	0
242	V242V	1973	0
219	S219F	1973	0
193	S193N	1973	0.285714
172	D172E	1973	0
225	G225N	1973	0
167	T167T	1973	1
210	Q210Q	1973	1
181	G181G	1973	1
142	G142G	1973	1
133	N133N	1973	1
121	I121F	1973	0
262	T262T	1973	1
196	V196A	1973	0
163	V163V	1973	1
158	G158K	1973	0
145	S145K	1973	0
144	G144V	1973	0
194	L194L	1973	1
175	D175D	1973	1
121	I121K	1973	0
213	I213V	1973	0
219	S219P	1973	0
133	N133S	1973	0
215	P215P	1973	1
140	K140I	1973	0
190	E190N	1973	0
135	G135K	1973	0
160	T160I	1973	0
137	N137S	1973	0
143	P143T	1973	0.285714
157	S157S	1973	1
204	V204V	1973	1
138	A138A	1973	1
247	S247C	1973	0
121	I121N	1973	0
186	S186I	1974	0
124	G124G	1974	1
174	F174S	1974	0
136	S136S	1974	1
144	G144D	1974	0.944444
169	P169P	1974	1
249	G249G	1974	1
146	G146S	1974	0
234	W234W	1974	1
226	L226I	1974	0
202	V202I	1974	0
221	P221P	1974	1
151	L151L	1974	1
230	I230V	1974	0
257	Y257Y	1974	0.833333
219	S219S	1974	0.944444
129	G129G	1974	1
255	R255R	1974	1
163	V163A	1974	0
148	F148F	1974	1
124	G124S	1974	0
213	I213I	1974	0.944444
182	V182V	1974	1
212	T212T	1974	1
195	Y195Y	1974	1
156	K156E	1974	0
198	A198S	1974	0
157	S157I	1974	0
174	F174F	1974	1
144	G144I	1974	0
211	Q211Q	1974	1
259	K259K	1974	1
225	G225D	1974	0
159	S159Y	1974	0
166	V166V	1974	1
150	R150R	1974	1
125	F125F	1974	1
198	A198P	1974	0
168	M168M	1974	1
135	G135D	1974	0
131	T131A	1974	0
203	T203T	1974	1
160	T160T	1974	1
144	G144G	1974	0
222	W222W	1974	1
237	V237V	1974	1
120	F120F	1974	1
156	K156Q	1974	0
205	S205S	1974	1
248	N248S	1974	0
188	N188D	1974	1
173	N173E	1974	0
118	L118L	1974	1
189	Q189Q	1974	1
158	G158E	1974	0
171	N171N	1974	0.888889
265	S265S	1974	1
137	N137Y	1974	0
140	K140K	1974	1
142	G142K	1974	0
223	V223I	1974	0
132	Q132Q	1974	1
260	M260M	1974	1
219	S219Y	1974	0
197	Q197R	1974	0
117	T117T	1974	1
122	T122T	1974	0
152	N152N	1974	1
247	S247S	1974	1
199	S199P	1974	0
220	R220R	1974	1
213	I213A	1974	0
128	T128T	1974	0.944444
231	S231S	1974	1
147	F147F	1974	1
186	S186G	1974	0
173	N173N	1974	1
155	T155Y	1974	1
126	T126N	1974	0.833333
235	T235T	1974	1
121	I121I	1974	1
131	T131T	1974	1
262	T262N	1974	0
251	L251L	1974	1
207	R207R	1974	0
214	I214I	1974	0.944444
135	G135G	1974	1
254	P254P	1974	1
158	G158D	1974	0
143	P143P	1974	1
123	E123E	1974	1
139	C139C	1974	1
131	T131K	1974	0
217	I217V	1974	0.277778
239	P239P	1974	1
145	S145N	1974	0.0555556
127	W127W	1974	1
201	R201R	1974	1
248	N248N	1974	1
230	I230I	1974	1
121	I121T	1974	0
155	T155T	1974	0
128	T128A	1974	0.0555556
246	N246N	1974	1
145	S145I	1974	0.166667
176	K176K	1974	1
165	N165N	1974	1
189	Q189S	1974	0
202	V202V	1974	1
124	G124N	1974	0
156	K156K	1974	1
141	R141R	1974	1
173	N173K	1974	0
186	S186S	1974	1
252	I252I	1974	1
164	L164Q	1974	0
144	G144K	1974	0
201	R201K	1974	0
258	F258F	1974	1
159	S159S	1974	0.833333
250	N250N	1974	1
126	T126T	1974	0.111111
191	Q191Q	1974	1
224	R224R	1974	1
242	V242I	1974	1
124	G124D	1974	0
227	S227S	1974	1
170	N170N	1974	1
244	V244V	1974	0.944444
264	K264K	1974	0.888889
261	R261R	1974	1
244	V244L	1974	0.0555556
190	E190D	1974	0.0555556
135	G135E	1974	0
138	A138S	1974	0
240	G240G	1974	1
133	N133D	1974	0
209	S209S	1974	1
193	S193D	1974	0
134	G134G	1974	1
122	T122N	1974	1
178	Y178Y	1974	1
126	T126D	1974	0
206	T206T	1974	1
135	G135T	1974	0
156	K156S	1974	0
226	L226Q	1974	0
189	Q189N	1974	0
227	S227P	1974	0
149	S149S	1974	1
216	N216N	1974	1
158	G158N	1974	0
241	D241D	1974	1
188	N188E	1974	0
192	T192F	1974	0
262	T262S	1974	0
217	I217I	1974	0.722222
228	S228S	1974	1
144	G144S	1974	0
260	M260I	1974	0
160	T160R	1974	0
261	R261Q	1974	0
218	W218G	1974	1
223	V223V	1974	1
154	L154L	1974	1
236	I236I	1974	1
164	L164L	1974	1
156	K156H	1974	0
187	T187T	1974	1
238	K238K	1974	1
159	S159N	1974	0.111111
179	I179I	1974	1
172	D172G	1974	0
232	I232I	1974	1
244	V244I	1974	0
153	W153W	1974	1
196	V196V	1974	1
199	S199S	1974	1
263	G263G	1974	1
229	R229G	1974	0
184	H184H	1974	1
248	N248T	1974	0
256	G256G	1974	1
189	Q189R	1974	0
145	S145S	1974	0.666667
160	T160K	1974	0
171	N171K	1974	0.111111
207	R207K	1974	1
144	G144N	1974	0.0555556
180	W180W	1974	1
143	P143S	1974	0
245	I245I	1974	1
160	T160A	1974	0
200	G200G	1974	1
212	T212A	1974	0
142	G142R	1974	0
253	A253A	1974	1
161	Y161Y	1974	1
229	R229R	1974	1
159	S159F	1974	0
146	G146G	1974	1
243	L243L	1974	1
155	T155H	1974	0
226	L226V	1974	0
196	V196I	1974	0
177	L177L	1974	1
158	G158G	1974	1
172	D172D	1974	1
186	S186D	1974	0
208	R208R	1974	1
197	Q197Q	1974	1
233	Y233Y	1974	1
183	H183H	1974	1
130	V130V	1974	1
137	N137N	1974	0.944444
157	S157L	1974	0
214	I214T	1974	0.0555556
190	E190E	1974	0.944444
216	N216D	1974	0
225	G225G	1974	1
188	N188N	1974	0
192	T192I	1974	0
195	Y195F	1974	0
226	L226L	1974	0.888889
192	T192T	1974	1
193	S193S	1974	0.111111
198	A198A	1974	1
119	E119E	1974	1
193	S193F	1974	0
185	P185P	1974	1
189	Q189K	1974	0
222	W222R	1974	0
162	P162P	1974	1
173	N173Q	1974	0
242	V242V	1974	0
219	S219F	1974	0
193	S193N	1974	0.888889
172	D172E	1974	0
225	G225N	1974	0
167	T167T	1974	0.888889
210	Q210Q	1974	1
181	G181G	1974	1
142	G142G	1974	1
133	N133N	1974	1
121	I121F	1974	0
262	T262T	1974	1
196	V196A	1974	0
163	V163V	1974	1
158	G158K	1974	0
145	S145K	1974	0
144	G144V	1974	0
194	L194L	1974	1
175	D175D	1974	1
121	I121K	1974	0
213	I213V	1974	0.0555556
219	S219P	1974	0.0555556
133	N133S	1974	0
215	P215P	1974	1
140	K140I	1974	0
190	E190N	1974	0
135	G135K	1974	0
160	T160I	1974	0
137	N137S	1974	0.0555556
143	P143T	1974	0
157	S157S	1974	1
204	V204V	1974	1
138	A138A	1974	1
247	S247C	1974	0
121	I121N	1974	0
186	S186I	1975	0
124	G124G	1975	1
174	F174S	1975	0.473684
136	S136S	1975	1
144	G144D	1975	1
169	P169P	1975	1
249	G249G	1975	1
146	G146S	1975	0
234	W234W	1975	1
226	L226I	1975	0
202	V202I	1975	0
221	P221P	1975	1
151	L151L	1975	1
230	I230V	1975	0.157895
257	Y257Y	1975	0.947368
219	S219S	1975	0.789474
129	G129G	1975	1
255	R255R	1975	1
163	V163A	1975	0
148	F148F	1975	1
124	G124S	1975	0
213	I213I	1975	0.736842
182	V182V	1975	1
212	T212T	1975	1
195	Y195Y	1975	1
156	K156E	1975	0
198	A198S	1975	0
157	S157I	1975	0
174	F174F	1975	0.526316
144	G144I	1975	0
211	Q211Q	1975	1
259	K259K	1975	1
225	G225D	1975	0
159	S159Y	1975	0
166	V166V	1975	1
150	R150R	1975	1
125	F125F	1975	1
198	A198P	1975	0
168	M168M	1975	1
135	G135D	1975	0
131	T131A	1975	0
203	T203T	1975	1
160	T160T	1975	1
144	G144G	1975	0
222	W222W	1975	1
237	V237V	1975	1
120	F120F	1975	1
156	K156Q	1975	0
205	S205S	1975	1
248	N248S	1975	0
188	N188D	1975	1
173	N173E	1975	0
118	L118L	1975	1
189	Q189Q	1975	0.473684
158	G158E	1975	0.105263
171	N171N	1975	1
265	S265S	1975	1
137	N137Y	1975	0.0526316
140	K140K	1975	1
142	G142K	1975	0
223	V223I	1975	0
132	Q132Q	1975	1
260	M260M	1975	0.947368
219	S219Y	1975	0
197	Q197R	1975	0
117	T117T	1975	1
122	T122T	1975	0
152	N152N	1975	1
247	S247S	1975	1
199	S199P	1975	0
220	R220R	1975	1
213	I213A	1975	0
128	T128T	1975	0.947368
231	S231S	1975	1
147	F147F	1975	1
186	S186G	1975	0
173	N173N	1975	1
155	T155Y	1975	1
126	T126N	1975	0.789474
235	T235T	1975	1
121	I121I	1975	1
131	T131T	1975	1
262	T262N	1975	0
251	L251L	1975	1
207	R207R	1975	0
214	I214I	1975	1
135	G135G	1975	1
254	P254P	1975	1
158	G158D	1975	0
143	P143P	1975	0.947368
123	E123E	1975	1
139	C139C	1975	1
131	T131K	1975	0
217	I217V	1975	0.736842
239	P239P	1975	1
145	S145N	1975	0.210526
127	W127W	1975	1
201	R201R	1975	0.526316
248	N248N	1975	1
230	I230I	1975	0.842105
121	I121T	1975	0
155	T155T	1975	0
128	T128A	1975	0
246	N246N	1975	1
145	S145I	1975	0.210526
176	K176K	1975	1
165	N165N	1975	1
189	Q189S	1975	0
202	V202V	1975	1
124	G124N	1975	0
156	K156K	1975	1
141	R141R	1975	1
173	N173K	1975	0
186	S186S	1975	0.947368
252	I252I	1975	1
164	L164Q	1975	0.473684
[truncated: 13,065 more rows]

## Sheet: Figure 3a
sample	mean	sem	glycan_ID
WT (D186/N190)	134.125	7.74179	1
WT (D186/N190)	31.7975	1.54838	2
WT (D186/N190)	167.315	15.593	3
WT (D186/N190)	28.6	7.31167	4
WT (D186/N190)	44.2725	3.83009	5
WT (D186/N190)	157.295	4.90957	6
WT (D186/N190)	33.3875	7.90003	7
WT (D186/N190)	10836.3	2097.38	8
WT (D186/N190)	106.005	7.16487	9
WT (D186/N190)	133.442	22.515	10
WT (D186/N190)	40.1325	11.8041	11
WT (D186/N190)	188.472	15.5385	12
WT (D186/N190)	8.4225	5.3134	13
WT (D186/N190)	98.415	17.7023	14
WT (D186/N190)	138.442	14.9152	15
WT (D186/N190)	41.785	11.2526	16
WT (D186/N190)	47.075	10.4555	17
WT (D186/N190)	144.845	5.72891	18
WT (D186/N190)	95.5825	18.3412	19
WT (D186/N190)	127.062	48.9678	20
WT (D186/N190)	28.9275	6.16091	21
WT (D186/N190)	26.935	9.30277	22
WT (D186/N190)	615.883	87.407	23
WT (D186/N190)	1186.63	115.749	24
WT (D186/N190)	9.23	3.49387	25
WT (D186/N190)	58.0825	9.90464	26
WT (D186/N190)	20.755	4.57847	27
WT (D186/N190)	24.5375	8.685	28
WT (D186/N190)	10.9925	3.2657	29
WT (D186/N190)	8.3	2.71159	30
WT (D186/N190)	17875.1	791.703	31
WT (D186/N190)	20168.1	2319.22	32
WT (D186/N190)	13824.3	1515.92	33
WT (D186/N190)	57.2925	3.15062	34
WT (D186/N190)	38156.4	1100.06	35
WT (D186/N190)	142.77	37.5513	36
WT (D186/N190)	8033.2	525.724	37
WT (D186/N190)	22896.3	221.728	38
WT (D186/N190)	3348.87	262.49	39
WT (D186/N190)	42158.8	1958.58	40
WT (D186/N190)	2308.78	164.456	41
WT (D186/N190)	43263.4	3962.53	42
WT (D186/N190)	38775.4	1000.67	43
WT (D186/N190)	54656.9	1682.34	44
WT (D186/N190)	59.21	6.73136	45
WT (D186/N190)	9282.89	451.275	46
WT (D186/N190)	36979.2	1677.29	47
WT (D186/N190)	76.13	27.6015	48
WT (D186/N190)	2204.16	306.529	49
WT (D186/N190)	48278.1	901.418	50
D186G	28.415	5.81536	1
D186G	14.42	1.90677	2
D186G	57.2675	0.903414	3
D186G	8.1525	1.40328	4
D186G	9.6725	0.925026	5
D186G	51.72	3.04931	6
D186G	11.7425	1.59891	7
D186G	300.353	57.9007	8
D186G	43.5075	10.6132	9
D186G	36.84	1.38662	10
D186G	7.5375	1.47787	11
D186G	42.3575	1.9125	12
D186G	3.0725	2.5414	13
D186G	19.7725	1.90268	14
D186G	44.52	2.73612	15
D186G	28.48	2.3313	16
D186G	5.17	0.918032	17
D186G	36.11	3.30456	18
D186G	26.365	1.9106	19
D186G	36.9175	5.32827	20
D186G	24.93	8.45728	21
D186G	2.7	2.42317	22
D186G	162.7	10.8014	23
D186G	624.185	58.2641	24
D186G	4.6325	0.860246	25
D186G	17.19	2.79522	26
D186G	10.5075	5.14755	27
D186G	31.6825	10.0618	28
D186G	-4.375	7.65657	29
D186G	10.23	1.70476	30
D186G	126.312	42.0986	31
D186G	144.215	36.4194	32
D186G	200.773	13.7324	33
D186G	36.7475	5.51012	34
D186G	973.285	43.0467	35
D186G	85.6925	35.9728	36
D186G	70.8325	12.0782	37
D186G	176.045	8.36106	38
D186G	41.275	4.44566	39
D186G	339.9	65.5876	40
D186G	157.085	0.564336	41
D186G	80.1	6.11827	42
D186G	133.963	28.5846	43
D186G	3028.85	1737.83	44
D186G	44.8875	16.7305	45
D186G	400.8	57.4065	46
D186G	2332.73	193.075	47
D186G	31.02	6.8511	48
D186G	168.748	11.7448	49
D186G	3751.02	282.961	50
N190D	20.565	10.0954	1
N190D	63.3425	8.1571	2
N190D	241.523	23.3168	3
N190D	14.6425	1.54448	4
N190D	13.52	1.96575	5
N190D	91.565	1.78981	6
N190D	35.0875	13.6635	7
N190D	774.303	91.1447	8
N190D	115.075	15.6463	9
N190D	54.915	7.77038	10
N190D	1.475	0.341821	11
N190D	216.447	44.1693	12
N190D	111.965	37.7863	13
N190D	32.48	5.50636	14
N190D	85.7975	2.64341	15
N190D	47.455	15.8778	16
N190D	25.9	3.61782	17
N190D	131.993	23.6819	18
N190D	75.8375	8.42312	19
N190D	60.785	6.85791	20
N190D	27.37	5.31269	21
N190D	19.3975	4.40042	22
N190D	515.535	29.3752	23
N190D	642.21	140.568	24
N190D	11.6325	5.04586	25
N190D	62.125	14.804	26
N190D	-5.9975	5.8062	27
N190D	45.34	1.91774	28
N190D	3.635	1.36549	29
N190D	12.365	10.8592	30
N190D	60.82	4.62158	31
N190D	33.91	7.10306	32
N190D	130.438	4.74633	33
N190D	57.975	13.4152	34
N190D	25342.3	2698.14	35
N190D	61.4425	17.6103	36
N190D	45.885	10.0381	37
N190D	3159.99	519.839	38
N190D	62.955	13.9096	39
N190D	564.865	51.6706	40
N190D	255.447	22.1855	41
N190D	2848.53	497.251	42
N190D	2871.51	211.104	43
N190D	24965.1	1823.03	44
N190D	36.9825	4.35665	45
N190D	491.565	50.928	46
N190D	22492.3	1531.63	47
N190D	50.3975	13.6549	48
N190D	81.385	36.5722	49
N190D	29270.9	5040.51	50
D186G/N190D	25.545	7.85672	1
D186G/N190D	24.4575	10.615	2
D186G/N190D	106.513	21.2983	3
D186G/N190D	41.39	14.3119	4
D186G/N190D	26.09	9.79938	5
D186G/N190D	110.1	10.2322	6
D186G/N190D	28.6675	10.1042	7
D186G/N190D	10202	549.579	8
D186G/N190D	184.11	54.1866	9
D186G/N190D	61.9375	4.95185	10
D186G/N190D	1.7275	6.47894	11
D186G/N190D	130.903	12.2685	12
D186G/N190D	26.5825	8.64896	13
D186G/N190D	69.135	8.1659	14
D186G/N190D	104.483	9.14027	15
D186G/N190D	16.2	1.16528	16
D186G/N190D	31.505	6.82715	17
D186G/N190D	86.6475	12.5437	18
D186G/N190D	74.265	8.19381	19
D186G/N190D	234.273	46.4088	20
D186G/N190D	63.305	9.28187	21
D186G/N190D	48.7375	15.8731	22
D186G/N190D	653.293	59.0486	23
D186G/N190D	1155.64	344.672	24
D186G/N190D	14.0625	0.471812	25
D186G/N190D	51.39	2.06081	26
D186G/N190D	-12.565	10.2522	27
D186G/N190D	82.015	0.914572	28
D186G/N190D	21.9525	1.66079	29
D186G/N190D	5.0575	4.60757	30
D186G/N190D	6479.77	131.833	31
D186G/N190D	9623.4	401.043	32
D186G/N190D	11988.4	694.149	33
D186G/N190D	51.2425	6.14232	34
D186G/N190D	34163.4	2894.84	35
D186G/N190D	184.01	19.6301	36
D186G/N190D	3885.59	281.397	37
D186G/N190D	20959.8	403.857	38
D186G/N190D	4126.35	243.959	39
D186G/N190D	22104.3	1998.38	40
D186G/N190D	5064.05	921.568	41
D186G/N190D	35316.5	3996.56	42
D186G/N190D	32915.7	1591.31	43
D186G/N190D	54828.5	1508.88	44
D186G/N190D	110.683	14.2284	45
D186G/N190D	600.643	56.1734	46
D186G/N190D	37760.8	2706.17	47
D186G/N190D	71.2525	15.8806	48
D186G/N190D	201.295	11.2505	49
D186G/N190D	41567.4	3791.43	50
no HA	126.48	44.9516	1
no HA	103.252	40.9136	2
no HA	436.993	50.4377	3
no HA	77.3025	18.1623	4
no HA	38.8875	23.628	5
no HA	159.643	25.4454	6
no HA	54.81	19.2521	7
no HA	601.08	22.5648	8
no HA	196.785	17.3696	9
no HA	91.27	18.8896	10
no HA	-0.275	1.69182	11
no HA	660.745	39.4917	12
no HA	51.815	16.2213	13
no HA	63.965	17.6652	14
no HA	239.852	66.4355	15
no HA	173.067	38.151	16
no HA	91.76	30.8524	17
no HA	312.345	68.1349	18
no HA	571.393	137.552	19
no HA	182.727	12.2885	20
no HA	63.8	11.7347	21
no HA	31.1775	6.21061	22
no HA	599.673	108.874	23
no HA	1678.32	210.973	24
no HA	13.32	6.72467	25
no HA	65.2	5.98053	26
no HA	21.0725	19.8712	27
no HA	437.442	32.4665	28
no HA	54.75	11.1215	29
no HA	47.765	19.5664	30
no HA	301.51	50.3195	31
no HA	84.845	3.01381	32
no HA	262.058	38.5386	33
no HA	103.28	27.2582	34
no HA	391.43	44.0702	35
no HA	252.945	36.1407	36
no HA	428.158	29.2831	37
no HA	317.235	35.2559	38
no HA	187.77	18.7099	39
no HA	586.205	75.577	40
no HA	589.732	65.0212	41
no HA	283.683	20.4744	42
no HA	278.772	18.8871	43
no HA	191.227	7.54728	44
no HA	77.525	10.09	45
no HA	723.745	93.1491	46
no HA	1243.9	53.7403	47
no HA	149.7	18.6	48
no HA	118.493	8.30051	49
no HA	2489.61	129.16	50

## Sheet: Figure 3b
HA (ug/ml)	6SLN3-N			6SLN2-N			6SLN1-N			LN3-L
100	3.593	3.704	3.757	0.309	0.268	0.278	0.25	0.247	0.281	0.306	0.284	0.289
33.3333	3.774	3.94	3.953	0.241	0.208	0.18	0.178	0.173	0.182	0.196	0.179	0.202
11.1111	3.77	3.921	3.948	0.161	0.138	0.135	0.138	0.132	0.132	0.137	0.139	0.143
3.7037	1.79	1.796	1.462	0.154	0.11	0.138	0.107	0.106	0.109	0.108	0.106	0.108
1.23457	0.257	0.189	0.236	0.071	0.104	0.086	0.101	0.098	0.102	0.098	0.094	0.098
0.411523	0.138	0.121	0.119	0.098	0.102	0.103	0.1	0.106	0.126	0.095	0.095	0.096
0.137174	0.123	0.111	0.113	0.099	0.102	0.098	0.099	0.112	0.128	0.095	0.095	0.1
0.045725	0.117	0.103	0.099	0.1	0.101	0.097	0.1	0.119	0.12	0.092	0.096	0.094
0.015242	0.111	0.102	0.101	0.098	0.098	0.098	0.098	0.107	0.113	0.097	0.097	0.101
0.005081	0.11	0.106	0.096	0.094	0.091	0.095	0.095	0.096	0.098	0.093	0.095	0.095

## Sheet: Figure 3c
HA (ug/ml)	6SLN3-N			6SLN2-N			6SLN1-N			LN3-L
100	0.534	0.485	0.484	0.385	0.384	0.377	0.399	0.399	0.393	0.435	0.419	0.411
33.3333	0.429	0.447	0.396	0.331	0.31	0.318	0.303	0.299	0.302	0.305	0.306	0.31
11.1111	0.268	0.306	0.31	0.286	0.243	0.265	0.238	0.235	0.235	0.203	0.226	0.216
3.7037	0.195	0.208	0.196	0.166	0.2	0.193	0.169	0.201	0.169	0.165	0.169	0.144
1.23457	0.127	0.154	0.169	0.144	0.14	0.146	0.127	0.133	0.145	0.132	0.124	0.117
0.411523	0.121	0.109	0.161	0.166	0.124	0.14	0.136	0.13	0.141	0.121	0.102	0.103
0.137174	0.12	0.111	0.114	0.126	0.13	0.125	0.13	0.147	0.127	0.11	0.104	0.111
0.045725	0.109	0.111	0.123	0.108	0.114	0.123	0.113	0.138	0.134	0.103	0.102	0.097
0.015242	0.102	0.107	0.105	0.102	0.116	0.113	0.107	0.125	0.136	0.108	0.105	0.108
0.005081	0.103	0.102	0.098	0.106	0.109	0.11	0.109	0.112	0.121	0.104	0.106	0.11

## Sheet: Figure 3d
HA (ug/ml)	6SLN3-N			6SLN2-N			6SLN1-N			LN3-L
100	3.677	3.809	3.792	0.629	0.68	0.536	0.65	0.613	0.646	0.648	0.614	0.761
33.3333	3.776	3.959	3.958	0.438	0.426	0.416	0.425	0.427	0.426	0.455	0.457	0.473
11.1111	2.616	2.834	2.881	0.371	0.317	0.314	0.313	0.306	0.312	0.31	0.322	0.328
3.7037	0.608	0.611	0.637	0.212	0.195	0.202	0.203	0.196	0.199	0.226	0.192	0.198
1.23457	0.199	0.187	0.181	0.142	0.14	0.143	0.141	0.146	0.138	0.164	0.16	0.152
0.411523	0.153	0.14	0.136	0.13	0.134	0.132	0.132	0.13	0.132	0.201	0.155	0.145
0.137174	0.138	0.133	0.132	0.128	0.13	0.127	0.127	0.132	0.134	0.155	0.133	0.185
0.045725	0.13	0.13	0.13	0.128	0.129	0.134	0.131	0.137	0.149	0.168	0.186	0.178
0.015242	0.13	0.139	0.129	0.126	0.13	0.128	0.147	0.15	0.153	0.213	0.189	0.15
0.005081	0.136	0.139	0.138	0.125	0.132	0.129	0.136	0.141	0.152	0.181	0.176	0.156

## Sheet: Figure 3e
HA (ug/ml)	6SLN3-N			6SLN2-N			6SLN1-N			LN3-L
100	3.642	3.729	3.704	0.369	0.37	0.336	0.325	0.32	0.319	0.344	0.372	0.36
33.3333	3.755	3.917	3.931	0.296	0.263	0.243	0.245	0.234	0.246	0.253	0.259	0.244
11.1111	3.74	3.919	3.914	0.229	0.22	0.223	0.205	0.204	0.227	0.224	0.218	0.195
3.7037	3.776	3.932	3.926	0.217	0.166	0.154	0.149	0.154	0.173	0.169	0.18	0.165
1.23457	1.736	1.511	1.469	0.188	0.153	0.149	0.141	0.158	0.169	0.151	0.157	0.156
0.411523	0.454	0.4	0.368	0.169	0.155	0.146	0.146	0.155	0.16	0.166	0.172	0.203
0.137174	0.227	0.214	0.199	0.164	0.149	0.152	0.149	0.163	0.166	0.165	0.18	0.177
0.045725	0.16	0.169	0.152	0.158	0.151	0.149	0.145	0.163	0.17	0.16	0.171	0.163
0.015242	0.164	0.138	0.135	0.146	0.139	0.135	0.138	0.148	0.17	0.153	0.173	0.166
0.005081	0.146	0.134	0.137	0.136	0.144	0.128	0.14	0.141	0.152	0.16	0.162	0.17

## Sheet: Figure 3f
SNA (ug/mL)	6SLN3-N	6SLN2-N	6SLN1-N	LN3-L
5	3.842	3.824	3.817	0.33
1	4	3.989	3.987	0.162
0.2	4	4	3.963	0.126
0.04	3.668	3.687	3.117	0.107
0.008	1.184	1.181	0.915	0.105
0.0016	0.322	0.326	0.265	0.106
0.00032	0.149	0.149	0.14	0.105
6.4e-05	0.112	0.11	0.108	0.098

## Sheet: Figure 4a
Mutant	rep1	rep2	rep3	rep4	rep5	rep6	mean	sd
WT (D186/N190)	0	0	0	0	0	0	0	0
D186G	-4.5	-4.5	-4.5	-4.5	-4.5	-4.5	-4.5	0
N190D	-1.5	-1.5	-1.5	-2	-2	-2	-1.75	0.273861
D186G/N190D	-3	-3	-3	-3	-3	-3	-3	0

## Sheet: Figure 4b
	MN50 titer
mouse	Italy20 WT (D186/N190)	Italy20 D186G/N190D	Italy20 N190D	Italy20 D186G
1	1:160	1:10	1:20	1:80
2	1:640	1:160	1:160	1:640
3	1:320	1:20	1:40	1:640
4	1:160	1:80	1:80	1:640
5	1:80	1:40	1:80	1:80
6	1:160	1:80	1:80	1:320
		P value (paired sample Wilconxon signed-rank test)
	WT vs	D186G/N190D	N190D	D186G
		0.02728	0.04217	0.1441

[truncated: 9 more sheets: Figure 4c, Figure 5c, Supplementary Figure 1a, Supplementary Figure 1b, Supplementary Figure 1c, Supplementary Figure 1d, Supplementary Figure 1e, Supplementary Figure 2, Supplementary Figure 3]
