# Supplementary material for: Epistasis mediates the evolution of the receptor binding mode in recent human H3N2 hemagglutinin
Source: Nat Commun. 2024 Jun 18;15:5175. doi: 10.1038/s41467-024-49487-4 (PMC11189414; doi:10.1038/s41467-024-49487-4)
Supplement: Supplementary file 6 — Source Data [file 41467_2024_49487_MOESM6_ESM.zip › Source Data/Figure2a_tree/UniH3RBS_17to202306_clean.aln.log]

IQ-TREE multicore version 1.5.5 for Mac OS X 64-bit built Feb  4 2018
Copyright (c) 2011-2017 by Bui Quang Minh, Nguyen Lam Tung,
Olga Chernomor, Heiko Schmidt, and Arndt von Haeseler.

Host:    weiwen (AVX2, FMA3, 8 GB RAM)
Command: iqtree -s UniH3RBS_17to202306_clean.aln -m HIVw+R7 -nt 4 -redo
Seed:    52605 (Using SPRNG - Scalable Parallel Random Number Generator)
Time:    Mon Jul 24 11:29:33 2023
Kernel:  AVX+FMA - 4 threads (4 CPU cores detected)

Reading alignment file UniH3RBS_17to202306_clean.aln ... Fasta format detected
Alignment most likely contains protein sequences
Alignment has 4137 sequences with 149 columns and 145 patterns (119 informative sites, 14 constant sites)
WARNING: Some sequence names are changed as follows:
A/CHATEAULIN/04140/2023|Original|EPI2438561|2023-02-10 -> A_CHATEAULIN_04140_2023_Original_EPI2438561_2023-02-10
A/Centre/03353/2023|Original|EPI2438427|2023-02-03 -> A_Centre_03353_2023_Original_EPI2438427_2023-02-03
A/Ile_de_France/02647/2023|Original|EPI2438248|2023-01-25 -> A_Ile_de_France_02647_2023_Original_EPI2438248_2023-01-25
A/Basse_Normandie/02105/2023|Original|EPI2438166|2023-01-19 -> A_Basse_Normandie_02105_2023_Original_EPI2438166_2023-01-19
A/Franche_Comte/02032/2023|Original|EPI2438152|2023-01-20 -> A_Franche_Comte_02032_2023_Original_EPI2438152_2023-01-20
A/AMIENS/02012/2023|Original|EPI2438144|2023-01-01 -> A_AMIENS_02012_2023_Original_EPI2438144_2023-01-01
A/Pays_de_Loire/00451/2023|Original|EPI2414807|2023-01-03 -> A_Pays_de_Loire_00451_2023_Original_EPI2414807_2023-01-03
A/Ile_de_France/00232/2023|Original|EPI2339903|2023-01-02 -> A_Ile_de_France_00232_2023_Original_EPI2339903_2023-01-02
A/Rhone_Alpes/00011/2023|Original|EPI2339868|2023-01-02 -> A_Rhone_Alpes_00011_2023_Original_EPI2339868_2023-01-02
A/Ile_de_France/00008/2023|Original|EPI2339852|2023-01-03 -> A_Ile_de_France_00008_2023_Original_EPI2339852_2023-01-03
A/South_Australia/5/2023|SIAT2|EPI2397603|2023-01-04 -> A_South_Australia_5_2023_SIAT2_EPI2397603_2023-01-04
A/South_Australia/4/2023|SIAT2|EPI2397597|2023-01-05 -> A_South_Australia_4_2023_SIAT2_EPI2397597_2023-01-05
A/Sri_Lanka/6/2023|Original|EPI2397508|2023-01-17 -> A_Sri_Lanka_6_2023_Original_EPI2397508_2023-01-17
A/Sri_Lanka/2/2023|Original|EPI2397502|2023-01-05 -> A_Sri_Lanka_2_2023_Original_EPI2397502_2023-01-05
A/Israel/R599/2023|P1/SIAT1|EPI2371153|2023-01-08 -> A_Israel_R599_2023_P1_SIAT1_EPI2371153_2023-01-08
A/Israel/R498/2023|cs|EPI2370775|2023-01-07 -> A_Israel_R498_2023_cs_EPI2370775_2023-01-07
A/Serbia/500898/2023|cs|EPI2434301|2023-01-06 -> A_Serbia_500898_2023_cs_EPI2434301_2023-01-06
A/Bulgaria/857/2023|cs|EPI2370801|2023-01-17 -> A_Bulgaria_857_2023_cs_EPI2370801_2023-01-17
A/Albania/290469/2023|cs|EPI2434271|2023-01-04 -> A_Albania_290469_2023_cs_EPI2434271_2023-01-04
A/Albania/290484/2023|cs|EPI2434270|2023-01-04 -> A_Albania_290484_2023_cs_EPI2434270_2023-01-04
A/Victoria/35/2023|SIAT1|EPI2384243|2023-01-19 -> A_Victoria_35_2023_SIAT1_EPI2384243_2023-01-19
A/Neimenggu-Keerqin/125/2023|C1+S1|EPI2392089|2023-01-05 -> A_Neimenggu-Keerqin_125_2023_C1_S1_EPI2392089_2023-01-05
A/Norway/01817/2023|Clinical_Specimen|EPI2415567|2023-01-30 -> A_Norway_01817_2023_Clinical_Specimen_EPI2415567_2023-01-30
A/Norway/01499/2023|Clinical_Specimen|EPI2415561|2023-01-23 -> A_Norway_01499_2023_Clinical_Specimen_EPI2415561_2023-01-23
A/Norway/01733/2023|Clinical_Specimen|EPI2415519|2023-01-26 -> A_Norway_01733_2023_Clinical_Specimen_EPI2415519_2023-01-26
A/Norway/01017/2022|Clinical_Specimen|EPI2381754|2023-01-13 -> A_Norway_01017_2022_Clinical_Specimen_EPI2381754_2023-01-13
A/Norway/00923/2022|Clinical_Specimen|EPI2381720|2023-01-17 -> A_Norway_00923_2022_Clinical_Specimen_EPI2381720_2023-01-17
A/Norway/00306/2022|Clinical_Specimen|EPI2310566|2023-01-04 -> A_Norway_00306_2022_Clinical_Specimen_EPI2310566_2023-01-04
A/Manitoba/RV00067/2023|S3|EPI2367846|2023-01-08 -> A_Manitoba_RV00067_2023_S3_EPI2367846_2023-01-08
A/Finland/339/2023|original|EPI2337666|2023-01-06 -> A_Finland_339_2023_original_EPI2337666_2023-01-06
A/New_York/08/2023|Original|EPI2367101|2023-01-04 -> A_New_York_08_2023_Original_EPI2367101_2023-01-04
A/Idaho/01/2023|Original|EPI2366431|2023-01-02 -> A_Idaho_01_2023_Original_EPI2366431_2023-01-02
A/Idaho/06/2023|Original|EPI2366240|2023-01-10 -> A_Idaho_06_2023_Original_EPI2366240_2023-01-10
A/Idaho/02/2023|Original|EPI2366178|2023-01-03 -> A_Idaho_02_2023_Original_EPI2366178_2023-01-03
A/Connecticut/03/2023|Original|EPI2367577|2023-01-04 -> A_Connecticut_03_2023_Original_EPI2367577_2023-01-04
A/Iowa/13/2023|Original|EPI2442055|2023-01-18 -> A_Iowa_13_2023_Original_EPI2442055_2023-01-18
A/Iowa/19/2023|Original|EPI2441917|2023-01-30 -> A_Iowa_19_2023_Original_EPI2441917_2023-01-30
A/Iowa/01/2023|S1|EPI2366899|2023-01-02 -> A_Iowa_01_2023_S1_EPI2366899_2023-01-02
A/Massachusetts/05/2023|Original|EPI2441866|2023-01-05 -> A_Massachusetts_05_2023_Original_EPI2441866_2023-01-05
A/Missouri/01/2023|S1|EPI2370231|2023-01-02 -> A_Missouri_01_2023_S1_EPI2370231_2023-01-02
A/Michigan/05/2023|S1|EPI2442039|2023-01-04 -> A_Michigan_05_2023_S1_EPI2442039_2023-01-04
A/California/22/2023|Original|EPI2441812|2023-01-12 -> A_California_22_2023_Original_EPI2441812_2023-01-12
A/Austria/MUW1588989/2023|Original|EPI2436575|2023-02-06 -> A_Austria_MUW1588989_2023_Original_EPI2436575_2023-02-06
A/Austria/MUW1579831/2023|Original|EPI2436528|2023-01-04 -> A_Austria_MUW1579831_2023_Original_EPI2436528_2023-01-04
A/Norway/01999/2023|Clinical_Specimen|EPI2415483|2023-01-30 -> A_Norway_01999_2023_Clinical_Specimen_EPI2415483_2023-01-30
A/Extremadura/152/2023|Clinical_Specimen|EPI2400494|2023-01-02 -> A_Extremadura_152_2023_Clinical_Specimen_EPI2400494_2023-01-02
A/Navarra/246/2023|MDCK|EPI2400566|2023-01-10 -> A_Navarra_246_2023_MDCK_EPI2400566_2023-01-10
A/PaisVasco/385/2023|Clinical_Specimen|EPI2441318|2023-01-17 -> A_PaisVasco_385_2023_Clinical_Specimen_EPI2441318_2023-01-17
A/Catalonia/NSVH102023775/2023|Original|EPI2426483|2023-02-18 -> A_Catalonia_NSVH102023775_2023_Original_EPI2426483_2023-02-18
A/Catalonia/NSVH102014663/2023|Original|EPI2426451|2023-02-06 -> A_Catalonia_NSVH102014663_2023_Original_EPI2426451_2023-02-06
A/Catalonia/NSVH170119329/2023|Original|EPI2426427|2023-02-07 -> A_Catalonia_NSVH170119329_2023_Original_EPI2426427_2023-02-07
A/Catalonia/NSVH102009529/2023|Original|EPI2397899|2023-01-30 -> A_Catalonia_NSVH102009529_2023_Original_EPI2397899_2023-01-30
A/Catalonia/NSVH199824471/2023|Original|EPI2397843|2023-01-23 -> A_Catalonia_NSVH199824471_2023_Original_EPI2397843_2023-01-23
A/Catalonia/NSVH101999721/2023|Original|EPI2324576|2023-01-16 -> A_Catalonia_NSVH101999721_2023_Original_EPI2324576_2023-01-16
A/Catalonia/NSVH101994946/2023|Original|EPI2324552|2023-01-09 -> A_Catalonia_NSVH101994946_2023_Original_EPI2324552_2023-01-09
A/Montenegro/101668/2023|cs|EPI2370986|2023-01-08 -> A_Montenegro_101668_2023_cs_EPI2370986_2023-01-08
A/Victoria/12/2023|SIAT1|EPI2397556|2023-01-04 -> A_Victoria_12_2023_SIAT1_EPI2397556_2023-01-04
A/Ayutthaya/P173/2023|Original|EPI2312159|2023-01-13 -> A_Ayutthaya_P173_2023_Original_EPI2312159_2023-01-13
A/Japan/14074/2023|Original|EPI2416785|2023-01-22 -> A_Japan_14074_2023_Original_EPI2416785_2023-01-22
A/Japan/14073/2023|Original|EPI2416777|2023-01-10 -> A_Japan_14073_2023_Original_EPI2416777_2023-01-10
A/Germany/14055/2023|Original|EPI2416661|2023-01-11 -> A_Germany_14055_2023_Original_EPI2416661_2023-01-11
A/Germany/14054/2023|Original|EPI2416654|2023-01-10 -> A_Germany_14054_2023_Original_EPI2416654_2023-01-10
A/Germany/14053/2023|Original|EPI2416646|2023-01-10 -> A_Germany_14053_2023_Original_EPI2416646_2023-01-10
A/Ceuta/286/2023|Clinical_Specimen|EPI2441054|2023-01-08 -> A_Ceuta_286_2023_Clinical_Specimen_EPI2441054_2023-01-08
A/Maryland/IVYG43Q05O8/2023|ORI|EPI2419460|2023-01-11 -> A_Maryland_IVYG43Q05O8_2023_ORI_EPI2419460_2023-01-11
A/Massachusetts/IVYG43Q04W8/2023|ORI|EPI2419444|2023-01-10 -> A_Massachusetts_IVYG43Q04W8_2023_ORI_EPI2419444_2023-01-10
A/Utah/IVYG43P99A4/2023|ORI|EPI2418799|2023-01-03 -> A_Utah_IVYG43P99A4_2023_ORI_EPI2418799_2023-01-03
A/Iowa/IVYG43P93Y0/2023|ORI|EPI2418446|2023-01-01 -> A_Iowa_IVYG43P93Y0_2023_ORI_EPI2418446_2023-01-01
A/Beirut/88/2023|cs|EPI2371003|2023-01-10 -> A_Beirut_88_2023_cs_EPI2371003_2023-01-10
A/Metn/S0077/2023|cs|EPI2370994|2023-01-12 -> A_Metn_S0077_2023_cs_EPI2370994_2023-01-12
A/Netherlands/10069/2023|Original|EPI2318200|2023-01-11 -> A_Netherlands_10069_2023_Original_EPI2318200_2023-01-11
A/Netherlands/10048/2023|Original|EPI2303036|2023-01-02 -> A_Netherlands_10048_2023_Original_EPI2303036_2023-01-02
A/Sachsen-Anhalt/3/2023|Original|EPI2424898|2023-01-01 -> A_Sachsen-Anhalt_3_2023_Original_EPI2424898_2023-01-01
A/Thessaloniki/59/2023|Cs|EPI2337672|2023-01-10 -> A_Thessaloniki_59_2023_Cs_EPI2337672_2023-01-10
A/France/ARA-HCL023009058501/2023||EPI2357491|2023-01-15 -> A_France_ARA-HCL023009058501_2023__EPI2357491_2023-01-15
A/France/ARA-HCL023007513601/2023||EPI2357380|2023-01-12 -> A_France_ARA-HCL023007513601_2023__EPI2357380_2023-01-12
A/France/ARA-HCL023004279301/2023||EPI2357069|2023-01-07 -> A_France_ARA-HCL023004279301_2023__EPI2357069_2023-01-07
A/France/ARA-HCL023002870501/2023||EPI2356933|2023-01-03 -> A_France_ARA-HCL023002870501_2023__EPI2356933_2023-01-03
A/France/ARA-HCL023001573101/2023||EPI2356813|2023-01-03 -> A_France_ARA-HCL023001573101_2023__EPI2356813_2023-01-03
A/France/ARA-HCL023001422101/2023||EPI2356781|2023-01-03 -> A_France_ARA-HCL023001422101_2023__EPI2356781_2023-01-03
A/France/ARA-HCL023000916301/2023||EPI2356693|2023-01-02 -> A_France_ARA-HCL023000916301_2023__EPI2356693_2023-01-02
A/France/ARA-HCL023000902701/2023||EPI2356677|2023-01-02 -> A_France_ARA-HCL023000902701_2023__EPI2356677_2023-01-02
A/France/ARA-HCL023000641001/2023||EPI2356653|2023-01-02 -> A_France_ARA-HCL023000641001_2023__EPI2356653_2023-01-02
A/France/ARA-HCL023000119501/2023||EPI2356565|2023-01-01 -> A_France_ARA-HCL023000119501_2023__EPI2356565_2023-01-01
A/England/230320166/2023|original|EPI2409630|2023-01-03 -> A_England_230320166_2023_original_EPI2409630_2023-01-03
A/England/230280257/2023|original|EPI2409446|2023-01-11 -> A_England_230280257_2023_original_EPI2409446_2023-01-11
A/England/230280247/2023|original|EPI2409406|2023-01-13 -> A_England_230280247_2023_original_EPI2409406_2023-01-13
A/England/230240246/2023|original|EPI2409342|2023-01-05 -> A_England_230240246_2023_original_EPI2409342_2023-01-05
A/England/230240199/2023|original|EPI2409286|2023-01-04 -> A_England_230240199_2023_original_EPI2409286_2023-01-04
A/England/230160226/2023|original|EPI2409030|2023-01-05 -> A_England_230160226_2023_original_EPI2409030_2023-01-05
A/England/230280260/2023|original|EPI2408111|2023-01-11 -> A_England_230280260_2023_original_EPI2408111_2023-01-11
A/England/230220230/2023|original|EPI2408095|2023-01-06 -> A_England_230220230_2023_original_EPI2408095_2023-01-06
A/England/230200601/2023|original|EPI2408086|2023-01-05 -> A_England_230200601_2023_original_EPI2408086_2023-01-05
A/England/230200166/2023|original|EPI2395746|2023-01-05 -> A_England_230200166_2023_original_EPI2395746_2023-01-05
A/Saskatchewan/SKFLU289162/2022||EPI2293437|2023-01-01 -> A_Saskatchewan_SKFLU289162_2022__EPI2293437_2023-01-01
A/Saskatchewan/SKFLU289064/2022||EPI2293417|2023-01-01 -> A_Saskatchewan_SKFLU289064_2022__EPI2293417_2023-01-01
A/Manitoba/RV00102/2023|P2|EPI2343328|2023-01-18 -> A_Manitoba_RV00102_2023_P2_EPI2343328_2023-01-18
A/Manitoba/RV00100/2023|P2|EPI2343326|2023-01-11 -> A_Manitoba_RV00100_2023_P2_EPI2343326_2023-01-11
A/India/GIHSN-HCL023021265301/2023||EPI2386939|2023-01-12 -> A_India_GIHSN-HCL023021265301_2023__EPI2386939_2023-01-12
A/Netherlands/10142/2023|Original|EPI2318310|2023-01-12 -> A_Netherlands_10142_2023_Original_EPI2318310_2023-01-12
A/Netherlands/10095/2023|Original|EPI2302916|2023-01-04 -> A_Netherlands_10095_2023_Original_EPI2302916_2023-01-04
A/Catalonia/NSVH198263820/2023|Original|EPI2295595|2023-01-05 -> A_Catalonia_NSVH198263820_2023_Original_EPI2295595_2023-01-05
A/Sao_Paulo/IAL/C10381/2023|Original|EPI2412559|2023-01-05 -> A_Sao_Paulo_IAL_C10381_2023_Original_EPI2412559_2023-01-05
A/Melilla/425/2023|Clinical_Specimen|EPI2441262|2023-01-24 -> A_Melilla_425_2023_Clinical_Specimen_EPI2441262_2023-01-24
A/Valencia/VAHNSI-GIHSN-07_3689/2023|Direct_sequencing|EPI2323232|2023-01-02 -> A_Valencia_VAHNSI-GIHSN-07_3689_2023_Direct_sequencing_EPI2323232_2023-01-02
A/Catalonia/NSVH198264305/2023|Original|EPI2312356|2023-01-12 -> A_Catalonia_NSVH198264305_2023_Original_EPI2312356_2023-01-12
A/ROMANIA/544432/2023|MDCK-SIAT|EPI2434308|2023-01-04 -> A_ROMANIA_544432_2023_MDCK-SIAT_EPI2434308_2023-01-04
A/Romania/544528/2023|MDCK-SIAT|EPI2381470|2023-01-06 -> A_Romania_544528_2023_MDCK-SIAT_EPI2381470_2023-01-06
A/Ashgabad/167S/2023|Original|EPI2414230|2023-01-01 -> A_Ashgabad_167S_2023_Original_EPI2414230_2023-01-01
A/Ashgabad/40S/2023|Original|EPI2414222|2023-01-05 -> A_Ashgabad_40S_2023_Original_EPI2414222_2023-01-05
A/Sydney/3/2023|SIAT1|EPI2397562|2023-01-05 -> A_Sydney_3_2023_SIAT1_EPI2397562_2023-01-05
A/Gyeongnam/513/2023||EPI2384261|2023-01-02 -> A_Gyeongnam_513_2023__EPI2384261_2023-01-02
A/ComunidadValenciana/504/2023|Clinical_Specimen|EPI2441182|2023-01-31 -> A_ComunidadValenciana_504_2023_Clinical_Specimen_EPI2441182_2023-01-31
A/Gyeongnam/524/2023||EPI2404659|2023-01-16 -> A_Gyeongnam_524_2023__EPI2404659_2023-01-16
A/Gwangju/535/2023||EPI2404611|2023-01-09 -> A_Gwangju_535_2023__EPI2404611_2023-01-09
A/Daejeon/543/2023||EPI2404560|2023-01-03 -> A_Daejeon_543_2023__EPI2404560_2023-01-03
A/Chungbuk/674/2023||EPI2404524|2023-01-16 -> A_Chungbuk_674_2023__EPI2404524_2023-01-16
A/Andalucia/PMC-00001/2023|Original|EPI2440114|2023-02-03 -> A_Andalucia_PMC-00001_2023_Original_EPI2440114_2023-02-03
A/SAPPORO/1/2023|MDCK_1_+hCK1|EPI2468105|2023-01-12 -> A_SAPPORO_1_2023_MDCK_1__hCK1_EPI2468105_2023-01-12
A/Slovakia/23-1088/2023||EPI2469162|2023-01-24 -> A_Slovakia_23-1088_2023__EPI2469162_2023-01-24
A/Slovenia/47/2023|SIATx/SIAT1|EPI2461109|2023-01-04 -> A_Slovenia_47_2023_SIATx_SIAT1_EPI2461109_2023-01-04
A/Burgos/5/2023|SIAT1/SIAT1|EPI2465682|2023-01-07 -> A_Burgos_5_2023_SIAT1_SIAT1_EPI2465682_2023-01-07
A/KANAGAWA/AC2202/2023|hCK_0_+1|EPI2468232|2023-02-06 -> A_KANAGAWA_AC2202_2023_hCK_0__1_EPI2468232_2023-02-06
A/KANAGAWA/IC2205/2023|hCK_0_+2|EPI2468200|2023-01-14 -> A_KANAGAWA_IC2205_2023_hCK_0__2_EPI2468200_2023-01-14
A/Netherlands/01142/2023|Original|EPI2472277|2023-03-03 -> A_Netherlands_01142_2023_Original_EPI2472277_2023-03-03
A/Netherlands/00983/2023|Original|EPI2455864|2023-02-27 -> A_Netherlands_00983_2023_Original_EPI2455864_2023-02-27
A/Norway/02257/2023|Clinical_Specimen|EPI2451485|2023-02-06 -> A_Norway_02257_2023_Clinical_Specimen_EPI2451485_2023-02-06
A/Norway/02414/2023|Clinical_Specimen|EPI2451383|2023-02-10 -> A_Norway_02414_2023_Clinical_Specimen_EPI2451383_2023-02-10
A/Florida/10/2023|S1|EPI2463924|2023-01-09 -> A_Florida_10_2023_S1_EPI2463924_2023-01-09
A/Florida/08/2023|Original|EPI2444441|2023-01-09 -> A_Florida_08_2023_Original_EPI2444441_2023-01-09
A/New_Jersey/28/2023|S1|EPI2444956|2023-01-27 -> A_New_Jersey_28_2023_S1_EPI2444956_2023-01-27
A/Norway/03038/2023|Clinical_Specimen|EPI2474518|2023-02-26 -> A_Norway_03038_2023_Clinical_Specimen_EPI2474518_2023-02-26
A/Norway/03245/2023|Clinical_Specimen|EPI2474432|2023-02-22 -> A_Norway_03245_2023_Clinical_Specimen_EPI2474432_2023-02-22
A/CastillaLaMancha/584/2023|Clinical_Specimen|EPI2477747|2023-01-31 -> A_CastillaLaMancha_584_2023_Clinical_Specimen_EPI2477747_2023-01-31
A/CastillaLaMancha/413/2023|Clinical_Specimen|EPI2477624|2023-01-21 -> A_CastillaLaMancha_413_2023_Clinical_Specimen_EPI2477624_2023-01-21
A/Guyane/017/2023|Original|EPI2442798|2023-01-11 -> A_Guyane_017_2023_Original_EPI2442798_2023-01-11
A/Greece/ILI_249/2023|cs|EPI2465730|2023-01-04 -> A_Greece_ILI_249_2023_cs_EPI2465730_2023-01-04
A/HYOGO/2014/2023|MDCK_1_+hCK1|EPI2468342|2023-01-06 -> A_HYOGO_2014_2023_MDCK_1__hCK1_EPI2468342_2023-01-06
A/EHIME/9/2023|MDCK_2_+hCK1|EPI2479352|2023-01-23 -> A_EHIME_9_2023_MDCK_2__hCK1_EPI2479352_2023-01-23
A/Maryland/04/2023|Original|EPI2444742|2023-01-05 -> A_Maryland_04_2023_Original_EPI2444742_2023-01-05
A/Maryland/02/2023|Original|EPI2444634|2023-01-01 -> A_Maryland_02_2023_Original_EPI2444634_2023-01-01
A/Idaho/20/2023|S1|EPI2464014|2023-01-31 -> A_Idaho_20_2023_S1_EPI2464014_2023-01-31
A/Idaho/13/2023|Original|EPI2443546|2023-01-18 -> A_Idaho_13_2023_Original_EPI2443546_2023-01-18
A/Idaho/12/2023|Original|EPI2443499|2023-01-17 -> A_Idaho_12_2023_Original_EPI2443499_2023-01-17
A/Vermont/01/2023|Original|EPI2444833|2023-01-06 -> A_Vermont_01_2023_Original_EPI2444833_2023-01-06
A/South_Carolina/01/2023|S1|EPI2445915|2023-01-12 -> A_South_Carolina_01_2023_S1_EPI2445915_2023-01-12
A/Colorado/13/2023|S1|EPI2445865|2023-01-10 -> A_Colorado_13_2023_S1_EPI2445865_2023-01-10
A/Colorado/17/2023|Original|EPI2442174|2023-01-24 -> A_Colorado_17_2023_Original_EPI2442174_2023-01-24
A/Pennsylvania/09/2023|S1|EPI2445633|2023-01-09 -> A_Pennsylvania_09_2023_S1_EPI2445633_2023-01-09
A/Pennsylvania/19/2023|Original|EPI2443809|2023-01-19 -> A_Pennsylvania_19_2023_Original_EPI2443809_2023-01-19
A/Oregon/19/2023|S1|EPI2463998|2023-01-19 -> A_Oregon_19_2023_S1_EPI2463998_2023-01-19
A/Oregon/05/2023|S1|EPI2445050|2023-01-05 -> A_Oregon_05_2023_S1_EPI2445050_2023-01-05
A/Oregon/08/2023|Original|EPI2443275|2023-01-10 -> A_Oregon_08_2023_Original_EPI2443275_2023-01-10
A/Massachusetts/10/2023|Original|EPI2443674|2023-01-14 -> A_Massachusetts_10_2023_Original_EPI2443674_2023-01-14
A/Missouri/12/2023|Original|EPI2469840|2023-01-28 -> A_Missouri_12_2023_Original_EPI2469840_2023-01-28
A/Michigan/09/2023|Original|EPI2442589|2023-01-06 -> A_Michigan_09_2023_Original_EPI2442589_2023-01-06
A/Wisconsin/07/2023|Original|EPI2445407|2023-01-13 -> A_Wisconsin_07_2023_Original_EPI2445407_2023-01-13
A/South_Dakota/08/2023|Original|EPI2444335|2023-01-25 -> A_South_Dakota_08_2023_Original_EPI2444335_2023-01-25
A/Rhode_Island/17/2023|Original|EPI2463916|2023-01-30 -> A_Rhode_Island_17_2023_Original_EPI2463916_2023-01-30
A/Rhode_Island/03/2023|S1|EPI2445731|2023-01-07 -> A_Rhode_Island_03_2023_S1_EPI2445731_2023-01-07
A/Rhode_Island/02/2023|Original|EPI2444897|2023-01-07 -> A_Rhode_Island_02_2023_Original_EPI2444897_2023-01-07
A/Ohio/02/2023|Original|EPI2444580|2023-01-07 -> A_Ohio_02_2023_Original_EPI2444580_2023-01-07
A/Washington/07/2023|Original|EPI2443331|2023-01-13 -> A_Washington_07_2023_Original_EPI2443331_2023-01-13
A/Delaware/06/2023|S1|EPI2445723|2023-01-12 -> A_Delaware_06_2023_S1_EPI2445723_2023-01-12
A/Norway/03093/2023|Clinical_Specimen|EPI2474464|2023-02-24 -> A_Norway_03093_2023_Clinical_Specimen_EPI2474464_2023-02-24
A/Norway/01699/2023|Clinical_Specimen|EPI2451369|2023-01-27 -> A_Norway_01699_2023_Clinical_Specimen_EPI2451369_2023-01-27
A/Baleares/570/2023|Clinical_Specimen|EPI2477553|2023-02-01 -> A_Baleares_570_2023_Clinical_Specimen_EPI2477553_2023-02-01
A/Extremadura/713/2023|MDCK|EPI2478047|2023-02-08 -> A_Extremadura_713_2023_MDCK_EPI2478047_2023-02-08
A/Extremadura/709/2023|MDCK|EPI2478023|2023-02-07 -> A_Extremadura_709_2023_MDCK_EPI2478023_2023-02-07
A/Extremadura/608/2023|Clinical_Specimen|EPI2477983|2023-02-01 -> A_Extremadura_608_2023_Clinical_Specimen_EPI2477983_2023-02-01
A/Extremadura/530/2023|Clinical_Specimen|EPI2477935|2023-01-01 -> A_Extremadura_530_2023_Clinical_Specimen_EPI2477935_2023-01-01
A/Montana/14/2023|Original|EPI2445819|2023-01-16 -> A_Montana_14_2023_Original_EPI2445819_2023-01-16
A/Norway/01524/2023|Clinical_Specimen|EPI2451513|2023-01-15 -> A_Norway_01524_2023_Clinical_Specimen_EPI2451513_2023-01-15
A/Nepal/4686M/2023|hCK_0_+2|EPI2467884|2023-01-01 -> A_Nepal_4686M_2023_hCK_0__2_EPI2467884_2023-01-01
A/Catalonia/NSVH102033788/2023|Original|EPI2458011|2023-03-03 -> A_Catalonia_NSVH102033788_2023_Original_EPI2458011_2023-03-03
A/Bangkok/P337/2023|Original|EPI2474850|2023-01-25 -> A_Bangkok_P337_2023_Original_EPI2474850_2023-01-25
A/Chanthaburi/P203/2023|Original|EPI2474726|2023-01-16 -> A_Chanthaburi_P203_2023_Original_EPI2474726_2023-01-16
A/Illinois/14103/2023|Original|EPI2457234|2023-01-03 -> A_Illinois_14103_2023_Original_EPI2457234_2023-01-03
A/Netherlands/10464/2023|Original|EPI2475768|2023-03-13 -> A_Netherlands_10464_2023_Original_EPI2475768_2023-03-13
A/Macedonia/133/2023|cs|EPI2465900|2023-01-09 -> A_Macedonia_133_2023_cs_EPI2465900_2023-01-09
A/Bulgaria/746/2023|Original|EPI2444225|2023-01-04 -> A_Bulgaria_746_2023_Original_EPI2444225_2023-01-04
A/France/ARA-HCL023017567501/2023||EPI2493384|2023-01-29 -> A_France_ARA-HCL023017567501_2023__EPI2493384_2023-01-29
A/France/ARA-HCL023016003001/2023||EPI2493024|2023-01-23 -> A_France_ARA-HCL023016003001_2023__EPI2493024_2023-01-23
A/France/ARA-HCL023015736701/2023||EPI2492945|2023-01-25 -> A_France_ARA-HCL023015736701_2023__EPI2492945_2023-01-25
A/France/PAC-HCL023010211301/2023||EPI2492180|2023-01-12 -> A_France_PAC-HCL023010211301_2023__EPI2492180_2023-01-12
A/France/ARA-HCL023007352101/2023||EPI2492080|2023-01-12 -> A_France_ARA-HCL023007352101_2023__EPI2492080_2023-01-12
A/France/ARA-HCL023003693201/2023||EPI2491963|2023-01-06 -> A_France_ARA-HCL023003693201_2023__EPI2491963_2023-01-06
A/France/ARA-HCL022216933201/2023||EPI2491807|2023-01-17 -> A_France_ARA-HCL022216933201_2023__EPI2491807_2023-01-17
A/France/ARA-HCL022216799701/2023||EPI2491799|2023-01-17 -> A_France_ARA-HCL022216799701_2023__EPI2491799_2023-01-17
A/Prince_Edward_Island/RV00203/2023||EPI2448506|2023-01-08 -> A_Prince_Edward_Island_RV00203_2023__EPI2448506_2023-01-08
A/England/230700337/2023|original|EPI2469782|2023-02-09 -> A_England_230700337_2023_original_EPI2469782_2023-02-09
A/England/230420129/2023|original|EPI2469486|2023-01-16 -> A_England_230420129_2023_original_EPI2469486_2023-01-16
A/England/230440412/2023|original|EPI2465998|2023-01-24 -> A_England_230440412_2023_original_EPI2465998_2023-01-24
A/Manitoba/RV00206/2023|P3|EPI2459165|2023-02-09 -> A_Manitoba_RV00206_2023_P3_EPI2459165_2023-02-09
A/Manitoba/RV00171/2023|P3|EPI2448470|2023-02-02 -> A_Manitoba_RV00171_2023_P3_EPI2448470_2023-02-02
A/Romania/1180/2023||EPI2487827|2023-02-22 -> A_Romania_1180_2023__EPI2487827_2023-02-22
A/Romania/258/2023||EPI2462354|2023-01-10 -> A_Romania_258_2023__EPI2462354_2023-01-10
A/Romania/211/2023||EPI2462330|2023-01-09 -> A_Romania_211_2023__EPI2462330_2023-01-09
A/Romania/98/2023||EPI2462298|2023-01-05 -> A_Romania_98_2023__EPI2462298_2023-01-05
A/Denmark/228/2023|Original|EPI2458506|2023-01-20 -> A_Denmark_228_2023_Original_EPI2458506_2023-01-20
A/Denmark/485/2023|Original|EPI2458271|2023-02-03 -> A_Denmark_485_2023_Original_EPI2458271_2023-02-03
A/Denmark/338/2023|Original|EPI2458167|2023-01-26 -> A_Denmark_338_2023_Original_EPI2458167_2023-01-26
A/Denmark/316/2023|Original|EPI2458143|2023-01-25 -> A_Denmark_316_2023_Original_EPI2458143_2023-01-25
A/Denmark/185/2023|Original|EPI2457580|2023-01-16 -> A_Denmark_185_2023_Original_EPI2457580_2023-01-16
A/Sejong/789/2023|original|EPI2470466|2023-03-06 -> A_Sejong_789_2023_original_EPI2470466_2023-03-06
A/Gwangju/689/2023|original|EPI2454901|2023-02-01 -> A_Gwangju_689_2023_original_EPI2454901_2023-02-01
A/Andalucia/PMC-00023/2023|Original|EPI2472096|2023-02-15 -> A_Andalucia_PMC-00023_2023_Original_EPI2472096_2023-02-15
A/HaidianCDC/12956/2023||EPI2467512|2023-03-02 -> A_HaidianCDC_12956_2023__EPI2467512_2023-03-02
A/AKITA/1/2023|MDCK_1_+hCK1|EPI2527321|2023-01-04 -> A_AKITA_1_2023_MDCK_1__hCK1_EPI2527321_2023-01-04
A/South_Australia/36/2023|SIAT1|EPI2542168|2023-02-16 -> A_South_Australia_36_2023_SIAT1_EPI2542168_2023-02-16
A/Sweden/15/2023|Original|EPI2541043|2023-03-23 -> A_Sweden_15_2023_Original_EPI2541043_2023-03-23
A/Sweden/7/2023|Original|EPI2495749|2023-01-23 -> A_Sweden_7_2023_Original_EPI2495749_2023-01-23
A/Latvia/01-091445/2023|P2/SIAT1|EPI2542016|2023-01-30 -> A_Latvia_01-091445_2023_P2_SIAT1_EPI2542016_2023-01-30
A/Slovakia/23-2038/2023||EPI2514547|2023-02-21 -> A_Slovakia_23-2038_2023__EPI2514547_2023-02-21
A/Slovakia/23-1874/2023||EPI2514266|2023-02-10 -> A_Slovakia_23-1874_2023__EPI2514266_2023-02-10
A/Jiangsu-Qingjiangpu/1128/2023|C3+S1|EPI2509724|2023-01-23 -> A_Jiangsu-Qingjiangpu_1128_2023_C3_S1_EPI2509724_2023-01-23
A/Jiangsu-Qinhuai/186/2023|C3+C1|EPI2509721|2023-02-01 -> A_Jiangsu-Qinhuai_186_2023_C3_C1_EPI2509721_2023-02-01
A/Sichuan-Qingyang/1254/2023|E1+E1|EPI2509685|2023-02-14 -> A_Sichuan-Qingyang_1254_2023_E1_E1_EPI2509685_2023-02-14
A/Sichuan-Gaoxin/1138/2023|C1+S1|EPI2509682|2023-02-14 -> A_Sichuan-Gaoxin_1138_2023_C1_S1_EPI2509682_2023-02-14
A/Sichuan-Gaoxin/1138/2023|E1+E1|EPI2509679|2023-02-14 -> A_Sichuan-Gaoxin_1138_2023_E1_E1_EPI2509679_2023-02-14
A/Sichuan-Pidou/36/2023|E1+E1|EPI2509676|2023-02-15 -> A_Sichuan-Pidou_36_2023_E1_E1_EPI2509676_2023-02-15
A/Hebei-Cixian/1181/2023|C1+C1|EPI2509634|2023-02-22 -> A_Hebei-Cixian_1181_2023_C1_C1_EPI2509634_2023-02-22
A/Norway/03821/2023|Clinical_Specimen|EPI2507658|2023-03-10 -> A_Norway_03821_2023_Clinical_Specimen_EPI2507658_2023-03-10
A/Trinidad/1688/2023|OR_IR|EPI2544294|2023-01-06 -> A_Trinidad_1688_2023_OR_IR_EPI2544294_2023-01-06
A/CHIBA-C/1/2023|MDCK_4_+hCK1|EPI2543301|2023-02-06 -> A_CHIBA-C_1_2023_MDCK_4__hCK1_EPI2543301_2023-02-06
A/OSAKA/27/2023|AX-4_3_+hCK1|EPI2543309|2023-02-13 -> A_OSAKA_27_2023_AX-4_3__hCK1_EPI2543309_2023-02-13
A/Maryland/24/2023|S1|EPI2535128|2023-02-21 -> A_Maryland_24_2023_S1_EPI2535128_2023-02-21
A/Maryland/29/2023|Original|EPI2499130|2023-03-04 -> A_Maryland_29_2023_Original_EPI2499130_2023-03-04
A/Vermont/18/2023|S1|EPI2535096|2023-03-15 -> A_Vermont_18_2023_S1_EPI2535096_2023-03-15
A/Colorado/33/2023|S1|EPI2535322|2023-02-28 -> A_Colorado_33_2023_S1_EPI2535322_2023-02-28
A/Colorado/39/2023|Original|EPI2535298|2023-03-21 -> A_Colorado_39_2023_Original_EPI2535298_2023-03-21
A/Colorado/29/2023|Original|EPI2498776|2023-02-21 -> A_Colorado_29_2023_Original_EPI2498776_2023-02-21
A/Massachusetts/25/2023|S1|EPI2535030|2023-03-02 -> A_Massachusetts_25_2023_S1_EPI2535030_2023-03-02
A/Missouri/15/2023|S1|EPI2507108|2023-02-09 -> A_Missouri_15_2023_S1_EPI2507108_2023-02-09
A/Michigan/33/2023|S1|EPI2544106|2023-03-07 -> A_Michigan_33_2023_S1_EPI2544106_2023-03-07
A/Wisconsin/36/2023|S1|EPI2544098|2023-03-30 -> A_Wisconsin_36_2023_S1_EPI2544098_2023-03-30
A/California/36/2023|S1|EPI2498666|2023-01-02 -> A_California_36_2023_S1_EPI2498666_2023-01-02
A/California/31/2023|S1|EPI2498649|2023-01-05 -> A_California_31_2023_S1_EPI2498649_2023-01-05
A/California/35/2023|Original|EPI2498530|2023-02-13 -> A_California_35_2023_Original_EPI2498530_2023-02-13
A/Delaware/39/2023|S1|EPI2535112|2023-03-03 -> A_Delaware_39_2023_S1_EPI2535112_2023-03-03
A/Austria/1580144/2023|clinical_specimen|EPI2551297|2023-01-03 -> A_Austria_1580144_2023_clinical_specimen_EPI2551297_2023-01-03
A/Norway/03689/2023|Clinical_Specimen|EPI2507766|2023-03-06 -> A_Norway_03689_2023_Clinical_Specimen_EPI2507766_2023-03-06
A/Norway/04940/2023|Clinical_Specimen|EPI2529582|2023-03-29 -> A_Norway_04940_2023_Clinical_Specimen_EPI2529582_2023-03-29
A/Victoria/119/2023|SIAT1|EPI2542188|2023-02-25 -> A_Victoria_119_2023_SIAT1_EPI2542188_2023-02-25
A/Nakhon_Phanom/P1066/2023|Original|EPI2549866|2023-03-09 -> A_Nakhon_Phanom_P1066_2023_Original_EPI2549866_2023-03-09
A/Phra_Nakhon_Si_Ayutthaya/P872/2023|Original|EPI2539396|2023-02-23 -> A_Phra_Nakhon_Si_Ayutthaya_P872_2023_Original_EPI2539396_2023-02-23
A/Bangkok/P626/2023|Original|EPI2534008|2023-02-13 -> A_Bangkok_P626_2023_Original_EPI2534008_2023-02-13
A/Japan/14149/2023|Original|EPI2510100|2023-02-28 -> A_Japan_14149_2023_Original_EPI2510100_2023-02-28
A/Ceuta/806/2023|Clinical_Specimen|EPI2520215|2023-02-16 -> A_Ceuta_806_2023_Clinical_Specimen_EPI2520215_2023-02-16
A/Bolzano/25/2023||EPI2508510|2023-01-04 -> A_Bolzano_25_2023__EPI2508510_2023-01-04
A/Bolzano/19/2023||EPI2508500|2023-01-12 -> A_Bolzano_19_2023__EPI2508500_2023-01-12
A/Bolzano/14/2023||EPI2508477|2023-01-06 -> A_Bolzano_14_2023__EPI2508477_2023-01-06
A/New_York/RVTNL5919778543362/2023|ORI|EPI2509521|2023-02-09 -> A_New_York_RVTNL5919778543362_2023_ORI_EPI2509521_2023-02-09
A/New_York/RVTNL1532353594261/2023|ORI|EPI2509409|2023-02-08 -> A_New_York_RVTNL1532353594261_2023_ORI_EPI2509409_2023-02-08
A/France/ARA-HCL023031994901/2023||EPI2567771|2023-02-22 -> A_France_ARA-HCL023031994901_2023__EPI2567771_2023-02-22
A/France/ARA-HCL023030675501/2023||EPI2567517|2023-02-20 -> A_France_ARA-HCL023030675501_2023__EPI2567517_2023-02-20
A/France/ARA-HCL023025095501/2023||EPI2566402|2023-02-10 -> A_France_ARA-HCL023025095501_2023__EPI2566402_2023-02-10
A/France/ARA-HCL023023624101/2023||EPI2566034|2023-02-07 -> A_France_ARA-HCL023023624101_2023__EPI2566034_2023-02-07
A/France/OCC-HCL023023130501/2023||EPI2565914|2023-02-01 -> A_France_OCC-HCL023023130501_2023__EPI2565914_2023-02-01
A/France/ARA-HCL023022020701/2023||EPI2565578|2023-02-05 -> A_France_ARA-HCL023022020701_2023__EPI2565578_2023-02-05
A/France/ARA-HCL023021848701/2023||EPI2565514|2023-02-04 -> A_France_ARA-HCL023021848701_2023__EPI2565514_2023-02-04
A/France/ARA-HCL023021214201/2023||EPI2565322|2023-02-03 -> A_France_ARA-HCL023021214201_2023__EPI2565322_2023-02-03
A/France/ARA-HCL023020272201/2023||EPI2564899|2023-01-27 -> A_France_ARA-HCL023020272201_2023__EPI2564899_2023-01-27
A/France/ARA-HCL023020108901/2023||EPI2564824|2023-02-02 -> A_France_ARA-HCL023020108901_2023__EPI2564824_2023-02-02
A/Prince_Edward_Island/RV00276/2023|P1|EPI2529954|2023-02-26 -> A_Prince_Edward_Island_RV00276_2023_P1_EPI2529954_2023-02-26
A/England/230720061/2023|original|EPI2538942|2023-02-07 -> A_England_230720061_2023_original_EPI2538942_2023-02-07
A/Sundsvall/2/2023|Original|EPI2540800|2023-02-08 -> A_Sundsvall_2_2023_Original_EPI2540800_2023-02-08
A/Nova_Scotia/RV00275/2023|P1|EPI2529952|2023-01-20 -> A_Nova_Scotia_RV00275_2023_P1_EPI2529952_2023-01-20
A/Pakistan/GIHSN/ICT/923/2023|Original|EPI2505320|2023-02-15 -> A_Pakistan_GIHSN_ICT_923_2023_Original_EPI2505320_2023-02-15
A/Eskilstuna/1/2023|Original|EPI2495882|2023-01-10 -> A_Eskilstuna_1_2023_Original_EPI2495882_2023-01-10
A/Quebec/002/2023|Original|EPI2537178|2023-01-04 -> A_Quebec_002_2023_Original_EPI2537178_2023-01-04
A/Human/New_York/PV86029/2023|Original|EPI2558140|2023-01-16 -> A_Human_New_York_PV86029_2023_Original_EPI2558140_2023-01-16
A/Human/New_York/PV83965/2023|Original|EPI2496659|2023-01-13 -> A_Human_New_York_PV83965_2023_Original_EPI2496659_2023-01-13
A/Romania/546710/2023|MDCK-SIAT|EPI2545528|2023-02-20 -> A_Romania_546710_2023_MDCK-SIAT_EPI2545528_2023-02-20
A/Ostersund/1/2023|Original|EPI2495953|2023-01-23 -> A_Ostersund_1_2023_Original_EPI2495953_2023-01-23
A/Chungbuk/905/2023|original|EPI2538814|2023-04-17 -> A_Chungbuk_905_2023_original_EPI2538814_2023-04-17
A/Gyeongnam/876/2023|original|EPI2538805|2023-04-17 -> A_Gyeongnam_876_2023_original_EPI2538805_2023-04-17
A/Daejeon/840/2023|original|EPI2508560|2023-04-04 -> A_Daejeon_840_2023_original_EPI2508560_2023-04-04
A/Gyeonggi/837/2023|original|EPI2508559|2023-04-02 -> A_Gyeonggi_837_2023_original_EPI2508559_2023-04-02
A/Gwangju/826/2023|original|EPI2508556|2023-03-27 -> A_Gwangju_826_2023_original_EPI2508556_2023-03-27
A/Gyeonggi/820/2023|original|EPI2508555|2023-03-28 -> A_Gyeonggi_820_2023_original_EPI2508555_2023-03-28
A/Ile_de_France/10441/2023|Original|EPI2557594|2023-04-05 -> A_Ile_de_France_10441_2023_Original_EPI2557594_2023-04-05
A/SAPPORO/12/2023|MDCK_1_+hCK1|EPI2591560|2023-03-06 -> A_SAPPORO_12_2023_MDCK_1__hCK1_EPI2591560_2023-03-06
A/South_Australia/68/2023|SIAT1|EPI2605895|2023-03-14 -> A_South_Australia_68_2023_SIAT1_EPI2605895_2023-03-14
A/Perth/46/2023|SIAT2|EPI2600660|2023-04-10 -> A_Perth_46_2023_SIAT2_EPI2600660_2023-04-10
A/El_Salvador/741/2023|OR_IR|EPI2599505|2023-03-13 -> A_El_Salvador_741_2023_OR_IR_EPI2599505_2023-03-13
A/Singapore/GP1654/2023|clinical_specimen|EPI2614958|2023-02-17 -> A_Singapore_GP1654_2023_clinical_specimen_EPI2614958_2023-02-17
A/Singapore/GP1629/2023|clinical_specimen|EPI2614942|2023-02-16 -> A_Singapore_GP1629_2023_clinical_specimen_EPI2614942_2023-02-16
A/Singapore/SKH0001/2023|clinical_specimen|EPI2614870|2023-01-28 -> A_Singapore_SKH0001_2023_clinical_specimen_EPI2614870_2023-01-28
A/Singapore/KK0129/2023|clinical_specimen|EPI2614838|2023-01-17 -> A_Singapore_KK0129_2023_clinical_specimen_EPI2614838_2023-01-17
A/Canberra/74/2023|SIAT1|EPI2600684|2023-04-28 -> A_Canberra_74_2023_SIAT1_EPI2600684_2023-04-28
A/Serbia/312/2023|OR_IR|EPI2571452|2023-01-10 -> A_Serbia_312_2023_OR_IR_EPI2571452_2023-01-10
A/Latvia/01-091529/2023|P2/SIAT1|EPI2603024|2023-01-30 -> A_Latvia_01-091529_2023_P2_SIAT1_EPI2603024_2023-01-30
A/Tasmania/16/2023|SIAT1|EPI2600618|2023-03-06 -> A_Tasmania_16_2023_SIAT1_EPI2600618_2023-03-06
A/Guatemala/95/2023|OR_IR|EPI2571648|2023-02-09 -> A_Guatemala_95_2023_OR_IR_EPI2571648_2023-02-09
A/Guatemala/187/2023|OR_IR|EPI2571576|2023-03-01 -> A_Guatemala_187_2023_OR_IR_EPI2571576_2023-03-01
A/Anguilla/6180/2023|OR_IR|EPI2571656|2023-02-27 -> A_Anguilla_6180_2023_OR_IR_EPI2571656_2023-02-27
A/India/RES-371/2023|Original|EPI2593709|2023-02-04 -> A_India_RES-371_2023_Original_EPI2593709_2023-02-04
A/CHIBA-C/6/2023|MDCK_2_+hCK1|EPI2611200|2023-04-03 -> A_CHIBA-C_6_2023_MDCK_2__hCK1_EPI2611200_2023-04-03
A/YOKOHAMA/90/2023|AX-4_1_+hCK1|EPI2611152|2023-04-08 -> A_YOKOHAMA_90_2023_AX-4_1__hCK1_EPI2611152_2023-04-08
A/SHIZUOKA/20/2023|MDCK_2_+hCK1|EPI2610968|2023-03-06 -> A_SHIZUOKA_20_2023_MDCK_2__hCK1_EPI2610968_2023-03-06
A/OSAKA/30/2023|AX-4_2_+hCK1|EPI2589736|2023-03-03 -> A_OSAKA_30_2023_AX-4_2__hCK1_EPI2589736_2023-03-03
A/OKAYAMA/1/2023|MDCK_3_+hCK2|EPI2589680|2023-01-23 -> A_OKAYAMA_1_2023_MDCK_3__hCK2_EPI2589680_2023-01-23
A/HIROSHIMA/42/2023|MDCK_2_+hCK1|EPI2591568|2023-03-09 -> A_HIROSHIMA_42_2023_MDCK_2__hCK1_EPI2591568_2023-03-09
A/KOCHI/5/2023|MDCK_19_+hCK1|EPI2611168|2023-02-04 -> A_KOCHI_5_2023_MDCK_19__hCK1_EPI2611168_2023-02-04
A/Maryland/30/2023|OR_IR|EPI2607201|2023-03-26 -> A_Maryland_30_2023_OR_IR_EPI2607201_2023-03-26
A/Pennsylvania/42/2023|S1|EPI2607185|2023-01-08 -> A_Pennsylvania_42_2023_S1_EPI2607185_2023-01-08
A/Hawaii/21/2023|OR_IR|EPI2599529|2023-04-01 -> A_Hawaii_21_2023_OR_IR_EPI2599529_2023-04-01
A/California/54/2023|OR_IR|EPI2599552|2023-04-27 -> A_California_54_2023_OR_IR_EPI2599552_2023-04-27
A/Baleares/1627/2023|Clinical_Specimen|EPI2611591|2023-05-05 -> A_Baleares_1627_2023_Clinical_Specimen_EPI2611591_2023-05-05
A/Catalonia/NSVH171605044/2023|Original|EPI2616634|2023-06-27 -> A_Catalonia_NSVH171605044_2023_Original_EPI2616634_2023-06-27
A/Bangkok/P1601/2023|Original|EPI2589092|2023-04-23 -> A_Bangkok_P1601_2023_Original_EPI2589092_2023-04-23
A/Nakonde/11-NIC-406/2023||EPI2580978|2023-04-25 -> A_Nakonde_11-NIC-406_2023__EPI2580978_2023-04-25
A/Nakonde/11-NIC-393/2023||EPI2580720|2023-04-21 -> A_Nakonde_11-NIC-393_2023__EPI2580720_2023-04-21
A/Nakonde/11-NIC-377/2023||EPI2580719|2023-04-18 -> A_Nakonde_11-NIC-377_2023__EPI2580719_2023-04-18
A/Lebanon/25/2023|OR_IR|EPI2599477|2023-01-03 -> A_Lebanon_25_2023_OR_IR_EPI2599477_2023-01-03
A/Bhutan/0006/2023|OR_IR|EPI2571554|2023-03-08 -> A_Bhutan_0006_2023_OR_IR_EPI2571554_2023-03-08
A/Khabarovsk/259/2022|C1|EPI2589961|2023-01-16 -> A_Khabarovsk_259_2022_C1_EPI2589961_2023-01-16
A/Denmark/1237/2023|Original|EPI2574624|2023-04-13 -> A_Denmark_1237_2023_Original_EPI2574624_2023-04-13
A/Denmark/1044/2023|Original|EPI2574465|2023-03-26 -> A_Denmark_1044_2023_Original_EPI2574465_2023-03-26
A/South_Africa/R04562/2023|Original|EPI2610376|2023-05-04 -> A_South_Africa_R04562_2023_Original_EPI2610376_2023-05-04
A/South_Africa/R04458/2023|Original|EPI2610331|2023-05-03 -> A_South_Africa_R04458_2023_Original_EPI2610331_2023-05-03
A/South_Africa/R03608/2023|Original|EPI2610139|2023-04-06 -> A_South_Africa_R03608_2023_Original_EPI2610139_2023-04-06
A/South_Africa/R03415/2023|Original|EPI2610097|2023-04-05 -> A_South_Africa_R03415_2023_Original_EPI2610097_2023-04-05
A/Human/New_York/PV86698/2023|Original|EPI2618723|2023-03-26 -> A_Human_New_York_PV86698_2023_Original_EPI2618723_2023-03-26
A/Michigan/UOM10049864339/2023|ORI|EPI2604696|2023-02-15 -> A_Michigan_UOM10049864339_2023_ORI_EPI2604696_2023-02-15
A/Michigan/UOM10049807359/2023|ORI|EPI2604615|2023-02-11 -> A_Michigan_UOM10049807359_2023_ORI_EPI2604615_2023-02-11
A/Michigan/UOM10049428561/2023|ORI|EPI2604475|2023-01-19 -> A_Michigan_UOM10049428561_2023_ORI_EPI2604475_2023-01-19
A/Michigan/UOM10049424813/2023|ORI|EPI2604459|2023-01-19 -> A_Michigan_UOM10049424813_2023_ORI_EPI2604459_2023-01-19
A/Michigan/UOM10049357874/2023|ORI|EPI2604331|2023-01-16 -> A_Michigan_UOM10049357874_2023_ORI_EPI2604331_2023-01-16
A/Michigan/UOM10049266353/2023|ORI|EPI2593671|2023-01-10 -> A_Michigan_UOM10049266353_2023_ORI_EPI2593671_2023-01-10
A/Michigan/UOM10049181196/2023|ORI|EPI2593463|2023-01-05 -> A_Michigan_UOM10049181196_2023_ORI_EPI2593463_2023-01-05
A/Michigan/HFHSL361022675/2023|ORI|EPI2605208|2023-01-02 -> A_Michigan_HFHSL361022675_2023_ORI_EPI2605208_2023-01-02
A/Michigan/HFHSL361017481/2023|ORI|EPI2605176|2023-01-02 -> A_Michigan_HFHSL361017481_2023_ORI_EPI2605176_2023-01-02
A/Michigan/HFHSL361120844/2023|ORI|EPI2602575|2023-01-06 -> A_Michigan_HFHSL361120844_2023_ORI_EPI2602575_2023-01-06
A/Michigan/HFHSL361077218/2023|ORI|EPI2602472|2023-01-04 -> A_Michigan_HFHSL361077218_2023_ORI_EPI2602472_2023-01-04
A/SouthAfrica/K056331/2023||EPI2608653|2023-05-24 -> A_SouthAfrica_K056331_2023__EPI2608653_2023-05-24
A/South_Africa/K056313/2023||EPI2605933|2023-06-01 -> A_South_Africa_K056313_2023__EPI2605933_2023-06-01
A/Paris/575/2017|PI|EPI922744|2017-01-20 -> A_Paris_575_2017_PI_EPI922744_2017-01-20
A/South_Australia/13/2017|SIAT1|EPI919198|2017-01-19 -> A_South_Australia_13_2017_SIAT1_EPI919198_2017-01-19
A/South_Australia/19/2017|SIAT1|EPI919186|2017-01-19 -> A_South_Australia_19_2017_SIAT1_EPI919186_2017-01-19
A/South_Australia/15/2017|SIAT1|EPI919183|2017-01-20 -> A_South_Australia_15_2017_SIAT1_EPI919183_2017-01-20
A/Sri_Lanka/3/2017|SIAT2|EPI919195|2017-01-04 -> A_Sri_Lanka_3_2017_SIAT2_EPI919195_2017-01-04
A/Poland/30539/2017|SIAT1|EPI943300|2017-01-09 -> A_Poland_30539_2017_SIAT1_EPI943300_2017-01-09
A/Brisbane/2/2017|MDCK1,SIAT1|EPI919158|2017-01-03 -> A_Brisbane_2_2017_MDCK1_SIAT1_EPI919158_2017-01-03
A/Brisbane/3/2017|MDCK1,SIAT1|EPI903922|2017-01-04 -> A_Brisbane_3_2017_MDCK1_SIAT1_EPI903922_2017-01-04
A/Brisbane/1/2017|SIAT2|EPI903919|2017-01-02 -> A_Brisbane_1_2017_SIAT2_EPI903919_2017-01-02
A/Ulaanbaatar/AF120011/2017||EPI903981|2017-01-02 -> A_Ulaanbaatar_AF120011_2017__EPI903981_2017-01-02
A/Israel/C-758/2017|C1/SIAT1|EPI943242|2017-01-12 -> A_Israel_C-758_2017_C1_SIAT1_EPI943242_2017-01-12
A/Luxembourg/204/2017|MDCK1/SIAT1|EPI943256|2017-01-03 -> A_Luxembourg_204_2017_MDCK1_SIAT1_EPI943256_2017-01-03
A/Hong_Kong/240/2017|MDCK1/S1|EPI943228|2017-01-07 -> A_Hong_Kong_240_2017_MDCK1_S1_EPI943228_2017-01-07
A/Hong_Kong/120/2017|MDCK1/S1|EPI943226|2017-01-04 -> A_Hong_Kong_120_2017_MDCK1_S1_EPI943226_2017-01-04
A/Hong_Kong/119/2017|MDCK1/S1|EPI943224|2017-01-04 -> A_Hong_Kong_119_2017_MDCK1_S1_EPI943224_2017-01-04
A/Hong_Kong/122/2017|Original|EPI918268|2017-01-04 -> A_Hong_Kong_122_2017_Original_EPI918268_2017-01-04
A/Slovenia/90/2017|MDCKx/SIAT1|EPI917254|2017-01-04 -> A_Slovenia_90_2017_MDCKx_SIAT1_EPI917254_2017-01-04
A/Romania/207809/2017|Siat_1|EPI919631|2017-02-06 -> A_Romania_207809_2017_Siat_1_EPI919631_2017-02-06
A/Romania/207604/2017|Siat_2|EPI919628|2017-01-31 -> A_Romania_207604_2017_Siat_2_EPI919628_2017-01-31
A/Romania/207464/2017|Clinical_sample|EPI913889|2017-01-28 -> A_Romania_207464_2017_Clinical_sample_EPI913889_2017-01-28
A/Romania/207297/2017|Clinical_sample|EPI913887|2017-01-21 -> A_Romania_207297_2017_Clinical_sample_EPI913887_2017-01-21
A/Romania/206714/2017|Siat_1|EPI913838|2017-01-09 -> A_Romania_206714_2017_Siat_1_EPI913838_2017-01-09
A/Romania/206613/2017|Clinical_sample|EPI899694|2017-01-03 -> A_Romania_206613_2017_Clinical_sample_EPI899694_2017-01-03
A/Romania/206293/2017|Original|EPI884288|2017-01-02 -> A_Romania_206293_2017_Original_EPI884288_2017-01-02
A/KANAGAWA/AC1628/2017|SIAT_0_+1|EPI943180|2017-01-31 -> A_KANAGAWA_AC1628_2017_SIAT_0__1_EPI943180_2017-01-31
A/KANAGAWA/IC1625/2017|SIAT_0_+1|EPI943176|2017-01-28 -> A_KANAGAWA_IC1625_2017_SIAT_0__1_EPI943176_2017-01-28
A/KANAGAWA/IC1624/2017|SIAT_0_+1|EPI943174|2017-01-27 -> A_KANAGAWA_IC1624_2017_SIAT_0__1_EPI943174_2017-01-27
A/KANAGAWA/IC1622/2017|SIAT_0_+1|EPI943170|2017-01-24 -> A_KANAGAWA_IC1622_2017_SIAT_0__1_EPI943170_2017-01-24
A/KANAGAWA/AC1625/2017|SIAT_0_+1|EPI943164|2017-01-24 -> A_KANAGAWA_AC1625_2017_SIAT_0__1_EPI943164_2017-01-24
A/HOKKAIDO/HH01/2017|SIAT_0_+2|EPI941993|2017-02-01 -> A_HOKKAIDO_HH01_2017_SIAT_0__2_EPI941993_2017-02-01
A/KANAGAWA/IC1607/2017|Original|EPI941969|2017-01-07 -> A_KANAGAWA_IC1607_2017_Original_EPI941969_2017-01-07
A/KANAGAWA/AC1622/2017|SIAT_0_+1|EPI917431|2017-01-17 -> A_KANAGAWA_AC1622_2017_SIAT_0__1_EPI917431_2017-01-17
A/KANAGAWA/IC1615/2017|SIAT_0_+1|EPI909622|2017-01-16 -> A_KANAGAWA_IC1615_2017_SIAT_0__1_EPI909622_2017-01-16
A/KANAGAWA/IC1609/2017|SIAT_0_+1|EPI904174|2017-01-10 -> A_KANAGAWA_IC1609_2017_SIAT_0__1_EPI904174_2017-01-10
A/Beijing-Xicheng/1136/2017|C1|EPI943968|2017-01-16 -> A_Beijing-Xicheng_1136_2017_C1_EPI943968_2017-01-16
A/Anhui-Jinghu/611/2017|C1|EPI885423|2017-01-02 -> A_Anhui-Jinghu_611_2017_C1_EPI885423_2017-01-02
A/Shandong-Rencheng/112/2017|C1|EPI885414|2017-01-02 -> A_Shandong-Rencheng_112_2017_C1_EPI885414_2017-01-02
A/Florida/08/2017|Original|EPI925465|2017-01-24 -> A_Florida_08_2017_Original_EPI925465_2017-01-24
A/Utah/08/2017|Original|EPI925553|2017-02-04 -> A_Utah_08_2017_Original_EPI925553_2017-02-04
A/Utah/05/2017|Original|EPI911528|2017-01-19 -> A_Utah_05_2017_Original_EPI911528_2017-01-19
A/New_Jersey/10/2017|Original|EPI925305|2017-01-30 -> A_New_Jersey_10_2017_Original_EPI925305_2017-01-30
A/New_Jersey/09/2017|Original|EPI925297|2017-01-30 -> A_New_Jersey_09_2017_Original_EPI925297_2017-01-30
A/CastillaLaMancha/765/2017|Clinical_Specimen|EPI944206|2017-02-08 -> A_CastillaLaMancha_765_2017_Clinical_Specimen_EPI944206_2017-02-08
A/CastillaLaMancha/352/2017|Clinical_Specimen|EPI944205|2017-01-23 -> A_CastillaLaMancha_352_2017_Clinical_Specimen_EPI944205_2017-01-23
A/CastillaLaMancha/183/2017|Clinical_Specimen|EPI944204|2017-01-09 -> A_CastillaLaMancha_183_2017_Clinical_Specimen_EPI944204_2017-01-09
A/CastillaLaMancha/421/2017|Clinical_Specimen|EPI916960|2017-01-24 -> A_CastillaLaMancha_421_2017_Clinical_Specimen_EPI916960_2017-01-24
A/CastillaLaMancha/314/2017|Clinical_Specimen|EPI906124|2017-01-10 -> A_CastillaLaMancha_314_2017_Clinical_Specimen_EPI906124_2017-01-10
A/North_Carolina/05/2017|Original|EPI925617|2017-01-30 -> A_North_Carolina_05_2017_Original_EPI925617_2017-01-30
A/Kalamata_GR/540/2017|SIAT2|EPI943248|2017-01-19 -> A_Kalamata_GR_540_2017_SIAT2_EPI943248_2017-01-19
A/Athens.GR/12/2017|c1|EPI901680|2017-01-02 -> A_Athens.GR_12_2017_c1_EPI901680_2017-01-02
A/Finland/735/2017||EPI900385|2017-01-10 -> A_Finland_735_2017__EPI900385_2017-01-10
A/New_Mexico/02/2017|Original|EPI911216|2017-01-10 -> A_New_Mexico_02_2017_Original_EPI911216_2017-01-10
A/Maine/09/2017|Original|EPI925449|2017-02-05 -> A_Maine_09_2017_Original_EPI925449_2017-02-05
A/Maine/05/2017|Original|EPI911512|2017-01-22 -> A_Maine_05_2017_Original_EPI911512_2017-01-22
A/Maine/03/2017|Original|EPI911496|2017-01-20 -> A_Maine_03_2017_Original_EPI911496_2017-01-20
A/Maine/04/2017|Original|EPI911488|2017-01-22 -> A_Maine_04_2017_Original_EPI911488_2017-01-22
A/Texas/52/2017|Original|EPI943556|2017-02-20 -> A_Texas_52_2017_Original_EPI943556_2017-02-20
A/Texas/50/2017|Original|EPI943548|2017-02-16 -> A_Texas_50_2017_Original_EPI943548_2017-02-16
A/North_Dakota/05/2017|Original|EPI912801|2017-01-29 -> A_North_Dakota_05_2017_Original_EPI912801_2017-01-29
A/North_Dakota/04/2017|Original|EPI912793|2017-01-27 -> A_North_Dakota_04_2017_Original_EPI912793_2017-01-27
A/Wyoming/04/2017|Original|EPI911568|2017-01-16 -> A_Wyoming_04_2017_Original_EPI911568_2017-01-16
A/Illinois/04/2017|Original|EPI911152|2017-01-07 -> A_Illinois_04_2017_Original_EPI911152_2017-01-07
A/Illinois/07/2017|Original|EPI911120|2017-01-12 -> A_Illinois_07_2017_Original_EPI911120_2017-01-12
A/New_Hampshire/04/2017|Original|EPI911320|2017-01-20 -> A_New_Hampshire_04_2017_Original_EPI911320_2017-01-20
A/New_Hampshire/02/2017|Original|EPI895698|2017-01-03 -> A_New_Hampshire_02_2017_Original_EPI895698_2017-01-03
A/Texas/23/2017|Original|EPI912753|2017-01-26 -> A_Texas_23_2017_Original_EPI912753_2017-01-26
A/Colorado/04/2017|Original|EPI918129|2017-01-24 -> A_Colorado_04_2017_Original_EPI918129_2017-01-24
A/Kentucky/05/2017|S2|EPI918352|2017-01-09 -> A_Kentucky_05_2017_S2_EPI918352_2017-01-09
A/Oregon/04/2017|Original|EPI911552|2017-01-16 -> A_Oregon_04_2017_Original_EPI911552_2017-01-16
A/Iowa/03/2017|Original|EPI925265|2017-01-12 -> A_Iowa_03_2017_Original_EPI925265_2017-01-12
A/Mississippi/04/2017|Original|EPI912785|2017-01-27 -> A_Mississippi_04_2017_Original_EPI912785_2017-01-27
A/Massachusetts/03/2017|Original|EPI912872|2017-01-27 -> A_Massachusetts_03_2017_Original_EPI912872_2017-01-27
A/Michigan/20/2017|Original|EPI925257|2017-01-15 -> A_Michigan_20_2017_Original_EPI925257_2017-01-15
A/Wisconsin/07/2017|Original|EPI918676|2017-01-13 -> A_Wisconsin_07_2017_Original_EPI918676_2017-01-13
A/Washington/03/2017|Original|EPI918591|2017-01-10 -> A_Washington_03_2017_Original_EPI918591_2017-01-10
A/Alabama/04/2017|Original|EPI912713|2017-01-23 -> A_Alabama_04_2017_Original_EPI912713_2017-01-23
A/Tennessee/01/2017|Original|EPI895650|2017-01-01 -> A_Tennessee_01_2017_Original_EPI895650_2017-01-01
A/Oklahoma/06/2017|Original|EPI912745|2017-01-25 -> A_Oklahoma_06_2017_Original_EPI912745_2017-01-25
A/South_Dakota/02/2017|Original|EPI911400|2017-01-05 -> A_South_Dakota_02_2017_Original_EPI911400_2017-01-05
A/California/24/2017|Original|EPI941578|2017-01-09 -> A_California_24_2017_Original_EPI941578_2017-01-09
A/California/18/2017|Original|EPI925353|2017-01-28 -> A_California_18_2017_Original_EPI925353_2017-01-28
A/California/11/2017|Original|EPI918098|2017-01-20 -> A_California_11_2017_Original_EPI918098_2017-01-20
A/Virginia/08/2017|Original|EPI912833|2017-01-22 -> A_Virginia_08_2017_Original_EPI912833_2017-01-22
A/Texas/19/2017|Original|EPI911752|2017-01-18 -> A_Texas_19_2017_Original_EPI911752_2017-01-18
A/Texas/01/2017|Original|EPI887138|2017-01-02 -> A_Texas_01_2017_Original_EPI887138_2017-01-02
A/Delaware/03/2017|Original|EPI918223|2017-01-08 -> A_Delaware_03_2017_Original_EPI918223_2017-01-08
A/Austria/962318/2017|Siat1|EPI902430|2017-01-02 -> A_Austria_962318_2017_Siat1_EPI902430_2017-01-02
A/Austria/962529/2017|Siat1|EPI884313|2017-01-04 -> A_Austria_962529_2017_Siat1_EPI884313_2017-01-04
A/Austria/962046/2017|Siat1|EPI884307|2017-01-02 -> A_Austria_962046_2017_Siat1_EPI884307_2017-01-02
A/Austria/962322/2017|Siat1|EPI879288|2017-01-03 -> A_Austria_962322_2017_Siat1_EPI879288_2017-01-03
A/Aragon/681/2017|MDCK|EPI942508|2017-01-11 -> A_Aragon_681_2017_MDCK_EPI942508_2017-01-11
A/Asturias/366/2017|Clinical_Specimen|EPI906120|2017-01-17 -> A_Asturias_366_2017_Clinical_Specimen_EPI906120_2017-01-17
A/Asturias/361/2017|Clinical_Specimen|EPI906117|2017-01-18 -> A_Asturias_361_2017_Clinical_Specimen_EPI906117_2017-01-18
A/Baleares/827/2017|Clinical_Specimen|EPI944199|2017-01-04 -> A_Baleares_827_2017_Clinical_Specimen_EPI944199_2017-01-04
A/Baleares/826/2017|Clinical_Specimen|EPI944198|2017-01-04 -> A_Baleares_826_2017_Clinical_Specimen_EPI944198_2017-01-04
A/Baleares/822/2017|Clinical_Specimen|EPI944195|2017-01-09 -> A_Baleares_822_2017_Clinical_Specimen_EPI944195_2017-01-09
A/Extremadura/384/2017|MDCK|EPI944213|2017-01-15 -> A_Extremadura_384_2017_MDCK_EPI944213_2017-01-15
A/Extremadura/641/2017|MDCK|EPI927096|2017-01-21 -> A_Extremadura_641_2017_MDCK_EPI927096_2017-01-21
A/Extremadura/640/2017|MDCK|EPI927095|2017-01-22 -> A_Extremadura_640_2017_MDCK_EPI927095_2017-01-22
A/Galicia/70/2017|Clinical_Specimen|EPI895569|2017-01-07 -> A_Galicia_70_2017_Clinical_Specimen_EPI895569_2017-01-07
A/Navarra/612/2017|Clinical_Specimen|EPI927123|2017-01-02 -> A_Navarra_612_2017_Clinical_Specimen_EPI927123_2017-01-02
A/Romania/208058/2017|Clinical_sample|EPI944076|2017-02-14 -> A_Romania_208058_2017_Clinical_sample_EPI944076_2017-02-14
A/Romania/207113/2017|Siat1|EPI913884|2017-01-16 -> A_Romania_207113_2017_Siat1_EPI913884_2017-01-16
A/Catalonia/NSVH100575604/2017|Original|EPI943189|2017-02-21 -> A_Catalonia_NSVH100575604_2017_Original_EPI943189_2017-02-21
A/Catalonia/NSVH100566027/2017|Original|EPI926518|2017-02-04 -> A_Catalonia_NSVH100566027_2017_Original_EPI926518_2017-02-04
A/Catalonia/NSVH100558008/2017|Original|EPI919651|2017-01-22 -> A_Catalonia_NSVH100558008_2017_Original_EPI919651_2017-01-22
A/Catalonia/NSVH100565846/2017|Original|EPI919650|2017-02-03 -> A_Catalonia_NSVH100565846_2017_Original_EPI919650_2017-02-03
A/Catalonia/NSVH100562706/2017|Original|EPI919648|2017-01-29 -> A_Catalonia_NSVH100562706_2017_Original_EPI919648_2017-01-29
A/Catalonia/NSVH100549090/2017|Original|EPI909670|2017-01-07 -> A_Catalonia_NSVH100549090_2017_Original_EPI909670_2017-01-07
A/Texas/15/2017|Original|EPI943500|2017-01-20 -> A_Texas_15_2017_Original_EPI943500_2017-01-20
A/Texas/05/2017|Original|EPI896049|2017-01-03 -> A_Texas_05_2017_Original_EPI896049_2017-01-03
A/Netherlands/2009/2017|original|EPI922205|2017-02-10 -> A_Netherlands_2009_2017_original_EPI922205_2017-02-10
A/Netherlands/1992/2017|original|EPI922192|2017-02-03 -> A_Netherlands_1992_2017_original_EPI922192_2017-02-03
A/Netherlands/1575/2017|Original|EPI907343|2017-01-30 -> A_Netherlands_1575_2017_Original_EPI907343_2017-01-30
A/Netherlands/1090/2017|Original|EPI907341|2017-01-24 -> A_Netherlands_1090_2017_Original_EPI907341_2017-01-24
A/Luxembourg/17003201/2017||EPI926194|2017-01-18 -> A_Luxembourg_17003201_2017__EPI926194_2017-01-18
A/Luxembourg/17001967/2017||EPI926133|2017-01-10 -> A_Luxembourg_17001967_2017__EPI926133_2017-01-10
A/Cantabria/726/2017|Clinical_Specimen|EPI942514|2017-01-10 -> A_Cantabria_726_2017_Clinical_Specimen_EPI942514_2017-01-10
A/Bari/22/2017||EPI931202|2017-01-05 -> A_Bari_22_2017__EPI931202_2017-01-05
A/Bari/16/2017||EPI931038|2017-01-02 -> A_Bari_16_2017__EPI931038_2017-01-02
A/Hungary/266/2017||EPI907354|2017-01-17 -> A_Hungary_266_2017__EPI907354_2017-01-17
A/Hungary/243/2017||EPI907350|2017-01-13 -> A_Hungary_243_2017__EPI907350_2017-01-13
A/Hungary/65/2017||EPI906110|2017-01-09 -> A_Hungary_65_2017__EPI906110_2017-01-09
A/Hungary/16/2017||EPI888138|2017-01-03 -> A_Hungary_16_2017__EPI888138_2017-01-03
A/Ancona/05/2017||EPI917295|2017-01-03 -> A_Ancona_05_2017__EPI917295_2017-01-03
A/Illinois/11/2017|Original|EPI910951|2017-01-17 -> A_Illinois_11_2017_Original_EPI910951_2017-01-17
A/Hessen/39/2017|Original|EPI944493|2017-01-25 -> A_Hessen_39_2017_Original_EPI944493_2017-01-25
A/Hessen/14/2017|Original|EPI944491|2017-01-26 -> A_Hessen_14_2017_Original_EPI944491_2017-01-26
A/Rheinland-Pfalz/39/2017|Original|EPI944483|2017-01-23 -> A_Rheinland-Pfalz_39_2017_Original_EPI944483_2017-01-23
A/Nordrhein-Westfalen/88/2017|Original|EPI944475|2017-01-20 -> A_Nordrhein-Westfalen_88_2017_Original_EPI944475_2017-01-20
A/Berlin/9/2017|Original|EPI944445|2017-01-16 -> A_Berlin_9_2017_Original_EPI944445_2017-01-16
A/Thueringen/10/2017|Original|EPI944437|2017-01-16 -> A_Thueringen_10_2017_Original_EPI944437_2017-01-16
A/Sachsen/6/2017|Original|EPI944419|2017-01-12 -> A_Sachsen_6_2017_Original_EPI944419_2017-01-12
A/Dijon/958/2017|PI|EPI944398|2017-01-03 -> A_Dijon_958_2017_PI_EPI944398_2017-01-03
A/Pays_de_Loire/1010/2017|PI|EPI944376|2017-01-31 -> A_Pays_de_Loire_1010_2017_PI_EPI944376_2017-01-31
A/Picardie/973/2017|PI|EPI944321|2017-02-13 -> A_Picardie_973_2017_PI_EPI944321_2017-02-13
A/Bourgogne/937/2017|PI|EPI944281|2017-02-10 -> A_Bourgogne_937_2017_PI_EPI944281_2017-02-10
A/Paris/809/2017|PI|EPI940723|2017-02-06 -> A_Paris_809_2017_PI_EPI940723_2017-02-06
A/Alsace/808/2017|PI|EPI940715|2017-02-03 -> A_Alsace_808_2017_PI_EPI940715_2017-02-03
A/Champagne_Ardenne/645/2017|PI|EPI919918|2017-01-25 -> A_Champagne_Ardenne_645_2017_PI_EPI919918_2017-01-25
A/Bourgogne/502/2017|PI|EPI919872|2017-01-17 -> A_Bourgogne_502_2017_PI_EPI919872_2017-01-17
A/Centre/372/2017|PI|EPI919832|2017-01-11 -> A_Centre_372_2017_PI_EPI919832_2017-01-11
A/Bretagne/284/2017|PI|EPI919776|2017-01-10 -> A_Bretagne_284_2017_PI_EPI919776_2017-01-10
A/Paris/3622/2016|PI|EPI899072|2017-01-02 -> A_Paris_3622_2016_PI_EPI899072_2017-01-02
A/Picardie/076/2017|PI|EPI899043|2017-01-03 -> A_Picardie_076_2017_PI_EPI899043_2017-01-03
A/Alsace/046/2017|PI|EPI898912|2017-01-03 -> A_Alsace_046_2017_PI_EPI898912_2017-01-03
A/Berlin/6/2017|Original|EPI905862|2017-01-09 -> A_Berlin_6_2017_Original_EPI905862_2017-01-09
A/Berlin/1/2017|Original|EPI905852|2017-01-05 -> A_Berlin_1_2017_Original_EPI905852_2017-01-05
A/Singapore/KK0076/2017|clinical_specimen|EPI957290|2017-01-31 -> A_Singapore_KK0076_2017_clinical_specimen_EPI957290_2017-01-31
A/Hong_Kong/235/2017|C1/S1|EPI960548|2017-01-08 -> A_Hong_Kong_235_2017_C1_S1_EPI960548_2017-01-08
A/Moldova/4.01/2017|SIAT1|EPI960102|2017-01-03 -> A_Moldova_4.01_2017_SIAT1_EPI960102_2017-01-03
A/Moldova/32.02/2017|SIAT1|EPI960100|2017-01-09 -> A_Moldova_32.02_2017_SIAT1_EPI960100_2017-01-09
A/Qatar/10-VI-17-0001530/2017|SIAT1|EPI960122|2017-01-09 -> A_Qatar_10-VI-17-0001530_2017_SIAT1_EPI960122_2017-01-09
A/Romania/208404/2017|Clinical_sample|EPI971552|2017-02-20 -> A_Romania_208404_2017_Clinical_sample_EPI971552_2017-02-20
A/Romania/209119/2017|Clinical_sample|EPI961445|2017-02-22 -> A_Romania_209119_2017_Clinical_sample_EPI961445_2017-02-22
A/Kansas/07/2017|Original|EPI959762|2017-02-13 -> A_Kansas_07_2017_Original_EPI959762_2017-02-13
A/KANAGAWA/AC1636/2017|SIAT_0_+1|EPI972350|2017-03-07 -> A_KANAGAWA_AC1636_2017_SIAT_0__1_EPI972350_2017-03-07
A/KANAGAWA/ZC1617/2017|SIAT_0_+1|EPI970904|2017-02-23 -> A_KANAGAWA_ZC1617_2017_SIAT_0__1_EPI970904_2017-02-23
A/KANAGAWA/AC1632/2017|SIAT_0_+1|EPI970872|2017-02-14 -> A_KANAGAWA_AC1632_2017_SIAT_0__1_EPI970872_2017-02-14
A/KANAGAWA/IC1633/2017|SIAT_0_+1|EPI970848|2017-02-08 -> A_KANAGAWA_IC1633_2017_SIAT_0__1_EPI970848_2017-02-08
A/Florida/20/2017|Original|EPI973161|2017-03-02 -> A_Florida_20_2017_Original_EPI973161_2017-03-02
A/New_Jersey/19/2017|Original|EPI973042|2017-03-05 -> A_New_Jersey_19_2017_Original_EPI973042_2017-03-05
A/Melilla/36/2017|Clinical_Specimen|EPI973425|2017-01-03 -> A_Melilla_36_2017_Clinical_Specimen_EPI973425_2017-01-03
A/North_Carolina/20/2017|Original|EPI973121|2017-03-07 -> A_North_Carolina_20_2017_Original_EPI973121_2017-03-07
A/North_Carolina/18/2017|Original|EPI973113|2017-02-14 -> A_North_Carolina_18_2017_Original_EPI973113_2017-02-14
A/MIE/2/2017|MDCK_1_+SIAT1|EPI972324|2017-01-20 -> A_MIE_2_2017_MDCK_1__SIAT1_EPI972324_2017-01-20
A/New_York/06/2017|Original|EPI964690|2017-02-05 -> A_New_York_06_2017_Original_EPI964690_2017-02-05
A/Maryland/14/2017|Original|EPI970306|2017-02-16 -> A_Maryland_14_2017_Original_EPI970306_2017-02-16
A/Wyoming/08/2017|Original|EPI955877|2017-02-13 -> A_Wyoming_08_2017_Original_EPI955877_2017-02-13
A/Texas/68/2017|Original|EPI972987|2017-03-01 -> A_Texas_68_2017_Original_EPI972987_2017-03-01
A/Texas/55/2017|Original|EPI959948|2017-02-16 -> A_Texas_55_2017_Original_EPI959948_2017-02-16
A/Georgia/05/2017|Original|EPI970234|2017-02-15 -> A_Georgia_05_2017_Original_EPI970234_2017-02-15
A/Colorado/09/2017|Original|EPI970096|2017-03-03 -> A_Colorado_09_2017_Original_EPI970096_2017-03-03
A/Alaska/10/2017|Original|EPI970056|2017-03-07 -> A_Alaska_10_2017_Original_EPI970056_2017-03-07
A/Connecticut/09/2017|Original|EPI970129|2017-01-31 -> A_Connecticut_09_2017_Original_EPI970129_2017-01-31
A/Indiana/18/2017|Original|EPI973089|2017-03-06 -> A_Indiana_18_2017_Original_EPI973089_2017-03-06
A/Iowa/12/2017|Original|EPI961128|2017-02-22 -> A_Iowa_12_2017_Original_EPI961128_2017-02-22
A/Florida/19/2017|Original|EPI972909|2017-03-08 -> A_Florida_19_2017_Original_EPI972909_2017-03-08
A/Florida/14/2017|Original|EPI972619|2017-02-14 -> A_Florida_14_2017_Original_EPI972619_2017-02-14
A/Michigan/34/2017|Original|EPI973239|2017-02-18 -> A_Michigan_34_2017_Original_EPI973239_2017-02-18
A/Wisconsin/26/2017|Original|EPI964378|2017-02-22 -> A_Wisconsin_26_2017_Original_EPI964378_2017-02-22
A/Washington/19/2017|Original|EPI964330|2017-02-16 -> A_Washington_19_2017_Original_EPI964330_2017-02-16
A/Louisiana/17/2017|Original|EPI973185|2017-03-05 -> A_Louisiana_17_2017_Original_EPI973185_2017-03-05
A/Oklahoma/09/2017|Original|EPI961091|2017-02-08 -> A_Oklahoma_09_2017_Original_EPI961091_2017-02-08
A/Hawaii/11/2017|Original|EPI964514|2017-02-26 -> A_Hawaii_11_2017_Original_EPI964514_2017-02-26
A/Arizona/11/2017|Original|EPI961051|2017-02-19 -> A_Arizona_11_2017_Original_EPI961051_2017-02-19
A/Virginia/11/2017|Original|EPI970653|2017-02-14 -> A_Virginia_11_2017_Original_EPI970653_2017-02-14
A/Texas/70/2017|Original|EPI973263|2017-03-17 -> A_Texas_70_2017_Original_EPI973263_2017-03-17
A/Washington/29/2017|Original|EPI970669|2017-02-27 -> A_Washington_29_2017_Original_EPI970669_2017-02-27
A/West_Virginia/04/2017|Original|EPI972557|2017-01-26 -> A_West_Virginia_04_2017_Original_EPI972557_2017-01-26
A/Austria/964916/2017|Siat1|EPI956164|2017-01-11 -> A_Austria_964916_2017_Siat1_EPI956164_2017-01-11
A/Austria/964767/2017|Siat1|EPI954540|2017-01-17 -> A_Austria_964767_2017_Siat1_EPI954540_2017-01-17
A/Aragon/1269/2017|Clinical_Specimen|EPI973400|2017-01-09 -> A_Aragon_1269_2017_Clinical_Specimen_EPI973400_2017-01-09
A/Baleares/1328/2017|Clinical_Specimen|EPI973405|2017-02-23 -> A_Baleares_1328_2017_Clinical_Specimen_EPI973405_2017-02-23
A/Extremadura/1145/2017|MDCK|EPI973416|2017-02-21 -> A_Extremadura_1145_2017_MDCK_EPI973416_2017-02-21
A/Extremadura/1139/2017|Clinical_Specimen|EPI973414|2017-02-08 -> A_Extremadura_1139_2017_Clinical_Specimen_EPI973414_2017-02-08
A/Extremadura/389/2017|MDCK|EPI971573|2017-01-09 -> A_Extremadura_389_2017_MDCK_EPI971573_2017-01-09
A/Extremadura/1141/2017|MDCK|EPI971567|2017-02-07 -> A_Extremadura_1141_2017_MDCK_EPI971567_2017-02-07
A/Extremadura/1030/2017|MDCK|EPI957915|2017-02-04 -> A_Extremadura_1030_2017_MDCK_EPI957915_2017-02-04
A/LaRioja/1195/2017|MDCK|EPI971584|2017-01-17 -> A_LaRioja_1195_2017_MDCK_EPI971584_2017-01-17
A/LaRioja/870/2017|MDCK|EPI967645|2017-01-13 -> A_LaRioja_870_2017_MDCK_EPI967645_2017-01-13
A/LaRioja/868/2017|MDCK|EPI967643|2017-01-16 -> A_LaRioja_868_2017_MDCK_EPI967643_2017-01-16
A/Navarra/979/2017|MDCK|EPI971603|2017-01-04 -> A_Navarra_979_2017_MDCK_EPI971603_2017-01-04
A/Navarra/1095/2017|Clinical_Specimen|EPI971597|2017-01-09 -> A_Navarra_1095_2017_Clinical_Specimen_EPI971597_2017-01-09
A/Navarra/983/2017|MDCK|EPI967660|2017-01-13 -> A_Navarra_983_2017_MDCK_EPI967660_2017-01-13
A/Navarra/995/2017|MDCK|EPI957931|2017-01-16 -> A_Navarra_995_2017_MDCK_EPI957931_2017-01-16
A/Navarra/1044/2017|MDCK|EPI957923|2017-01-07 -> A_Navarra_1044_2017_MDCK_EPI957923_2017-01-07
A/PaisVasco/842/2017|MDCK|EPI973453|2017-01-03 -> A_PaisVasco_842_2017_MDCK_EPI973453_2017-01-03
A/PaisVasco/1146/2017|MDCK|EPI971608|2017-01-16 -> A_PaisVasco_1146_2017_MDCK_EPI971608_2017-01-16
A/PaisVasco/962/2017|MDCK|EPI967666|2017-01-09 -> A_PaisVasco_962_2017_MDCK_EPI967666_2017-01-09
A/Sachsen-Anhalt/2/2017|C2/SIAT1|EPI960136|2017-01-16 -> A_Sachsen-Anhalt_2_2017_C2_SIAT1_EPI960136_2017-01-16
A/Saarland/3/2017|C1/SIAT1|EPI960130|2017-01-16 -> A_Saarland_3_2017_C1_SIAT1_EPI960130_2017-01-16
A/Niedersachsen/5/2017|C1/SIAT1|EPI960108|2017-01-05 -> A_Niedersachsen_5_2017_C1_SIAT1_EPI960108_2017-01-05
A/Michigan/16/2017|Original|EPI944782|2017-01-27 -> A_Michigan_16_2017_Original_EPI944782_2017-01-27
A/Michigan/11/2017|Original|EPI944701|2017-01-19 -> A_Michigan_11_2017_Original_EPI944701_2017-01-19
A/Astana/ZVL280/2017|c1|EPI969307|2017-01-02 -> A_Astana_ZVL280_2017_c1_EPI969307_2017-01-02
A/Netherlands/2837/2017|Original|EPI957668|2017-03-02 -> A_Netherlands_2837_2017_Original_EPI957668_2017-03-02
A/Netherlands/2335/2017|Original|EPI957655|2017-02-15 -> A_Netherlands_2335_2017_Original_EPI957655_2017-02-15
A/Netherlands/1073/2017|Original|EPI957642|2017-01-23 -> A_Netherlands_1073_2017_Original_EPI957642_2017-01-23
A/Netherlands/748/2017|Original|EPI957640|2017-01-17 -> A_Netherlands_748_2017_Original_EPI957640_2017-01-17
A/Texas/25/2017|Original|EPI944996|2017-01-03 -> A_Texas_25_2017_Original_EPI944996_2017-01-03
A/Texas/26/2017|Original|EPI944988|2017-01-03 -> A_Texas_26_2017_Original_EPI944988_2017-01-03
A/Texas/27/2017|Original|EPI944809|2017-01-08 -> A_Texas_27_2017_Original_EPI944809_2017-01-08
A/Cantabria/1387/2017|Clinical_Specimen|EPI973410|2017-02-18 -> A_Cantabria_1387_2017_Clinical_Specimen_EPI973410_2017-02-18
A/Hungary/474/2017||EPI967459|2017-01-26 -> A_Hungary_474_2017__EPI967459_2017-01-26
A/Hungary/448/2017||EPI967449|2017-01-23 -> A_Hungary_448_2017__EPI967449_2017-01-23
A/Hungary/814/2017||EPI967138|2017-03-06 -> A_Hungary_814_2017__EPI967138_2017-03-06
A/Hungary/430/2017||EPI967133|2017-01-25 -> A_Hungary_430_2017__EPI967133_2017-01-25
A/Hungary/260/2017||EPI967132|2017-01-16 -> A_Hungary_260_2017__EPI967132_2017-01-16
A/Ontario/027/2017|passage_details:_original_specimen|EPI953896|2017-01-11 -> A_Ontario_027_2017_passage_details__original_specimen_EPI953896_2017-01-11
A/Ontario/028/2017|passage_details:_original_specimen|EPI953892|2017-01-13 -> A_Ontario_028_2017_passage_details__original_specimen_EPI953892_2017-01-13
A/Ontario/018/2017|passage_details:_original_specimen|EPI953891|2017-01-10 -> A_Ontario_018_2017_passage_details__original_specimen_EPI953891_2017-01-10
A/Ontario/023/2017|passage_details:_original_specimen|EPI953885|2017-01-12 -> A_Ontario_023_2017_passage_details__original_specimen_EPI953885_2017-01-12
A/Quebec/003/2017|passage_details:_original_specimen|EPI953865|2017-01-03 -> A_Quebec_003_2017_passage_details__original_specimen_EPI953865_2017-01-03
A/British_Columbia/040/2017|passage_details:_original_specimen|EPI953844|2017-01-12 -> A_British_Columbia_040_2017_passage_details__original_specimen_EPI953844_2017-01-12
A/British_Columbia/005/2017|passage_details:_original_specimen|EPI953835|2017-01-06 -> A_British_Columbia_005_2017_passage_details__original_specimen_EPI953835_2017-01-06
A/British_Columbia/015/2017|passage_details:_original_specimen|EPI953820|2017-01-05 -> A_British_Columbia_015_2017_passage_details__original_specimen_EPI953820_2017-01-05
A/British_Columbia/038/2017|passage_details:_original_specimen|EPI953815|2017-01-12 -> A_British_Columbia_038_2017_passage_details__original_specimen_EPI953815_2017-01-12
A/British_Columbia/028/2017|passage_details:_original_specimen|EPI953813|2017-01-10 -> A_British_Columbia_028_2017_passage_details__original_specimen_EPI953813_2017-01-10
A/British_Columbia/032/2017|passage_details:_original_specimen|EPI953803|2017-01-11 -> A_British_Columbia_032_2017_passage_details__original_specimen_EPI953803_2017-01-11
A/Alberta/003/2017|passage_details:_original_specimen|EPI953708|2017-01-02 -> A_Alberta_003_2017_passage_details__original_specimen_EPI953708_2017-01-02
A/Paris/1077/2017|PI|EPI962658|2017-02-23 -> A_Paris_1077_2017_PI_EPI962658_2017-02-23
A/Pays_de_Loire/1028/2017|PI|EPI962642|2017-02-04 -> A_Pays_de_Loire_1028_2017_PI_EPI962642_2017-02-04
A/Lorraine/1062/2017|PI|EPI957796|2017-02-21 -> A_Lorraine_1062_2017_PI_EPI957796_2017-02-21
A/Paris/1047/2017|PI|EPI957780|2017-02-18 -> A_Paris_1047_2017_PI_EPI957780_2017-02-18
A/Kursk/CRIE-216/2017|original|EPI962001|2017-01-12 -> A_Kursk_CRIE-216_2017_original_EPI962001_2017-01-12
A/Kostroma/CRIE-212/2017|original|EPI961999|2017-01-19 -> A_Kostroma_CRIE-212_2017_original_EPI961999_2017-01-19
A/Lipetsk/CRIE-195/2017|original|EPI961993|2017-01-13 -> A_Lipetsk_CRIE-195_2017_original_EPI961993_2017-01-13
A/Taiwan/87923/2017||EPI955993|2017-01-17 -> A_Taiwan_87923_2017__EPI955993_2017-01-17
A/Chita/927/2017|c1|EPI967095|2017-02-07 -> A_Chita_927_2017_c1_EPI967095_2017-02-07
A/Novosibirsk/01/2017|c2|EPI963494|2017-01-08 -> A_Novosibirsk_01_2017_c2_EPI963494_2017-01-08
A/Darwin/1001/2017|SIAT1|EPI989664|2017-01-30 -> A_Darwin_1001_2017_SIAT1_EPI989664_2017-01-30
A/Ulaanbaatar/321/2017|Original|EPI979127|2017-01-16 -> A_Ulaanbaatar_321_2017_Original_EPI979127_2017-01-16
A/Mexico/217/2017|C2|EPI979018|2017-01-20 -> A_Mexico_217_2017_C2_EPI979018_2017-01-20
A/Samara/7/2017|C2|EPI979066|2017-02-15 -> A_Samara_7_2017_C2_EPI979066_2017-02-15
A/Samara/4/2017|C2|EPI979042|2017-02-03 -> A_Samara_4_2017_C2_EPI979042_2017-02-03
A/Algeria/142/2017|MDCK3|EPI1001778|2017-01-02 -> A_Algeria_142_2017_MDCK3_EPI1001778_2017-01-02
A/Qatar/47-VI-17-0001116/2017|SIAT1|EPI991703|2017-01-07 -> A_Qatar_47-VI-17-0001116_2017_SIAT1_EPI991703_2017-01-07
A/Czech_Republic/82/2017(H3N2)||EPI988936|2017-01-12 -> A_Czech_Republic_82_2017_H3N2___EPI988936_2017-01-12
A/Czech_Republic/101/2017(H3N2)||EPI988752|2017-01-19 -> A_Czech_Republic_101_2017_H3N2___EPI988752_2017-01-19
A/Bosnia_and_Herzegovina/31-G/2017|SIAT1|EPI978958|2017-01-04 -> A_Bosnia_and_Herzegovina_31-G_2017_SIAT1_EPI978958_2017-01-04
A/Bosnia_and_Herzegovina/27-G/2017|cs-ori|EPI978623|2017-01-04 -> A_Bosnia_and_Herzegovina_27-G_2017_cs-ori_EPI978623_2017-01-04
A/Netherlands/700/17|Original|EPI998492|2017-01-20 -> A_Netherlands_700_17_Original_EPI998492_2017-01-20
A/Florida/30/2017|Original|EPI1003411|2017-02-07 -> A_Florida_30_2017_Original_EPI1003411_2017-02-07
A/Melilla/222/2017|Clinical_Specimen|EPI977465|2017-01-17 -> A_Melilla_222_2017_Clinical_Specimen_EPI977465_2017-01-17
A/North_Carolina/22/2017|Original|EPI994476|2017-03-08 -> A_North_Carolina_22_2017_Original_EPI994476_2017-03-08
A/Finland/742/2017||EPI1000571|2017-01-18 -> A_Finland_742_2017__EPI1000571_2017-01-18
A/MIE/9/2017|MDCK_1_+SIAT1|EPI990888|2017-01-27 -> A_MIE_9_2017_MDCK_1__SIAT1_EPI990888_2017-01-27
A/Maryland/35/2017|Original|EPI1003617|2017-04-26 -> A_Maryland_35_2017_Original_EPI1003617_2017-04-26
A/Vermont/12/2017|Original|EPI994580|2017-04-01 -> A_Vermont_12_2017_Original_EPI994580_2017-04-01
A/Vermont/09/2017|Original|EPI979230|2017-03-13 -> A_Vermont_09_2017_Original_EPI979230_2017-03-13
A/Georgia/08/2017|S1|EPI1003443|2017-03-20 -> A_Georgia_08_2017_S1_EPI1003443_2017-03-20
A/Alaska/12/2017|Original|EPI984005|2017-03-30 -> A_Alaska_12_2017_Original_EPI984005_2017-03-30
A/Kentucky/24/2017|Original|EPI994391|2017-03-29 -> A_Kentucky_24_2017_Original_EPI994391_2017-03-29
A/Oregon/11/2017|Original|EPI984197|2017-03-10 -> A_Oregon_11_2017_Original_EPI984197_2017-03-10
A/Iowa/17/2017|Original|EPI977283|2017-03-21 -> A_Iowa_17_2017_Original_EPI977283_2017-03-21
A/Massachusetts/13/2017|Original|EPI1003633|2017-04-17 -> A_Massachusetts_13_2017_Original_EPI1003633_2017-04-17
A/Wisconsin/44/2017|Original|EPI989180|2017-04-13 -> A_Wisconsin_44_2017_Original_EPI989180_2017-04-13
A/Wisconsin/29/2017|Original|EPI976021|2017-03-07 -> A_Wisconsin_29_2017_Original_EPI976021_2017-03-07
A/Wisconsin/28/2017|Original|EPI976013|2017-03-07 -> A_Wisconsin_28_2017_Original_EPI976013_2017-03-07
A/Louisiana/15/2017|S1|EPI979372|2017-03-16 -> A_Louisiana_15_2017_S1_EPI979372_2017-03-16
A/Arizona/18/2017|Original|EPI1003348|2017-03-13 -> A_Arizona_18_2017_Original_EPI1003348_2017-03-13
A/Arizona/20/2017|Original|EPI984058|2017-03-27 -> A_Arizona_20_2017_Original_EPI984058_2017-03-27
A/Ohio/10/2017|Original|EPI994508|2017-04-04 -> A_Ohio_10_2017_Original_EPI994508_2017-04-04
A/Virginia/26/2017|Original|EPI994596|2017-03-30 -> A_Virginia_26_2017_Original_EPI994596_2017-03-30
A/Delaware/19/2017|S1|EPI989399|2017-03-21 -> A_Delaware_19_2017_S1_EPI989399_2017-03-21
A/Austria/967212/2017|Siat1|EPI998486|2017-01-23 -> A_Austria_967212_2017_Siat1_EPI998486_2017-01-23
A/Austria/962627/2017|Siat1|EPI997066|2017-01-02 -> A_Austria_962627_2017_Siat1_EPI997066_2017-01-02
A/Aragon/1743/2017|Clinical_Specimen|EPI1002878|2017-02-15 -> A_Aragon_1743_2017_Clinical_Specimen_EPI1002878_2017-02-15
A/Madrid/1475/2017|Clinical_Specimen|EPI995501|2017-01-24 -> A_Madrid_1475_2017_Clinical_Specimen_EPI995501_2017-01-24
A/Madrid/1471/2017|Clinical_Specimen|EPI991301|2017-01-20 -> A_Madrid_1471_2017_Clinical_Specimen_EPI991301_2017-01-20
A/Madrid/1469/2017|Clinical_Specimen|EPI991299|2017-01-24 -> A_Madrid_1469_2017_Clinical_Specimen_EPI991299_2017-01-24
A/Madrid/1467/2017|Clinical_Specimen|EPI991297|2017-01-24 -> A_Madrid_1467_2017_Clinical_Specimen_EPI991297_2017-01-24
A/Madrid/1464/2017|Clinical_Specimen|EPI991294|2017-01-24 -> A_Madrid_1464_2017_Clinical_Specimen_EPI991294_2017-01-24
A/Navarra/1219/2017|Clinical_Specimen|EPI995515|2017-01-23 -> A_Navarra_1219_2017_Clinical_Specimen_EPI995515_2017-01-23
A/Navarra/1207/2017|Clinical_Specimen|EPI991309|2017-01-17 -> A_Navarra_1207_2017_Clinical_Specimen_EPI991309_2017-01-17
A/PaisVasco/1168/2017|MDCK|EPI1002883|2017-01-18 -> A_PaisVasco_1168_2017_MDCK_EPI1002883_2017-01-18
A/PaisVasco/1369/2017|MDCK|EPI995543|2017-02-23 -> A_PaisVasco_1369_2017_MDCK_EPI995543_2017-02-23
A/PaisVasco/1367/2017|MDCK|EPI995541|2017-02-13 -> A_PaisVasco_1367_2017_MDCK_EPI995541_2017-02-13
A/PaisVasco/1340/2017|MDCK|EPI995539|2017-02-02 -> A_PaisVasco_1340_2017_MDCK_EPI995539_2017-02-02
A/Michigan/48/2017|Original|EPI989142|2017-04-03 -> A_Michigan_48_2017_Original_EPI989142_2017-04-03
A/Michigan/25/2017|Original|EPI976101|2017-02-13 -> A_Michigan_25_2017_Original_EPI976101_2017-02-13
A/Tunisia/739/2017|cs|EPI991780|2017-01-20 -> A_Tunisia_739_2017_cs_EPI991780_2017-01-20
A/Tunisia/2476/2017|cs|EPI991763|2017-03-02 -> A_Tunisia_2476_2017_cs_EPI991763_2017-03-02
A/Belgium/G119/2017||EPI990104|2017-01-12 -> A_Belgium_G119_2017__EPI990104_2017-01-12
A/Tennessee/19/2017|Original|EPI976196|2017-02-13 -> A_Tennessee_19_2017_Original_EPI976196_2017-02-13
A/Tennessee/23/2017|Original|EPI976181|2017-02-27 -> A_Tennessee_23_2017_Original_EPI976181_2017-02-27
A/Macedonia/32/2017|Original|EPI976658|2017-01-10 -> A_Macedonia_32_2017_Original_EPI976658_2017-01-10
A/Luxembourg/17007719/2017||EPI995328|2017-02-13 -> A_Luxembourg_17007719_2017__EPI995328_2017-02-13
A/Slovenia/855/2017||EPI997174|2017-02-03 -> A_Slovenia_855_2017__EPI997174_2017-02-03
A/Slovenia/1064/2017||EPI993850|2017-02-13 -> A_Slovenia_1064_2017__EPI993850_2017-02-13
A/Slovenia/954/2017||EPI993849|2017-02-09 -> A_Slovenia_954_2017__EPI993849_2017-02-09
A/Cantabria/1393/2017|Clinical_Specimen|EPI977449|2017-01-23 -> A_Cantabria_1393_2017_Clinical_Specimen_EPI977449_2017-01-23
A/Nordrhein-Westfalen/109/2017|Original|EPI975849|2017-03-20 -> A_Nordrhein-Westfalen_109_2017_Original_EPI975849_2017-03-20
A/Baden-Wuerttemberg/122/2017|Original|EPI975680|2017-03-02 -> A_Baden-Wuerttemberg_122_2017_Original_EPI975680_2017-03-02
A/Nordrhein-Westfalen/93/2017|Original|EPI975672|2017-02-28 -> A_Nordrhein-Westfalen_93_2017_Original_EPI975672_2017-02-28
A/Berlin/42/2017|Original|EPI975670|2017-02-27 -> A_Berlin_42_2017_Original_EPI975670_2017-02-27
A/Schleswig-Holstein/23/2017|Original|EPI975663|2017-02-23 -> A_Schleswig-Holstein_23_2017_Original_EPI975663_2017-02-23
A/Baden-Wuerttemberg/116/2017|Original|EPI975658|2017-02-21 -> A_Baden-Wuerttemberg_116_2017_Original_EPI975658_2017-02-21
A/Nordrhein-Westfalen/121/2017|Original|EPI975648|2017-02-13 -> A_Nordrhein-Westfalen_121_2017_Original_EPI975648_2017-02-13
A/Brandenburg/26/2017|Original|EPI975635|2017-02-13 -> A_Brandenburg_26_2017_Original_EPI975635_2017-02-13
A/Bayern/93/2017|Original|EPI975633|2017-02-13 -> A_Bayern_93_2017_Original_EPI975633_2017-02-13
A/Nordrhein-Westfalen/114/2017|Original|EPI975620|2017-02-07 -> A_Nordrhein-Westfalen_114_2017_Original_EPI975620_2017-02-07
A/Brandenburg/19/2017|Original|EPI975615|2017-02-07 -> A_Brandenburg_19_2017_Original_EPI975615_2017-02-07
A/Baden-Wuerttemberg/202/2017|Original|EPI975608|2017-02-01 -> A_Baden-Wuerttemberg_202_2017_Original_EPI975608_2017-02-01
A/Berlin/46/2017|Original|EPI975603|2017-01-31 -> A_Berlin_46_2017_Original_EPI975603_2017-01-31
A/Baltimore/0233/2017||EPI998386|2017-01-10 -> A_Baltimore_0233_2017__EPI998386_2017-01-10
A/Baltimore/0306/2017||EPI998233|2017-02-14 -> A_Baltimore_0306_2017__EPI998233_2017-02-14
A/Baltimore/0262/2017||EPI998140|2017-01-31 -> A_Baltimore_0262_2017__EPI998140_2017-01-31
A/Baltimore/0301/2017||EPI998005|2017-02-12 -> A_Baltimore_0301_2017__EPI998005_2017-02-12
A/Stockholm/27/2017|Direct|EPI995759|2017-04-12 -> A_Stockholm_27_2017_Direct_EPI995759_2017-04-12
A/Gavle/2/2017|Direct|EPI990099|2017-02-15 -> A_Gavle_2_2017_Direct_EPI990099_2017-02-15
A/Stockholm/19/2017|Direct|EPI990042|2017-03-03 -> A_Stockholm_19_2017_Direct_EPI990042_2017-03-03
A/Linkoping/3/2017|Direct|EPI988053|2017-02-17 -> A_Linkoping_3_2017_Direct_EPI988053_2017-02-17
A/Sweden/65/2017|Direct|EPI975521|2017-03-15 -> A_Sweden_65_2017_Direct_EPI975521_2017-03-15
A/Sweden/58/2017|Direct|EPI975478|2017-03-09 -> A_Sweden_58_2017_Direct_EPI975478_2017-03-09
A/Sweden/57/2017|Direct|EPI975470|2017-01-28 -> A_Sweden_57_2017_Direct_EPI975470_2017-01-28
A/Florida/38/2017|Original|EPI1006318|2017-04-30 -> A_Florida_38_2017_Original_EPI1006318_2017-04-30
A/Arizona/25/2017|S1|EPI1006206|2017-04-16 -> A_Arizona_25_2017_S1_EPI1006206_2017-04-16
A/Ontario/RV1908/2017|P1|EPI1005473|2017-03-27 -> A_Ontario_RV1908_2017_P1_EPI1005473_2017-03-27
A/Ontario/RV1906/2017|P1|EPI1005472|2017-03-26 -> A_Ontario_RV1906_2017_P1_EPI1005472_2017-03-26
A/Ontario/RV1891/2017|P1|EPI1005471|2017-03-13 -> A_Ontario_RV1891_2017_P1_EPI1005471_2017-03-13
A/Ontario/RV1792/2017|P1|EPI1005463|2017-03-28 -> A_Ontario_RV1792_2017_P1_EPI1005463_2017-03-28
A/Ontario/RV1778/2017|P1|EPI1005460|2017-03-21 -> A_Ontario_RV1778_2017_P1_EPI1005460_2017-03-21
A/Ontario/RV1760/2017|P2|EPI1005455|2017-03-10 -> A_Ontario_RV1760_2017_P2_EPI1005455_2017-03-10
A/Ontario/RV1754/2017|P2|EPI1005452|2017-02-27 -> A_Ontario_RV1754_2017_P2_EPI1005452_2017-02-27
A/Ontario/RV1370/2017|P1|EPI1005396|2017-03-02 -> A_Ontario_RV1370_2017_P1_EPI1005396_2017-03-02
A/Ontario/RV1245/2017|P1|EPI1005383|2017-02-24 -> A_Ontario_RV1245_2017_P1_EPI1005383_2017-02-24
A/Ontario/RV1243/2017|P1|EPI1005381|2017-02-23 -> A_Ontario_RV1243_2017_P1_EPI1005381_2017-02-23
A/Ontario/RV1242/2017|P1|EPI1005380|2017-02-17 -> A_Ontario_RV1242_2017_P1_EPI1005380_2017-02-17
A/Ontario/RV1239/2017|P1|EPI1005377|2017-02-11 -> A_Ontario_RV1239_2017_P1_EPI1005377_2017-02-11
A/Ontario/RV1238/2017|P1|EPI1005376|2017-02-17 -> A_Ontario_RV1238_2017_P1_EPI1005376_2017-02-17
A/Ontario/RV1237/2017|P1|EPI1005375|2017-02-21 -> A_Ontario_RV1237_2017_P1_EPI1005375_2017-02-21
A/Ontario/RV1234/2017|P1|EPI1005372|2017-02-24 -> A_Ontario_RV1234_2017_P1_EPI1005372_2017-02-24
A/Ontario/RV1209/2017|P1|EPI1005356|2017-02-13 -> A_Ontario_RV1209_2017_P1_EPI1005356_2017-02-13
A/Ontario/RV1208/2017|P1|EPI1005355|2017-02-13 -> A_Ontario_RV1208_2017_P1_EPI1005355_2017-02-13
A/Ontario/RV1154/2017|P2|EPI1005348|2017-03-09 -> A_Ontario_RV1154_2017_P2_EPI1005348_2017-03-09
A/Ontario/RV1144/2017|P1|EPI1005341|2017-02-08 -> A_Ontario_RV1144_2017_P1_EPI1005341_2017-02-08
A/Ontario/RV1117/2017|P1|EPI1005327|2017-02-06 -> A_Ontario_RV1117_2017_P1_EPI1005327_2017-02-06
A/Ontario/RV0993/2017|P1|EPI1005298|2017-01-28 -> A_Ontario_RV0993_2017_P1_EPI1005298_2017-01-28
A/Ontario/RV0982/2017|P1|EPI1005288|2017-02-06 -> A_Ontario_RV0982_2017_P1_EPI1005288_2017-02-06
A/Ontario/RV0972/2017|P1|EPI1005278|2017-01-30 -> A_Ontario_RV0972_2017_P1_EPI1005278_2017-01-30
A/Ontario/RV0961/2017|P1|EPI1005268|2017-01-26 -> A_Ontario_RV0961_2017_P1_EPI1005268_2017-01-26
A/Ontario/RV0960/2017|P1|EPI1005267|2017-01-01 -> A_Ontario_RV0960_2017_P1_EPI1005267_2017-01-01
A/Ontario/RV0958/2017|P2|EPI1005265|2017-01-17 -> A_Ontario_RV0958_2017_P2_EPI1005265_2017-01-17
A/Ontario/RV0922/2017|P1|EPI1005254|2017-01-14 -> A_Ontario_RV0922_2017_P1_EPI1005254_2017-01-14
A/Ontario/RV0914/2017|P1|EPI1005247|2017-01-28 -> A_Ontario_RV0914_2017_P1_EPI1005247_2017-01-28
A/Ontario/RV0913/2017|P1|EPI1005246|2017-02-07 -> A_Ontario_RV0913_2017_P1_EPI1005246_2017-02-07
A/Ontario/RV0910/2017|P1|EPI1005244|2017-01-30 -> A_Ontario_RV0910_2017_P1_EPI1005244_2017-01-30
A/Ontario/RV0909/2017|P1|EPI1005243|2017-01-19 -> A_Ontario_RV0909_2017_P1_EPI1005243_2017-01-19
A/Ontario/RV0899/2017|P1|EPI1005234|2017-01-31 -> A_Ontario_RV0899_2017_P1_EPI1005234_2017-01-31
A/Ontario/RV0806/2017|P1|EPI1005199|2017-01-27 -> A_Ontario_RV0806_2017_P1_EPI1005199_2017-01-27
A/Ontario/RV0802/2017|P1|EPI1005195|2017-01-17 -> A_Ontario_RV0802_2017_P1_EPI1005195_2017-01-17
A/Ontario/RV0764/2017|P1|EPI1005188|2017-01-16 -> A_Ontario_RV0764_2017_P1_EPI1005188_2017-01-16
A/Ontario/RV0751/2017|P1|EPI1005176|2017-01-10 -> A_Ontario_RV0751_2017_P1_EPI1005176_2017-01-10
A/Ontario/RV0746/2017|P1|EPI1005172|2017-01-17 -> A_Ontario_RV0746_2017_P1_EPI1005172_2017-01-17
A/Ontario/RV0709/2017|P2|EPI1005152|2017-01-04 -> A_Ontario_RV0709_2017_P2_EPI1005152_2017-01-04
A/Ontario/RV0705/2017|P1|EPI1005149|2017-01-19 -> A_Ontario_RV0705_2017_P1_EPI1005149_2017-01-19
A/Ontario/RV0690/2017|P1|EPI1005137|2017-01-11 -> A_Ontario_RV0690_2017_P1_EPI1005137_2017-01-11
A/Ontario/RV0683/2017|P1|EPI1005130|2017-01-06 -> A_Ontario_RV0683_2017_P1_EPI1005130_2017-01-06
A/Ontario/RV0454/2017|P1|EPI1005032|2017-01-05 -> A_Ontario_RV0454_2017_P1_EPI1005032_2017-01-05
A/Ontario/RV0448/2017|P1|EPI1005026|2017-01-09 -> A_Ontario_RV0448_2017_P1_EPI1005026_2017-01-09
A/Alberta/RV1267/2017|P1|EPI1004276|2017-02-19 -> A_Alberta_RV1267_2017_P1_EPI1004276_2017-02-19
A/Alberta/RV1261/2017|P1|EPI1004271|2017-02-16 -> A_Alberta_RV1261_2017_P1_EPI1004271_2017-02-16
A/Alberta/RV1259/2017|P1|EPI1004270|2017-02-08 -> A_Alberta_RV1259_2017_P1_EPI1004270_2017-02-08
A/Sao_Paulo/428610/2017|Original_Sample|EPI1004080|2017-01-25 -> A_Sao_Paulo_428610_2017_Original_Sample_EPI1004080_2017-01-25
A/Quebec/RV1440/2017|P1|EPI1005962|2017-02-20 -> A_Quebec_RV1440_2017_P1_EPI1005962_2017-02-20
A/Quebec/RV1433/2017|P1|EPI1005955|2017-02-11 -> A_Quebec_RV1433_2017_P1_EPI1005955_2017-02-11
A/Quebec/RV1157/2017|P1|EPI1005933|2017-02-26 -> A_Quebec_RV1157_2017_P1_EPI1005933_2017-02-26
A/Quebec/RV0633/2017|P1|EPI1005837|2017-01-15 -> A_Quebec_RV0633_2017_P1_EPI1005837_2017-01-15
A/Quebec/RV0589/2017|P1|EPI1005823|2017-01-27 -> A_Quebec_RV0589_2017_P1_EPI1005823_2017-01-27
A/Quebec/RV0475/2017|P1|EPI1005820|2017-01-26 -> A_Quebec_RV0475_2017_P1_EPI1005820_2017-01-26
A/Quebec/RV0468/2017|P1|EPI1005817|2017-01-27 -> A_Quebec_RV0468_2017_P1_EPI1005817_2017-01-27
A/Quebec/RV0351/2017|P1|EPI1005801|2017-01-14 -> A_Quebec_RV0351_2017_P1_EPI1005801_2017-01-14
A/Quebec/RV0198/2017|P1|EPI1005773|2017-01-02 -> A_Quebec_RV0198_2017_P1_EPI1005773_2017-01-02
A/Quebec/RV0197/2017|P1|EPI1005772|2017-01-07 -> A_Quebec_RV0197_2017_P1_EPI1005772_2017-01-07
A/Saskatchewan/RV1500/2017|P1|EPI1005673|2017-03-15 -> A_Saskatchewan_RV1500_2017_P1_EPI1005673_2017-03-15
A/Saskatchewan/RV1198/2017|P1|EPI1005662|2017-02-09 -> A_Saskatchewan_RV1198_2017_P1_EPI1005662_2017-02-09
A/Saskatchewan/RV1192/2017|P2|EPI1005656|2017-02-10 -> A_Saskatchewan_RV1192_2017_P2_EPI1005656_2017-02-10
A/Saskatchewan/RV1177/2017|P1|EPI1005640|2017-02-18 -> A_Saskatchewan_RV1177_2017_P1_EPI1005640_2017-02-18
A/Saskatchewan/RV1173/2017|P1|EPI1005636|2017-03-10 -> A_Saskatchewan_RV1173_2017_P1_EPI1005636_2017-03-10
A/Saskatchewan/RV0865/2017|P1|EPI1005621|2017-01-23 -> A_Saskatchewan_RV0865_2017_P1_EPI1005621_2017-01-23
A/Saskatchewan/RV0861/2017|P1|EPI1005617|2017-01-30 -> A_Saskatchewan_RV0861_2017_P1_EPI1005617_2017-01-30
A/Saskatchewan/RV0846/2017|P1|EPI1005604|2017-02-03 -> A_Saskatchewan_RV0846_2017_P1_EPI1005604_2017-02-03
A/Saskatchewan/RV0845/2017|P1|EPI1005603|2017-02-02 -> A_Saskatchewan_RV0845_2017_P1_EPI1005603_2017-02-02
A/Saskatchewan/RV0630/2017|P1|EPI1005592|2017-01-24 -> A_Saskatchewan_RV0630_2017_P1_EPI1005592_2017-01-24
A/Prince_Edward_Island/RV1608/2017|P1|EPI1005487|2017-03-15 -> A_Prince_Edward_Island_RV1608_2017_P1_EPI1005487_2017-03-15
A/Ontario/RV1747/2017|P1|EPI1005450|2017-03-27 -> A_Ontario_RV1747_2017_P1_EPI1005450_2017-03-27
A/Ontario/RV1746/2017|P1|EPI1005449|2017-03-20 -> A_Ontario_RV1746_2017_P1_EPI1005449_2017-03-20
A/Ontario/RV1650/2017|P1|EPI1005439|2017-03-21 -> A_Ontario_RV1650_2017_P1_EPI1005439_2017-03-21
A/Ontario/RV1640/2017|P1|EPI1005431|2017-03-30 -> A_Ontario_RV1640_2017_P1_EPI1005431_2017-03-30
A/Ontario/RV1403/2017|P1|EPI1005421|2017-03-24 -> A_Ontario_RV1403_2017_P1_EPI1005421_2017-03-24
A/Ontario/RV1382/2017|P1|EPI1005408|2017-02-27 -> A_Ontario_RV1382_2017_P1_EPI1005408_2017-02-27
A/Ontario/RV1292/2017|P1|EPI1005389|2017-02-18 -> A_Ontario_RV1292_2017_P1_EPI1005389_2017-02-18
A/Ontario/RV1086/2017|P1|EPI1005321|2017-01-07 -> A_Ontario_RV1086_2017_P1_EPI1005321_2017-01-07
A/Ontario/RV1085/2017|P1|EPI1005320|2017-01-04 -> A_Ontario_RV1085_2017_P1_EPI1005320_2017-01-04
A/Ontario/RV0786/2017|P1|EPI1005191|2017-02-03 -> A_Ontario_RV0786_2017_P1_EPI1005191_2017-02-03
A/Ontario/RV0344/2017|P1|EPI1004952|2017-01-04 -> A_Ontario_RV0344_2017_P1_EPI1004952_2017-01-04
A/Ontario/RV0338/2017|P1|EPI1004948|2017-01-06 -> A_Ontario_RV0338_2017_P1_EPI1004948_2017-01-06
A/Ontario/RV0228/2017|P1|EPI1004936|2017-01-04 -> A_Ontario_RV0228_2017_P1_EPI1004936_2017-01-04
A/Nova_Scotia/RV1599/2017|P1|EPI1004604|2017-02-15 -> A_Nova_Scotia_RV1599_2017_P1_EPI1004604_2017-02-15
A/Newfoundland/RV1733/2017|P1|EPI1004568|2017-03-20 -> A_Newfoundland_RV1733_2017_P1_EPI1004568_2017-03-20
A/Newfoundland/RV1680/2017|P1|EPI1004558|2017-03-09 -> A_Newfoundland_RV1680_2017_P1_EPI1004558_2017-03-09
A/Newfoundland/RV1558/2017|P1|EPI1004536|2017-02-22 -> A_Newfoundland_RV1558_2017_P1_EPI1004536_2017-02-22
A/Newfoundland/RV1554/2017|P1|EPI1004532|2017-02-19 -> A_Newfoundland_RV1554_2017_P1_EPI1004532_2017-02-19
A/New_Brunswick/RV1479/2017|P1|EPI1004480|2017-02-21 -> A_New_Brunswick_RV1479_2017_P1_EPI1004480_2017-02-21
A/New_Brunswick/RV1478/2017|P1|EPI1004479|2017-02-22 -> A_New_Brunswick_RV1478_2017_P1_EPI1004479_2017-02-22
A/New_Brunswick/RV0481/2017|P1|EPI1004461|2017-01-02 -> A_New_Brunswick_RV0481_2017_P1_EPI1004461_2017-01-02
A/Manitoba/RV1547/2017|P1|EPI1004427|2017-03-29 -> A_Manitoba_RV1547_2017_P1_EPI1004427_2017-03-29
A/Manitoba/RV1546/2017|P1|EPI1004426|2017-03-31 -> A_Manitoba_RV1546_2017_P1_EPI1004426_2017-03-31
A/Manitoba/RV1425/2017|P1|EPI1004420|2017-03-22 -> A_Manitoba_RV1425_2017_P1_EPI1004420_2017-03-22
A/Manitoba/RV1062/2017|P1|EPI1004403|2017-02-25 -> A_Manitoba_RV1062_2017_P1_EPI1004403_2017-02-25
A/Manitoba/RV0934/2017|P1|EPI1004398|2017-02-22 -> A_Manitoba_RV0934_2017_P1_EPI1004398_2017-02-22
A/Manitoba/RV0931/2017|P1|EPI1004396|2017-02-16 -> A_Manitoba_RV0931_2017_P1_EPI1004396_2017-02-16
A/Taiwan/88332/2017||EPI1004796|2017-05-10 -> A_Taiwan_88332_2017__EPI1004796_2017-05-10
A/South_Auckland/27/2017|MDCK,SIAT1|EPI1022496|2017-04-03 -> A_South_Auckland_27_2017_MDCK_SIAT1_EPI1022496_2017-04-03
A/South_Auckland/16/2017|MDCK,SIAT1|EPI1022472|2017-03-11 -> A_South_Auckland_16_2017_MDCK_SIAT1_EPI1022472_2017-03-11
A/South_Auckland/15/2017|MDCK,SIAT1|EPI1022469|2017-03-02 -> A_South_Auckland_15_2017_MDCK_SIAT1_EPI1022469_2017-03-02
A/South_Australia/76/2017|SIAT1|EPI1022439|2017-04-21 -> A_South_Australia_76_2017_SIAT1_EPI1022439_2017-04-21
A/South_Australia/75/2017|SIAT1|EPI1022436|2017-04-18 -> A_South_Australia_75_2017_SIAT1_EPI1022436_2017-04-18
A/South_Australia/73/2017|SIAT1|EPI1022430|2017-04-18 -> A_South_Australia_73_2017_SIAT1_EPI1022430_2017-04-18
A/South_Australia/65/2017|SIAT1|EPI1022415|2017-04-03 -> A_South_Australia_65_2017_SIAT1_EPI1022415_2017-04-03
A/South_Australia/3/2017|SIAT1|EPI1022013|2017-01-02 -> A_South_Australia_3_2017_SIAT1_EPI1022013_2017-01-02
A/Darwin/1005/2017|SIAT1|EPI1021933|2017-03-06 -> A_Darwin_1005_2017_SIAT1_EPI1021933_2017-03-06
A/Colombia/959/2017|Original|EPI1017184|2017-04-18 -> A_Colombia_959_2017_Original_EPI1017184_2017-04-18
A/Brisbane/34/2017|MDCK2,SIAT1|EPI1022379|2017-03-14 -> A_Brisbane_34_2017_MDCK2_SIAT1_EPI1022379_2017-03-14
A/Brisbane/33/2017|MDCK3,SIAT1|EPI1022376|2017-03-06 -> A_Brisbane_33_2017_MDCK3_SIAT1_EPI1022376_2017-03-06
A/Brisbane/32/2017|MDCK2,SIAT1|EPI1022373|2017-03-09 -> A_Brisbane_32_2017_MDCK2_SIAT1_EPI1022373_2017-03-09
A/Brisbane/26/2017|MDCK2,_SIAT1|EPI1022190|2017-01-31 -> A_Brisbane_26_2017_MDCK2__SIAT1_EPI1022190_2017-01-31
A/Townsville/5/2017|MDCK3,SIAT1|EPI1021958|2017-03-08 -> A_Townsville_5_2017_MDCK3_SIAT1_EPI1021958_2017-03-08
A/Perth/40/2017|MDCK1,_SIAT1|EPI1022106|2017-02-10 -> A_Perth_40_2017_MDCK1__SIAT1_EPI1022106_2017-02-10
A/Perth/2/2017|MDCK1,_SIAT1|EPI1022088|2017-01-06 -> A_Perth_2_2017_MDCK1__SIAT1_EPI1022088_2017-01-06
A/Perth/51/2017|MDCK1,_SIAT1|EPI1022085|2017-03-03 -> A_Perth_51_2017_MDCK1__SIAT1_EPI1022085_2017-03-03
A/Perth/32/2017|MDCK1,_SIAT1|EPI1022073|2017-02-02 -> A_Perth_32_2017_MDCK1__SIAT1_EPI1022073_2017-02-02
A/Santa_Catarina/121/2017|Original|EPI1016874|2017-03-02 -> A_Santa_Catarina_121_2017_Original_EPI1016874_2017-03-02
A/Singapore/TT0279/2017|clinical_specimen|EPI1023530|2017-03-02 -> A_Singapore_TT0279_2017_clinical_specimen_EPI1023530_2017-03-02
A/Canberra/1/2017|SIAT1|EPI1022277|2017-03-10 -> A_Canberra_1_2017_SIAT1_EPI1022277_2017-03-10
A/Hong_Kong/2293/2017|CS|EPI1021224|2017-05-23 -> A_Hong_Kong_2293_2017_CS_EPI1021224_2017-05-23
A/Hong_Kong/2286/2017|cs|EPI1021210|2017-05-23 -> A_Hong_Kong_2286_2017_cs_EPI1021210_2017-05-23
A/Hong_Kong/2281/2017|cs|EPI1021202|2017-05-20 -> A_Hong_Kong_2281_2017_cs_EPI1021202_2017-05-20
A/Hong_Kong/2280/2017|cs|EPI1021200|2017-05-20 -> A_Hong_Kong_2280_2017_cs_EPI1021200_2017-05-20
A/Hong_Kong/2277/2017|cs|EPI1021196|2017-05-19 -> A_Hong_Kong_2277_2017_cs_EPI1021196_2017-05-19
A/Hong_Kong/2271/2017|cs|EPI1021184|2017-05-21 -> A_Hong_Kong_2271_2017_cs_EPI1021184_2017-05-21
A/Hong_Kong/2263/2017|cs|EPI1021172|2017-05-19 -> A_Hong_Kong_2263_2017_cs_EPI1021172_2017-05-19
A/Hong_Kong/2256/2017|cs|EPI1021160|2017-05-19 -> A_Hong_Kong_2256_2017_cs_EPI1021160_2017-05-19
A/Khmelnitsky/136/2017|CXSX|EPI1017017|2017-01-03 -> A_Khmelnitsky_136_2017_CXSX_EPI1017017_2017-01-03
A/Sydney/103/2017|MDCK,SIAT1|EPI1022463|2017-03-29 -> A_Sydney_103_2017_MDCK_SIAT1_EPI1022463_2017-03-29
A/Sydney/66/2017|MDCKX,_SIAT1|EPI1022349|2017-03-18 -> A_Sydney_66_2017_MDCKX__SIAT1_EPI1022349_2017-03-18
A/Cyprus/F98/2017|SIAT1|EPI1015875|2017-01-19 -> A_Cyprus_F98_2017_SIAT1_EPI1015875_2017-01-19
A/Cyprus/F143/2017|SIAT1|EPI1015851|2017-01-26 -> A_Cyprus_F143_2017_SIAT1_EPI1015851_2017-01-26
A/Usak/54/2017_(TR-30)|SIAT1/SIAT1|EPI1013155|2017-01-02 -> A_Usak_54_2017__TR-30__SIAT1_SIAT1_EPI1013155_2017-01-02
A/Karaganda/55/2017|CX|EPI1027070|2017-01-16 -> A_Karaganda_55_2017_CX_EPI1027070_2017-01-16
A/Kyrgyzstan/632/2017|Original|EPI1016835|2017-01-03 -> A_Kyrgyzstan_632_2017_Original_EPI1016835_2017-01-03
A/Tanzania/1753/2017|Original|EPI1016779|2017-04-04 -> A_Tanzania_1753_2017_Original_EPI1016779_2017-04-04
A/Tanzania/4354/2017|Original|EPI1016685|2017-03-23 -> A_Tanzania_4354_2017_Original_EPI1016685_2017-03-23
A/KANAGAWA/201/2017|MDCK_2_+SIAT1|EPI1010353|2017-04-05 -> A_KANAGAWA_201_2017_MDCK_2__SIAT1_EPI1010353_2017-04-05
A/YOKOHAMA/131/2017|AX-4_2_+SIAT1|EPI1010361|2017-04-15 -> A_YOKOHAMA_131_2017_AX-4_2__SIAT1_EPI1010361_2017-04-15
A/Newcastle/18/2017|SIAT1|EPI1022208|2017-02-20 -> A_Newcastle_18_2017_SIAT1_EPI1022208_2017-02-20
A/Idaho/24/2017|Original|EPI1016065|2017-04-07 -> A_Idaho_24_2017_Original_EPI1016065_2017-04-07
A/Alaska/13/2017|S2|EPI1017271|2017-04-03 -> A_Alaska_13_2017_S2_EPI1017271_2017-04-03
A/California/58/2017|Original|EPI1016335|2017-05-31 -> A_California_58_2017_Original_EPI1016335_2017-05-31
A/Extremadura/1027/2017|Clinical_Specimen|EPI1015924|2017-01-30 -> A_Extremadura_1027_2017_Clinical_Specimen_EPI1015924_2017-01-30
A/Ontario/RV2067/2017|P1|EPI1010306|2017-04-26 -> A_Ontario_RV2067_2017_P1_EPI1010306_2017-04-26
A/Ontario/RV2026/2017|P2|EPI1006409|2017-04-29 -> A_Ontario_RV2026_2017_P2_EPI1006409_2017-04-29
A/Taiwan/L516-T56/2017|C1|EPI1028837|2017-06-08 -> A_Taiwan_L516-T56_2017_C1_EPI1028837_2017-06-08
A/Texas/98/2017|Original|EPI1008641|2017-03-12 -> A_Texas_98_2017_Original_EPI1008641_2017-03-12
A/Cantabria/1395/2017|Clinical_Specimen|EPI1010062|2017-01-08 -> A_Cantabria_1395_2017_Clinical_Specimen_EPI1010062_2017-01-08
A/Bangladesh/3028/2017|Original|EPI1017112|2017-03-23 -> A_Bangladesh_3028_2017_Original_EPI1017112_2017-03-23
A/England/70540231/2017|original|EPI1029253|2017-01-30 -> A_England_70540231_2017_original_EPI1029253_2017-01-30
A/England/70520074/2017|original|EPI1029205|2017-01-27 -> A_England_70520074_2017_original_EPI1029205_2017-01-27
A/England/70340163/2017|original|EPI1028957|2017-01-12 -> A_England_70340163_2017_original_EPI1028957_2017-01-12
A/England/70600061/2017|original|EPI1028377|2017-02-06 -> A_England_70600061_2017_original_EPI1028377_2017-02-06
A/England/70500472/2017|original|EPI1028353|2017-01-25 -> A_England_70500472_2017_original_EPI1028353_2017-01-25
A/England/70220036/2017|original|EPI1028273|2017-01-06 -> A_England_70220036_2017_original_EPI1028273_2017-01-06
A/England/71360549/2017|original|EPI1024846|2017-03-14 -> A_England_71360549_2017_original_EPI1024846_2017-03-14
A/England/70620213/2017|original|EPI1024694|2017-02-06 -> A_England_70620213_2017_original_EPI1024694_2017-02-06
A/England/70440224/2017|original|EPI1024446|2017-01-23 -> A_England_70440224_2017_original_EPI1024446_2017-01-23
A/England/70360040/2017|original|EPI1024358|2017-01-18 -> A_England_70360040_2017_original_EPI1024358_2017-01-18
A/England/70260700/2017|original|EPI1024278|2017-01-11 -> A_England_70260700_2017_original_EPI1024278_2017-01-11
A/England/70240083/2017|original|EPI1024238|2017-01-09 -> A_England_70240083_2017_original_EPI1024238_2017-01-09
A/Santiago/27820/2017|Original|EPI1016437|2017-04-09 -> A_Santiago_27820_2017_Original_EPI1016437_2017-04-09
A/Ontario/RV2149/2017|P1|EPI1022838|2017-05-08 -> A_Ontario_RV2149_2017_P1_EPI1022838_2017-05-08
A/Ontario/RV2092/2017|P1|EPI1010323|2017-04-07 -> A_Ontario_RV2092_2017_P1_EPI1010323_2017-04-07
A/Ontario/RV2087/2017|P1|EPI1010318|2017-03-25 -> A_Ontario_RV2087_2017_P1_EPI1010318_2017-03-25
A/Ontario/RV2084/2017|P1|EPI1010315|2017-03-30 -> A_Ontario_RV2084_2017_P1_EPI1010315_2017-03-30
A/Quebec/RV1942/2017|P1|EPI1006451|2017-03-22 -> A_Quebec_RV1942_2017_P1_EPI1006451_2017-03-22
A/Quebec/RV1517/2017|P1|EPI1006429|2017-03-19 -> A_Quebec_RV1517_2017_P1_EPI1006429_2017-03-19
A/Brandenburg/40/2017|Original|EPI1013037|2017-03-10 -> A_Brandenburg_40_2017_Original_EPI1013037_2017-03-10
A/Baden-Wuerttemberg/138/2017|Original|EPI1013031|2017-03-10 -> A_Baden-Wuerttemberg_138_2017_Original_EPI1013031_2017-03-10
A/Hessen/42/2017|Original|EPI1013026|2017-03-06 -> A_Hessen_42_2017_Original_EPI1013026_2017-03-06
A/Bayern/43/2017|Original|EPI1013019|2017-01-25 -> A_Bayern_43_2017_Original_EPI1013019_2017-01-25
A/Moscow/CRIE-312/2017|original|EPI1019991|2017-02-27 -> A_Moscow_CRIE-312_2017_original_EPI1019991_2017-02-27
A/Vologda/CRIE-263/2017|original|EPI1019986|2017-01-24 -> A_Vologda_CRIE-263_2017_original_EPI1019986_2017-01-24
A/Saratov/CRIE-259/2017|original|EPI1019980|2017-01-31 -> A_Saratov_CRIE-259_2017_original_EPI1019980_2017-01-31
A/Taiwan/88374/2017||EPI1018312|2017-05-22 -> A_Taiwan_88374_2017__EPI1018312_2017-05-22
A/Taiwan/88363/2017||EPI1018311|2017-05-19 -> A_Taiwan_88363_2017__EPI1018311_2017-05-19
A/Krasnoyarsk/RII07/2017|MDCK2/SIAT1|EPI1043062|2017-02-15 -> A_Krasnoyarsk_RII07_2017_MDCK2_SIAT1_EPI1043062_2017-02-15
A/Paris/1232/2017|PI|EPI1040259|2017-06-19 -> A_Paris_1232_2017_PI_EPI1040259_2017-06-19
A/Taiwan/364/2017|MDCK_3_+SIAT1|EPI1043700|2017-05-12 -> A_Taiwan_364_2017_MDCK_3__SIAT1_EPI1043700_2017-05-12
A/Taiwan/342/2017|MDCK_3_+SIAT1|EPI1043684|2017-05-10 -> A_Taiwan_342_2017_MDCK_3__SIAT1_EPI1043684_2017-05-10
A/South_Australia/110/2017|SIAT1|EPI1031539|2017-05-15 -> A_South_Australia_110_2017_SIAT1_EPI1031539_2017-05-15
A/Poland/439/2017|SIAT1|EPI1036149|2017-01-19 -> A_Poland_439_2017_SIAT1_EPI1036149_2017-01-19
A/Stockholm/26/2017|MDCK0/SIAT1|EPI1040746|2017-01-21 -> A_Stockholm_26_2017_MDCK0_SIAT1_EPI1040746_2017-01-21
A/Linkoping/3/2017|MDCK1/SIAT1|EPI1040726|2017-02-17 -> A_Linkoping_3_2017_MDCK1_SIAT1_EPI1040726_2017-02-17
A/Rio_de_Janeiro/323/2017|Original|EPI1040852|2017-02-08 -> A_Rio_de_Janeiro_323_2017_Original_EPI1040852_2017-02-08
A/Rio_de_Janeiro/332/2017|Original|EPI1040826|2017-04-10 -> A_Rio_de_Janeiro_332_2017_Original_EPI1040826_2017-04-10
A/Rio_de_Janeiro/201601873/2017|Original|EPI1040823|2017-01-04 -> A_Rio_de_Janeiro_201601873_2017_Original_EPI1040823_2017-01-04
A/Hong_Kong/3115/2017|cs|EPI1043927|2017-07-01 -> A_Hong_Kong_3115_2017_cs_EPI1043927_2017-07-01
A/Hong_Kong/3095/2017|cs|EPI1043893|2017-07-01 -> A_Hong_Kong_3095_2017_cs_EPI1043893_2017-07-01
A/Hong_Kong/3090/2017|cs|EPI1043883|2017-07-03 -> A_Hong_Kong_3090_2017_cs_EPI1043883_2017-07-03
A/Hong_Kong/3079/2017|cs|EPI1043863|2017-06-28 -> A_Hong_Kong_3079_2017_cs_EPI1043863_2017-06-28
A/Hong_Kong/3042/2017|cs|EPI1036313|2017-06-27 -> A_Hong_Kong_3042_2017_cs_EPI1036313_2017-06-27
A/Dnipro/244/2017|MDCK1/SIAT1|EPI1036309|2017-01-02 -> A_Dnipro_244_2017_MDCK1_SIAT1_EPI1036309_2017-01-02
A/Egypt/160/2017|SIAT1|EPI1036035|2017-01-02 -> A_Egypt_160_2017_SIAT1_EPI1036035_2017-01-02
A/Novosibirsk/42/2017|C1|EPI1039141|2017-02-27 -> A_Novosibirsk_42_2017_C1_EPI1039141_2017-02-27
A/Sydney/134/2017|MDCK,SIAT1|EPI1031707|2017-04-08 -> A_Sydney_134_2017_MDCK_SIAT1_EPI1031707_2017-04-08
A/Moldova/140.06/2017|SIAT1|EPI1036109|2017-02-06 -> A_Moldova_140.06_2017_SIAT1_EPI1036109_2017-02-06
A/Belgium/H22/2017|SIATx/SIAT1|EPI1042946|2017-02-06 -> A_Belgium_H22_2017_SIATx_SIAT1_EPI1042946_2017-02-06
A/Lithuania/6735/2017|MDCK2/SIAT1|EPI1043072|2017-01-01 -> A_Lithuania_6735_2017_MDCK2_SIAT1_EPI1043072_2017-01-01
A/Lithuania/7906/2017|MDCK2/SIAT1|EPI1043048|2017-03-06 -> A_Lithuania_7906_2017_MDCK2_SIAT1_EPI1043048_2017-03-06
A/Lithuania/7703/2017|MDCK2/SIAT1|EPI1043046|2017-02-27 -> A_Lithuania_7703_2017_MDCK2_SIAT1_EPI1043046_2017-02-27
A/Fiji/46/2017|SIAT2|EPI1031677|2017-03-04 -> A_Fiji_46_2017_SIAT2_EPI1031677_2017-03-04
A/Bulgaria/413/2017|SIAT2/SIAT1|EPI1043022|2017-02-01 -> A_Bulgaria_413_2017_SIAT2_SIAT1_EPI1043022_2017-02-01
A/Bulgaria/2/2017|SIAT2/SIAT1|EPI1042982|2017-01-02 -> A_Bulgaria_2_2017_SIAT2_SIAT1_EPI1042982_2017-01-02
A/Perugia/26/2017|SIAT3/SIAT1|EPI1036407|2017-01-20 -> A_Perugia_26_2017_SIAT3_SIAT1_EPI1036407_2017-01-20
A/Pavia/13/2017|SIAT3/SIAT1|EPI1036405|2017-01-13 -> A_Pavia_13_2017_SIAT3_SIAT1_EPI1036405_2017-01-13
A/Guangdong-Maonan/1173/2017|C2+S1|EPI1030339|2017-02-27 -> A_Guangdong-Maonan_1173_2017_C2_S1_EPI1030339_2017-02-27
A/Hebei-Yunhe/1101/2017|C2+S1|EPI1030198|2017-02-22 -> A_Hebei-Yunhe_1101_2017_C2_S1_EPI1030198_2017-02-22
A/Jiangsu-Yandou/16/2017|C2+C1|EPI1030009|2017-04-18 -> A_Jiangsu-Yandou_16_2017_C2_C1_EPI1030009_2017-04-18
A/Anhui-Yaohai/1307/2017|C2+C1|EPI1029994|2017-04-17 -> A_Anhui-Yaohai_1307_2017_C2_C1_EPI1029994_2017-04-17
A/Yunnan-Chuxiong/1376/2017|C1+S1|EPI1029991|2017-04-26 -> A_Yunnan-Chuxiong_1376_2017_C1_S1_EPI1029991_2017-04-26
A/Novosibirsk/47/2017|C1|EPI1039163|2017-03-09 -> A_Novosibirsk_47_2017_C1_EPI1039163_2017-03-09
A/Florida/48/2017|Original|EPI1042711|2017-07-09 -> A_Florida_48_2017_Original_EPI1042711_2017-07-09
A/Tomsk/3/2017|C2|EPI1038968|2017-02-01 -> A_Tomsk_3_2017_C2_EPI1038968_2017-02-01
A/Moscow/46/2017|S1|EPI1038780|2017-02-22 -> A_Moscow_46_2017_S1_EPI1038780_2017-02-22
A/Bolivia/795/2017|Original|EPI1035183|2017-06-06 -> A_Bolivia_795_2017_Original_EPI1035183_2017-06-06
A/KANAGAWA/204/2017|MDCK_2_+SIAT1|EPI1037862|2017-04-28 -> A_KANAGAWA_204_2017_MDCK_2__SIAT1_EPI1037862_2017-04-28
A/YOKOHAMA/139/2017|AX-4_2_+SIAT1|EPI1037870|2017-05-20 -> A_YOKOHAMA_139_2017_AX-4_2__SIAT1_EPI1037870_2017-05-20
A/NIIGATA/509/2017|CaCo-2_1_+SIAT1|EPI1043604|2017-06-05 -> A_NIIGATA_509_2017_CaCo-2_1__SIAT1_EPI1043604_2017-06-05
A/MIE/18/2017|MDCK_1_+SIAT1|EPI1037950|2017-05-30 -> A_MIE_18_2017_MDCK_1__SIAT1_EPI1037950_2017-05-30
A/Alaska/21/2017|Original|EPI1039298|2017-06-16 -> A_Alaska_21_2017_Original_EPI1039298_2017-06-16
A/Connecticut/24/2017|Original|EPI1039266|2017-06-13 -> A_Connecticut_24_2017_Original_EPI1039266_2017-06-13
A/Wisconsin/317/2017|Original|EPI1042543|2017-07-21 -> A_Wisconsin_317_2017_Original_EPI1042543_2017-07-21
A/Wisconsin/315/2017|Original|EPI1035713|2017-06-23 -> A_Wisconsin_315_2017_Original_EPI1035713_2017-06-23
A/Puerto_Rico/26/2017|Original|EPI1042687|2017-06-28 -> A_Puerto_Rico_26_2017_Original_EPI1042687_2017-06-28
A/Austria/964437/2017|Siat1|EPI1044215|2017-01-09 -> A_Austria_964437_2017_Siat1_EPI1044215_2017-01-09
A/Austria/964170/2017|Siat1|EPI1043484|2017-01-09 -> A_Austria_964170_2017_Siat1_EPI1043484_2017-01-09
A/Austria/962629/2017|Siat1|EPI1043290|2017-01-02 -> A_Austria_962629_2017_Siat1_EPI1043290_2017-01-02
A/Austria/962149/2017|Siat1|EPI1040419|2017-01-02 -> A_Austria_962149_2017_Siat1_EPI1040419_2017-01-02
A/Austria/967279/2017|Siat1|EPI1034717|2017-01-26 -> A_Austria_967279_2017_Siat1_EPI1034717_2017-01-26
A/Aragon/1646/2017|Clinical_Specimen|EPI1032458|2017-01-24 -> A_Aragon_1646_2017_Clinical_Specimen_EPI1032458_2017-01-24
A/Niedersachsen/186/2017|C2/SIAT1|EPI1040732|2017-03-21 -> A_Niedersachsen_186_2017_C2_SIAT1_EPI1040732_2017-03-21
A/Parana/339/2017|Original|EPI1040846|2017-05-02 -> A_Parana_339_2017_Original_EPI1040846_2017-05-02
A/Ecuador/6771/2017|Original|EPI1035287|2017-03-07 -> A_Ecuador_6771_2017_Original_EPI1035287_2017-03-07
A/Ecuador/627/2017|Original|EPI1035263|2017-03-28 -> A_Ecuador_627_2017_Original_EPI1035263_2017-03-28
A/Ecuador/2323/2017|Original|EPI1035231|2017-03-21 -> A_Ecuador_2323_2017_Original_EPI1035231_2017-03-21
A/Santa_Catarina/475/2017|Original|EPI1043549|2017-05-23 -> A_Santa_Catarina_475_2017_Original_EPI1043549_2017-05-23
A/Peru/9417/2017|Original|EPI1039089|2017-06-14 -> A_Peru_9417_2017_Original_EPI1039089_2017-06-14
A/Peru/0817/2017|Original|EPI1039073|2017-06-12 -> A_Peru_0817_2017_Original_EPI1039073_2017-06-12
A/Peru/6817/2017|Original|EPI1039003|2017-05-19 -> A_Peru_6817_2017_Original_EPI1039003_2017-05-19
A/England/70380038/2017|original|EPI1030427|2017-01-19 -> A_England_70380038_2017_original_EPI1030427_2017-01-19
A/England/70120027/2017|original|EPI1030390|2017-01-03 -> A_England_70120027_2017_original_EPI1030390_2017-01-03
A/England/71140581/2017|original|EPI1029629|2017-03-11 -> A_England_71140581_2017_original_EPI1029629_2017-03-11
A/England/71100703/2017|original|EPI1029589|2017-03-08 -> A_England_71100703_2017_original_EPI1029589_2017-03-08
A/England/70940259/2017|original|EPI1029533|2017-03-01 -> A_England_70940259_2017_original_EPI1029533_2017-03-01
A/England/70780309/2017|original|EPI1029453|2017-02-07 -> A_England_70780309_2017_original_EPI1029453_2017-02-07
A/England/70700076/2017|original|EPI1029413|2017-02-13 -> A_England_70700076_2017_original_EPI1029413_2017-02-13
A/New_Jersey/NHRC_93616/2017||EPI1030665|2017-02-23 -> A_New_Jersey_NHRC_93616_2017__EPI1030665_2017-02-23
A/Missouri/NHRC_36956/2017||EPI1030662|2017-02-15 -> A_Missouri_NHRC_36956_2017__EPI1030662_2017-02-15
A/Georgia/NHRC_68645/2017||EPI1030632|2017-01-17 -> A_Georgia_NHRC_68645_2017__EPI1030632_2017-01-17
A/South_Korea/5744/2017|passage_details:_PMK1|EPI1030552|2017-01-11 -> A_South_Korea_5744_2017_passage_details__PMK1_EPI1030552_2017-01-11
A/Oklahoma/5740/2017|passage_details:_PMK1|EPI1030548|2017-01-17 -> A_Oklahoma_5740_2017_passage_details__PMK1_EPI1030548_2017-01-17
A/Montana/5733/2017|passage_details:_PMK1|EPI1030541|2017-01-10 -> A_Montana_5733_2017_passage_details__PMK1_EPI1030541_2017-01-10
A/California/5676/2017|passage_details:_PMK1|EPI1030484|2017-01-04 -> A_California_5676_2017_passage_details__PMK1_EPI1030484_2017-01-04
A/California/NHRC_SAR10458N/2017||EPI1030620|2017-01-17 -> A_California_NHRC_SAR10458N_2017__EPI1030620_2017-01-17
A/Taiwan/446/2017|MDCK_3_+SIAT1|EPI1054678|2017-05-31 -> A_Taiwan_446_2017_MDCK_3__SIAT1_EPI1054678_2017-05-31
A/Taiwan/393/2017|MDCK_3_+SIAT1|EPI1054614|2017-05-22 -> A_Taiwan_393_2017_MDCK_3__SIAT1_EPI1054614_2017-05-22
A/Taiwan/531/2017|MDCK_3_+SIAT1|EPI1046852|2017-06-08 -> A_Taiwan_531_2017_MDCK_3__SIAT1_EPI1046852_2017-06-08
A/New_Zealand/719/2017|SX|EPI1048315|2017-07-05 -> A_New_Zealand_719_2017_SX_EPI1048315_2017-07-05
A/Philippines/2/2017|MDCK2,_SIAT1|EPI1044771|2017-04-05 -> A_Philippines_2_2017_MDCK2__SIAT1_EPI1044771_2017-04-05
A/South_Africa/R07360/2017|Original|EPI1049447|2017-07-26 -> A_South_Africa_R07360_2017_Original_EPI1049447_2017-07-26
A/South_Africa/R06787/2017|Original|EPI1049367|2017-07-17 -> A_South_Africa_R06787_2017_Original_EPI1049367_2017-07-17
A/South_Australia/182/2017|SIAT1|EPI1057215|2017-07-01 -> A_South_Australia_182_2017_SIAT1_EPI1057215_2017-07-01
A/South_Australia/146/2017|SIAT1|EPI1045441|2017-06-14 -> A_South_Australia_146_2017_SIAT1_EPI1045441_2017-06-14
A/South_Australia/142/2017|SIAT1|EPI1045435|2017-06-16 -> A_South_Australia_142_2017_SIAT1_EPI1045435_2017-06-16
A/Townsville/1002/2017|SIAT1|EPI1045420|2017-06-14 -> A_Townsville_1002_2017_SIAT1_EPI1045420_2017-06-14
A/Sydney/1012/2017|SIAT1|EPI1045402|2017-06-27 -> A_Sydney_1012_2017_SIAT1_EPI1045402_2017-06-27
A/Victoria/528/2017|SIAT1|EPI1045555|2017-07-05 -> A_Victoria_528_2017_SIAT1_EPI1045555_2017-07-05
A/Minas_Gerais/626/2017|Original_sample|EPI1045694|2017-06-29 -> A_Minas_Gerais_626_2017_Original_sample_EPI1045694_2017-06-29
A/Brazil/492/2017|Original|EPI1049003|2017-06-12 -> A_Brazil_492_2017_Original_EPI1049003_2017-06-12
A/Brazil/478/2017|Original|EPI1048924|2017-05-29 -> A_Brazil_478_2017_Original_EPI1048924_2017-05-29
A/Santa_Catarina/451/2017|Original_sample|EPI1045705|2017-06-21 -> A_Santa_Catarina_451_2017_Original_sample_EPI1045705_2017-06-21
A/Lisboa/13/2017|SIAT1/SIAT1|EPI1050833|2017-01-05 -> A_Lisboa_13_2017_SIAT1_SIAT1_EPI1050833_2017-01-05
A/Lisboa/12/2017|SIAT1/SIAT1|EPI1050831|2017-01-05 -> A_Lisboa_12_2017_SIAT1_SIAT1_EPI1050831_2017-01-05
A/Hong_Kong/3568/2017|Original|EPI1048614|2017-07-15 -> A_Hong_Kong_3568_2017_Original_EPI1048614_2017-07-15
A/Hong_Kong/3512/2017|Original|EPI1048567|2017-07-11 -> A_Hong_Kong_3512_2017_Original_EPI1048567_2017-07-11
A/Serbia/103/2017|SIAT2|EPI1054485|2017-01-06 -> A_Serbia_103_2017_SIAT2_EPI1054485_2017-01-06
A/Sydney/138/2017|MDCK,SIAT1|EPI1044678|2017-04-25 -> A_Sydney_138_2017_MDCK_SIAT1_EPI1044678_2017-04-25
A/Fiji/59/2017|SIAT2|EPI1044756|2017-01-01 -> A_Fiji_59_2017_SIAT2_EPI1044756_2017-01-01
A/Fiji/60/2017|SIAT2|EPI1044711|2017-03-21 -> A_Fiji_60_2017_SIAT2_EPI1044711_2017-03-21
A/Argentina/822/2017|S1|EPI1048060|2017-06-02 -> A_Argentina_822_2017_S1_EPI1048060_2017-06-02
A/Argentina/746/2017|S1|EPI1048005|2017-06-03 -> A_Argentina_746_2017_S1_EPI1048005_2017-06-03
A/Argentina/103/2017|S1|EPI1047963|2017-05-03 -> A_Argentina_103_2017_S1_EPI1047963_2017-05-03
A/Bursa/709/2017|SIAT|EPI1045251|2017-02-27 -> A_Bursa_709_2017_SIAT_EPI1045251_2017-02-27
A/Istanbul/653/2017|SIAT|EPI1045249|2017-02-21 -> A_Istanbul_653_2017_SIAT_EPI1045249_2017-02-21
A/Tekirdag/631/2017|SIAT|EPI1045247|2017-02-20 -> A_Tekirdag_631_2017_SIAT_EPI1045247_2017-02-20
A/Istanbul/114/2017|SIAT|EPI1045235|2017-01-06 -> A_Istanbul_114_2017_SIAT_EPI1045235_2017-01-06
A/Antalya/235/2017|SIAT|EPI1045185|2017-01-26 -> A_Antalya_235_2017_SIAT_EPI1045185_2017-01-26
A/Eskisehir/200/2017|SIAT|EPI1045175|2017-01-23 -> A_Eskisehir_200_2017_SIAT_EPI1045175_2017-01-23
A/Ankara/23/2017|SIAT|EPI1045161|2017-01-01 -> A_Ankara_23_2017_SIAT_EPI1045161_2017-01-01
A/Guatemala/940/2017|Original|EPI1049121|2017-06-29 -> A_Guatemala_940_2017_Original_EPI1049121_2017-06-29
A/Honduras/492/2017|Original|EPI1056395|2017-06-29 -> A_Honduras_492_2017_Original_EPI1056395_2017-06-29
A/Panama/322597/2017|Original|EPI1048672|2017-07-05 -> A_Panama_322597_2017_Original_EPI1048672_2017-07-05
A/SHIGA/22/2017|MDCK_2_+SIAT1|EPI1055136|2017-03-14 -> A_SHIGA_22_2017_MDCK_2__SIAT1_EPI1055136_2017-03-14
A/Newcastle/87/2017|SIAT1|EPI1045384|2017-06-07 -> A_Newcastle_87_2017_SIAT1_EPI1045384_2017-06-07
A/Newcastle/78/2017|SIAT1|EPI1045315|2017-06-04 -> A_Newcastle_78_2017_SIAT1_EPI1045315_2017-06-04
A/Newcastle/77/2017|SIAT1|EPI1045312|2017-07-02 -> A_Newcastle_77_2017_SIAT1_EPI1045312_2017-07-02
A/Bangladesh/5012/2017|Original|EPI1056952|2017-05-16 -> A_Bangladesh_5012_2017_Original_EPI1056952_2017-05-16
A/Bangladesh/8007/2017|Original|EPI1056944|2017-05-16 -> A_Bangladesh_8007_2017_Original_EPI1056944_2017-05-16
A/Alaska/35/2017|Original|EPI1056172|2017-07-07 -> A_Alaska_35_2017_Original_EPI1056172_2017-07-07
A/Arizona/47/2017|Original|EPI1049807|2017-07-30 -> A_Arizona_47_2017_Original_EPI1049807_2017-07-30
A/California/65/2017|Original|EPI1049799|2017-07-26 -> A_California_65_2017_Original_EPI1049799_2017-07-26
A/Victoria/2500/2017|SIAT1|EPI1045477|2017-07-07 -> A_Victoria_2500_2017_SIAT1_EPI1045477_2017-07-07
A/Parana/719/2017|Original_sample|EPI1045698|2017-07-11 -> A_Parana_719_2017_Original_sample_EPI1045698_2017-07-11
A/London/17U056092-53_S5_L001/2017||EPI1046466|2017-01-02 -> A_London_17U056092-53_S5_L001_2017__EPI1046466_2017-01-02
A/Roraima/148113-IEC/2017||EPI1045920|2017-03-24 -> A_Roraima_148113-IEC_2017__EPI1045920_2017-03-24
A/Roraima/146112-IEC/2017||EPI1045917|2017-02-13 -> A_Roraima_146112-IEC_2017__EPI1045917_2017-02-13
A/Rio_Grande_do_Norte/145641-IEC/2017||EPI1045911|2017-03-22 -> A_Rio_Grande_do_Norte_145641-IEC_2017__EPI1045911_2017-03-22
A/Pernambuco/147500-IEC/2017||EPI1045906|2017-03-13 -> A_Pernambuco_147500-IEC_2017__EPI1045906_2017-03-13
A/Pernambuco/147098-IEC/2017||EPI1045902|2017-03-14 -> A_Pernambuco_147098-IEC_2017__EPI1045902_2017-03-14
A/Pernambuco/145845-IEC/2017||EPI1045892|2017-02-12 -> A_Pernambuco_145845-IEC_2017__EPI1045892_2017-02-12
A/Pernambuco/145840-IEC/2017||EPI1045889|2017-03-07 -> A_Pernambuco_145840-IEC_2017__EPI1045889_2017-03-07
A/Paraiba/146800-IEC/2017||EPI1045882|2017-03-05 -> A_Paraiba_146800-IEC_2017__EPI1045882_2017-03-05
A/Paraiba/145808-IEC/2017||EPI1045868|2017-02-14 -> A_Paraiba_145808-IEC_2017__EPI1045868_2017-02-14
A/Paraiba/145708-IEC/2017||EPI1045866|2017-02-28 -> A_Paraiba_145708-IEC_2017__EPI1045866_2017-02-28
A/Ceara/146082-IEC/2017||EPI1045848|2017-02-16 -> A_Ceara_146082-IEC_2017__EPI1045848_2017-02-16
A/Ceara/145905-IEC/2017||EPI1045844|2017-02-06 -> A_Ceara_145905-IEC_2017__EPI1045844_2017-02-06
A/Ceara/145603-IEC/2017||EPI1045840|2017-01-16 -> A_Ceara_145603-IEC_2017__EPI1045840_2017-01-16
A/Amazonas/145938-IEC/2017||EPI1045832|2017-02-02 -> A_Amazonas_145938-IEC_2017__EPI1045832_2017-02-02
A/Amazonas/145756-IEC/2017||EPI1045830|2017-02-08 -> A_Amazonas_145756-IEC_2017__EPI1045830_2017-02-08
A/Amazonas/145625-IEC/2017||EPI1045828|2017-02-10 -> A_Amazonas_145625-IEC_2017__EPI1045828_2017-02-10
A/Amazonas/145492-IEC/2017||EPI1045826|2017-02-07 -> A_Amazonas_145492-IEC_2017__EPI1045826_2017-02-07
A/Amapa/146418-IEC/2017||EPI1045818|2017-01-31 -> A_Amapa_146418-IEC_2017__EPI1045818_2017-01-31
A/Suriname/2032/2017|Original|EPI1049501|2017-04-10 -> A_Suriname_2032_2017_Original_EPI1049501_2017-04-10
A/Bangladesh/1500/2017|Original|EPI1048200|2017-06-06 -> A_Bangladesh_1500_2017_Original_EPI1048200_2017-06-06
A/Bangladesh/2021/2017|Original|EPI1048144|2017-06-24 -> A_Bangladesh_2021_2017_Original_EPI1048144_2017-06-24
A/SWITZERLAND/199482-2/2017|Original|EPI1046218|2017-02-08 -> A_SWITZERLAND_199482-2_2017_Original_EPI1046218_2017-02-08
A/Santiago/46637/2017||EPI1047529|2017-06-19 -> A_Santiago_46637_2017__EPI1047529_2017-06-19
A/Calama/56093/2017|Original|EPI1049340|2017-06-27 -> A_Calama_56093_2017_Original_EPI1049340_2017-06-27
A/Valparaiso/54802/2017|Original|EPI1049137|2017-07-15 -> A_Valparaiso_54802_2017_Original_EPI1049137_2017-07-15
A/Nova_Scotia/RV2235/2017|P1|EPI1049888|2017-04-12 -> A_Nova_Scotia_RV2235_2017_P1_EPI1049888_2017-04-12
A/SAPPORO/46/2017|MDCK_2_+SIAT1|EPI1057864|2017-07-05 -> A_SAPPORO_46_2017_MDCK_2__SIAT1_EPI1057864_2017-07-05
A/Wellington/45/2017|MDCKX,SIAT1|EPI1058826|2017-07-18 -> A_Wellington_45_2017_MDCKX_SIAT1_EPI1058826_2017-07-18
A/South_Africa/R05624/2017|MDCK1/SIAT1|EPI1060934|2017-07-01 -> A_South_Africa_R05624_2017_MDCK1_SIAT1_EPI1060934_2017-07-01
A/South_Africa/R05074/2017|MDCK1/SIAT1|EPI1060922|2017-06-23 -> A_South_Africa_R05074_2017_MDCK1_SIAT1_EPI1060922_2017-06-23
A/South_Africa/R04468/2017|MDCK1/SIAT1|EPI1060914|2017-06-13 -> A_South_Africa_R04468_2017_MDCK1_SIAT1_EPI1060914_2017-06-13
A/South_Africa/R06243/2017|MDCK1,SIAT1|EPI1058661|2017-07-07 -> A_South_Africa_R06243_2017_MDCK1_SIAT1_EPI1058661_2017-07-07
A/Brisbane/1026/2017|SIAT1|EPI1060695|2017-08-07 -> A_Brisbane_1026_2017_SIAT1_EPI1060695_2017-08-07
A/Sydney/1093/2017|SIAT1|EPI1060292|2017-08-03 -> A_Sydney_1093_2017_SIAT1_EPI1060292_2017-08-03
A/Sydney/1085/2017|SIAT1|EPI1060286|2017-07-31 -> A_Sydney_1085_2017_SIAT1_EPI1060286_2017-07-31
A/Sydney/1081/2017|SIAT1|EPI1060283|2017-08-07 -> A_Sydney_1081_2017_SIAT1_EPI1060283_2017-08-07
A/Sydney/1034/2017|SIAT1|EPI1058685|2017-07-18 -> A_Sydney_1034_2017_SIAT1_EPI1058685_2017-07-18
A/Colombia/5121/2017|Original|EPI1058277|2017-07-21 -> A_Colombia_5121_2017_Original_EPI1058277_2017-07-21
A/Townsville/13/2017|MDCK3,SIAT1|EPI1060424|2017-07-19 -> A_Townsville_13_2017_MDCK3_SIAT1_EPI1060424_2017-07-19
A/Brisbane/116/2017|MDCK1,SIAT1|EPI1060406|2017-07-27 -> A_Brisbane_116_2017_MDCK1_SIAT1_EPI1060406_2017-07-27
A/Victoria/572/2017|SIAT1|EPI1060710|2017-07-18 -> A_Victoria_572_2017_SIAT1_EPI1060710_2017-07-18
A/Victoria/582/2017|SIAT1|EPI1060662|2017-07-21 -> A_Victoria_582_2017_SIAT1_EPI1060662_2017-07-21
A/Victoria/548/2017|SIAT1|EPI1060632|2017-07-14 -> A_Victoria_548_2017_SIAT1_EPI1060632_2017-07-14
A/Victoria/561/2017|SIAT1|EPI1060617|2017-07-14 -> A_Victoria_561_2017_SIAT1_EPI1060617_2017-07-14
A/Victoria/632/2017|SIAT1|EPI1060353|2017-08-06 -> A_Victoria_632_2017_SIAT1_EPI1060353_2017-08-06
A/Victoria/49/2017|SIAT1|EPI1058769|2017-07-18 -> A_Victoria_49_2017_SIAT1_EPI1058769_2017-07-18
A/Victoria/27/2017|SIAT1|EPI1058754|2017-07-03 -> A_Victoria_27_2017_SIAT1_EPI1058754_2017-07-03
A/Hong_Kong/3854/2017|cs|EPI1060884|2017-07-21 -> A_Hong_Kong_3854_2017_cs_EPI1060884_2017-07-21
A/Argentina/2075/2017|S1|EPI1058093|2017-07-11 -> A_Argentina_2075_2017_S1_EPI1058093_2017-07-11
A/Guangxi-Jiangzhou/1518/2017|C2+C1|EPI1062964|2017-06-20 -> A_Guangxi-Jiangzhou_1518_2017_C2_C1_EPI1062964_2017-06-20
A/Fujian-Licheng/1354/2017|C2+S1|EPI1062943|2017-05-02 -> A_Fujian-Licheng_1354_2017_C2_S1_EPI1062943_2017-05-02
A/Anhui-Xiangshan/1381/2017|C1+S1|EPI1062910|2017-05-08 -> A_Anhui-Xiangshan_1381_2017_C1_S1_EPI1062910_2017-05-08
A/Qinghai-Gangcha/1235/2017|C2+S1|EPI1062904|2017-05-15 -> A_Qinghai-Gangcha_1235_2017_C2_S1_EPI1062904_2017-05-15
A/Fujian-Fengze/1491/2017|C2|EPI1062727|2017-06-14 -> A_Fujian-Fengze_1491_2017_C2_EPI1062727_2017-06-14
A/Guangdong-Pengjiang/1707/2017|C2|EPI1062682|2017-07-26 -> A_Guangdong-Pengjiang_1707_2017_C2_EPI1062682_2017-07-26
A/Guangdong-Huicheng/1557/2017|C3|EPI1062679|2017-07-12 -> A_Guangdong-Huicheng_1557_2017_C3_EPI1062679_2017-07-12
A/Shanghai-Jiading/1555/2017|C2|EPI1062637|2017-07-11 -> A_Shanghai-Jiading_1555_2017_C2_EPI1062637_2017-07-11
A/Shanghai-Fengxian/1618/2017|C2|EPI1062634|2017-07-10 -> A_Shanghai-Fengxian_1618_2017_C2_EPI1062634_2017-07-10
A/Yunnan-Hongta/1728/2017|C1|EPI1062631|2017-07-24 -> A_Yunnan-Hongta_1728_2017_C1_EPI1062631_2017-07-24
A/Fujian-Pinghe/313/2017|C1|EPI1062619|2017-07-14 -> A_Fujian-Pinghe_313_2017_C1_EPI1062619_2017-07-14
A/Guangdong-Lechang/33/2017|C2|EPI1062580|2017-07-08 -> A_Guangdong-Lechang_33_2017_C2_EPI1062580_2017-07-08
A/Guangdong-Qingcheng/1608/2017|C3|EPI1062574|2017-07-11 -> A_Guangdong-Qingcheng_1608_2017_C3_EPI1062574_2017-07-11
A/Sichuan-Gaoxin/1586/2017|C2|EPI1062568|2017-07-17 -> A_Sichuan-Gaoxin_1586_2017_C2_EPI1062568_2017-07-17
A/Shanghai-Pudongxin/11115/2017|C2|EPI1062562|2017-07-04 -> A_Shanghai-Pudongxin_11115_2017_C2_EPI1062562_2017-07-04
A/Guangxi-Longan/1539/2017|C2|EPI1062538|2017-07-04 -> A_Guangxi-Longan_1539_2017_C2_EPI1062538_2017-07-04
A/Fujian-Fengze/1507/2017|C2+S1|EPI1062490|2017-06-21 -> A_Fujian-Fengze_1507_2017_C2_S1_EPI1062490_2017-06-21
A/Jiangsu-Sucheng/1513/2017|C2+S1|EPI1062487|2017-06-28 -> A_Jiangsu-Sucheng_1513_2017_C2_S1_EPI1062487_2017-06-28
A/Shanghai-Minxing/1482/2017|C2+S1|EPI1062484|2017-06-18 -> A_Shanghai-Minxing_1482_2017_C2_S1_EPI1062484_2017-06-18
A/Shanghai-Jinshan/1514/2017|C3+S1|EPI1062481|2017-06-28 -> A_Shanghai-Jinshan_1514_2017_C3_S1_EPI1062481_2017-06-28
A/Guangdong-Maonan/1520/2017|C2+S1|EPI1062424|2017-06-21 -> A_Guangdong-Maonan_1520_2017_C2_S1_EPI1062424_2017-06-21
A/Guangdong-Chancheng/1618/2017|C2+S1|EPI1062421|2017-08-01 -> A_Guangdong-Chancheng_1618_2017_C2_S1_EPI1062421_2017-08-01
A/Hubei-Dongbao/1631/2017|C1+S1|EPI1062412|2017-08-07 -> A_Hubei-Dongbao_1631_2017_C1_S1_EPI1062412_2017-08-07
A/Sichuan-Chuanshan/11005/2017|C1+S1|EPI1062397|2017-06-28 -> A_Sichuan-Chuanshan_11005_2017_C1_S1_EPI1062397_2017-06-28
A/MIYAZAKI/89/2017|MDCK_2_+SIAT1|EPI1057808|2017-05-02 -> A_MIYAZAKI_89_2017_MDCK_2__SIAT1_EPI1057808_2017-05-02
A/Ohio/37/2017|Original|EPI1060067|2017-08-23 -> A_Ohio_37_2017_Original_EPI1060067_2017-08-23
A/Alberta/RV2247/2017|P1|EPI1064585|2017-07-18 -> A_Alberta_RV2247_2017_P1_EPI1064585_2017-07-18
A/Victoria/2087/2017|SIAT1|EPI1060485|2017-08-05 -> A_Victoria_2087_2017_SIAT1_EPI1060485_2017-08-05
A/Chaco/62780/2017|Original|EPI1059727|2017-04-07 -> A_Chaco_62780_2017_Original_EPI1059727_2017-04-07
A/Neuquen/26102/2017|Original|EPI1059716|2017-06-19 -> A_Neuquen_26102_2017_Original_EPI1059716_2017-06-19
A/BuenosAires/425/2017|Original|EPI1059712|2017-01-01 -> A_BuenosAires_425_2017_Original_EPI1059712_2017-01-01
A/Tucuman/I626/2017|Original|EPI1059698|2017-05-26 -> A_Tucuman_I626_2017_Original_EPI1059698_2017-05-26
A/Bangladesh/602005/2017|Original|EPI1058181|2017-06-11 -> A_Bangladesh_602005_2017_Original_EPI1058181_2017-06-11
A/Wyoming/5870/2017|passage_details:_PMK1|EPI1075480|2017-01-18 -> A_Wyoming_5870_2017_passage_details__PMK1_EPI1075480_2017-01-18
A/South_Dakota/6016/2017|passage_details:_PMK1|EPI1075456|2017-02-02 -> A_South_Dakota_6016_2017_passage_details__PMK1_EPI1075456_2017-02-02
A/Oklahoma/6013/2017|passage_details:_PMK1|EPI1075453|2017-02-14 -> A_Oklahoma_6013_2017_passage_details__PMK1_EPI1075453_2017-02-14
A/Oklahoma/6009/2017|passage_details:_PMK1|EPI1075449|2017-02-01 -> A_Oklahoma_6009_2017_passage_details__PMK1_EPI1075449_2017-02-01
A/New_Jersey/5997/2017|passage_details:_PMK1|EPI1075437|2017-02-07 -> A_New_Jersey_5997_2017_passage_details__PMK1_EPI1075437_2017-02-07
A/Nevada/5996/2017|passage_details:_PMK1|EPI1075436|2017-02-04 -> A_Nevada_5996_2017_passage_details__PMK1_EPI1075436_2017-02-04
A/Maryland/5991/2017|passage_details:_PMK1|EPI1075431|2017-02-14 -> A_Maryland_5991_2017_passage_details__PMK1_EPI1075431_2017-02-14
A/Japan/5983/2017|passage_details:_PMK1|EPI1075423|2017-02-10 -> A_Japan_5983_2017_passage_details__PMK1_EPI1075423_2017-02-10
A/Georgia/5978/2017|passage_details:_PMK1|EPI1075418|2017-02-08 -> A_Georgia_5978_2017_passage_details__PMK1_EPI1075418_2017-02-08
A/Utah/5963/2017|passage_details:_PMK1|EPI1075403|2017-02-06 -> A_Utah_5963_2017_passage_details__PMK1_EPI1075403_2017-02-06
A/New_Mexico/6057/2017|passage_details:_PMK1|EPI1075271|2017-02-09 -> A_New_Mexico_6057_2017_passage_details__PMK1_EPI1075271_2017-02-09
A/Mississippi/6054/2017|passage_details:_PMK1|EPI1075268|2017-02-06 -> A_Mississippi_6054_2017_passage_details__PMK1_EPI1075268_2017-02-06
A/Mississippi/6050/2017|passage_details:_PMK1|EPI1075264|2017-02-02 -> A_Mississippi_6050_2017_passage_details__PMK1_EPI1075264_2017-02-02
A/Utah/6024/2017|passage_details:_PMK1|EPI1075238|2017-02-02 -> A_Utah_6024_2017_passage_details__PMK1_EPI1075238_2017-02-02
A/Ohio/6141/2017|passage_details:_PMK1|EPI1075225|2017-02-22 -> A_Ohio_6141_2017_passage_details__PMK1_EPI1075225_2017-02-22
A/Maryland/6116/2017|passage_details:_PMK1|EPI1075200|2017-02-23 -> A_Maryland_6116_2017_passage_details__PMK1_EPI1075200_2017-02-23
A/Georgia/6103/2017|passage_details:_PMK1|EPI1075187|2017-02-21 -> A_Georgia_6103_2017_passage_details__PMK1_EPI1075187_2017-02-21
A/Alabama/6084/2017|passage_details:_PMK1|EPI1075168|2017-02-27 -> A_Alabama_6084_2017_passage_details__PMK1_EPI1075168_2017-02-27
A/Washington/6188/2017|passage_details:_PMK1|EPI1075114|2017-02-17 -> A_Washington_6188_2017_passage_details__PMK1_EPI1075114_2017-02-17
A/Virginia/6184/2017|passage_details:_PMK1|EPI1075110|2017-03-03 -> A_Virginia_6184_2017_passage_details__PMK1_EPI1075110_2017-03-03
A/Texas/6167/2017|passage_details:_PMK1|EPI1075093|2017-02-14 -> A_Texas_6167_2017_passage_details__PMK1_EPI1075093_2017-02-14
A/Texas/6162/2017|passage_details:_PMK1|EPI1075088|2017-02-22 -> A_Texas_6162_2017_passage_details__PMK1_EPI1075088_2017-02-22
A/Mississippi/6282/2017|passage_details:_PMK1|EPI1075026|2017-03-07 -> A_Mississippi_6282_2017_passage_details__PMK1_EPI1075026_2017-03-07
A/Kansas/6278/2017|passage_details:_PMK1|EPI1075022|2017-03-07 -> A_Kansas_6278_2017_passage_details__PMK1_EPI1075022_2017-03-07
A/Florida/6275/2017|passage_details:_PMK1|EPI1075019|2017-03-17 -> A_Florida_6275_2017_passage_details__PMK1_EPI1075019_2017-03-17
A/Florida/6274/2017|passage_details:_PMK1|EPI1075018|2017-03-17 -> A_Florida_6274_2017_passage_details__PMK1_EPI1075018_2017-03-17
A/California/NHRC_SEA062/2017||EPI1073981|2017-04-11 -> A_California_NHRC_SEA062_2017__EPI1073981_2017-04-11
A/California/NHRC_BRD41586N/2017||EPI1073975|2017-05-20 -> A_California_NHRC_BRD41586N_2017__EPI1073975_2017-05-20
A/Kenya/013/2017||EPI1073222|2017-03-12 -> A_Kenya_013_2017__EPI1073222_2017-03-12
A/Kenya/010/2017||EPI1073220|2017-03-07 -> A_Kenya_010_2017__EPI1073220_2017-03-07
A/Kenya/001/2017||EPI1073209|2017-01-01 -> A_Kenya_001_2017__EPI1073209_2017-01-01
A/Shandong-Zhifu/148/2017|passage_details:_MDCK1|EPI1067706|2017-02-14 -> A_Shandong-Zhifu_148_2017_passage_details__MDCK1_EPI1067706_2017-02-14
A/Shandong-Zhifu/164/2017|passage_details:_MDCK1|EPI1067698|2017-02-07 -> A_Shandong-Zhifu_164_2017_passage_details__MDCK1_EPI1067698_2017-02-07
A/IWATE/65/2017|MDCK_1_+SIAT1|EPI1086408|2017-05-17 -> A_IWATE_65_2017_MDCK_1__SIAT1_EPI1086408_2017-05-17
A/New_Zealand/1102/2017|SX|EPI1099754|2017-07-19 -> A_New_Zealand_1102_2017_SX_EPI1099754_2017-07-19
A/South_Africa/R7774/2017||EPI1080102|2017-07-27 -> A_South_Africa_R7774_2017__EPI1080102_2017-07-27
A/South_Africa/R7739/2017||EPI1079945|2017-08-01 -> A_South_Africa_R7739_2017__EPI1079945_2017-08-01
A/South_Africa/R7497/2017||EPI1079606|2017-07-28 -> A_South_Africa_R7497_2017__EPI1079606_2017-07-28
A/South_Africa/R6242/2017||EPI1079031|2017-07-10 -> A_South_Africa_R6242_2017__EPI1079031_2017-07-10
A/South_Africa/R06614/2017|MDCK1,SIAT1|EPI1084498|2017-07-14 -> A_South_Africa_R06614_2017_MDCK1_SIAT1_EPI1084498_2017-07-14
A/Brisbane/140/2017|MDCK1,_SIAT1|EPI1087569|2017-08-22 -> A_Brisbane_140_2017_MDCK1__SIAT1_EPI1087569_2017-08-22
A/El_Salvador/605/2017|C1|EPI1078134|2017-06-14 -> A_El_Salvador_605_2017_C1_EPI1078134_2017-06-14
A/El_Salvador/491/2017|C1|EPI1078054|2017-05-29 -> A_El_Salvador_491_2017_C1_EPI1078054_2017-05-29
A/Singapore/GP1427/2017|clinical_specimen|EPI1087391|2017-06-21 -> A_Singapore_GP1427_2017_clinical_specimen_EPI1087391_2017-06-21
A/Singapore/TT1060/2017|clinical_specimen|EPI1087245|2017-06-14 -> A_Singapore_TT1060_2017_clinical_specimen_EPI1087245_2017-06-14
A/Singapore/KK1096/2017|clinical_specimen|EPI1087141|2017-08-10 -> A_Singapore_KK1096_2017_clinical_specimen_EPI1087141_2017-08-10
A/Singapore/GP1813/2017|clinical_specimen|EPI1087117|2017-08-04 -> A_Singapore_GP1813_2017_clinical_specimen_EPI1087117_2017-08-04
A/Singapore/TT1381/2017|clinical_specimen|EPI1087085|2017-08-04 -> A_Singapore_TT1381_2017_clinical_specimen_EPI1087085_2017-08-04
A/Sydney/147/2017|MDCKX,_SIAT1|EPI1082787|2017-05-18 -> A_Sydney_147_2017_MDCKX__SIAT1_EPI1082787_2017-05-18
A/KANAGAWA/IC1610/2017|E0_+5_(Am4Al1)|EPI1077131|2017-01-10 -> A_KANAGAWA_IC1610_2017_E0__5__Am4Al1__EPI1077131_2017-01-10
A/Oman/5101/2017|Original|EPI1088180|2017-09-27 -> A_Oman_5101_2017_Original_EPI1088180_2017-09-27
A/Argentina/13198/2017|Original|EPI1077440|2017-07-20 -> A_Argentina_13198_2017_Original_EPI1077440_2017-07-20
A/Argentina/13121/2017|Original|EPI1077400|2017-07-10 -> A_Argentina_13121_2017_Original_EPI1077400_2017-07-10
A/Argentina/12878/2017|Original|EPI1077344|2017-06-15 -> A_Argentina_12878_2017_Original_EPI1077344_2017-06-15
A/Bolivia/0875/2017|Original|EPI1077256|2017-06-19 -> A_Bolivia_0875_2017_Original_EPI1077256_2017-06-19
A/Bolivia/785/2017|Original|EPI1088092|2017-04-17 -> A_Bolivia_785_2017_Original_EPI1088092_2017-04-17
A/North_Carolina/32/2017|S2|EPI1099668|2017-09-17 -> A_North_Carolina_32_2017_S2_EPI1099668_2017-09-17
A/Goias/387153/2017|original_sample|EPI1091624|2017-09-15 -> A_Goias_387153_2017_original_sample_EPI1091624_2017-09-15
A/Sao_Paulo/593870/2017|original_sample|EPI1091210|2017-08-29 -> A_Sao_Paulo_593870_2017_original_sample_EPI1091210_2017-08-29
A/TOKYO/17216/2017|MDCK_3_+SIAT1|EPI1086406|2017-07-13 -> A_TOKYO_17216_2017_MDCK_3__SIAT1_EPI1086406_2017-07-13
A/NIIGATA/847/2017|CaCo-2_1_+SIAT1|EPI1086404|2017-09-05 -> A_NIIGATA_847_2017_CaCo-2_1__SIAT1_EPI1086404_2017-09-05
A/OSAKA/178/2017|MDCK-SIAT1_2_+SIAT1|EPI1086422|2017-08-24 -> A_OSAKA_178_2017_MDCK-SIAT1_2__SIAT1_EPI1086422_2017-08-24
A/WAKAYAMA-C/100/2017|MDCK_2_+SIAT1|EPI1086426|2017-07-11 -> A_WAKAYAMA-C_100_2017_MDCK_2__SIAT1_EPI1086426_2017-07-11
A/Maryland/84/2017|Original|EPI1099452|2017-10-08 -> A_Maryland_84_2017_Original_EPI1099452_2017-10-08
A/Maryland/81/2017|Original|EPI1093766|2017-10-08 -> A_Maryland_81_2017_Original_EPI1093766_2017-10-08
A/Texas/286/2017|S2|EPI1099556|2017-09-24 -> A_Texas_286_2017_S2_EPI1099556_2017-09-24
A/Georgia/11/2017|Original|EPI1085621|2017-07-24 -> A_Georgia_11_2017_Original_EPI1085621_2017-07-24
A/Georgia/14/2017|Original|EPI1085597|2017-09-15 -> A_Georgia_14_2017_Original_EPI1085597_2017-09-15
A/Colorado/13/2017|Original|EPI1079328|2017-08-12 -> A_Colorado_13_2017_Original_EPI1079328_2017-08-12
A/Alaska/56/2017|Original|EPI1077640|2017-08-31 -> A_Alaska_56_2017_Original_EPI1077640_2017-08-31
A/Iowa/27/2017|S1|EPI1089483|2017-09-02 -> A_Iowa_27_2017_S1_EPI1089483_2017-09-02
A/Massachusetts/16/2017|Original|EPI1099620|2017-10-12 -> A_Massachusetts_16_2017_Original_EPI1099620_2017-10-12
A/Missouri/30/2017|S1|EPI1088212|2017-09-26 -> A_Missouri_30_2017_S1_EPI1088212_2017-09-26
A/Arkansas/23/2017|S1|EPI1093552|2017-10-09 -> A_Arkansas_23_2017_S1_EPI1093552_2017-10-09
A/Wisconsin/323/2017|S1|EPI1086199|2017-08-22 -> A_Wisconsin_323_2017_S1_EPI1086199_2017-08-22
A/Louisiana/54/2017|S2|EPI1093528|2017-10-09 -> A_Louisiana_54_2017_S2_EPI1093528_2017-10-09
A/Louisiana/52/2017|Original|EPI1085653|2017-07-25 -> A_Louisiana_52_2017_Original_EPI1085653_2017-07-25
A/Arizona/51/2017|Original|EPI1085820|2017-09-11 -> A_Arizona_51_2017_Original_EPI1085820_2017-09-11
A/Ontario/RV2301/2017|P1|EPI1084571|2017-09-02 -> A_Ontario_RV2301_2017_P1_EPI1084571_2017-09-02
A/Ontario/RV2290/2017|P1|EPI1084562|2017-09-01 -> A_Ontario_RV2290_2017_P1_EPI1084562_2017-09-01
A/Alberta/RV2314/2017|P1|EPI1084581|2017-09-06 -> A_Alberta_RV2314_2017_P1_EPI1084581_2017-09-06
A/Alberta/RV2311/2017|P1|EPI1084578|2017-08-28 -> A_Alberta_RV2311_2017_P1_EPI1084578_2017-08-28
A/Slovenia/1577/2017||EPI1083163|2017-03-30 -> A_Slovenia_1577_2017__EPI1083163_2017-03-30
A/Bangladesh/0002/2017|Original|EPI1086169|2017-08-03 -> A_Bangladesh_0002_2017_Original_EPI1086169_2017-08-03
A/Bangladesh/3007/2017|Original|EPI1086153|2017-08-03 -> A_Bangladesh_3007_2017_Original_EPI1086153_2017-08-03
A/Israel/C3924/2017||EPI1098467|2017-04-01 -> A_Israel_C3924_2017__EPI1098467_2017-04-01
A/New_Jersey/5766/2017|passage_details:_PMK1|EPI1075650|2017-01-04 -> A_New_Jersey_5766_2017_passage_details__PMK1_EPI1075650_2017-01-04
A/California/5815/2017|passage_details:_PMK1|EPI1075636|2017-01-24 -> A_California_5815_2017_passage_details__PMK1_EPI1075636_2017-01-24
A/Washington/5797/2017|passage_details:_PMK1|EPI1075618|2017-01-10 -> A_Washington_5797_2017_passage_details__PMK1_EPI1075618_2017-01-10
A/Texas/5856/2017|passage_details:_PMK1|EPI1075576|2017-01-24 -> A_Texas_5856_2017_passage_details__PMK1_EPI1075576_2017-01-24
A/North_Carolina/5840/2017|passage_details:_PMK1|EPI1075560|2017-01-12 -> A_North_Carolina_5840_2017_passage_details__PMK1_EPI1075560_2017-01-12
A/Kansas/5824/2017|passage_details:_PMK1|EPI1075544|2017-01-23 -> A_Kansas_5824_2017_passage_details__PMK1_EPI1075544_2017-01-23
A/Okahoma/5907/2017|passage_details:_PMK1|EPI1075517|2017-01-26 -> A_Okahoma_5907_2017_passage_details__PMK1_EPI1075517_2017-01-26
A/Nebraska/5896/2017|passage_details:_PMK1|EPI1075506|2017-01-27 -> A_Nebraska_5896_2017_passage_details__PMK1_EPI1075506_2017-01-27
A/Stockholm/28/2017|Direct|EPI1076117|2017-09-11 -> A_Stockholm_28_2017_Direct_EPI1076117_2017-09-11
A/Taiwan/99004/2017||EPI1098366|2017-10-07 -> A_Taiwan_99004_2017__EPI1098366_2017-10-07
A/Taiwan/88711/2017||EPI1077207|2017-06-26 -> A_Taiwan_88711_2017__EPI1077207_2017-06-26
A/Taiwan/87966/2017||EPI1077206|2017-01-31 -> A_Taiwan_87966_2017__EPI1077206_2017-01-31
A/Taiwan/78061/2017||EPI1077198|2017-04-26 -> A_Taiwan_78061_2017__EPI1077198_2017-04-26
A/Saint-Petersburg/RII86S/2017|Original|EPI1087897|2017-11-01 -> A_Saint-Petersburg_RII86S_2017_Original_EPI1087897_2017-11-01
A/Hong_Kong/4818/2017|Original|EPI1107060|2017-10-22 -> A_Hong_Kong_4818_2017_Original_EPI1107060_2017-10-22
A/Hubei-Xiaonan/1779/2017|C2+S1|EPI1106244|2017-08-23 -> A_Hubei-Xiaonan_1779_2017_C2_S1_EPI1106244_2017-08-23
A/Kenya/105/2017|X2|EPI1107775|2017-08-02 -> A_Kenya_105_2017_X2_EPI1107775_2017-08-02
A/Wisconsin/308/2017|Original|EPI1115110|2017-04-05 -> A_Wisconsin_308_2017_Original_EPI1115110_2017-04-05
A/Wisconsin/280/2017|Original|EPI1114838|2017-03-20 -> A_Wisconsin_280_2017_Original_EPI1114838_2017-03-20
A/Wisconsin/262/2017|Original|EPI1114783|2017-03-15 -> A_Wisconsin_262_2017_Original_EPI1114783_2017-03-15
A/Wisconsin/254/2017|Original|EPI1114672|2017-03-14 -> A_Wisconsin_254_2017_Original_EPI1114672_2017-03-14
A/Wisconsin/230/2017|Original|EPI1114576|2017-03-08 -> A_Wisconsin_230_2017_Original_EPI1114576_2017-03-08
A/Wisconsin/208/2017|Original|EPI1111808|2017-03-01 -> A_Wisconsin_208_2017_Original_EPI1111808_2017-03-01
A/Wisconsin/182/2017|Original|EPI1111616|2017-02-23 -> A_Wisconsin_182_2017_Original_EPI1111616_2017-02-23
A/Wisconsin/167/2017|Original|EPI1111482|2017-02-20 -> A_Wisconsin_167_2017_Original_EPI1111482_2017-02-20
A/Washington/278/2017|Original|EPI1111063|2017-02-16 -> A_Washington_278_2017_Original_EPI1111063_2017-02-16
A/Washington/242/2017|Original|EPI1110759|2017-02-01 -> A_Washington_242_2017_Original_EPI1110759_2017-02-01
A/Washington/207/2017|Original|EPI1109727|2017-01-26 -> A_Washington_207_2017_Original_EPI1109727_2017-01-26
A/Washington/174/2017|Original|EPI1109151|2017-01-20 -> A_Washington_174_2017_Original_EPI1109151_2017-01-20
A/Washington/93/2017|Original|EPI1109081|2017-01-11 -> A_Washington_93_2017_Original_EPI1109081_2017-01-11
A/Washington/79/2017|Original|EPI1108803|2017-01-09 -> A_Washington_79_2017_Original_EPI1108803_2017-01-09
A/Washington/47/2017|Original|EPI1108618|2017-01-03 -> A_Washington_47_2017_Original_EPI1108618_2017-01-03
A/Washington/46/2017|Original|EPI1108610|2017-01-03 -> A_Washington_46_2017_Original_EPI1108610_2017-01-03
A/Ontario/RV2519/2017|P1|EPI1103791|2017-11-01 -> A_Ontario_RV2519_2017_P1_EPI1103791_2017-11-01
A/Ontario/RV2504/2017|P1|EPI1103778|2017-10-22 -> A_Ontario_RV2504_2017_P1_EPI1103778_2017-10-22
A/Ontario/RV2502/2017|P1|EPI1103775|2017-10-04 -> A_Ontario_RV2502_2017_P1_EPI1103775_2017-10-04
A/Michigan/134/2017|Original|EPI1115867|2017-02-10 -> A_Michigan_134_2017_Original_EPI1115867_2017-02-10
A/Michigan/110/2017|Original|EPI1115651|2017-02-01 -> A_Michigan_110_2017_Original_EPI1115651_2017-02-01
A/Michigan/261/2017|Original|EPI1115427|2017-04-14 -> A_Michigan_261_2017_Original_EPI1115427_2017-04-14
A/Michigan/210/2017|Original|EPI1115348|2017-03-06 -> A_Michigan_210_2017_Original_EPI1115348_2017-03-06
A/Michigan/207/2017|Original|EPI1115340|2017-03-03 -> A_Michigan_207_2017_Original_EPI1115340_2017-03-03
A/Michigan/137/2017|Original|EPI1115214|2017-02-11 -> A_Michigan_137_2017_Original_EPI1115214_2017-02-11
A/Michigan/63/2017|Original|EPI1115182|2017-01-05 -> A_Michigan_63_2017_Original_EPI1115182_2017-01-05
A/Michigan/252/2017|Original|EPI1113990|2017-04-03 -> A_Michigan_252_2017_Original_EPI1113990_2017-04-03
A/Michigan/240/2017|Original|EPI1113912|2017-03-23 -> A_Michigan_240_2017_Original_EPI1113912_2017-03-23
A/Texas/120/2017|Original|EPI1114204|2017-01-18 -> A_Texas_120_2017_Original_EPI1114204_2017-01-18
A/England/73520179/2017|original|EPI1112784|2017-08-18 -> A_England_73520179_2017_original_EPI1112784_2017-08-18
A/England/70460001/2017|original|EPI1112020|2017-01-24 -> A_England_70460001_2017_original_EPI1112020_2017-01-24
A/Stockholm/45/2017|Direct|EPI1106648|2017-11-06 -> A_Stockholm_45_2017_Direct_EPI1106648_2017-11-06
A/Astrakhan/32/2017|C2|EPI1112890|2017-11-08 -> A_Astrakhan_32_2017_C2_EPI1112890_2017-11-08
A/Sydney/1140/2017|Original_Specimen|EPI1126175|2017-08-28 -> A_Sydney_1140_2017_Original_Specimen_EPI1126175_2017-08-28
A/Victoria/1031/2017|Original_Specimen|EPI1126174|2017-08-25 -> A_Victoria_1031_2017_Original_Specimen_EPI1126174_2017-08-25
A/South_Australia/1043/2017|Original_Specimen|EPI1126163|2017-08-29 -> A_South_Australia_1043_2017_Original_Specimen_EPI1126163_2017-08-29
A/Sydney/1130/2017|Original_Specimen|EPI1126147|2017-08-15 -> A_Sydney_1130_2017_Original_Specimen_EPI1126147_2017-08-15
A/Canberra/1010/2017|Original_Specimen|EPI1126141|2017-08-21 -> A_Canberra_1010_2017_Original_Specimen_EPI1126141_2017-08-21
A/Victoria/729/2017|Original_Specimen|EPI1126106|2017-09-05 -> A_Victoria_729_2017_Original_Specimen_EPI1126106_2017-09-05
A/Choibalsan/2929/2017|c2|EPI1129952|2017-11-28 -> A_Choibalsan_2929_2017_c2_EPI1129952_2017-11-28
A/Singapore/EN0850/2017|clinical_specimen|EPI1121282|2017-10-30 -> A_Singapore_EN0850_2017_clinical_specimen_EPI1121282_2017-10-30
A/Indonesia/Nihrd-Plb499/2017|Original|EPI1130203|2017-03-02 -> A_Indonesia_Nihrd-Plb499_2017_Original_EPI1130203_2017-03-02
A/Laos/2852/2017|C1|EPI1130139|2017-08-15 -> A_Laos_2852_2017_C1_EPI1130139_2017-08-15
A/Laos/2928/2017|C1|EPI1130107|2017-08-15 -> A_Laos_2928_2017_C1_EPI1130107_2017-08-15
A/Cote_D'Ivoire/870/2017|C2/SIAT1|EPI1125444|2017-06-30 -> A_Cote_D_Ivoire_870_2017_C2_SIAT1_EPI1125444_2017-06-30
A/North_Carolina/39/2017|Original|EPI1117352|2017-10-28 -> A_North_Carolina_39_2017_Original_EPI1117352_2017-10-28
A/New_Hampshire/29/2017|Original|EPI1131226|2017-11-27 -> A_New_Hampshire_29_2017_Original_EPI1131226_2017-11-27
A/Alaska/72/2017|Original|EPI1125084|2017-11-24 -> A_Alaska_72_2017_Original_EPI1125084_2017-11-24
A/Wisconsin/340/2017|Original|EPI1131394|2017-12-09 -> A_Wisconsin_340_2017_Original_EPI1131394_2017-12-09
A/Hawaii/57/2017|Original|EPI1131450|2017-11-24 -> A_Hawaii_57_2017_Original_EPI1131450_2017-11-24
A/California/126/2017|Original|EPI1124150|2017-10-28 -> A_California_126_2017_Original_EPI1124150_2017-10-28
A/California/120/2017|Original|EPI1117517|2017-11-06 -> A_California_120_2017_Original_EPI1117517_2017-11-06
A/Virginia/35/2017|Original|EPI1130043|2017-11-24 -> A_Virginia_35_2017_Original_EPI1130043_2017-11-24
A/Texas/304/2017|Original|EPI1123522|2017-11-17 -> A_Texas_304_2017_Original_EPI1123522_2017-11-17
A/Ontario/RV2583/2017|P1|EPI1131030|2017-11-16 -> A_Ontario_RV2583_2017_P1_EPI1131030_2017-11-16
A/Michigan/08/2017|S1|EPI1129988|2017-01-11 -> A_Michigan_08_2017_S1_EPI1129988_2017-01-11
A/Michigan/177/2017|Original|EPI1122674|2017-02-22 -> A_Michigan_177_2017_Original_EPI1122674_2017-02-22
A/Michigan/166/2017|Original|EPI1122626|2017-02-20 -> A_Michigan_166_2017_Original_EPI1122626_2017-02-20
A/Alberta/RV2553/2017|P1|EPI1122737|2017-10-30 -> A_Alberta_RV2553_2017_P1_EPI1122737_2017-10-30
A/Zambia/08-00143/2017|cs-ori|EPI1125507|2017-05-14 -> A_Zambia_08-00143_2017_cs-ori_EPI1125507_2017-05-14
A/Zambia/02-00274/2017|SIAT1|EPI1125494|2017-08-13 -> A_Zambia_02-00274_2017_SIAT1_EPI1125494_2017-08-13
A/Sao_Paulo/614558/2017|original_sample|EPI1122605|2017-09-27 -> A_Sao_Paulo_614558_2017_original_sample_EPI1122605_2017-09-27
A/Pennsylvania/224/2017|Original|EPI1129320|2017-03-03 -> A_Pennsylvania_224_2017_Original_EPI1129320_2017-03-03
A/Pennsylvania/87/2017|Original|EPI1129094|2017-01-19 -> A_Pennsylvania_87_2017_Original_EPI1129094_2017-01-19
A/Pennsylvania/86/2017|Original|EPI1129086|2017-01-19 -> A_Pennsylvania_86_2017_Original_EPI1129086_2017-01-19
A/Pennsylvania/71/2017|Original|EPI1129068|2017-01-17 -> A_Pennsylvania_71_2017_Original_EPI1129068_2017-01-17
A/Pennsylvania/239/2017|Original|EPI1129036|2017-03-16 -> A_Pennsylvania_239_2017_Original_EPI1129036_2017-03-16
A/Pennsylvania/197/2017|Original|EPI1128942|2017-02-16 -> A_Pennsylvania_197_2017_Original_EPI1128942_2017-02-16
A/Pennsylvania/202/2017|Original|EPI1128775|2017-02-17 -> A_Pennsylvania_202_2017_Original_EPI1128775_2017-02-17
A/Pennsylvania/127/2017|Original|EPI1128711|2017-01-27 -> A_Pennsylvania_127_2017_Original_EPI1128711_2017-01-27
A/Pennsylvania/83/2017|Original|EPI1128631|2017-01-19 -> A_Pennsylvania_83_2017_Original_EPI1128631_2017-01-19
A/Pennsylvania/237/2017|Original|EPI1128125|2017-03-15 -> A_Pennsylvania_237_2017_Original_EPI1128125_2017-03-15
A/Pennsylvania/245/2017|Original|EPI1127968|2017-03-21 -> A_Pennsylvania_245_2017_Original_EPI1127968_2017-03-21
A/Pennsylvania/232/2017|Original|EPI1127800|2017-03-11 -> A_Pennsylvania_232_2017_Original_EPI1127800_2017-03-11
A/Pennsylvania/49/2017|Original|EPI1127728|2017-01-07 -> A_Pennsylvania_49_2017_Original_EPI1127728_2017-01-07
A/Pennsylvania/96/2017|Original|EPI1127632|2017-01-20 -> A_Pennsylvania_96_2017_Original_EPI1127632_2017-01-20
A/Victoria/2111/2017|SIAT1|EPI1126187|2017-08-12 -> A_Victoria_2111_2017_SIAT1_EPI1126187_2017-08-12
A/Tennessee/49/2017|Original|EPI1117215|2017-02-24 -> A_Tennessee_49_2017_Original_EPI1117215_2017-02-24
A/Ethiopia/2458/2017|Original|EPI1123975|2017-08-14 -> A_Ethiopia_2458_2017_Original_EPI1123975_2017-08-14
A/Ethiopia/1877/2017|Original|EPI1123935|2017-09-12 -> A_Ethiopia_1877_2017_Original_EPI1123935_2017-09-12
A/Texas/108/2017|Original|EPI1116355|2017-01-03 -> A_Texas_108_2017_Original_EPI1116355_2017-01-03
A/Texas/191/2017|Original|EPI1116175|2017-02-14 -> A_Texas_191_2017_Original_EPI1116175_2017-02-14
A/Saskatchewan/RV2597/2017|P1|EPI1131046|2017-11-20 -> A_Saskatchewan_RV2597_2017_P1_EPI1131046_2017-11-20
A/Ontario/RV2543/2017|P1|EPI1122728|2017-11-09 -> A_Ontario_RV2543_2017_P1_EPI1122728_2017-11-09
A/Ontario/RV2541/2017|P1|EPI1122726|2017-11-04 -> A_Ontario_RV2541_2017_P1_EPI1122726_2017-11-04
A/Niedersachsen/187/2017|Original|EPI1125386|2017-11-30 -> A_Niedersachsen_187_2017_Original_EPI1125386_2017-11-30
A/Baden-Wuerttemberg/255/2017|Original|EPI1120564|2017-11-01 -> A_Baden-Wuerttemberg_255_2017_Original_EPI1120564_2017-11-01
A/Astrakhan/32/2017|MDCK1/SIAT1|EPI1148167|2017-11-08 -> A_Astrakhan_32_2017_MDCK1_SIAT1_EPI1148167_2017-11-08
A/South_Australia/237/2017|SIAT1|EPI1132129|2017-08-23 -> A_South_Australia_237_2017_SIAT1_EPI1132129_2017-08-23
A/Victoria/707/2017|SIAT1|EPI1132162|2017-09-02 -> A_Victoria_707_2017_SIAT1_EPI1132162_2017-09-02
A/Mexico/2553/2017|Original|EPI1141789|2017-07-26 -> A_Mexico_2553_2017_Original_EPI1141789_2017-07-26
A/Rio_De_Janeiro/927/2017|Original|EPI1141899|2017-10-10 -> A_Rio_De_Janeiro_927_2017_Original_EPI1141899_2017-10-10
A/Parana/929/2017|Original|EPI1141891|2017-10-17 -> A_Parana_929_2017_Original_EPI1141891_2017-10-17
A/Iran/93702/2017|SIAT1/SIAT1|EPI1140862|2017-11-15 -> A_Iran_93702_2017_SIAT1_SIAT1_EPI1140862_2017-11-15
A/Hong_Kong/4104/2017|cs|EPI1148817|2017-07-23 -> A_Hong_Kong_4104_2017_cs_EPI1148817_2017-07-23
A/Qatar/47-VI-17-0020310/2017|SIAT1|EPI1145274|2017-04-28 -> A_Qatar_47-VI-17-0020310_2017_SIAT1_EPI1145274_2017-04-28
A/Victoria/876/2017|SIAT1|EPI1140561|2017-09-28 -> A_Victoria_876_2017_SIAT1_EPI1140561_2017-09-28
A/KANAGAWA/IC1710/2017|SIAT0_+1|EPI1148018|2017-12-21 -> A_KANAGAWA_IC1710_2017_SIAT0__1_EPI1148018_2017-12-21
A/KANAGAWA/ZC1709/2017|SIAT0_+1|EPI1148009|2017-12-18 -> A_KANAGAWA_ZC1709_2017_SIAT0__1_EPI1148009_2017-12-18
A/Liaoning-Xinlongtai/1374/2017|C2+S1|EPI1136335|2017-09-04 -> A_Liaoning-Xinlongtai_1374_2017_C2_S1_EPI1136335_2017-09-04
A/Liaoning-Yinzhou/1399/2017|C3+S1|EPI1136296|2017-10-06 -> A_Liaoning-Yinzhou_1399_2017_C3_S1_EPI1136296_2017-10-06
A/Fujian-Licheng/1729/2017|C2+S1|EPI1136287|2017-09-11 -> A_Fujian-Licheng_1729_2017_C2_S1_EPI1136287_2017-09-11
A/Shanghai-Huangpu/11967/2017|C2|EPI1136209|2017-12-03 -> A_Shanghai-Huangpu_11967_2017_C2_EPI1136209_2017-12-03
A/Netherlands/04188/17|Original|EPI1143166|2017-12-15 -> A_Netherlands_04188_17_Original_EPI1143166_2017-12-15
A/Netherlands/03422/17|Original|EPI1143164|2017-10-10 -> A_Netherlands_03422_17_Original_EPI1143164_2017-10-10
A/Utah/43/2017|Original|EPI1136906|2017-12-08 -> A_Utah_43_2017_Original_EPI1136906_2017-12-08
A/Laos/F3781/2017|MDCK_1_+1|EPI1150129|2017-09-30 -> A_Laos_F3781_2017_MDCK_1__1_EPI1150129_2017-09-30
A/Vietnam/GHS992/2017|CXS1|EPI1146015|2017-09-28 -> A_Vietnam_GHS992_2017_CXS1_EPI1146015_2017-09-28
A/Vietnam/GHS846/2017|CXS1|EPI1145983|2017-08-16 -> A_Vietnam_GHS846_2017_CXS1_EPI1145983_2017-08-16
A/CastillaLaMancha/180011/2017|Clinical_Specimen|EPI1148234|2017-12-20 -> A_CastillaLaMancha_180011_2017_Clinical_Specimen_EPI1148234_2017-12-20
A/KAWASAKI/136/2017|MDCK_1_+SIAT1|EPI1139915|2017-09-19 -> A_KAWASAKI_136_2017_MDCK_1__SIAT1_EPI1139915_2017-09-19
A/Oklahoma/34/2017|Original|EPI1136683|2017-12-03 -> A_Oklahoma_34_2017_Original_EPI1136683_2017-12-03
A/California/156/2017|Original|EPI1142140|2017-12-26 -> A_California_156_2017_Original_EPI1142140_2017-12-26
A/Ontario/RV0281/2018|P1|EPI1149947|2017-12-18 -> A_Ontario_RV0281_2018_P1_EPI1149947_2017-12-18
A/Ontario/RV0127/2018|P1|EPI1144013|2017-12-18 -> A_Ontario_RV0127_2018_P1_EPI1144013_2017-12-18
A/Ontario/RV2720/2017|P1|EPI1140261|2017-11-08 -> A_Ontario_RV2720_2017_P1_EPI1140261_2017-11-08
A/Ceuta/180155/2017|Clinical_Specimen|EPI1148255|2017-12-22 -> A_Ceuta_180155_2017_Clinical_Specimen_EPI1148255_2017-12-22
A/Netherlands/3530/2017|original|EPI1143305|2017-01-05 -> A_Netherlands_3530_2017_original_EPI1143305_2017-01-05
A/England/75260839/2017|original|EPI1144997|2017-12-28 -> A_England_75260839_2017_original_EPI1144997_2017-12-28
A/England/75260833/2017|original|EPI1144965|2017-12-20 -> A_England_75260833_2017_original_EPI1144965_2017-12-20
A/England/75260815/2017|original|EPI1144853|2017-12-28 -> A_England_75260815_2017_original_EPI1144853_2017-12-28
A/England/75060552/2017|original|EPI1144557|2017-12-09 -> A_England_75060552_2017_original_EPI1144557_2017-12-09
A/England/75060551/2017|original|EPI1144549|2017-12-12 -> A_England_75060551_2017_original_EPI1144549_2017-12-12
A/England/75020484/2017|original|EPI1139490|2017-12-12 -> A_England_75020484_2017_original_EPI1139490_2017-12-12
A/England/74760563/2017|original|EPI1139219|2017-11-05 -> A_England_74760563_2017_original_EPI1139219_2017-11-05
A/England/74680316/2017|original|EPI1139155|2017-11-14 -> A_England_74680316_2017_original_EPI1139155_2017-11-14
A/England/74680307/2017|original|EPI1139139|2017-11-13 -> A_England_74680307_2017_original_EPI1139139_2017-11-13
A/Ontario/RV0367/2018|P1|EPI1149957|2017-12-22 -> A_Ontario_RV0367_2018_P1_EPI1149957_2017-12-22
A/Manitoba/RV0199/2018|P1|EPI1145293|2017-12-26 -> A_Manitoba_RV0199_2018_P1_EPI1145293_2017-12-26
A/Manitoba/RV0191/2018|P1|EPI1145285|2017-12-27 -> A_Manitoba_RV0191_2018_P1_EPI1145285_2017-12-27
A/Saskatchewan/RV0064/2018|P1|EPI1140928|2017-12-12 -> A_Saskatchewan_RV0064_2018_P1_EPI1140928_2017-12-12
A/Saskatchewan/RV0063/2018|P1|EPI1140927|2017-12-12 -> A_Saskatchewan_RV0063_2018_P1_EPI1140927_2017-12-12
A/Saskatchewan/RV0061/2018|P1|EPI1140925|2017-12-12 -> A_Saskatchewan_RV0061_2018_P1_EPI1140925_2017-12-12
A/Manitoba/RV0012/2018|P1|EPI1140899|2017-12-20 -> A_Manitoba_RV0012_2018_P1_EPI1140899_2017-12-20
A/Manitoba/RV2669/2017|P2|EPI1140212|2017-12-04 -> A_Manitoba_RV2669_2017_P2_EPI1140212_2017-12-04
A/Manitoba/RV2668/2017|P2|EPI1140210|2017-11-15 -> A_Manitoba_RV2668_2017_P2_EPI1140210_2017-11-15
A/Kenya/027/2017||EPI1134124|2017-05-31 -> A_Kenya_027_2017__EPI1134124_2017-05-31
A/Kenya/028/2017||EPI1134123|2017-06-07 -> A_Kenya_028_2017__EPI1134123_2017-06-07
A/Kenya/032/2017||EPI1134114|2017-07-13 -> A_Kenya_032_2017__EPI1134114_2017-07-13
A/Kenya/020/2017||EPI1134112|2017-05-25 -> A_Kenya_020_2017__EPI1134112_2017-05-25
A/Thailand/CU-B21378/2017||EPI1133583|2017-03-04 -> A_Thailand_CU-B21378_2017__EPI1133583_2017-03-04
A/Thailand/CU-E386/2017||EPI1133577|2017-06-22 -> A_Thailand_CU-E386_2017__EPI1133577_2017-06-22
A/Thailand/CU-B21988/2017||EPI1133576|2017-06-01 -> A_Thailand_CU-B21988_2017__EPI1133576_2017-06-01
A/Thailand/CU-E379/2017||EPI1133575|2017-05-30 -> A_Thailand_CU-E379_2017__EPI1133575_2017-05-30
A/Thailand/CU-B20712/2017||EPI1133559|2017-01-05 -> A_Thailand_CU-B20712_2017__EPI1133559_2017-01-05
A/Sweden/85/2017|Direct|EPI1143780|2017-12-22 -> A_Sweden_85_2017_Direct_EPI1143780_2017-12-22
A/Sweden/81/2017|Direct|EPI1143660|2017-12-13 -> A_Sweden_81_2017_Direct_EPI1143660_2017-12-13
A/Paris/1553/2017|PI|EPI1133431|2017-10-30 -> A_Paris_1553_2017_PI_EPI1133431_2017-10-30
A/Brisbane/1096/2017|SIAT1|EPI1153068|2017-10-11 -> A_Brisbane_1096_2017_SIAT1_EPI1153068_2017-10-11
A/Colombia/6739/2017|Original|EPI1161671|2017-12-04 -> A_Colombia_6739_2017_Original_EPI1161671_2017-12-04
A/Colombia/6717/2017|Original|EPI1161663|2017-12-02 -> A_Colombia_6717_2017_Original_EPI1161663_2017-12-02
A/Colombia/6646/2017|Original|EPI1161655|2017-11-10 -> A_Colombia_6646_2017_Original_EPI1161655_2017-11-10
A/Brisbane/185/2017|MDCK2,SIAT1|EPI1153050|2017-10-30 -> A_Brisbane_185_2017_MDCK2_SIAT1_EPI1153050_2017-10-30
A/Perth/225/2017|MDCK1,SIAT1|EPI1152948|2017-09-06 -> A_Perth_225_2017_MDCK1_SIAT1_EPI1152948_2017-09-06
A/Victoria/233/2017|SIAT1|EPI1152975|2017-09-19 -> A_Victoria_233_2017_SIAT1_EPI1152975_2017-09-19
A/Victoria/201/2017|SIAT1|EPI1152963|2017-09-15 -> A_Victoria_201_2017_SIAT1_EPI1152963_2017-09-15
A/Costa_Rica/6871/2017|Original|EPI1166340|2017-11-17 -> A_Costa_Rica_6871_2017_Original_EPI1166340_2017-11-17
A/Costa_Rica/6556/2017|Original|EPI1166311|2017-11-13 -> A_Costa_Rica_6556_2017_Original_EPI1166311_2017-11-13
A/Ghana/832/2017|SIAT1|EPI1154822|2017-11-22 -> A_Ghana_832_2017_SIAT1_EPI1154822_2017-11-22
A/Switzerland/2159/2017|SIAT1|EPI1154876|2017-11-08 -> A_Switzerland_2159_2017_SIAT1_EPI1154876_2017-11-08
A/India/3135/2017|X1|EPI1165676|2017-09-13 -> A_India_3135_2017_X1_EPI1165676_2017-09-13
A/India/3873/2017|X2|EPI1165657|2017-09-18 -> A_India_3873_2017_X2_EPI1165657_2017-09-18
A/Laos/3311/2017|C1|EPI1166001|2017-09-08 -> A_Laos_3311_2017_C1_EPI1166001_2017-09-08
A/Saskatchewan/RV2589/2017|X2|EPI1166420|2017-11-03 -> A_Saskatchewan_RV2589_2017_X2_EPI1166420_2017-11-03
A/Ontario/RV2667/2017|X2|EPI1165770|2017-11-21 -> A_Ontario_RV2667_2017_X2_EPI1165770_2017-11-21
A/Saskatchewan/RV2598/2017|X2|EPI1165707|2017-11-21 -> A_Saskatchewan_RV2598_2017_X2_EPI1165707_2017-11-21
A/TOCHIGI/17151/2017|MDCK_1_+SIAT1|EPI1169044|2017-09-26 -> A_TOCHIGI_17151_2017_MDCK_1__SIAT1_EPI1169044_2017-09-26
A/Maryland/99/2017|Original|EPI1166572|2017-12-27 -> A_Maryland_99_2017_Original_EPI1166572_2017-12-27
A/New_Hampshire/31/2017|Original|EPI1166596|2017-12-25 -> A_New_Hampshire_31_2017_Original_EPI1166596_2017-12-25
A/Alaska/82/2017|Original|EPI1163580|2017-12-28 -> A_Alaska_82_2017_Original_EPI1163580_2017-12-28
A/Wisconsin/350/2017|Original|EPI1163778|2017-12-19 -> A_Wisconsin_350_2017_Original_EPI1163778_2017-12-19
A/Rhode_Island/16/2017|Original|EPI1166791|2017-12-19 -> A_Rhode_Island_16_2017_Original_EPI1166791_2017-12-19
A/Andalucia/180224/2017|MDCK|EPI1155250|2017-11-30 -> A_Andalucia_180224_2017_MDCK_EPI1155250_2017-11-30
A/Extremadura/180501/2017|Clinical_Specimen|EPI1155258|2017-12-27 -> A_Extremadura_180501_2017_Clinical_Specimen_EPI1155258_2017-12-27
A/Northern_Ireland/17035348/2017|cs|EPI1154850|2017-12-29 -> A_Northern_Ireland_17035348_2017_cs_EPI1154850_2017-12-29
A/Ontario/RV0593/2018|P1|EPI1168411|2017-12-21 -> A_Ontario_RV0593_2018_P1_EPI1168411_2017-12-21
A/Ontario/RV0306/2018|P1|EPI1151903|2017-12-20 -> A_Ontario_RV0306_2018_P1_EPI1151903_2017-12-20
A/Ontario/RV0283/2018|P1|EPI1151883|2017-12-15 -> A_Ontario_RV0283_2018_P1_EPI1151883_2017-12-15
A/Ontario/RV0280/2018|P1|EPI1151882|2017-12-18 -> A_Ontario_RV0280_2018_P1_EPI1151882_2017-12-18
A/England/80120221/2017|original|EPI1173236|2017-12-29 -> A_England_80120221_2017_original_EPI1173236_2017-12-29
A/England/80200460/2017|original|EPI1152615|2017-11-27 -> A_England_80200460_2017_original_EPI1152615_2017-11-27
A/England/80160678/2017|original|EPI1152531|2017-12-28 -> A_England_80160678_2017_original_EPI1152531_2017-12-28
A/England/75240051/2017|original|EPI1152227|2017-12-22 -> A_England_75240051_2017_original_EPI1152227_2017-12-22
A/England/75160359/2017|original|EPI1152019|2017-12-18 -> A_England_75160359_2017_original_EPI1152019_2017-12-18
A/Ontario/RV0644/2018|P1|EPI1168435|2017-12-30 -> A_Ontario_RV0644_2018_P1_EPI1168435_2017-12-30
A/Denmark/111/2017||EPI1170366|2017-12-23 -> A_Denmark_111_2017__EPI1170366_2017-12-23
A/Alberta/A-AB-361-2017/2017||EPI1173804|2017-12-01 -> A_Alberta_A-AB-361-2017_2017__EPI1173804_2017-12-01
A/Nicaragua/9138_04/2017||EPI1158732|2017-07-28 -> A_Nicaragua_9138_04_2017__EPI1158732_2017-07-28
A/Nicaragua/5935_13/2017||EPI1158699|2017-08-07 -> A_Nicaragua_5935_13_2017__EPI1158699_2017-08-07
A/Nicaragua/7577_11/2017||EPI1158256|2017-08-19 -> A_Nicaragua_7577_11_2017__EPI1158256_2017-08-19
A/Singapore/NHRC_RGN0212/2017||EPI1155374|2017-07-04 -> A_Singapore_NHRC_RGN0212_2017__EPI1155374_2017-07-04
A/New_York/A-WC-LVD-17-050/2017|passage_details:_Primary_specimen|EPI1150959|2017-02-14 -> A_New_York_A-WC-LVD-17-050_2017_passage_details__Primary_specimen_EPI1150959_2017-02-14
A/New_York/A-WC-LVD-17-045/2017|passage_details:_Primary_specimen|EPI1150919|2017-04-08 -> A_New_York_A-WC-LVD-17-045_2017_passage_details__Primary_specimen_EPI1150919_2017-04-08
A/AOMORI/7/2017|MDCK_1_+SIAT1|EPI1217838|2017-12-25 -> A_AOMORI_7_2017_MDCK_1__SIAT1_EPI1217838_2017-12-25
A/Lopburi/346/2017|X1,_SIAT1|EPI1179578|2017-09-05 -> A_Lopburi_346_2017_X1__SIAT1_EPI1179578_2017-09-05
A/Naknon_Si_Thammarat/2361/2017|SIAT2|EPI1179434|2017-11-08 -> A_Naknon_Si_Thammarat_2361_2017_SIAT2_EPI1179434_2017-11-08
A/Prachuapkhirikhan/433/2017|X1,_MDCK2|EPI1179345|2017-10-03 -> A_Prachuapkhirikhan_433_2017_X1__MDCK2_EPI1179345_2017-10-03
A/Chanthaburi/373/2017|X2|EPI1198421|2017-09-21 -> A_Chanthaburi_373_2017_X2_EPI1198421_2017-09-21
A/Mukdahan/197/2017|X1|EPI1197694|2017-08-06 -> A_Mukdahan_197_2017_X1_EPI1197694_2017-08-06
A/Philippines/16/2017|MDCK2,_SIAT1|EPI1179572|2017-09-20 -> A_Philippines_16_2017_MDCK2__SIAT1_EPI1179572_2017-09-20
A/Cambodia/36625/2017|SIAT1|EPI1179521|2017-10-10 -> A_Cambodia_36625_2017_SIAT1_EPI1179521_2017-10-10
A/Cambodia/B1108407/2017|SIAT2|EPI1179500|2017-10-30 -> A_Cambodia_B1108407_2017_SIAT2_EPI1179500_2017-10-30
A/Sri_Lanka/101/2017|X,_SIAT2|EPI1179476|2017-12-19 -> A_Sri_Lanka_101_2017_X__SIAT2_EPI1179476_2017-12-19
A/Minas_Gerais/570/2017|Original|EPI1179699|2017-04-06 -> A_Minas_Gerais_570_2017_Original_EPI1179699_2017-04-06
A/Cameroon/9783/2017|cs|EPI1193263|2017-10-04 -> A_Cameroon_9783_2017_cs_EPI1193263_2017-10-04
A/Norway/3858/2017|cs|EPI1203078|2017-12-06 -> A_Norway_3858_2017_cs_EPI1203078_2017-12-06
A/Hong_Kong/4983/2017|Original|EPI1180997|2017-12-11 -> A_Hong_Kong_4983_2017_Original_EPI1180997_2017-12-11
A/St._Petersburg/RII-313S/2017|Original|EPI1181255|2017-01-01 -> A_St._Petersburg_RII-313S_2017_Original_EPI1181255_2017-01-01
A/Abu_Dhabi/078/2017|Original|EPI1180092|2017-11-06 -> A_Abu_Dhabi_078_2017_Original_EPI1180092_2017-11-06
A/Abu_Dhabi/024/2017|Original|EPI1179932|2017-10-25 -> A_Abu_Dhabi_024_2017_Original_EPI1179932_2017-10-25
A/Abu_Dhabi/001/2017|X|EPI1179733|2017-10-15 -> A_Abu_Dhabi_001_2017_X_EPI1179733_2017-10-15
A/Catalonia/3517476NS/2017|C0/MDCK1|EPI1203054|2017-12-12 -> A_Catalonia_3517476NS_2017_C0_MDCK1_EPI1203054_2017-12-12
A/Catalonia/3517347NS/2017|C0/MDCK1|EPI1203052|2017-12-09 -> A_Catalonia_3517347NS_2017_C0_MDCK1_EPI1203052_2017-12-09
A/Iceland/128/2017|MDCK1/SIAT1|EPI1201188|2017-12-11 -> A_Iceland_128_2017_MDCK1_SIAT1_EPI1201188_2017-12-11
A/Roma/13/2017|SIAT2/SIAT1|EPI1201220|2017-12-28 -> A_Roma_13_2017_SIAT2_SIAT1_EPI1201220_2017-12-28
A/KANAGAWA/ZC1709/2017|E0_+4_(Am3Al1)|EPI1195189|2017-12-18 -> A_KANAGAWA_ZC1709_2017_E0__4__Am3Al1__EPI1195189_2017-12-18
A/Tennessee/74/2017|C1|EPI1205528|2017-12-04 -> A_Tennessee_74_2017_C1_EPI1205528_2017-12-04
A/Haiti/2483/2017|Original|EPI1180696|2017-10-02 -> A_Haiti_2483_2017_Original_EPI1180696_2017-10-02
A/Uralsk/496/2017|MDCKx/MDCK1|EPI1183825|2017-11-23 -> A_Uralsk_496_2017_MDCKx_MDCK1_EPI1183825_2017-11-23
A/Laos/F2889/2017|MDCK_2|EPI1187938|2017-08-15 -> A_Laos_F2889_2017_MDCK_2_EPI1187938_2017-08-15
A/Cote_D'Ivoire/1549/2017|S2|EPI1212242|2017-10-02 -> A_Cote_D_Ivoire_1549_2017_S2_EPI1212242_2017-10-02
A/Cote_D'Ivoire/1632/2017|Original|EPI1185288|2017-10-12 -> A_Cote_D_Ivoire_1632_2017_Original_EPI1185288_2017-10-12
A/KYOTO-C/6/2017|MDCK_2_+SIAT1|EPI1208976|2017-11-29 -> A_KYOTO-C_6_2017_MDCK_2__SIAT1_EPI1208976_2017-11-29
A/Kansas/21/2017|Original|EPI1176118|2017-12-20 -> A_Kansas_21_2017_Original_EPI1176118_2017-12-20
A/Iowa/71/2017|Original|EPI1176030|2017-11-28 -> A_Iowa_71_2017_Original_EPI1176030_2017-11-28
A/Washington/341/2017|S2|EPI1206115|2017-12-02 -> A_Washington_341_2017_S2_EPI1206115_2017-12-02
A/Cambodia/1004/2017|Original|EPI1210211|2017-11-06 -> A_Cambodia_1004_2017_Original_EPI1210211_2017-11-06
A/Cambodia/1054/2017|Original|EPI1210195|2017-11-27 -> A_Cambodia_1054_2017_Original_EPI1210195_2017-11-27
A/Cambodia/894/2017|Original|EPI1185376|2017-10-01 -> A_Cambodia_894_2017_Original_EPI1185376_2017-10-01
A/Aragon/180847/2017|Clinical_Specimen|EPI1200360|2017-12-30 -> A_Aragon_180847_2017_Clinical_Specimen_EPI1200360_2017-12-30
A/Murcia/181102/2017|Clinical_Specimen|EPI1200421|2017-12-31 -> A_Murcia_181102_2017_Clinical_Specimen_EPI1200421_2017-12-31
A/Navarra/2672/2017|Clinical_Specimen|EPI1200430|2017-12-27 -> A_Navarra_2672_2017_Clinical_Specimen_EPI1200430_2017-12-27
A/Congo/467/2017|Original|EPI1205370|2017-11-10 -> A_Congo_467_2017_Original_EPI1205370_2017-11-10
A/Denmark/114/2017|SIAT1|EPI1201168|2017-12-28 -> A_Denmark_114_2017_SIAT1_EPI1201168_2017-12-28
A/Parana/727/2017|Original_sample|EPI1179671|2017-07-23 -> A_Parana_727_2017_Original_sample_EPI1179671_2017-07-23
A/Santa_Catarina/961/2017|Original|EPI1179713|2017-11-10 -> A_Santa_Catarina_961_2017_Original_EPI1179713_2017-11-10
A/Sao_Paulo/662138/2017|original_sample|EPI1180600|2017-11-25 -> A_Sao_Paulo_662138_2017_original_sample_EPI1180600_2017-11-25
A/Maldives/1455/2017|Original|EPI1174631|2017-12-11 -> A_Maldives_1455_2017_Original_EPI1174631_2017-12-11
A/Afghanistan/0998/2017|C2|EPI1205253|2017-12-20 -> A_Afghanistan_0998_2017_C2_EPI1205253_2017-12-20
A/Tajikistan/28/2017|cs|EPI1177435|2017-10-23 -> A_Tajikistan_28_2017_cs_EPI1177435_2017-10-23
A/Swansea/4343/2017|original|EPI1193285|2017-11-02 -> A_Swansea_4343_2017_original_EPI1193285_2017-11-02
A/Niger/5297/2017|S1|EPI1212728|2017-10-23 -> A_Niger_5297_2017_S1_EPI1212728_2017-10-23
A/Lyon/CHU/R17.50.96/2017|MDCK2/MDCK1|EPI1188400|2017-10-06 -> A_Lyon_CHU_R17.50.96_2017_MDCK2_MDCK1_EPI1188400_2017-10-06
A/Lyon/2126/2017|MDCK2/MDCK1|EPI1183788|2017-11-14 -> A_Lyon_2126_2017_MDCK2_MDCK1_EPI1183788_2017-11-14
A/Shanghai/41/2017||EPI1193893|2017-08-19 -> A_Shanghai_41_2017__EPI1193893_2017-08-19
A/Shanghai/58/2017||EPI1193648|2017-09-21 -> A_Shanghai_58_2017__EPI1193648_2017-09-21
A/California/BRD80835N/2017||EPI1178335|2017-11-13 -> A_California_BRD80835N_2017__EPI1178335_2017-11-13
A/California/BRD41755N/2017||EPI1178295|2017-12-18 -> A_California_BRD41755N_2017__EPI1178295_2017-12-18
A/Arizona/MAP6093A/2017||EPI1178161|2017-12-19 -> A_Arizona_MAP6093A_2017__EPI1178161_2017-12-19
A/Ontario/A-ON-307-2017/2017||EPI1173931|2017-12-21 -> A_Ontario_A-ON-307-2017_2017__EPI1173931_2017-12-21
A/Ontario/A-ON-302-2017/2017||EPI1173926|2017-12-17 -> A_Ontario_A-ON-302-2017_2017__EPI1173926_2017-12-17
A/British_Columbia/A-BC-324-2017/2017||EPI1173889|2017-12-18 -> A_British_Columbia_A-BC-324-2017_2017__EPI1173889_2017-12-18
A/British_Columbia/A-BC-318-2017/2017||EPI1173886|2017-12-15 -> A_British_Columbia_A-BC-318-2017_2017__EPI1173886_2017-12-15
A/Choibalsan/3341/2017|c1|EPI1191879|2017-12-18 -> A_Choibalsan_3341_2017_c1_EPI1191879_2017-12-18
A/YAMAGATA/134/2017|MDCK_4_+SIAT2|EPI1241649|2017-12-06 -> A_YAMAGATA_134_2017_MDCK_4__SIAT2_EPI1241649_2017-12-06
A/South_Australia/1084/2017|SIAT1|EPI1248436|2017-08-10 -> A_South_Australia_1084_2017_SIAT1_EPI1248436_2017-08-10
A/Sydney/1185/2017|SIAT1|EPI1248424|2017-09-16 -> A_Sydney_1185_2017_SIAT1_EPI1248424_2017-09-16
A/Boras/1/2017(19056)|MDCK2/SIAT1|EPI1255160|2017-11-15 -> A_Boras_1_2017_19056__MDCK2_SIAT1_EPI1255160_2017-11-15
A/Brisbane/203/2017|MDCK1,SIAT1|EPI1242817|2017-11-30 -> A_Brisbane_203_2017_MDCK1_SIAT1_EPI1242817_2017-11-30
A/Brisbane/196/2017|MDCK1,SIAT1|EPI1242802|2017-11-11 -> A_Brisbane_196_2017_MDCK1_SIAT1_EPI1242802_2017-11-11
A/Perth/207/2017|MDCK1,SIAT1|EPI1248397|2017-09-01 -> A_Perth_207_2017_MDCK1_SIAT1_EPI1248397_2017-09-01
A/Victoria/118/2017|SIAT1|EPI1248358|2017-08-24 -> A_Victoria_118_2017_SIAT1_EPI1248358_2017-08-24
A/Lisboa/niRL015_17-18/2017||EPI1267316|2017-12-18 -> A_Lisboa_niRL015_17-18_2017__EPI1267316_2017-12-18
A/KANAGAWA/AC1704/2017|E0_+9_(Am4Al5)|EPI1224407|2017-12-05 -> A_KANAGAWA_AC1704_2017_E0__9__Am4Al5__EPI1224407_2017-12-05
A/Laos/F3895/2017|MDCK_1_+SIAT2|EPI1260443|2017-10-09 -> A_Laos_F3895_2017_MDCK_1__SIAT2_EPI1260443_2017-10-09
A/Laos/3913/2017|C2|EPI1248979|2017-10-09 -> A_Laos_3913_2017_C2_EPI1248979_2017-10-09
A/Laos/3819/2017|C1|EPI1248931|2017-10-02 -> A_Laos_3819_2017_C1_EPI1248931_2017-10-02
A/FUKUI/18/2017|MDCK_2_+SIAT1|EPI1257917|2017-12-04 -> A_FUKUI_18_2017_MDCK_2__SIAT1_EPI1257917_2017-12-04
A/Asaka/4/2017||EPI1251579|2017-12-20 -> A_Asaka_4_2017__EPI1251579_2017-12-20
A/Catalonia/NSVH100558570/2017|Original|EPI1226997|2017-01-23 -> A_Catalonia_NSVH100558570_2017_Original_EPI1226997_2017-01-23
A/Jordan/1138/2017|SIAT1|EPI1226929|2017-09-08 -> A_Jordan_1138_2017_SIAT1_EPI1226929_2017-09-08
A/Pernambuco/148978-IEC/2017||EPI1305037|2017-07-03 -> A_Pernambuco_148978-IEC_2017__EPI1305037_2017-07-03
A/Monmouth/25846/2017|original|EPI1251666|2017-12-27 -> A_Monmouth_25846_2017_original_EPI1251666_2017-12-27
A/Zhejiang-Yongkang/1978/2017||EPI1229565|2017-12-03 -> A_Zhejiang-Yongkang_1978_2017__EPI1229565_2017-12-03
A/China/S111/2017||EPI1306458|2017-09-20 -> A_China_S111_2017__EPI1306458_2017-09-20
A/South_Korea/A2434_H3-HA/2017||EPI1305595|2017-09-01 -> A_South_Korea_A2434_H3-HA_2017__EPI1305595_2017-09-01
A/California/SAR20953N/2017||EPI1302257|2017-12-08 -> A_California_SAR20953N_2017__EPI1302257_2017-12-08
A/California/BRD80830N/2017||EPI1301917|2017-11-06 -> A_California_BRD80830N_2017__EPI1301917_2017-11-06
A/California/6669/2017|passage:_PMK1|EPI1298908|2017-12-30 -> A_California_6669_2017_passage__PMK1_EPI1298908_2017-12-30
A/Texas/6659/2017|passage:_PMK1;_hospitalized|EPI1298898|2017-12-30 -> A_Texas_6659_2017_passage__PMK1__hospitalized_EPI1298898_2017-12-30
A/New_York/PV123/2017||EPI1297789|2017-09-01 -> A_New_York_PV123_2017__EPI1297789_2017-09-01
A/New_York/PV83/2017||EPI1297485|2017-09-01 -> A_New_York_PV83_2017__EPI1297485_2017-09-01
A/New_York/PV76/2017||EPI1297461|2017-09-01 -> A_New_York_PV76_2017__EPI1297461_2017-09-01
A/New_York/PV89/2017||EPI1297409|2017-09-01 -> A_New_York_PV89_2017__EPI1297409_2017-09-01
A/Quebec/110/2017||EPI1236531|2017-03-23 -> A_Quebec_110_2017__EPI1236531_2017-03-23
A/Quebec/047/2017||EPI1236399|2017-02-01 -> A_Quebec_047_2017__EPI1236399_2017-02-01
A/Quebec/043/2017||EPI1236395|2017-01-31 -> A_Quebec_043_2017__EPI1236395_2017-01-31
A/Quebec/039/2017||EPI1236391|2017-01-27 -> A_Quebec_039_2017__EPI1236391_2017-01-27
A/Quebec/032/2017||EPI1236384|2017-01-21 -> A_Quebec_032_2017__EPI1236384_2017-01-21
A/Quebec/027/2017||EPI1236379|2017-01-18 -> A_Quebec_027_2017__EPI1236379_2017-01-18
A/Quebec/022/2017||EPI1236374|2017-01-16 -> A_Quebec_022_2017__EPI1236374_2017-01-16
A/Quebec/021/2017||EPI1236373|2017-01-17 -> A_Quebec_021_2017__EPI1236373_2017-01-17
A/Quebec/018/2017||EPI1236370|2017-01-16 -> A_Quebec_018_2017__EPI1236370_2017-01-16
A/Quebec/015/2017||EPI1236367|2017-01-14 -> A_Quebec_015_2017__EPI1236367_2017-01-14
A/Quebec/011/2017||EPI1236363|2017-01-13 -> A_Quebec_011_2017__EPI1236363_2017-01-13
A/Quebec/010/2017||EPI1236362|2017-01-12 -> A_Quebec_010_2017__EPI1236362_2017-01-12
A/Ontario/125/2017||EPI1236342|2017-03-01 -> A_Ontario_125_2017__EPI1236342_2017-03-01
A/Ontario/124/2017||EPI1236341|2017-02-28 -> A_Ontario_124_2017__EPI1236341_2017-02-28
A/Ontario/117/2017||EPI1236334|2017-02-26 -> A_Ontario_117_2017__EPI1236334_2017-02-26
A/Ontario/116/2017||EPI1236333|2017-02-21 -> A_Ontario_116_2017__EPI1236333_2017-02-21
A/Ontario/049/2017||EPI1236085|2017-01-20 -> A_Ontario_049_2017__EPI1236085_2017-01-20
A/British_Columbia/152/2017||EPI1236017|2017-03-01 -> A_British_Columbia_152_2017__EPI1236017_2017-03-01
A/British_Columbia/107/2017||EPI1235963|2017-01-25 -> A_British_Columbia_107_2017__EPI1235963_2017-01-25
A/British_Columbia/074/2017||EPI1235932|2017-01-19 -> A_British_Columbia_074_2017__EPI1235932_2017-01-19
A/British_Columbia/063/2017||EPI1235921|2017-01-16 -> A_British_Columbia_063_2017__EPI1235921_2017-01-16
A/Timor-Leste/1/2017|Original_Specimen|EPI1326198|2017-01-24 -> A_Timor-Leste_1_2017_Original_Specimen_EPI1326198_2017-01-24
A/Timor-Leste/1/2018|SIAT1|EPI1313388|2017-01-24 -> A_Timor-Leste_1_2018_SIAT1_EPI1313388_2017-01-24
A/Nara/17R018/2017|MDCK2|EPI1370129|2017-12-20 -> A_Nara_17R018_2017_MDCK2_EPI1370129_2017-12-20
A/Nara/17R013/2017|MDCK2|EPI1370124|2017-12-18 -> A_Nara_17R013_2017_MDCK2_EPI1370124_2017-12-18
A/Yunnan-Xianggelila/1708/2017|C1+C2|EPI1339432|2017-11-13 -> A_Yunnan-Xianggelila_1708_2017_C1_C2_EPI1339432_2017-11-13
A/Washington/315/2017|Original|EPI1449894|2017-12-07 -> A_Washington_315_2017_Original_EPI1449894_2017-12-07
A/Pennsylvania/325/2017|Original|EPI1466365|2017-12-30 -> A_Pennsylvania_325_2017_Original_EPI1466365_2017-12-30
A/Pennsylvania/318/2017|Original|EPI1466287|2017-12-28 -> A_Pennsylvania_318_2017_Original_EPI1466287_2017-12-28
A/Pennsylvania/313/2017|Original|EPI1466224|2017-12-27 -> A_Pennsylvania_313_2017_Original_EPI1466224_2017-12-27
A/Texas/396/2017|Original|EPI1466856|2017-12-29 -> A_Texas_396_2017_Original_EPI1466856_2017-12-29
A/Texas/382/2017|Original|EPI1466440|2017-12-26 -> A_Texas_382_2017_Original_EPI1466440_2017-12-26
A/Lyon/510/2017|Original|EPI1322041|2017-01-23 -> A_Lyon_510_2017_Original_EPI1322041_2017-01-23
A/Lyon/1239/2017|Original|EPI1321966|2017-03-04 -> A_Lyon_1239_2017_Original_EPI1321966_2017-03-04
A/Lyon/0301R0199/2017|Original|EPI1321955|2017-01-03 -> A_Lyon_0301R0199_2017_Original_EPI1321955_2017-01-03
A/Valencia/10_0915_20171223|Direct_sequencing|EPI1513628|2017-12-23 -> A_Valencia_10_0915_20171223_Direct_sequencing_EPI1513628_2017-12-23
A/Valencia/07_0960_20171229|Direct_sequencing|EPI1513614|2017-12-29 -> A_Valencia_07_0960_20171229_Direct_sequencing_EPI1513614_2017-12-29
A/Basel/USB002873.4/2017||EPI1569196|2017-01-28 -> A_Basel_USB002873.4_2017__EPI1569196_2017-01-28
A/Basel/USB002778.4/2017||EPI1569162|2017-01-23 -> A_Basel_USB002778.4_2017__EPI1569162_2017-01-23
A/Basel/USB002776.4/2017||EPI1569154|2017-01-22 -> A_Basel_USB002776.4_2017__EPI1569154_2017-01-22
A/Basel/USB002759.4/2017||EPI1569137|2017-01-19 -> A_Basel_USB002759.4_2017__EPI1569137_2017-01-19
A/Basel/USB002733.4/2017||EPI1569126|2017-01-17 -> A_Basel_USB002733.4_2017__EPI1569126_2017-01-17
A/Basel/USB002678.4/2017||EPI1569095|2017-01-14 -> A_Basel_USB002678.4_2017__EPI1569095_2017-01-14
A/Basel/USB002654.4/2017||EPI1569084|2017-01-13 -> A_Basel_USB002654.4_2017__EPI1569084_2017-01-13
A/Basel/USB002463.4/2017||EPI1569014|2017-01-09 -> A_Basel_USB002463.4_2017__EPI1569014_2017-01-09
A/Basel/USB002447.4/2017||EPI1568998|2017-01-07 -> A_Basel_USB002447.4_2017__EPI1568998_2017-01-07
A/Basel/USB002341.4/2017||EPI1568974|2017-01-06 -> A_Basel_USB002341.4_2017__EPI1568974_2017-01-06
A/Basel/USB002321.4/2017||EPI1568964|2017-01-05 -> A_Basel_USB002321.4_2017__EPI1568964_2017-01-05
A/Basel/USB002315.4/2017||EPI1568961|2017-01-05 -> A_Basel_USB002315.4_2017__EPI1568961_2017-01-05
A/Basel/USB001645.4/2017||EPI1568957|2017-01-05 -> A_Basel_USB001645.4_2017__EPI1568957_2017-01-05
A/Basel/USB002253.4/2017||EPI1568918|2017-01-03 -> A_Basel_USB002253.4_2017__EPI1568918_2017-01-03
A/Basel/USB003362.4/2017||EPI1568883|2017-01-06 -> A_Basel_USB003362.4_2017__EPI1568883_2017-01-06
A/Italy/A.Ge.26.2017/2017||EPI1566078|2017-01-01 -> A_Italy_A.Ge.26.2017_2017__EPI1566078_2017-01-01
A/Italy/A.Ge.49.2017/2017||EPI1566077|2017-01-01 -> A_Italy_A.Ge.49.2017_2017__EPI1566077_2017-01-01
A/Italy/A.Ge.30.2017/2017||EPI1566076|2017-01-01 -> A_Italy_A.Ge.30.2017_2017__EPI1566076_2017-01-01
A/Italy/A.Ge.01.2017/2017||EPI1566075|2017-01-01 -> A_Italy_A.Ge.01.2017_2017__EPI1566075_2017-01-01
A/Italy/A.Ge.48.2017/2017||EPI1566069|2017-01-01 -> A_Italy_A.Ge.48.2017_2017__EPI1566069_2017-01-01
A/Italy/A.Ge.23.2017/2017||EPI1566068|2017-01-01 -> A_Italy_A.Ge.23.2017_2017__EPI1566068_2017-01-01
A/Italy/A.Ge.25.2017/2017||EPI1566045|2017-01-01 -> A_Italy_A.Ge.25.2017_2017__EPI1566045_2017-01-01
A/Italy/A.Ge.43.2017/2017||EPI1566036|2017-01-01 -> A_Italy_A.Ge.43.2017_2017__EPI1566036_2017-01-01
A/Italy/A.Ge.21.2017/2017||EPI1566035|2017-01-01 -> A_Italy_A.Ge.21.2017_2017__EPI1566035_2017-01-01
A/Italy/A.Ge.42.2017/2017||EPI1566033|2017-01-01 -> A_Italy_A.Ge.42.2017_2017__EPI1566033_2017-01-01
A/Italy/A.Ge.41.2017/2017||EPI1566032|2017-01-01 -> A_Italy_A.Ge.41.2017_2017__EPI1566032_2017-01-01
A/Italy/A.Ge.40.2017/2017||EPI1566031|2017-01-01 -> A_Italy_A.Ge.40.2017_2017__EPI1566031_2017-01-01
A/Italy/A.Ge.38.2017/2017||EPI1566029|2017-01-01 -> A_Italy_A.Ge.38.2017_2017__EPI1566029_2017-01-01
A/Italy/A.Ge.44.2017/2017||EPI1566027|2017-01-01 -> A_Italy_A.Ge.44.2017_2017__EPI1566027_2017-01-01
A/Italy/A.Ge.33.2017/2017||EPI1566026|2017-01-01 -> A_Italy_A.Ge.33.2017_2017__EPI1566026_2017-01-01
A/Italy/A.Ge.32.2017/2017||EPI1566025|2017-01-01 -> A_Italy_A.Ge.32.2017_2017__EPI1566025_2017-01-01
A/Italy/A.Ge.31.2017/2017||EPI1566024|2017-01-01 -> A_Italy_A.Ge.31.2017_2017__EPI1566024_2017-01-01
A/Italy/A.Ge.28.2017/2017||EPI1566023|2017-01-01 -> A_Italy_A.Ge.28.2017_2017__EPI1566023_2017-01-01
A/Italy/A.Ge.18.2017/2017||EPI1566018|2017-01-01 -> A_Italy_A.Ge.18.2017_2017__EPI1566018_2017-01-01
A/Italy/A.Ge.22.2017/2017||EPI1566017|2017-01-01 -> A_Italy_A.Ge.22.2017_2017__EPI1566017_2017-01-01
A/Italy/A.Ge.19.2017/2017||EPI1566016|2017-01-01 -> A_Italy_A.Ge.19.2017_2017__EPI1566016_2017-01-01
A/Italy/A.Ge.03.2017/2017||EPI1566013|2017-01-01 -> A_Italy_A.Ge.03.2017_2017__EPI1566013_2017-01-01
A/New_York_City/PV73/2017||EPI1556766|2017-08-01 -> A_New_York_City_PV73_2017__EPI1556766_2017-08-01
A/Jeju/737/2017|passage_details:_MDCK1|EPI1551486|2017-07-17 -> A_Jeju_737_2017_passage_details__MDCK1_EPI1551486_2017-07-17
A/Texas/7000/2017|passage:_Original|EPI1539595|2017-12-19 -> A_Texas_7000_2017_passage__Original_EPI1539595_2017-12-19
A/California/NHRC_NEPMU5-ILI-0001/2017||EPI1501827|2017-11-01 -> A_California_NHRC_NEPMU5-ILI-0001_2017__EPI1501827_2017-11-01
A/India/1739931/2017||EPI1493389|2017-10-28 -> A_India_1739931_2017__EPI1493389_2017-10-28
A/India/1728574/2017||EPI1493384|2017-03-16 -> A_India_1728574_2017__EPI1493384_2017-03-16
A/India/1733862/2017||EPI1493365|2017-09-22 -> A_India_1733862_2017__EPI1493365_2017-09-22
A/India/1732610/2017||EPI1493364|2017-09-06 -> A_India_1732610_2017__EPI1493364_2017-09-06
A/Hawaii/6469/2017|passage:_PMK1|EPI1309199|2017-12-13 -> A_Hawaii_6469_2017_passage__PMK1_EPI1309199_2017-12-13
A/Florida/6460/2017|passage:_PMK1|EPI1309190|2017-12-11 -> A_Florida_6460_2017_passage__PMK1_EPI1309190_2017-12-11
A/Ohio/6500/2017|passage:_PMK1|EPI1309130|2017-12-06 -> A_Ohio_6500_2017_passage__PMK1_EPI1309130_2017-12-06
A/Oklahoma/6575/2017|passage:_PMK1|EPI1309105|2017-12-22 -> A_Oklahoma_6575_2017_passage__PMK1_EPI1309105_2017-12-22
A/Florida/6529/2017|passage:_PMK1|EPI1309059|2017-12-20 -> A_Florida_6529_2017_passage__PMK1_EPI1309059_2017-12-20
A/MUWRP-Uganda/705/2017||EPI1566497|2017-06-08 -> A_MUWRP-Uganda_705_2017__EPI1566497_2017-06-08
A/Switzerland/9715293/2013|SIAT,_SIAT8|EPI1868576|2017-01-01 -> A_Switzerland_9715293_2013_SIAT__SIAT8_EPI1868576_2017-01-01
A/Kilifi/067/2017|Original|EPI1603239|2017-03-01 -> A_Kilifi_067_2017_Original_EPI1603239_2017-03-01
A/Indonesia+South_Korea/09231691/2017||EPI1655880|2017-09-23 -> A_Indonesia_South_Korea_09231691_2017__EPI1655880_2017-09-23
A/Taiwan/08301087/2017||EPI1655877|2017-08-30 -> A_Taiwan_08301087_2017__EPI1655877_2017-08-30
A/HongKong/07231857/2017||EPI1655772|2017-07-23 -> A_HongKong_07231857_2017__EPI1655772_2017-07-23
A/Malaysia/05111650/2017||EPI1655768|2017-05-11 -> A_Malaysia_05111650_2017__EPI1655768_2017-05-11
A/Ningbo/10/2021|MDCK|EPI1857687|2017-06-15 -> A_Ningbo_10_2021_MDCK_EPI1857687_2017-06-15
A/Thailand/CU-B22413/2017||EPI1901842|2017-07-03 -> A_Thailand_CU-B22413_2017__EPI1901842_2017-07-03
A/Thailand/CU-B23053/2017||EPI1901818|2017-07-29 -> A_Thailand_CU-B23053_2017__EPI1901818_2017-07-29
A/Thailand/CU-B26075/2017||EPI1901815|2017-11-05 -> A_Thailand_CU-B26075_2017__EPI1901815_2017-11-05
A/Thailand/CU-B26867/2017||EPI1901807|2017-12-27 -> A_Thailand_CU-B26867_2017__EPI1901807_2017-12-27
A/Pakistan/654150.4/2017||EPI1897429|2017-01-03 -> A_Pakistan_654150.4_2017__EPI1897429_2017-01-03
A/Pakistan/654088.4/2017||EPI1897392|2017-01-03 -> A_Pakistan_654088.4_2017__EPI1897392_2017-01-03
A/Pakistan/654029.4/2017||EPI1897280|2017-01-03 -> A_Pakistan_654029.4_2017__EPI1897280_2017-01-03
A/Pakistan/654021.4/2017||EPI1897273|2017-01-03 -> A_Pakistan_654021.4_2017__EPI1897273_2017-01-03
A/Italy/346-17/2017||EPI1829781|2017-02-11 -> A_Italy_346-17_2017__EPI1829781_2017-02-11
A/Italy/222-17/2017||EPI1829765|2017-01-30 -> A_Italy_222-17_2017__EPI1829765_2017-01-30
A/Italy/107-17/2017||EPI1829742|2017-01-16 -> A_Italy_107-17_2017__EPI1829742_2017-01-16
A/Beijing/PUMCH05/2017||EPI1785575|2017-08-07 -> A_Beijing_PUMCH05_2017__EPI1785575_2017-08-07
A/Santiago/op004d1-CK1/2017|NA|EPI1776922|2017-08-01 -> A_Santiago_op004d1-CK1_2017_NA_EPI1776922_2017-08-01
A/China/34/2017||EPI1768146|2017-11-22 -> A_China_34_2017__EPI1768146_2017-11-22
A/China/29/2017||EPI1768141|2017-09-25 -> A_China_29_2017__EPI1768141_2017-09-25
A/China/19/2017||EPI1768131|2017-09-11 -> A_China_19_2017__EPI1768131_2017-09-11
A/Victoria/76/2017||EPI1617381|2017-08-03 -> A_Victoria_76_2017__EPI1617381_2017-08-03
A/Victoria/712/2017||EPI1617253|2017-08-31 -> A_Victoria_712_2017__EPI1617253_2017-08-31
A/Victoria/682/2017||EPI1617101|2017-08-18 -> A_Victoria_682_2017__EPI1617101_2017-08-18
A/Victoria/604/2017||EPI1616885|2017-07-11 -> A_Victoria_604_2017__EPI1616885_2017-07-11
A/Victoria/109/2017||EPI1616309|2017-08-10 -> A_Victoria_109_2017__EPI1616309_2017-08-10
A/Sydney/562/2017||EPI1615781|2017-08-28 -> A_Sydney_562_2017__EPI1615781_2017-08-28
A/Sydney/517/2017||EPI1615517|2017-08-21 -> A_Sydney_517_2017__EPI1615517_2017-08-21
A/Sydney/513/2017||EPI1615469|2017-08-14 -> A_Sydney_513_2017__EPI1615469_2017-08-14
A/Sydney/41/2017||EPI1615301|2017-02-17 -> A_Sydney_41_2017__EPI1615301_2017-02-17
A/Sydney/230/2017||EPI1615125|2017-07-04 -> A_Sydney_230_2017__EPI1615125_2017-07-04
A/Sydney/228/2017||EPI1615101|2017-07-03 -> A_Sydney_228_2017__EPI1615101_2017-07-03
A/Sydney/21/2017||EPI1615013|2017-02-07 -> A_Sydney_21_2017__EPI1615013_2017-02-07
A/Sydney/205/2017||EPI1614989|2017-10-04 -> A_Sydney_205_2017__EPI1614989_2017-10-04
A/Sydney/180/2017||EPI1614797|2017-08-30 -> A_Sydney_180_2017__EPI1614797_2017-08-30
A/Sydney/1205/2017||EPI1614653|2017-10-18 -> A_Sydney_1205_2017__EPI1614653_2017-10-18
A/South_Australia/227/2017||EPI1614181|2017-08-14 -> A_South_Australia_227_2017__EPI1614181_2017-08-14
A/Perth/91/2017||EPI1613541|2017-06-26 -> A_Perth_91_2017__EPI1613541_2017-06-26
A/Newcastle/603/2017||EPI1613115|2017-08-11 -> A_Newcastle_603_2017__EPI1613115_2017-08-11
A/Newcastle/179/2017||EPI1612857|2017-08-13 -> A_Newcastle_179_2017__EPI1612857_2017-08-13
A/Newcastle/113/2017||EPI1612529|2017-08-12 -> A_Newcastle_113_2017__EPI1612529_2017-08-12
A/Canberra/3/2017||EPI1612361|2017-02-19 -> A_Canberra_3_2017__EPI1612361_2017-02-19
A/Brisbane/94/2017||EPI1612273|2017-06-22 -> A_Brisbane_94_2017__EPI1612273_2017-06-22
A/Brisbane/86/2017||EPI1612217|2017-05-24 -> A_Brisbane_86_2017__EPI1612217_2017-05-24
A/Brisbane/138/2017||EPI1611599|2017-08-10 -> A_Brisbane_138_2017__EPI1611599_2017-08-10
A/Brisbane/137/2017||EPI1611583|2017-08-01 -> A_Brisbane_137_2017__EPI1611583_2017-08-01
A/Sydney/199/2017||EPI1611292|2017-09-05 -> A_Sydney_199_2017__EPI1611292_2017-09-05
A/Basel/USB003504.4/2017||EPI1583246|2017-02-05 -> A_Basel_USB003504.4_2017__EPI1583246_2017-02-05
A/Shanghai/26/2017||EPI1583089|2017-02-17 -> A_Shanghai_26_2017__EPI1583089_2017-02-17
A/Shanghai/56/2017||EPI1583064|2017-09-17 -> A_Shanghai_56_2017__EPI1583064_2017-09-17
A/Basel/USB003324.4/2017||EPI1569344|2017-03-22 -> A_Basel_USB003324.4_2017__EPI1569344_2017-03-22
A/Basel/USB003115.4/2017||EPI1569307|2017-02-13 -> A_Basel_USB003115.4_2017__EPI1569307_2017-02-13
A/Basel/USB003036.4/2017||EPI1569289|2017-02-08 -> A_Basel_USB003036.4_2017__EPI1569289_2017-02-08
A/Basel/USB003018.4/2017||EPI1569275|2017-02-06 -> A_Basel_USB003018.4_2017__EPI1569275_2017-02-06
A/Basel/USB002964.4/2017||EPI1569236|2017-02-02 -> A_Basel_USB002964.4_2017__EPI1569236_2017-02-02
A/Basel/USB002916.4/2017||EPI1569218|2017-01-31 -> A_Basel_USB002916.4_2017__EPI1569218_2017-01-31
A/Sydney/1072/2017|Original_Specimen|EPI2044059|2017-08-03 -> A_Sydney_1072_2017_Original_Specimen_EPI2044059_2017-08-03
A/Catalonia/NSVH100564490/2017|Original|EPI2183914|2017-02-01 -> A_Catalonia_NSVH100564490_2017_Original_EPI2183914_2017-02-01
A/Catalonia/NSVH100554954/2017|Original|EPI2183710|2017-01-17 -> A_Catalonia_NSVH100554954_2017_Original_EPI2183710_2017-01-17
A/Catalonia/NSVH100553838/2017|Original|EPI2183682|2017-01-15 -> A_Catalonia_NSVH100553838_2017_Original_EPI2183682_2017-01-15
A/New_York_City/PV00073/2017|Original|EPI2219790|2017-02-03 -> A_New_York_City_PV00073_2017_Original_EPI2219790_2017-02-03
A/New_York_City/PV00088/2017|Original|EPI2219742|2017-02-09 -> A_New_York_City_PV00088_2017_Original_EPI2219742_2017-02-09
A/Saudi_Arabia/VRG-15/2017||EPI2153903|2017-11-17 -> A_Saudi_Arabia_VRG-15_2017__EPI2153903_2017-11-17
A/Netherlands/201701071301.seq/2017||EPI2147768|2017-01-07 -> A_Netherlands_201701071301.seq_2017__EPI2147768_2017-01-07
A/Sri_Lanka/4/2018|SIAT2|EPI1179467|2018-01-09 -> A_Sri_Lanka_4_2018_SIAT2_EPI1179467_2018-01-09
A/Norway/279/2018|MDCK1/SIAT1|EPI1188408|2018-01-13 -> A_Norway_279_2018_MDCK1_SIAT1_EPI1188408_2018-01-13
A/Belgium/S0007/2018|cs|EPI1188384|2018-01-06 -> A_Belgium_S0007_2018_cs_EPI1188384_2018-01-06
A/Ireland/02754/2018|SIAT2|EPI1177387|2018-01-05 -> A_Ireland_02754_2018_SIAT2_EPI1177387_2018-01-05
A/Kansas/04/2018|Original|EPI1182782|2018-01-24 -> A_Kansas_04_2018_Original_EPI1182782_2018-01-24
A/Florida/13/2018|Original|EPI1183001|2018-01-29 -> A_Florida_13_2018_Original_EPI1183001_2018-01-29
A/Melilla/605/2018|Clinical_Specimen|EPI1192082|2018-01-23 -> A_Melilla_605_2018_Clinical_Specimen_EPI1192082_2018-01-23
A/Melilla/603/2018|Clinical_Specimen|EPI1192081|2018-01-22 -> A_Melilla_603_2018_Clinical_Specimen_EPI1192081_2018-01-22
A/Manitoba/RV0659/2018|X2|EPI1183039|2018-01-17 -> A_Manitoba_RV0659_2018_X2_EPI1183039_2018-01-17
A/Maryland/03/2018|Original|EPI1166580|2018-01-11 -> A_Maryland_03_2018_Original_EPI1166580_2018-01-11
A/Florida/16/2018|Original|EPI1183023|2018-01-30 -> A_Florida_16_2018_Original_EPI1183023_2018-01-30
A/Louisiana/01/2018|Original|EPI1182790|2018-01-03 -> A_Louisiana_01_2018_Original_EPI1182790_2018-01-03
A/Hawaii/05/2018|Original|EPI1180752|2018-01-10 -> A_Hawaii_05_2018_Original_EPI1180752_2018-01-10
A/West_Virginia/02/2018|Original|EPI1166894|2018-01-11 -> A_West_Virginia_02_2018_Original_EPI1166894_2018-01-11
A/LaRioja/480/2018|MDCK|EPI1155268|2018-01-02 -> A_LaRioja_480_2018_MDCK_EPI1155268_2018-01-02
A/Northern_Ireland/4352/2018|cs|EPI1188431|2018-01-23 -> A_Northern_Ireland_4352_2018_cs_EPI1188431_2018-01-23
A/Northern_Ireland/18000962/2018|cs|EPI1154854|2018-01-05 -> A_Northern_Ireland_18000962_2018_cs_EPI1154854_2018-01-05
A/Ontario/RV1391/2018|P1|EPI1192342|2018-01-10 -> A_Ontario_RV1391_2018_P1_EPI1192342_2018-01-10
A/Ontario/RV1493/2018|P1|EPI1187833|2018-01-09 -> A_Ontario_RV1493_2018_P1_EPI1187833_2018-01-09
A/Ontario/RV1483/2018|P1|EPI1187828|2018-01-22 -> A_Ontario_RV1483_2018_P1_EPI1187828_2018-01-22
A/Ontario/RV1472/2018|P1|EPI1187822|2018-01-12 -> A_Ontario_RV1472_2018_P1_EPI1187822_2018-01-12
A/Ontario/RV1466/2018|P1|EPI1187817|2018-01-15 -> A_Ontario_RV1466_2018_P1_EPI1187817_2018-01-15
A/Ontario/RV1448/2018|P1|EPI1187815|2018-01-15 -> A_Ontario_RV1448_2018_P1_EPI1187815_2018-01-15
A/Ontario/RV0322/2018|P1|EPI1151915|2018-01-02 -> A_Ontario_RV0322_2018_P1_EPI1151915_2018-01-02
A/Alberta/RV1019/2018|P1|EPI1183078|2018-01-11 -> A_Alberta_RV1019_2018_P1_EPI1183078_2018-01-11
A/Ceuta/898/2018|Clinical_Specimen|EPI1192080|2018-02-01 -> A_Ceuta_898_2018_Clinical_Specimen_EPI1192080_2018-02-01
A/Ceuta/897/2018|Clinical_Specimen|EPI1192079|2018-02-01 -> A_Ceuta_897_2018_Clinical_Specimen_EPI1192079_2018-02-01
A/Netherlands/10090/2018|Original|EPI1188170|2018-01-22 -> A_Netherlands_10090_2018_Original_EPI1188170_2018-01-22
A/England/80420664/2018|original|EPI1189278|2018-01-08 -> A_England_80420664_2018_original_EPI1189278_2018-01-08
A/England/80440623/2018|original|EPI1189089|2018-01-18 -> A_England_80440623_2018_original_EPI1189089_2018-01-18
A/England/80440614/2018|original|EPI1189065|2018-01-22 -> A_England_80440614_2018_original_EPI1189065_2018-01-22
A/England/80420878/2018|original|EPI1189017|2018-01-13 -> A_England_80420878_2018_original_EPI1189017_2018-01-13
A/England/80420659/2018|original|EPI1188913|2018-01-16 -> A_England_80420659_2018_original_EPI1188913_2018-01-16
A/England/80380665/2018|original|EPI1188729|2018-01-09 -> A_England_80380665_2018_original_EPI1188729_2018-01-09
A/England/80220360/2018|original|EPI1173524|2018-01-08 -> A_England_80220360_2018_original_EPI1173524_2018-01-08
A/Saskatchewan/RV1363/2018|P1|EPI1192334|2018-01-26 -> A_Saskatchewan_RV1363_2018_P1_EPI1192334_2018-01-26
A/Ontario/RV1248/2018|P1|EPI1192313|2018-01-29 -> A_Ontario_RV1248_2018_P1_EPI1192313_2018-01-29
A/Quebec/RV1240/2018|P1|EPI1191878|2018-02-01 -> A_Quebec_RV1240_2018_P1_EPI1191878_2018-02-01
A/Ontario/RV1218/2018|P1|EPI1191873|2018-01-11 -> A_Ontario_RV1218_2018_P1_EPI1191873_2018-01-11
A/Ontario/RV1245/2018|P1|EPI1190067|2018-01-24 -> A_Ontario_RV1245_2018_P1_EPI1190067_2018-01-24
A/Quebec/RV1603/2018|P1|EPI1190058|2018-02-02 -> A_Quebec_RV1603_2018_P1_EPI1190058_2018-02-02
A/Quebec/RV1597/2018|P1|EPI1190054|2018-02-10 -> A_Quebec_RV1597_2018_P1_EPI1190054_2018-02-10
A/Quebec/RV1552/2018|P1|EPI1190036|2018-01-25 -> A_Quebec_RV1552_2018_P1_EPI1190036_2018-01-25
A/Quebec/RV1520/2018|P1|EPI1187845|2018-02-04 -> A_Quebec_RV1520_2018_P1_EPI1187845_2018-02-04
A/Quebec/RV1085/2018|P1|EPI1183943|2018-01-30 -> A_Quebec_RV1085_2018_P1_EPI1183943_2018-01-30
A/Quebec/RV1068/2018|P1|EPI1183859|2018-01-29 -> A_Quebec_RV1068_2018_P1_EPI1183859_2018-01-29
A/Ontario/RV1194/2018|P1|EPI1183623|2018-01-21 -> A_Ontario_RV1194_2018_P1_EPI1183623_2018-01-21
A/Ontario/RV1181/2018|P1|EPI1183616|2018-01-22 -> A_Ontario_RV1181_2018_P1_EPI1183616_2018-01-22
A/Ontario/RV1174/2018|P1|EPI1183613|2018-01-22 -> A_Ontario_RV1174_2018_P1_EPI1183613_2018-01-22
A/Saskatchewan/RV0779/2018|P1|EPI1170851|2018-01-18 -> A_Saskatchewan_RV0779_2018_P1_EPI1170851_2018-01-18
A/Ontario/RV0657/2018|P1|EPI1168444|2018-01-05 -> A_Ontario_RV0657_2018_P1_EPI1168444_2018-01-05
A/Ontario/RV0653/2018|P1|EPI1168442|2018-01-04 -> A_Ontario_RV0653_2018_P1_EPI1168442_2018-01-04
A/Ontario/RV0648/2018|P1|EPI1168438|2018-01-02 -> A_Ontario_RV0648_2018_P1_EPI1168438_2018-01-02
A/Manitoba/RV0451/2018|P1|EPI1168358|2018-01-05 -> A_Manitoba_RV0451_2018_P1_EPI1168358_2018-01-05
A/Manitoba/RV0193/2018|P1|EPI1151866|2018-01-02 -> A_Manitoba_RV0193_2018_P1_EPI1151866_2018-01-02
A/Denmark/85/2018||EPI1192019|2018-01-18 -> A_Denmark_85_2018__EPI1192019_2018-01-18
A/Berlin/1/2018|Original|EPI1153388|2018-01-04 -> A_Berlin_1_2018_Original_EPI1153388_2018-01-04
A/British_Columbia/A-BC-011-2018/2018||EPI1173866|2018-01-09 -> A_British_Columbia_A-BC-011-2018_2018__EPI1173866_2018-01-09
A/Catalonia/3518614NS/2018|C0/MDCK1|EPI1203058|2018-01-03 -> A_Catalonia_3518614NS_2018_C0_MDCK1_EPI1203058_2018-01-03
A/Florida/21/2018|Original|EPI1202171|2018-02-05 -> A_Florida_21_2018_Original_EPI1202171_2018-02-05
A/New_Jersey/14/2018|Original|EPI1202187|2018-02-18 -> A_New_Jersey_14_2018_Original_EPI1202187_2018-02-18
A/CastillaLaMancha/1366/2018|Clinical_Specimen|EPI1202999|2018-02-20 -> A_CastillaLaMancha_1366_2018_Clinical_Specimen_EPI1202999_2018-02-20
A/CastillaLaMancha/1360/2018|Clinical_Specimen|EPI1200381|2018-02-20 -> A_CastillaLaMancha_1360_2018_Clinical_Specimen_EPI1200381_2018-02-20
A/North_Carolina/17/2018|Original|EPI1205536|2018-02-04 -> A_North_Carolina_17_2018_Original_EPI1205536_2018-02-04
A/North_Carolina/16/2018|Original|EPI1202427|2018-02-12 -> A_North_Carolina_16_2018_Original_EPI1202427_2018-02-12
A/Attica.GRC/513/2018|c1|EPI1203161|2018-01-10 -> A_Attica.GRC_513_2018_c1_EPI1203161_2018-01-10
A/New_York/01/2018|S2|EPI1212250|2018-01-10 -> A_New_York_01_2018_S2_EPI1212250_2018-01-10
A/North_Carolina/09/2018|Original|EPI1207798|2018-01-16 -> A_North_Carolina_09_2018_Original_EPI1207798_2018-01-16
A/North_Dakota/15/2018|Original|EPI1205576|2018-03-05 -> A_North_Dakota_15_2018_Original_EPI1205576_2018-03-05
A/Vermont/12/2018|Original|EPI1212297|2018-03-07 -> A_Vermont_12_2018_Original_EPI1212297_2018-03-07
A/Georgia/12/2018|Original|EPI1197576|2018-02-08 -> A_Georgia_12_2018_Original_EPI1197576_2018-02-08
A/Kentucky/11/2018|Original|EPI1197444|2018-02-09 -> A_Kentucky_11_2018_Original_EPI1197444_2018-02-09
A/Oregon/10/2018|Original|EPI1202443|2018-01-27 -> A_Oregon_10_2018_Original_EPI1202443_2018-01-27
A/Indiana/17/2018|Original|EPI1212416|2018-03-13 -> A_Indiana_17_2018_Original_EPI1212416_2018-03-13
A/Indiana/12/2018|Original|EPI1205736|2018-02-21 -> A_Indiana_12_2018_Original_EPI1205736_2018-02-21
A/Massachusetts/06/2018|Original|EPI1205805|2018-02-01 -> A_Massachusetts_06_2018_Original_EPI1205805_2018-02-01
A/Missouri/11/2018|Original|EPI1197005|2018-01-29 -> A_Missouri_11_2018_Original_EPI1197005_2018-01-29
A/Michigan/47/2018|Original|EPI1205845|2018-02-17 -> A_Michigan_47_2018_Original_EPI1205845_2018-02-17
A/Tennessee/16/2018|Original|EPI1205885|2018-02-23 -> A_Tennessee_16_2018_Original_EPI1205885_2018-02-23
A/Oklahoma/11/2018|Original|EPI1197277|2018-02-11 -> A_Oklahoma_11_2018_Original_EPI1197277_2018-02-11
A/Hawaii/18/2018|Original|EPI1205965|2018-02-08 -> A_Hawaii_18_2018_Original_EPI1205965_2018-02-08
A/Virginia/10/2018|Original|EPI1197592|2018-02-08 -> A_Virginia_10_2018_Original_EPI1197592_2018-02-08
A/Minnesota/19/2018|Original|EPI1206170|2018-02-23 -> A_Minnesota_19_2018_Original_EPI1206170_2018-02-23
A/Austria/1034184/2018|Siat1|EPI1203464|2018-01-11 -> A_Austria_1034184_2018_Siat1_EPI1203464_2018-01-11
A/Aragon/1169/2018|Clinical_Specimen|EPI1200343|2018-01-11 -> A_Aragon_1169_2018_Clinical_Specimen_EPI1200343_2018-01-11
A/Extremadura/1009/2018|Clinical_Specimen|EPI1200393|2018-01-15 -> A_Extremadura_1009_2018_Clinical_Specimen_EPI1200393_2018-01-15
A/Madrid/1746/2018|Clinical_Specimen|EPI1211143|2018-02-15 -> A_Madrid_1746_2018_Clinical_Specimen_EPI1211143_2018-02-15
A/Navarra/932/2018|Clinical_Specimen|EPI1200432|2018-01-05 -> A_Navarra_932_2018_Clinical_Specimen_EPI1200432_2018-01-05
A/Montana/09/2018|Original|EPI1198461|2018-02-04 -> A_Montana_09_2018_Original_EPI1198461_2018-02-04
A/Ontario/RV2166/2018|P1|EPI1202697|2018-01-23 -> A_Ontario_RV2166_2018_P1_EPI1202697_2018-01-23
A/Ontario/RV1933/2018|P1|EPI1201328|2018-01-26 -> A_Ontario_RV1933_2018_P1_EPI1201328_2018-01-26
A/Ontario/RV1656/2018|P1|EPI1200665|2018-01-25 -> A_Ontario_RV1656_2018_P1_EPI1200665_2018-01-25
A/Ontario/RV1395/2018|P1|EPI1192346|2018-01-12 -> A_Ontario_RV1395_2018_P1_EPI1192346_2018-01-12
A/Catalonia/NSVH100748648/2018|Original|EPI1211105|2018-02-09 -> A_Catalonia_NSVH100748648_2018_Original_EPI1211105_2018-02-09
A/Kazakhstan/088/2018|Original|EPI1210298|2018-01-09 -> A_Kazakhstan_088_2018_Original_EPI1210298_2018-01-09
A/British_Columbia/RV2048/2018|P1|EPI1201347|2018-02-04 -> A_British_Columbia_RV2048_2018_P1_EPI1201347_2018-02-04
A/Ceuta/903/2018|Clinical_Specimen|EPI1200389|2018-01-30 -> A_Ceuta_903_2018_Clinical_Specimen_EPI1200389_2018-01-30
A/Ceuta/889/2018|Clinical_Specimen|EPI1200385|2018-01-26 -> A_Ceuta_889_2018_Clinical_Specimen_EPI1200385_2018-01-26
A/England/80580556/2018|original|EPI1204166|2018-01-24 -> A_England_80580556_2018_original_EPI1204166_2018-01-24
A/England/80580549/2018|original|EPI1204142|2018-01-24 -> A_England_80580549_2018_original_EPI1204142_2018-01-24
A/England/80580518/2018|original|EPI1204110|2018-01-15 -> A_England_80580518_2018_original_EPI1204110_2018-01-15
A/England/80500600/2018|original|EPI1203982|2018-01-26 -> A_England_80500600_2018_original_EPI1203982_2018-01-26
A/England/80520360/2018|original|EPI1199590|2018-01-29 -> A_England_80520360_2018_original_EPI1199590_2018-01-29
A/Quebec/RV2299/2018|P1|EPI1212753|2018-02-20 -> A_Quebec_RV2299_2018_P1_EPI1212753_2018-02-20
A/Quebec/RV2296/2018|P1|EPI1212751|2018-03-04 -> A_Quebec_RV2296_2018_P1_EPI1212751_2018-03-04
A/Quebec/RV2248/2018|P1|EPI1203438|2018-02-28 -> A_Quebec_RV2248_2018_P1_EPI1203438_2018-02-28
A/Ontario/RV1977/2018|P1|EPI1202714|2018-02-20 -> A_Ontario_RV1977_2018_P1_EPI1202714_2018-02-20
A/Saskatchewan/RV2188/2018|P1|EPI1202703|2018-02-12 -> A_Saskatchewan_RV2188_2018_P1_EPI1202703_2018-02-12
A/Ontario/RV2178/2018|P1|EPI1202700|2018-02-10 -> A_Ontario_RV2178_2018_P1_EPI1202700_2018-02-10
A/Manitoba/RV2100/2018|P1|EPI1201364|2018-02-27 -> A_Manitoba_RV2100_2018_P1_EPI1201364_2018-02-27
A/Quebec/RV2005/2018|P1|EPI1201302|2018-02-18 -> A_Quebec_RV2005_2018_P1_EPI1201302_2018-02-18
A/Manitoba/RV1817/2018|P1|EPI1200732|2018-01-10 -> A_Manitoba_RV1817_2018_P1_EPI1200732_2018-01-10
A/Saskatchewan/RV1763/2018|P1|EPI1200698|2018-02-04 -> A_Saskatchewan_RV1763_2018_P1_EPI1200698_2018-02-04
A/Saskatchewan/RV1761/2018|P1|EPI1200696|2018-02-05 -> A_Saskatchewan_RV1761_2018_P1_EPI1200696_2018-02-05
A/Quebec/RV1265/2018|P1|EPI1192376|2018-02-03 -> A_Quebec_RV1265_2018_P1_EPI1192376_2018-02-03
A/Newfoundland/RV1437/2018|P1|EPI1192355|2018-01-07 -> A_Newfoundland_RV1437_2018_P1_EPI1192355_2018-01-07
A/Paris/1173/2018|PI|EPI1208563|2018-03-01 -> A_Paris_1173_2018_PI_EPI1208563_2018-03-01
A/Paris/1327/2018|PI|EPI1208555|2018-02-24 -> A_Paris_1327_2018_PI_EPI1208555_2018-02-24
A/Alsace/1280/2018|PI|EPI1208547|2018-03-07 -> A_Alsace_1280_2018_PI_EPI1208547_2018-03-07
A/Brisbane/23/2018|SIAT3|EPI1242793|2018-02-12 -> A_Brisbane_23_2018_SIAT3_EPI1242793_2018-02-12
A/Brisbane/13/2018|SIAT2|EPI1242751|2018-02-03 -> A_Brisbane_13_2018_SIAT2_EPI1242751_2018-02-03
A/Sydney/3/2018|MDCKX,SIAT1|EPI1242826|2018-01-26 -> A_Sydney_3_2018_MDCKX_SIAT1_EPI1242826_2018-01-26
A/Agadir/757/2018|SIAT1|EPI1223478|2018-01-13 -> A_Agadir_757_2018_SIAT1_EPI1223478_2018-01-13
A/Bulgaria/243/2018|SIAT2/SIAT1|EPI1243182|2018-01-16 -> A_Bulgaria_243_2018_SIAT2_SIAT1_EPI1243182_2018-01-16
A/KANAGAWA/IC1725/2018|E0_+6_(Am4Al2)|EPI1224383|2018-01-18 -> A_KANAGAWA_IC1725_2018_E0__6__Am4Al2__EPI1224383_2018-01-18
A/KANAGAWA/IC1725/2018|SIAT_0_+1|EPI1215365|2018-01-18 -> A_KANAGAWA_IC1725_2018_SIAT_0__1_EPI1215365_2018-01-18
A/District_Of_Columbia/03/2018|Original|EPI1224519|2018-01-25 -> A_District_Of_Columbia_03_2018_Original_EPI1224519_2018-01-25
A/Melilla/1554/2018|Clinical_Specimen|EPI1241329|2018-03-06 -> A_Melilla_1554_2018_Clinical_Specimen_EPI1241329_2018-03-06
A/CastillaLaMancha/2092/2018|Clinical_Specimen|EPI1241320|2018-04-09 -> A_CastillaLaMancha_2092_2018_Clinical_Specimen_EPI1241320_2018-04-09
A/Athens.GR/341/2018|SIAT1|EPI1230771|2018-02-02 -> A_Athens.GR_341_2018_SIAT1_EPI1230771_2018-02-02
A/New_York/31/2018|Original|EPI1225009|2018-03-10 -> A_New_York_31_2018_Original_EPI1225009_2018-03-10
A/Maryland/36/2018|Original|EPI1239938|2018-03-02 -> A_Maryland_36_2018_Original_EPI1239938_2018-03-02
A/North_Dakota/21/2018|Original|EPI1221749|2018-03-27 -> A_North_Dakota_21_2018_Original_EPI1221749_2018-03-27
A/New_Hampshire/22/2018|Original|EPI1224821|2018-03-31 -> A_New_Hampshire_22_2018_Original_EPI1224821_2018-03-31
A/Georgia/22/2018|Original|EPI1221582|2018-03-11 -> A_Georgia_22_2018_Original_EPI1221582_2018-03-11
A/Colorado/23/2018|Original|EPI1225041|2018-03-28 -> A_Colorado_23_2018_Original_EPI1225041_2018-03-28
A/Indiana/24/2018|Original|EPI1228112|2018-04-07 -> A_Indiana_24_2018_Original_EPI1228112_2018-04-07
A/Oklahoma/19/2018|Original|EPI1215006|2018-03-14 -> A_Oklahoma_19_2018_Original_EPI1215006_2018-03-14
A/Virginia/25/2018|Original|EPI1224890|2018-03-14 -> A_Virginia_25_2018_Original_EPI1224890_2018-03-14
A/Puerto_Rico/17/2018|Original|EPI1228040|2018-03-27 -> A_Puerto_Rico_17_2018_Original_EPI1228040_2018-03-27
A/Delaware/25/2018|Original|EPI1221709|2018-03-25 -> A_Delaware_25_2018_Original_EPI1221709_2018-03-25
A/Minnesota/24/2018|Original|EPI1215070|2018-03-19 -> A_Minnesota_24_2018_Original_EPI1215070_2018-03-19
A/LaRioja/2197/2018|MDCK|EPI1243459|2018-03-08 -> A_LaRioja_2197_2018_MDCK_EPI1243459_2018-03-08
A/LaRioja/2190/2018|MDCK|EPI1243453|2018-03-23 -> A_LaRioja_2190_2018_MDCK_EPI1243453_2018-03-23
A/LaRioja/2189/2018|MDCK|EPI1243452|2018-03-20 -> A_LaRioja_2189_2018_MDCK_EPI1243452_2018-03-20
A/LaRioja/1862/2018|MDCK|EPI1215616|2018-01-31 -> A_LaRioja_1862_2018_MDCK_EPI1215616_2018-01-31
A/Navarra/2150/2018|Clinical_Specimen|EPI1243479|2018-04-04 -> A_Navarra_2150_2018_Clinical_Specimen_EPI1243479_2018-04-04
A/PaisVasco/1970/2018|MDCK|EPI1215629|2018-02-27 -> A_PaisVasco_1970_2018_MDCK_EPI1215629_2018-02-27
A/PaisVasco/1830/2018|MDCK|EPI1213370|2018-03-02 -> A_PaisVasco_1830_2018_MDCK_EPI1213370_2018-03-02
A/PaisVasco/1822/2018|MDCK|EPI1213368|2018-03-08 -> A_PaisVasco_1822_2018_MDCK_EPI1213368_2018-03-08
A/Ontario/RV3026/2018|P1|EPI1222303|2018-03-05 -> A_Ontario_RV3026_2018_P1_EPI1222303_2018-03-05
A/Ontario/RV3014/2018|P1|EPI1222294|2018-02-12 -> A_Ontario_RV3014_2018_P1_EPI1222294_2018-02-12
A/Ontario/RV2604/2018|P1|EPI1213748|2018-02-13 -> A_Ontario_RV2604_2018_P1_EPI1213748_2018-02-13
A/Ontario/RV2595/2018|P1|EPI1213740|2018-02-05 -> A_Ontario_RV2595_2018_P1_EPI1213740_2018-02-05
A/Ontario/RV2581/2018|P1|EPI1213739|2018-02-17 -> A_Ontario_RV2581_2018_P1_EPI1213739_2018-02-17
A/Bayern/47/2018|C1/SIAT1|EPI1243178|2018-04-06 -> A_Bayern_47_2018_C1_SIAT1_EPI1243178_2018-04-06
A/Alberta/RV2844/2018|P1|EPI1214191|2018-03-14 -> A_Alberta_RV2844_2018_P1_EPI1214191_2018-03-14
A/Distrito_Federal/756373/2018|Original_Sample|EPI1238765|2018-02-15 -> A_Distrito_Federal_756373_2018_Original_Sample_EPI1238765_2018-02-15
A/Milano/147/2018||EPI1241803|2018-02-23 -> A_Milano_147_2018__EPI1241803_2018-02-23
A/Lebanon/59/2018|SIAT2|EPI1230849|2018-01-10 -> A_Lebanon_59_2018_SIAT2_EPI1230849_2018-01-10
A/Slovenia/1026/2018||EPI1241620|2018-02-19 -> A_Slovenia_1026_2018__EPI1241620_2018-02-19
A/Illinois/21/2018|Original|EPI1221613|2018-03-17 -> A_Illinois_21_2018_Original_EPI1221613_2018-03-17
A/Quebec/RV3293/2018|P1|EPI1227088|2018-02-24 -> A_Quebec_RV3293_2018_P1_EPI1227088_2018-02-24
A/Manitoba/RV3099/2018|P1|EPI1227036|2018-03-30 -> A_Manitoba_RV3099_2018_P1_EPI1227036_2018-03-30
A/Quebec/RV2434/2018|P1|EPI1219501|2018-03-07 -> A_Quebec_RV2434_2018_P1_EPI1219501_2018-03-07
A/Saskatchewan/RV2871/2018|P1|EPI1215132|2018-03-13 -> A_Saskatchewan_RV2871_2018_P1_EPI1215132_2018-03-13
A/Ontario/RV2827/2018|P1|EPI1214185|2018-03-14 -> A_Ontario_RV2827_2018_P1_EPI1214185_2018-03-14
A/New_Brunswick/RV2769/2018|P1|EPI1214171|2018-01-19 -> A_New_Brunswick_RV2769_2018_P1_EPI1214171_2018-01-19
A/Quebec/RV2463/2018|P1|EPI1213786|2018-03-12 -> A_Quebec_RV2463_2018_P1_EPI1213786_2018-03-12
A/Quebec/RV2484/2018|P1|EPI1212812|2018-02-12 -> A_Quebec_RV2484_2018_P1_EPI1212812_2018-02-12
A/Quebec/RV2483/2018|P1|EPI1212811|2018-02-05 -> A_Quebec_RV2483_2018_P1_EPI1212811_2018-02-05
A/Quebec/RV2471/2018|P1|EPI1212805|2018-02-10 -> A_Quebec_RV2471_2018_P1_EPI1212805_2018-02-10
A/Quebec/RV2412/2018|P1|EPI1212792|2018-02-12 -> A_Quebec_RV2412_2018_P1_EPI1212792_2018-02-12
A/Dijon/1723/2018|PI|EPI1232409|2018-04-02 -> A_Dijon_1723_2018_PI_EPI1232409_2018-04-02
A/Alsace/1438/2018|PI|EPI1227315|2018-03-14 -> A_Alsace_1438_2018_PI_EPI1227315_2018-03-14
A/East_Kazakhstan_NRL/305/2018|MDCK|EPI1227104|2018-02-22 -> A_East_Kazakhstan_NRL_305_2018_MDCK_EPI1227104_2018-02-22
A/YAMAGATA/164/2018|MDCK_2_+SIAT1|EPI1261322|2018-03-27 -> A_YAMAGATA_164_2018_MDCK_2__SIAT1_EPI1261322_2018-03-27
A/Darwin/1001/2018|SIAT1|EPI1255052|2018-01-23 -> A_Darwin_1001_2018_SIAT1_EPI1255052_2018-01-23
A/South_Australia/3/2018|SIAT1|EPI1255037|2018-01-08 -> A_South_Australia_3_2018_SIAT1_EPI1255037_2018-01-08
A/Sydney/1000/2018|SIAT1|EPI1251137|2018-03-14 -> A_Sydney_1000_2018_SIAT1_EPI1251137_2018-03-14
A/Townsville/04/2018|MDCK2,SIAT1|EPI1251131|2018-03-12 -> A_Townsville_04_2018_MDCK2_SIAT1_EPI1251131_2018-03-12
A/Mexico/1168/2018|C1|EPI1249049|2018-02-22 -> A_Mexico_1168_2018_C1_EPI1249049_2018-02-22
A/Mexico/741/2018|C1|EPI1248731|2018-02-07 -> A_Mexico_741_2018_C1_EPI1248731_2018-02-07
A/Lisboa/niSU518_17-18/2018|SIAT1/SIAT1|EPI1260082|2018-03-06 -> A_Lisboa_niSU518_17-18_2018_SIAT1_SIAT1_EPI1260082_2018-03-06
A/Lisboa/niSU517_17-18/2018|SIAT1/SIAT1|EPI1260080|2018-03-05 -> A_Lisboa_niSU517_17-18_2018_SIAT1_SIAT1_EPI1260080_2018-03-05
A/Lisboa/niRL076_17-18/2018||EPI1267558|2018-03-02 -> A_Lisboa_niRL076_17-18_2018__EPI1267558_2018-03-02
A/Lisboa/niEVA280_17-18/2018||EPI1267491|2018-03-01 -> A_Lisboa_niEVA280_17-18_2018__EPI1267491_2018-03-01
A/Hong_Kong/1078/2018|Original|EPI1266436|2018-06-08 -> A_Hong_Kong_1078_2018_Original_EPI1266436_2018-06-08
A/Sydney/24/2018|MDCK-SIAT,SIAT1|EPI1255013|2018-02-03 -> A_Sydney_24_2018_MDCK-SIAT_SIAT1_EPI1255013_2018-02-03
A/Sydney/22/2018|MDCK-SIAT,SIAT2|EPI1251865|2018-03-03 -> A_Sydney_22_2018_MDCK-SIAT_SIAT2_EPI1251865_2018-03-03
A/Meknes/1299/2018|MDCK2/SIAT3|EPI1255184|2018-02-23 -> A_Meknes_1299_2018_MDCK2_SIAT3_EPI1255184_2018-02-23
A/Abu_Dhabi/014/2018|Original|EPI1256596|2018-01-08 -> A_Abu_Dhabi_014_2018_Original_EPI1256596_2018-01-08
A/Abu_Dhabi/041/2018|Original|EPI1256453|2018-01-15 -> A_Abu_Dhabi_041_2018_Original_EPI1256453_2018-01-15
A/Abu_Dhabi/037/2018|Original|EPI1256406|2018-01-15 -> A_Abu_Dhabi_037_2018_Original_EPI1256406_2018-01-15
A/Abu_Dhabi/054/2018|Original|EPI1256351|2018-01-23 -> A_Abu_Dhabi_054_2018_Original_EPI1256351_2018-01-23
A/Belgium/G0135/2018|SIATx/SIAT1|EPI1262009|2018-01-16 -> A_Belgium_G0135_2018_SIATx_SIAT1_EPI1262009_2018-01-16
A/Iceland/95/2018|MDCK1/SIAT1|EPI1260062|2018-05-20 -> A_Iceland_95_2018_MDCK1_SIAT1_EPI1260062_2018-05-20
A/Iceland/90/2018|MDCK1/SIAT1|EPI1260058|2018-05-13 -> A_Iceland_90_2018_MDCK1_SIAT1_EPI1260058_2018-05-13
A/Iceland/78/2018(8925)|MDCK1/SIAT1|EPI1260052|2018-04-12 -> A_Iceland_78_2018_8925__MDCK1_SIAT1_EPI1260052_2018-04-12
A/District_Of_Columbia/20/2018|S1|EPI1256231|2018-03-30 -> A_District_Of_Columbia_20_2018_S1_EPI1256231_2018-03-30
A/District_Of_Columbia/23/2018|Original|EPI1253335|2018-03-30 -> A_District_Of_Columbia_23_2018_Original_EPI1253335_2018-03-30
A/Jamaica/3792/2018|S1|EPI1266412|2018-02-28 -> A_Jamaica_3792_2018_S1_EPI1266412_2018-02-28
A/Jamaica/9936/2018|Original|EPI1256612|2018-02-13 -> A_Jamaica_9936_2018_Original_EPI1256612_2018-02-13
A/Kenya/134/2018|Original|EPI1266213|2018-02-14 -> A_Kenya_134_2018_Original_EPI1266213_2018-02-14
A/Oman/1759/2018|CXS1/S1|EPI1256287|2018-03-11 -> A_Oman_1759_2018_CXS1_S1_EPI1256287_2018-03-11
A/Madrid/2172/2018|SIAT1|EPI1259074|2018-03-12 -> A_Madrid_2172_2018_SIAT1_EPI1259074_2018-03-12
A/Finland/947/2018||EPI1260183|2018-01-27 -> A_Finland_947_2018__EPI1260183_2018-01-27
A/Finland/920/2018||EPI1251401|2018-04-05 -> A_Finland_920_2018__EPI1251401_2018-04-05
A/Brazil/0596/2018|Original|EPI1266261|2018-04-04 -> A_Brazil_0596_2018_Original_EPI1266261_2018-04-04
A/Brazil/6356/2018|Original|EPI1266229|2018-06-11 -> A_Brazil_6356_2018_Original_EPI1266229_2018-06-11
A/TOCHIGI/18102/2018|MDCK_2_+SIAT1|EPI1252980|2018-01-05 -> A_TOCHIGI_18102_2018_MDCK_2__SIAT1_EPI1252980_2018-01-05
A/KAWASAKI/65/2018|MDCK_1_+SIAT1|EPI1261328|2018-03-23 -> A_KAWASAKI_65_2018_MDCK_1__SIAT1_EPI1261328_2018-03-23
A/WAKAYAMA-C/80/2018|MDCK_2_+SIAT1|EPI1260369|2018-03-02 -> A_WAKAYAMA-C_80_2018_MDCK_2__SIAT1_EPI1260369_2018-03-02
A/EHIME/6/2018|MDCK_2_+SIAT1|EPI1257885|2018-01-04 -> A_EHIME_6_2018_MDCK_2__SIAT1_EPI1257885_2018-01-04
A/Illinois/42/2018|Original|EPI1250379|2018-02-21 -> A_Illinois_42_2018_Original_EPI1250379_2018-02-21
A/Pennsylvania/65/2018|Original|EPI1250327|2018-02-12 -> A_Pennsylvania_65_2018_Original_EPI1250327_2018-02-12
A/Alaska/23/2018|Original|EPI1250213|2018-01-22 -> A_Alaska_23_2018_Original_EPI1250213_2018-01-22
A/Illinois/28/2018|Original|EPI1250174|2018-01-07 -> A_Illinois_28_2018_Original_EPI1250174_2018-01-07
A/Virginia/32/2018|Original|EPI1250122|2018-01-29 -> A_Virginia_32_2018_Original_EPI1250122_2018-01-29
A/Idaho/13/2018|Original|EPI1245228|2018-04-03 -> A_Idaho_13_2018_Original_EPI1245228_2018-04-03
A/Alaska/46/2018|Original|EPI1256335|2018-06-01 -> A_Alaska_46_2018_Original_EPI1256335_2018-06-01
A/Alaska/44/2018|Original|EPI1253746|2018-05-11 -> A_Alaska_44_2018_Original_EPI1253746_2018-05-11
A/Michigan/77/2018|S2|EPI1256367|2018-04-16 -> A_Michigan_77_2018_S2_EPI1256367_2018-04-16
A/Delaware/30/2018|Original|EPI1245020|2018-04-23 -> A_Delaware_30_2018_Original_EPI1245020_2018-04-23
A/Minnesota/39/2018|Original|EPI1245530|2018-05-12 -> A_Minnesota_39_2018_Original_EPI1245530_2018-05-12
A/Navarra/2277/2018|Clinical_Specimen|EPI1251856|2018-04-09 -> A_Navarra_2277_2018_Clinical_Specimen_EPI1251856_2018-04-09
A/Ontario/RV3755/2018|P1|EPI1251390|2018-04-30 -> A_Ontario_RV3755_2018_P1_EPI1251390_2018-04-30
A/Ontario/RV3475/2018|P1|EPI1246529|2018-02-22 -> A_Ontario_RV3475_2018_P1_EPI1246529_2018-02-22
A/Ontario/RV3464/2018|P1|EPI1246526|2018-04-06 -> A_Ontario_RV3464_2018_P1_EPI1246526_2018-04-06
A/Ontario/RV3454/2018|P1|EPI1246524|2018-03-17 -> A_Ontario_RV3454_2018_P1_EPI1246524_2018-03-17
A/Alberta/RV3895/2018|P1|EPI1265631|2018-06-27 -> A_Alberta_RV3895_2018_P1_EPI1265631_2018-06-27
A/Bahrain/326/2018|Original|EPI1259206|2018-04-11 -> A_Bahrain_326_2018_Original_EPI1259206_2018-04-11
A/HK/979/2018|MDCK|EPI1258081|2018-05-20 -> A_HK_979_2018_MDCK_EPI1258081_2018-05-20
A/Lebanon/139/2018|Original|EPI1253574|2018-01-17 -> A_Lebanon_139_2018_Original_EPI1253574_2018-01-17
A/Afghanistan/1311/2018|Original|EPI1249096|2018-01-03 -> A_Afghanistan_1311_2018_Original_EPI1249096_2018-01-03
A/Nova_Scotia/RV3830/2018|P1|EPI1260261|2018-04-07 -> A_Nova_Scotia_RV3830_2018_P1_EPI1260261_2018-04-07
A/Ontario/RV3503/2018|P1|EPI1246543|2018-04-11 -> A_Ontario_RV3503_2018_P1_EPI1246543_2018-04-11
A/Stockholm/18/2018|Direct|EPI1252174|2018-03-20 -> A_Stockholm_18_2018_Direct_EPI1252174_2018-03-20
A/Paris/1825/2018|PI|EPI1253129|2018-01-13 -> A_Paris_1825_2018_PI_EPI1253129_2018-01-13
A/Tambov/CRIE/298/2018||EPI1259957|2018-03-28 -> A_Tambov_CRIE_298_2018__EPI1259957_2018-03-28
A/Taiwan/80704/2018|MDCK_2_+SIAT1|EPI1279005|2018-06-19 -> A_Taiwan_80704_2018_MDCK_2__SIAT1_EPI1279005_2018-06-19
A/SAPPORO/33/2018|MDCK_2_+SIAT2|EPI1278901|2018-04-02 -> A_SAPPORO_33_2018_MDCK_2__SIAT2_EPI1278901_2018-04-02
A/Nonthaburi/131/2018|MDCK1SIAT2|EPI1281559|2018-07-12 -> A_Nonthaburi_131_2018_MDCK1SIAT2_EPI1281559_2018-07-12
A/Phetchaburi/43/2018|MDCK2SIAT2|EPI1281556|2018-02-20 -> A_Phetchaburi_43_2018_MDCK2SIAT2_EPI1281556_2018-02-20
A/Nonthaburi/53/2018|MDCK1SIAT2|EPI1281502|2018-02-14 -> A_Nonthaburi_53_2018_MDCK1SIAT2_EPI1281502_2018-02-14
A/Philippines/11/2018|SIAT2|EPI1283289|2018-08-02 -> A_Philippines_11_2018_SIAT2_EPI1283289_2018-08-02
A/Philippines/8/2018|MDCK-2,_SIAT1|EPI1283274|2018-07-17 -> A_Philippines_8_2018_MDCK-2__SIAT1_EPI1283274_2018-07-17
A/South_Africa/R00173/2018|MDCK_2,_SIAT1|EPI1275704|2018-01-07 -> A_South_Africa_R00173_2018_MDCK_2__SIAT1_EPI1275704_2018-01-07
A/South_Australia/22/2018|SIAT1|EPI1283304|2018-08-01 -> A_South_Australia_22_2018_SIAT1_EPI1283304_2018-08-01
A/South_Australia/1009/2018|SIAT1|EPI1279607|2018-07-17 -> A_South_Australia_1009_2018_SIAT1_EPI1279607_2018-07-17
A/South_Australia/19/2018|SIAT1|EPI1275686|2018-07-10 -> A_South_Australia_19_2018_SIAT1_EPI1275686_2018-07-10
A/Colombia/9948/2018|Original|EPI1282822|2018-07-04 -> A_Colombia_9948_2018_Original_EPI1282822_2018-07-04
A/Parana/817/2018|Original|EPI1274076|2018-06-15 -> A_Parana_817_2018_Original_EPI1274076_2018-06-15
A/Rio_de_Janeiro/640/2018|Original|EPI1279508|2018-05-18 -> A_Rio_de_Janeiro_640_2018_Original_EPI1279508_2018-05-18
A/Santa_Catarina/867/2018|Original|EPI1279534|2018-07-10 -> A_Santa_Catarina_867_2018_Original_EPI1279534_2018-07-10
A/Santa_Catarina/595/2018|Original|EPI1279532|2018-06-03 -> A_Santa_Catarina_595_2018_Original_EPI1279532_2018-06-03
A/Santa_Catarina/337/2018|Original|EPI1279529|2018-05-01 -> A_Santa_Catarina_337_2018_Original_EPI1279529_2018-05-01
A/Santa_Catarina/209/2018|Original|EPI1279525|2018-04-05 -> A_Santa_Catarina_209_2018_Original_EPI1279525_2018-04-05
A/Singapore/GP0454/2018|clinical_specimen|EPI1278774|2018-02-19 -> A_Singapore_GP0454_2018_clinical_specimen_EPI1278774_2018-02-19
A/Singapore/TT0043/2018|clinical_specimen|EPI1278638|2018-01-11 -> A_Singapore_TT0043_2018_clinical_specimen_EPI1278638_2018-01-11
A/Singapore/GP0218/2018|clinical_specimen|EPI1278590|2018-01-29 -> A_Singapore_GP0218_2018_clinical_specimen_EPI1278590_2018-01-29
A/Singapore/GP0199/2018|clinical_specimen|EPI1278526|2018-01-25 -> A_Singapore_GP0199_2018_clinical_specimen_EPI1278526_2018-01-25
A/Sydney/68/2018|SIAT1|EPI1274888|2018-07-02 -> A_Sydney_68_2018_SIAT1_EPI1274888_2018-07-02
A/Fiji/45/2018|SIAT2|EPI1269253|2018-04-25 -> A_Fiji_45_2018_SIAT2_EPI1269253_2018-04-25
A/Fiji/9/2018|SIAT2|EPI1269251|2018-02-27 -> A_Fiji_9_2018_SIAT2_EPI1269251_2018-02-27
A/India/4661/2018|X2|EPI1277380|2018-03-28 -> A_India_4661_2018_X2_EPI1277380_2018-03-28
A/India/4658/2018|X3|EPI1274116|2018-02-01 -> A_India_4658_2018_X3_EPI1274116_2018-02-01
A/Guatemala/0100/2018|Original|EPI1277561|2018-04-09 -> A_Guatemala_0100_2018_Original_EPI1277561_2018-04-09
A/Guatemala/138/2018|Original|EPI1274100|2018-04-13 -> A_Guatemala_138_2018_Original_EPI1274100_2018-04-13
A/Jamaica/8211/2018|Original|EPI1282739|2018-05-21 -> A_Jamaica_8211_2018_Original_EPI1282739_2018-05-21
A/Kazakhstan/KR-46/2018|SIAT1|EPI1274874|2018-04-07 -> A_Kazakhstan_KR-46_2018_SIAT1_EPI1274874_2018-04-07
A/Tomsk/189/2018|SIAT1/SIAT1|EPI1270838|2018-03-28 -> A_Tomsk_189_2018_SIAT1_SIAT1_EPI1270838_2018-03-28
A/Moscow/92/2018|SIAT1/SIAT1|EPI1270826|2018-03-15 -> A_Moscow_92_2018_SIAT1_SIAT1_EPI1270826_2018-03-15
A/Indonesia/NIHRD-MKS540/2018|SIAT2|EPI1281562|2018-02-15 -> A_Indonesia_NIHRD-MKS540_2018_SIAT2_EPI1281562_2018-02-15
A/Brazil/1767/2018|Original|EPI1282934|2018-06-19 -> A_Brazil_1767_2018_Original_EPI1282934_2018-06-19
A/Brazil/5557/2018|Original|EPI1282926|2018-06-12 -> A_Brazil_5557_2018_Original_EPI1282926_2018-06-12
A/New_Hampshire/24/2018|S1|EPI1277499|2018-07-23 -> A_New_Hampshire_24_2018_S1_EPI1277499_2018-07-23
A/Hawaii/47/2018|Original|EPI1271539|2018-07-16 -> A_Hawaii_47_2018_Original_EPI1271539_2018-07-16
A/Ann_Arbor/21/2018|Not_passaged|EPI1279423|2018-04-11 -> A_Ann_Arbor_21_2018_Not_passaged_EPI1279423_2018-04-11
A/Denmark/795/2018|SIAT2/SIAT1|EPI1277102|2018-04-16 -> A_Denmark_795_2018_SIAT2_SIAT1_EPI1277102_2018-04-16
A/Parana/321/2018|Original|EPI1279494|2018-05-01 -> A_Parana_321_2018_Original_EPI1279494_2018-05-01
A/HK/1201/2018|MDCK|EPI1278484|2018-07-02 -> A_HK_1201_2018_MDCK_EPI1278484_2018-07-02
A/Espirito_Santo/382/2018|Original|EPI1279455|2018-04-26 -> A_Espirito_Santo_382_2018_Original_EPI1279455_2018-04-26
A/St_Clears/2727/2018|original|EPI1302852|2018-03-18 -> A_St_Clears_2727_2018_original_EPI1302852_2018-03-18
A/Bargoed/9468/2018|original|EPI1299554|2018-02-19 -> A_Bargoed_9468_2018_original_EPI1299554_2018-02-19
A/Caernarfon/8500/2018|original|EPI1275543|2018-04-15 -> A_Caernarfon_8500_2018_original_EPI1275543_2018-04-15
A/Concepcion/48815/2018|Original|EPI1279293|2018-06-08 -> A_Concepcion_48815_2018_Original_EPI1279293_2018-06-08
A/Iquique/48545/2018|Original|EPI1279277|2018-05-29 -> A_Iquique_48545_2018_Original_EPI1279277_2018-05-29
A/Concepcion/44977/2018|Original|EPI1279205|2018-05-28 -> A_Concepcion_44977_2018_Original_EPI1279205_2018-05-28
A/Lota/52321/2018|Original|EPI1273956|2018-06-22 -> A_Lota_52321_2018_Original_EPI1273956_2018-06-22
A/Santiago/61477/2018|Original|EPI1273940|2018-07-26 -> A_Santiago_61477_2018_Original_EPI1273940_2018-07-26
A/Santiago/59907/2018|Original|EPI1273860|2018-07-23 -> A_Santiago_59907_2018_Original_EPI1273860_2018-07-23
A/California/JX42061/2018||EPI1301889|2018-01-26 -> A_California_JX42061_2018__EPI1301889_2018-01-26
A/California/SEA0130/2018||EPI1301612|2018-01-03 -> A_California_SEA0130_2018__EPI1301612_2018-01-03
A/Missouri/37135/2018||EPI1301472|2018-03-30 -> A_Missouri_37135_2018__EPI1301472_2018-03-30
A/Baltimore/P0241/2018||EPI1299277|2018-01-10 -> A_Baltimore_P0241_2018__EPI1299277_2018-01-10
A/Japan/6633/2018|passage:_PMK1|EPI1298956|2018-01-16 -> A_Japan_6633_2018_passage__PMK1_EPI1298956_2018-01-16
A/Japan/6684/2018|passage:_PMK1|EPI1298923|2018-01-15 -> A_Japan_6684_2018_passage__PMK1_EPI1298923_2018-01-15
A/Utah/6661/2018|passage:_PMK1|EPI1298900|2018-01-05 -> A_Utah_6661_2018_passage__PMK1_EPI1298900_2018-01-05
A/Texas/6712/2018|passage:_PMK1;_hospitalized|EPI1298880|2018-01-02 -> A_Texas_6712_2018_passage__PMK1__hospitalized_EPI1298880_2018-01-02
A/Texas/6708/2018|passage:_PMK1|EPI1298876|2018-01-18 -> A_Texas_6708_2018_passage__PMK1_EPI1298876_2018-01-18
A/New_York/PV00657/2018||EPI1298152|2018-09-01 -> A_New_York_PV00657_2018__EPI1298152_2018-09-01
A/New_York/PV00809/2018||EPI1298108|2018-09-01 -> A_New_York_PV00809_2018__EPI1298108_2018-09-01
A/New_York/PV01190/2018||EPI1298056|2018-09-01 -> A_New_York_PV01190_2018__EPI1298056_2018-09-01
A/Naryan-Mar/RII-1/2018|MDCK|EPI1280639|2018-04-14 -> A_Naryan-Mar_RII-1_2018_MDCK_EPI1280639_2018-04-14
A/Kursk/41/2018|MDCK|EPI1280631|2018-03-23 -> A_Kursk_41_2018_MDCK_EPI1280631_2018-03-23
A/Saint-Petersburg/RII-553/2018|MDCK|EPI1280455|2018-04-08 -> A_Saint-Petersburg_RII-553_2018_MDCK_EPI1280455_2018-04-08
A/Astrakhan/33/2018|MDCK|EPI1280447|2018-04-07 -> A_Astrakhan_33_2018_MDCK_EPI1280447_2018-04-07
A/Noyabrsk/RII-4667S/2018|Original|EPI1280407|2018-05-12 -> A_Noyabrsk_RII-4667S_2018_Original_EPI1280407_2018-05-12
A/Vologda/RII-4337S/2018|Original|EPI1280367|2018-03-20 -> A_Vologda_RII-4337S_2018_Original_EPI1280367_2018-03-20
A/Taiwan/95714/2018|C2/S2|EPI1318778|2018-06-22 -> A_Taiwan_95714_2018_C2_S2_EPI1318778_2018-06-22
A/Nonthaburi/33/2018|X1/S1|EPI1317758|2018-02-07 -> A_Nonthaburi_33_2018_X1_S1_EPI1317758_2018-02-07
A/Nakhonsithammarat/21/2018|X1|EPI1311782|2018-02-01 -> A_Nakhonsithammarat_21_2018_X1_EPI1311782_2018-02-01
A/Philippines/44/2018|SIAT2|EPI1315822|2018-07-31 -> A_Philippines_44_2018_SIAT2_EPI1315822_2018-07-31
A/Philippines/40/2018|SIAT-2,_SIAT2|EPI1315801|2018-07-24 -> A_Philippines_40_2018_SIAT-2__SIAT2_EPI1315801_2018-07-24
A/South_Australia/75/2018|SIAT1|EPI1328687|2018-09-21 -> A_South_Australia_75_2018_SIAT1_EPI1328687_2018-09-21
A/Colombia/0297/2018|S2|EPI1316862|2018-07-18 -> A_Colombia_0297_2018_S2_EPI1316862_2018-07-18
A/Victoria/731/2018|SIAT1|EPI1322561|2018-09-10 -> A_Victoria_731_2018_SIAT1_EPI1322561_2018-09-10
A/Sydney/521/2018|SIAT1|EPI1309999|2018-04-10 -> A_Sydney_521_2018_SIAT1_EPI1309999_2018-04-10
A/Parana/1168/2018|Original|EPI1317126|2018-01-01 -> A_Parana_1168_2018_Original_EPI1317126_2018-01-01
A/Parana/1046/2018|Original|EPI1313009|2018-07-16 -> A_Parana_1046_2018_Original_EPI1313009_2018-07-16
A/Mauritius/I-967/2018|MDCK2/SIAT1|EPI1328873|2018-10-22 -> A_Mauritius_I-967_2018_MDCK2_SIAT1_EPI1328873_2018-10-22
A/Abu_Dhabi/103/2018|Original|EPI1332457|2018-09-26 -> A_Abu_Dhabi_103_2018_Original_EPI1332457_2018-09-26
A/Zaragoza/1528894/2018|SIAT2|EPI1315675|2018-07-09 -> A_Zaragoza_1528894_2018_SIAT2_EPI1315675_2018-07-09
A/Florida/100/2018|Original|EPI1323327|2018-11-04 -> A_Florida_100_2018_Original_EPI1323327_2018-11-04
A/Guatemala/148/2018|Original|EPI1323056|2018-07-30 -> A_Guatemala_148_2018_Original_EPI1323056_2018-07-30
A/Saudi_Arabia/1057368092/2018|SIAT1|EPI1319790|2018-05-03 -> A_Saudi_Arabia_1057368092_2018_SIAT1_EPI1319790_2018-05-03
A/Uruguay/633/2018|original|EPI1311469|2018-08-03 -> A_Uruguay_633_2018_original_EPI1311469_2018-08-03
A/Uruguay/610/2018|S1|EPI1316870|2018-08-01 -> A_Uruguay_610_2018_S1_EPI1316870_2018-08-01
A/Bolivia/1046/2018|S1|EPI1317158|2018-06-18 -> A_Bolivia_1046_2018_S1_EPI1317158_2018-06-18
A/Melilla/3009/2018|Clinical_Specimen|EPI1329079|2018-12-03 -> A_Melilla_3009_2018_Clinical_Specimen_EPI1329079_2018-12-03
A/Saskatchewan/RV3932/2018|X2/S1|EPI1329169|2018-09-12 -> A_Saskatchewan_RV3932_2018_X2_S1_EPI1329169_2018-09-12
A/Finland/973/2018||EPI1331977|2018-11-01 -> A_Finland_973_2018__EPI1331977_2018-11-01
A/Brazil/4139/2018|S1|EPI1316590|2018-08-05 -> A_Brazil_4139_2018_S1_EPI1316590_2018-08-05
A/Brazil/9712/2018|Original|EPI1313271|2018-05-02 -> A_Brazil_9712_2018_Original_EPI1313271_2018-05-02
A/MIE/21/2018|MDCK_2_+SIAT1|EPI1315151|2018-05-21 -> A_MIE_21_2018_MDCK_2__SIAT1_EPI1315151_2018-05-21
A/Newcastle/19/2018|MDCK1|EPI1309993|2018-03-12 -> A_Newcastle_19_2018_MDCK1_EPI1309993_2018-03-12
A/Bangladesh/188/2018|S2|EPI1316926|2018-07-11 -> A_Bangladesh_188_2018_S2_EPI1316926_2018-07-11
A/Bangladesh/186/2018|S2|EPI1316817|2018-07-11 -> A_Bangladesh_186_2018_S2_EPI1316817_2018-07-11
A/Idaho/24/2018|S1|EPI1329401|2018-10-23 -> A_Idaho_24_2018_S1_EPI1329401_2018-10-23
A/New_Hampshire/28/2018|Original|EPI1323247|2018-10-25 -> A_New_Hampshire_28_2018_Original_EPI1323247_2018-10-25
A/New_Hampshire/25/2018|S1|EPI1314624|2018-08-05 -> A_New_Hampshire_25_2018_S1_EPI1314624_2018-08-05
A/Alaska/52/2018|S2|EPI1323183|2018-09-12 -> A_Alaska_52_2018_S2_EPI1323183_2018-09-12
A/Michigan/394/2018|S2|EPI1324498|2018-09-04 -> A_Michigan_394_2018_S2_EPI1324498_2018-09-04
A/Minnesota/55/2018|Original|EPI1327572|2018-11-03 -> A_Minnesota_55_2018_Original_EPI1327572_2018-11-03
A/Austria/1105514/2018|clinical_specimen|EPI1324901|2018-11-18 -> A_Austria_1105514_2018_clinical_specimen_EPI1324901_2018-11-18
A/Austria/1102969/2018|clinical_specimen|EPI1321482|2018-11-07 -> A_Austria_1102969_2018_clinical_specimen_EPI1321482_2018-11-07
A/Ontario/RV4043/2018|P1|EPI1324912|2018-11-05 -> A_Ontario_RV4043_2018_P1_EPI1324912_2018-11-05
A/Bahrain/449/2018|S2|EPI1316809|2018-08-09 -> A_Bahrain_449_2018_S2_EPI1316809_2018-08-09
A/HK/2352/2018|MDCK|EPI1324797|2018-10-14 -> A_HK_2352_2018_MDCK_EPI1324797_2018-10-14
A/HK/1757/2018|MDCK|EPI1315894|2018-08-25 -> A_HK_1757_2018_MDCK_EPI1315894_2018-08-25
A/Saudi_Arabia/393/2018|SIAT1|EPI1329046|2018-05-21 -> A_Saudi_Arabia_393_2018_SIAT1_EPI1329046_2018-05-21
A/Bayern/49/2018|Original|EPI1329097|2018-10-29 -> A_Bayern_49_2018_Original_EPI1329097_2018-10-29
A/Oklahoma/6576/2018|passage:_PMK1|EPI1309106|2018-01-04 -> A_Oklahoma_6576_2018_passage__PMK1_EPI1309106_2018-01-04
A/South_Korea/A2546-H3-HA/2018||EPI1305613|2018-09-01 -> A_South_Korea_A2546-H3-HA_2018__EPI1305613_2018-09-01
A/South_Korea/A2515-H3-HA/2018||EPI1305601|2018-09-01 -> A_South_Korea_A2515-H3-HA_2018__EPI1305601_2018-09-01
A/Paris/2553/2018|PI|EPI1332244|2018-11-29 -> A_Paris_2553_2018_PI_EPI1332244_2018-11-29
A/Rouen/2531/2018|PI|EPI1332180|2018-11-26 -> A_Rouen_2531_2018_PI_EPI1332180_2018-11-26
A/Pays_de_Loire/2512/2018|PI|EPI1328597|2018-11-28 -> A_Pays_de_Loire_2512_2018_PI_EPI1328597_2018-11-28
A/Lorraine/2365/2018|PI|EPI1321551|2018-10-22 -> A_Lorraine_2365_2018_PI_EPI1321551_2018-10-22
A/Tyumen/1V/2018|original|EPI1332318|2018-11-21 -> A_Tyumen_1V_2018_original_EPI1332318_2018-11-21
A/South_Australia/164/2018|SIAT1|EPI1346074|2018-11-05 -> A_South_Australia_164_2018_SIAT1_EPI1346074_2018-11-05
A/Norway/3411/2018|SIAT1/SIAT1|EPI1354476|2018-11-01 -> A_Norway_3411_2018_SIAT1_SIAT1_EPI1354476_2018-11-01
A/Abu_Dhabi/110/2018|S2|EPI1350318|2018-09-25 -> A_Abu_Dhabi_110_2018_S2_EPI1350318_2018-09-25
A/Abu_Dhabi/113/2018|Original|EPI1350038|2018-09-27 -> A_Abu_Dhabi_113_2018_Original_EPI1350038_2018-09-27
A/Abu_Dhabi/132/2018|S1|EPI1349989|2018-10-14 -> A_Abu_Dhabi_132_2018_S1_EPI1349989_2018-10-14
A/Abu_Dhabi/101/2018|Original|EPI1332638|2018-09-24 -> A_Abu_Dhabi_101_2018_Original_EPI1332638_2018-09-24
A/Iceland/98/2018|MDCK1/SIAT1|EPI1354449|2018-10-11 -> A_Iceland_98_2018_MDCK1_SIAT1_EPI1354449_2018-10-11
A/Iceland/100/2018|MDCK1/SIAT1|EPI1354441|2018-11-01 -> A_Iceland_100_2018_MDCK1_SIAT1_EPI1354441_2018-11-01
A/HOKKAIDO/7/2018|MDCK_2_+SIAT1|EPI1335523|2018-10-16 -> A_HOKKAIDO_7_2018_MDCK_2__SIAT1_EPI1335523_2018-10-16
A/Bulgaria/1409/2018|SIAT1|EPI1354409|2018-12-04 -> A_Bulgaria_1409_2018_SIAT1_EPI1354409_2018-12-04
A/Antalya/11/2018|SIAT1|EPI1346473|2018-12-20 -> A_Antalya_11_2018_SIAT1_EPI1346473_2018-12-20
A/Antalya/7/2018|SIAT1|EPI1346469|2018-12-18 -> A_Antalya_7_2018_SIAT1_EPI1346469_2018-12-18
A/KANAGAWA/AC1817/2018|MDCK_0_+1|EPI1353508|2018-12-25 -> A_KANAGAWA_AC1817_2018_MDCK_0__1_EPI1353508_2018-12-25
A/TOKYO/EH1801/2018|SIAT_0_+1|EPI1351517|2018-12-20 -> A_TOKYO_EH1801_2018_SIAT_0__1_EPI1351517_2018-12-20
A/KANAGAWA/IC1805/2018|SIAT_0_+1|EPI1351505|2018-12-17 -> A_KANAGAWA_IC1805_2018_SIAT_0__1_EPI1351505_2018-12-17
A/Chongqing-Banan/11053/2018|C1|EPI1351311|2018-12-25 -> A_Chongqing-Banan_11053_2018_C1_EPI1351311_2018-12-25
A/Guizhou-Xixiu/11179/2018|C2|EPI1351299|2018-12-18 -> A_Guizhou-Xixiu_11179_2018_C2_EPI1351299_2018-12-18
A/Beijing-Chaoyang/13078/2018|C1|EPI1351281|2018-12-24 -> A_Beijing-Chaoyang_13078_2018_C1_EPI1351281_2018-12-24
A/Fujian-Fengze/11033/2018|C2|EPI1351275|2018-12-10 -> A_Fujian-Fengze_11033_2018_C2_EPI1351275_2018-12-10
A/Sichuan-Chuanshan/12957/2018|C2|EPI1351263|2018-12-15 -> A_Sichuan-Chuanshan_12957_2018_C2_EPI1351263_2018-12-15
A/Liaoning-Xinlongtai/1103/2018|C3+S1|EPI1340897|2018-02-06 -> A_Liaoning-Xinlongtai_1103_2018_C3_S1_EPI1340897_2018-02-06
A/Hubei-Xiling/1276/2018|C2+S1|EPI1340572|2018-04-03 -> A_Hubei-Xiling_1276_2018_C2_S1_EPI1340572_2018-04-03
A/Shanghai-Chongming/1288/2018|C2+S1|EPI1340563|2018-04-25 -> A_Shanghai-Chongming_1288_2018_C2_S1_EPI1340563_2018-04-25
A/NEP/0648/2018|S1|EPI1339600|2018-03-08 -> A_NEP_0648_2018_S1_EPI1339600_2018-03-08
A/NEP/0532/2018|S1+S1|EPI1339582|2018-02-23 -> A_NEP_0532_2018_S1_S1_EPI1339582_2018-02-23
A/NEP/1652/2018|S1|EPI1339567|2018-09-09 -> A_NEP_1652_2018_S1_EPI1339567_2018-09-09
A/NEP/0909/2018|S1|EPI1339549|2018-04-13 -> A_NEP_0909_2018_S1_EPI1339549_2018-04-13
A/Yunnan-Ruili/380/2018|C1+S1|EPI1339066|2018-12-06 -> A_Yunnan-Ruili_380_2018_C1_S1_EPI1339066_2018-12-06
A/Netherlands/02400/2018|Original|EPI1346314|2018-12-28 -> A_Netherlands_02400_2018_Original_EPI1346314_2018-12-28
A/Netherlands/02350/2018|Original|EPI1346308|2018-12-18 -> A_Netherlands_02350_2018_Original_EPI1346308_2018-12-18
A/Utah/45/2018|Original|EPI1334308|2018-12-03 -> A_Utah_45_2018_Original_EPI1334308_2018-12-03
A/Kenya/164/2018|Original|EPI1343143|2018-05-21 -> A_Kenya_164_2018_Original_EPI1343143_2018-05-21
A/Kenya/165/2018|Original|EPI1343080|2018-05-29 -> A_Kenya_165_2018_Original_EPI1343080_2018-05-29
A/Oman/4821/2018|cs|EPI1334176|2018-10-07 -> A_Oman_4821_2018_cs_EPI1334176_2018-10-07
A/Oman/4926/2018|cs|EPI1334160|2018-10-14 -> A_Oman_4926_2018_cs_EPI1334160_2018-10-14
A/Oman/5038/2018|cs|EPI1334152|2018-10-15 -> A_Oman_5038_2018_cs_EPI1334152_2018-10-15
A/Oman/5756/2018|cs|EPI1334105|2018-11-05 -> A_Oman_5756_2018_cs_EPI1334105_2018-11-05
A/Oman/5916/2018|cs|EPI1334087|2018-11-09 -> A_Oman_5916_2018_cs_EPI1334087_2018-11-09
A/Moscow/RII-536S/2018|Original|EPI1352079|2018-12-24 -> A_Moscow_RII-536S_2018_Original_EPI1352079_2018-12-24
A/Vietnam/241/2018|C2/S1|EPI1348807|2018-10-03 -> A_Vietnam_241_2018_C2_S1_EPI1348807_2018-10-03
A/Vietnam/243/2018|C2/S1|EPI1348389|2018-10-04 -> A_Vietnam_243_2018_C2_S1_EPI1348389_2018-10-04
A/Melilla/3120/2018|Clinical_Specimen|EPI1341714|2018-12-18 -> A_Melilla_3120_2018_Clinical_Specimen_EPI1341714_2018-12-18
A/KANAGAWA/85/2018|MDCK_2_+SIAT1|EPI1335515|2018-09-26 -> A_KANAGAWA_85_2018_MDCK_2__SIAT1_EPI1335515_2018-09-26
A/YOKOHAMA/112/2018|AX-4_1_+SIAT1|EPI1335535|2018-11-04 -> A_YOKOHAMA_112_2018_AX-4_1__SIAT1_EPI1335535_2018-11-04
A/Bangladesh/15205/2018|Original|EPI1336972|2018-08-27 -> A_Bangladesh_15205_2018_Original_EPI1336972_2018-08-27
A/Maine/36/2018|S2|EPI1349949|2018-12-04 -> A_Maine_36_2018_S2_EPI1349949_2018-12-04
A/Idaho/34/2018|Original|EPI1348453|2018-12-21 -> A_Idaho_34_2018_Original_EPI1348453_2018-12-21
A/Pennsylvania/510/2018|Original|EPI1336736|2018-12-16 -> A_Pennsylvania_510_2018_Original_EPI1336736_2018-12-16
A/Alaska/59/2018|S2|EPI1348920|2018-11-18 -> A_Alaska_59_2018_S2_EPI1348920_2018-11-18
A/Kentucky/37/2018|Original|EPI1348553|2018-12-14 -> A_Kentucky_37_2018_Original_EPI1348553_2018-12-14
A/Connecticut/39/2018|Original|EPI1343315|2018-12-06 -> A_Connecticut_39_2018_Original_EPI1343315_2018-12-06
A/Michigan/410/2018|Original|EPI1332559|2018-11-21 -> A_Michigan_410_2018_Original_EPI1332559_2018-11-21
A/Alabama/44/2018|Original|EPI1336853|2018-12-11 -> A_Alabama_44_2018_Original_EPI1336853_2018-12-11
A/Hawaii/76/2018|Original|EPI1348445|2018-12-20 -> A_Hawaii_76_2018_Original_EPI1348445_2018-12-20
A/Austria/1112930/2018|Siat1|EPI1351451|2018-12-19 -> A_Austria_1112930_2018_Siat1_EPI1351451_2018-12-19
A/Austria/1113415/2018|clinical_specimen|EPI1336513|2018-12-22 -> A_Austria_1113415_2018_clinical_specimen_EPI1336513_2018-12-22
A/Navarra/3085/2018|Clinical_Specimen|EPI1341720|2018-12-14 -> A_Navarra_3085_2018_Clinical_Specimen_EPI1341720_2018-12-14
A/PaisVasco/190162/2018|Clinical_Specimen|EPI1345940|2018-12-28 -> A_PaisVasco_190162_2018_Clinical_Specimen_EPI1345940_2018-12-28
A/Ontario/RV4214/2018|P1|EPI1335475|2018-11-24 -> A_Ontario_RV4214_2018_P1_EPI1335475_2018-11-24
A/Ontario/RV4332/2018|P1|EPI1335258|2018-12-01 -> A_Ontario_RV4332_2018_P1_EPI1335258_2018-12-01
A/HK/46/2019|MDCK|EPI1353610|2018-12-24 -> A_HK_46_2019_MDCK_EPI1353610_2018-12-24
A/HK/38/2019|MDCK|EPI1353608|2018-12-23 -> A_HK_38_2019_MDCK_EPI1353608_2018-12-23
A/HK/11/2019|MDCK|EPI1353606|2018-12-20 -> A_HK_11_2019_MDCK_EPI1353606_2018-12-20
A/Victoria/2093/2018|SIAT1|EPI1336510|2018-10-03 -> A_Victoria_2093_2018_SIAT1_EPI1336510_2018-10-03
A/Lebanon/596/2018|Original|EPI1348776|2018-10-18 -> A_Lebanon_596_2018_Original_EPI1348776_2018-10-18
A/Slovenia/21/2019||EPI1346518|2018-12-26 -> A_Slovenia_21_2019__EPI1346518_2018-12-26
A/Wrexham/0782/2018|Original|EPI1338473|2018-12-27 -> A_Wrexham_0782_2018_Original_EPI1338473_2018-12-27
A/Ontario/RV0166/2019|P1|EPI1352761|2018-12-24 -> A_Ontario_RV0166_2019_P1_EPI1352761_2018-12-24
A/Linkoping/64/2018|Direct|EPI1337302|2018-12-09 -> A_Linkoping_64_2018_Direct_EPI1337302_2018-12-09
A/Skovde/2/2018|Direct|EPI1337210|2018-12-05 -> A_Skovde_2_2018_Direct_EPI1337210_2018-12-05
A/Sundsvall/2/2018|Direct|EPI1337111|2018-12-01 -> A_Sundsvall_2_2018_Direct_EPI1337111_2018-12-01
A/Bourgogne/2740/2018|PI|EPI1345624|2018-12-28 -> A_Bourgogne_2740_2018_PI_EPI1345624_2018-12-28
A/Paris/2730/2018|PI|EPI1345608|2018-12-27 -> A_Paris_2730_2018_PI_EPI1345608_2018-12-27
A/Paris/2662/2018|PI|EPI1341661|2018-12-20 -> A_Paris_2662_2018_PI_EPI1341661_2018-12-20
A/Novosibirsk/02/2019|C1|EPI1353427|2018-12-01 -> A_Novosibirsk_02_2019_C1_EPI1353427_2018-12-01
A/SAPPORO/65/2018|MDCK_2_+SIAT1|EPI1389851|2018-12-15 -> A_SAPPORO_65_2018_MDCK_2__SIAT1_EPI1389851_2018-12-15
A/South_Australia/243/2018|SIAT1|EPI1359686|2018-12-27 -> A_South_Australia_243_2018_SIAT1_EPI1359686_2018-12-27
A/Colombia/2604/2018|Original|EPI1386255|2018-12-03 -> A_Colombia_2604_2018_Original_EPI1386255_2018-12-03
A/Israel/604/2018|C1/SIAT1|EPI1371449|2018-12-25 -> A_Israel_604_2018_C1_SIAT1_EPI1371449_2018-12-25
A/Minas_Gerais/941/2018|Original|EPI1384635|2018-07-06 -> A_Minas_Gerais_941_2018_Original_EPI1384635_2018-07-06
A/Singapore/KK1680/2018|clinical_specimen|EPI1388357|2018-12-27 -> A_Singapore_KK1680_2018_clinical_specimen_EPI1388357_2018-12-27
A/Singapore/MOH0161/2018|clinical_specimen|EPI1380584|2018-12-11 -> A_Singapore_MOH0161_2018_clinical_specimen_EPI1380584_2018-12-11
A/Singapore/MOH0159/2018|clinical_specimen|EPI1380583|2018-12-11 -> A_Singapore_MOH0159_2018_clinical_specimen_EPI1380583_2018-12-11
A/Singapore/KK0699/2018|clinical_specimen|EPI1365958|2018-07-02 -> A_Singapore_KK0699_2018_clinical_specimen_EPI1365958_2018-07-02
A/Cameroon/9319/2018|cs|EPI1371400|2018-10-30 -> A_Cameroon_9319_2018_cs_EPI1371400_2018-10-30
A/Cameroon/9295/2018|cs|EPI1371396|2018-11-02 -> A_Cameroon_9295_2018_cs_EPI1371396_2018-11-02
A/Cameroon/9278/2018|cs|EPI1371394|2018-10-26 -> A_Cameroon_9278_2018_cs_EPI1371394_2018-10-26
A/Moldova/879/2018|SIAT1|EPI1371690|2018-12-16 -> A_Moldova_879_2018_SIAT1_EPI1371690_2018-12-16
A/Lithuania/MB34980/2018|SIAT2/SIAT1|EPI1371481|2018-12-02 -> A_Lithuania_MB34980_2018_SIAT2_SIAT1_EPI1371481_2018-12-02
A/Switzerland/5733/2018|SIAT1|EPI1357916|2018-12-27 -> A_Switzerland_5733_2018_SIAT1_EPI1357916_2018-12-27
A/Brasov/239416/2018|SIAT1/SIAT1|EPI1357845|2018-12-18 -> A_Brasov_239416_2018_SIAT1_SIAT1_EPI1357845_2018-12-18
A/Chungbuk/1917/2018|MDCK_2_+SIAT1|EPI1370427|2018-12-12 -> A_Chungbuk_1917_2018_MDCK_2__SIAT1_EPI1370427_2018-12-12
A/Trabzon/867/2018|SIAT1|EPI1370173|2018-12-14 -> A_Trabzon_867_2018_SIAT1_EPI1370173_2018-12-14
A/Malatya/A23/2018|SIAT1|EPI1370157|2018-12-26 -> A_Malatya_A23_2018_SIAT1_EPI1370157_2018-12-26
A/Istanbul/1943/2018|SIAT1|EPI1370133|2018-12-18 -> A_Istanbul_1943_2018_SIAT1_EPI1370133_2018-12-18
A/Istanbul/1872/2018|SIAT1|EPI1370131|2018-12-11 -> A_Istanbul_1872_2018_SIAT1_EPI1370131_2018-12-11
A/Okinawa/17T085/2018|MDCK2|EPI1380253|2018-05-21 -> A_Okinawa_17T085_2018_MDCK2_EPI1380253_2018-05-21
A/Nagasaki/17N031/2018|MDCK2|EPI1370126|2018-01-15 -> A_Nagasaki_17N031_2018_MDCK2_EPI1370126_2018-01-15
A/New_Jersey/58/2018|Original|EPI1361993|2018-12-25 -> A_New_Jersey_58_2018_Original_EPI1361993_2018-12-25
A/Guatemala/284/2018|Original|EPI1356994|2018-11-18 -> A_Guatemala_284_2018_Original_EPI1356994_2018-11-18
A/Vietnam/Lisn18022/2018|CXS1|EPI1385788|2018-04-03 -> A_Vietnam_Lisn18022_2018_CXS1_EPI1385788_2018-04-03
A/Vietnam/GHS180004/2018|CXS1|EPI1385780|2018-01-05 -> A_Vietnam_GHS180004_2018_CXS1_EPI1385780_2018-01-05
A/Bolivia/2170/2018|Original|EPI1386824|2018-10-26 -> A_Bolivia_2170_2018_Original_EPI1386824_2018-10-26
A/Bolivia/2203/2018|Original|EPI1385772|2018-11-05 -> A_Bolivia_2203_2018_Original_EPI1385772_2018-11-05
A/Greece/1561/2018|SIAT1/SIAT1|EPI1371668|2018-12-14 -> A_Greece_1561_2018_SIAT1_SIAT1_EPI1371668_2018-12-14
A/Newcastle/106/2018|SIAT1|EPI1359620|2018-12-14 -> A_Newcastle_106_2018_SIAT1_EPI1359620_2018-12-14
A/Newcastle/96/2018|SIAT1|EPI1359617|2018-12-16 -> A_Newcastle_96_2018_SIAT1_EPI1359617_2018-12-16
A/Georgia/35/2018|Original|EPI1362133|2018-12-27 -> A_Georgia_35_2018_Original_EPI1362133_2018-12-27
A/Northern_Ireland/52/2018|cs|EPI1357891|2018-12-31 -> A_Northern_Ireland_52_2018_cs_EPI1357891_2018-12-31
A/Ontario/RV0709/2019|P1|EPI1366109|2018-12-31 -> A_Ontario_RV0709_2019_P1_EPI1366109_2018-12-31
A/Catalonia/NSVH100956339/2018|Original|EPI1354592|2018-12-31 -> A_Catalonia_NSVH100956339_2018_Original_EPI1354592_2018-12-31
A/Jordan/30477/2018|cs|EPI1371459|2018-12-24 -> A_Jordan_30477_2018_cs_EPI1371459_2018-12-24
A/Baden-Wurttemberg/166/2018|P1/SIAT1|EPI1380072|2018-12-14 -> A_Baden-Wurttemberg_166_2018_P1_SIAT1_EPI1380072_2018-12-14
A/Congo/734/2018|Original|EPI1386879|2018-12-27 -> A_Congo_734_2018_Original_EPI1386879_2018-12-27
A/Congo/737/2018|Original|EPI1385887|2018-12-29 -> A_Congo_737_2018_Original_EPI1385887_2018-12-29
A/Bahrain/605/2018|Original|EPI1368429|2018-11-15 -> A_Bahrain_605_2018_Original_EPI1368429_2018-11-15
A/Ecuador/4385/2018|Original|EPI1385834|2018-12-07 -> A_Ecuador_4385_2018_Original_EPI1385834_2018-12-07
A/Tunis/29/2019|RNA|EPI1371710|2018-12-27 -> A_Tunis_29_2019_RNA_EPI1371710_2018-12-27
A/Switzerland/7226/2018|original|EPI1355623|2018-12-12 -> A_Switzerland_7226_2018_original_EPI1355623_2018-12-12
A/Niger/6243/2018|Original|EPI1356946|2018-12-03 -> A_Niger_6243_2018_Original_EPI1356946_2018-12-03
A/Kuwait/6356/2018|Original|EPI1369319|2018-06-11 -> A_Kuwait_6356_2018_Original_EPI1369319_2018-06-11
A/Kuwait/6415/2018|Original|EPI1356854|2018-07-11 -> A_Kuwait_6415_2018_Original_EPI1356854_2018-07-11
A/Grenoble/2285/2018|Original|EPI1384940|2018-12-14 -> A_Grenoble_2285_2018_Original_EPI1384940_2018-12-14
A/Lyon/CHU/1947587/2018|Original|EPI1384924|2018-11-08 -> A_Lyon_CHU_1947587_2018_Original_EPI1384924_2018-11-08
A/England/767/2018|original|EPI1377108|2018-12-12 -> A_England_767_2018_original_EPI1377108_2018-12-12
A/Victoria/912/2018|Original_Specimen|EPI1355414|2018-12-07 -> A_Victoria_912_2018_Original_Specimen_EPI1355414_2018-12-07
A/Ontario/268/2018|Original|EPI1386788|2018-12-05 -> A_Ontario_268_2018_Original_EPI1386788_2018-12-05
A/Punta_Arenas/108822/2018|S1|EPI1386408|2018-12-24 -> A_Punta_Arenas_108822_2018_S1_EPI1386408_2018-12-24
A/Concepcion/106858/2018|S2|EPI1385819|2018-12-03 -> A_Concepcion_106858_2018_S2_EPI1385819_2018-12-03
A/Puerto_Montt/103937/2018|Original|EPI1368365|2018-12-02 -> A_Puerto_Montt_103937_2018_Original_EPI1368365_2018-12-02
A/New_Brunswick/RV1049/2019|P1|EPI1378197|2018-12-30 -> A_New_Brunswick_RV1049_2019_P1_EPI1378197_2018-12-30
A/Sachsen/94/2018|C|EPI1378265|2018-12-18 -> A_Sachsen_94_2018_C_EPI1378265_2018-12-18
A/Taiwan/81049/2018|MDCK_2_+SIAT1|EPI1443489|2018-10-05 -> A_Taiwan_81049_2018_MDCK_2__SIAT1_EPI1443489_2018-10-05
A/Taiwan/81211/2018|MDCK_2_+SIAT1|EPI1425397|2018-12-07 -> A_Taiwan_81211_2018_MDCK_2__SIAT1_EPI1425397_2018-12-07
A/Myanmar/18M314/2018|SIAT0_+2|EPI1425325|2018-10-06 -> A_Myanmar_18M314_2018_SIAT0__2_EPI1425325_2018-10-06
A/Israel/8701/2018|C1/SIAT1|EPI1392960|2018-11-06 -> A_Israel_8701_2018_C1_SIAT1_EPI1392960_2018-11-06
A/Israel/590/2018|C1/SIAT1|EPI1392958|2018-12-18 -> A_Israel_590_2018_C1_SIAT1_EPI1392958_2018-12-18
A/Singapore/KK1011/2018|clinical_specimen|EPI1413866|2018-09-24 -> A_Singapore_KK1011_2018_clinical_specimen_EPI1413866_2018-09-24
A/Singapore/KK0924/2018|clinical_specimen|EPI1413850|2018-08-13 -> A_Singapore_KK0924_2018_clinical_specimen_EPI1413850_2018-08-13
A/Singapore/TT0734/2018|clinical_specimen|EPI1413778|2018-07-26 -> A_Singapore_TT0734_2018_clinical_specimen_EPI1413778_2018-07-26
A/Mauritius/I-1105/2018|MDCK1/SIAT1|EPI1436517|2018-12-20 -> A_Mauritius_I-1105_2018_MDCK1_SIAT1_EPI1436517_2018-12-20
A/Mauritius/I-1027/2018|MDCK2/SIAT1|EPI1436513|2018-11-20 -> A_Mauritius_I-1027_2018_MDCK2_SIAT1_EPI1436513_2018-11-20
A/Mauritius/I-1020/2018|MDCK1/SIAT1|EPI1436512|2018-11-15 -> A_Mauritius_I-1020_2018_MDCK1_SIAT1_EPI1436512_2018-11-15
A/Belgium/H0161/2018|C1/SIAT1|EPI1436450|2018-11-20 -> A_Belgium_H0161_2018_C1_SIAT1_EPI1436450_2018-11-20
A/Oman/4740/2018|SIAT1|EPI1392986|2018-10-04 -> A_Oman_4740_2018_SIAT1_EPI1392986_2018-10-04
A/Wisconsin/19/2018|Original|EPI1465718|2018-01-06 -> A_Wisconsin_19_2018_Original_EPI1465718_2018-01-06
A/Washington/21/2018|Original|EPI1465567|2018-01-09 -> A_Washington_21_2018_Original_EPI1465567_2018-01-09
A/Washington/15/2018|Original|EPI1465543|2018-01-04 -> A_Washington_15_2018_Original_EPI1465543_2018-01-04
A/Washington/217/2018|Original|EPI1454124|2018-12-28 -> A_Washington_217_2018_Original_EPI1454124_2018-12-28
A/Washington/80/2018|Original|EPI1451984|2018-04-09 -> A_Washington_80_2018_Original_EPI1451984_2018-04-09
A/Michigan/67/2018|Original|EPI1451872|2018-03-26 -> A_Michigan_67_2018_Original_EPI1451872_2018-03-26
A/Michigan/60/2018|Original|EPI1451832|2018-03-12 -> A_Michigan_60_2018_Original_EPI1451832_2018-03-12
A/Michigan/36/2018|Original|EPI1451292|2018-02-05 -> A_Michigan_36_2018_Original_EPI1451292_2018-02-05
A/Michigan/18/2018|Original|EPI1451061|2018-01-18 -> A_Michigan_18_2018_Original_EPI1451061_2018-01-18
A/Ecuador/4385/2018|S2|EPI1439574|2018-12-07 -> A_Ecuador_4385_2018_S2_EPI1439574_2018-12-07
A/Pennsylvania/95/2018|Original|EPI1450610|2018-01-24 -> A_Pennsylvania_95_2018_Original_EPI1450610_2018-01-24
A/Tennessee/66/2018|Original|EPI1458192|2018-12-20 -> A_Tennessee_66_2018_Original_EPI1458192_2018-12-20
A/Luxembourg/18062115/2018||EPI1389963|2018-12-04 -> A_Luxembourg_18062115_2018__EPI1389963_2018-12-04
A/Texas/30/2018|Original|EPI1467047|2018-01-03 -> A_Texas_30_2018_Original_EPI1467047_2018-01-03
A/Texas/16/2018|Original|EPI1466928|2018-01-02 -> A_Texas_16_2018_Original_EPI1466928_2018-01-02
A/Texas/44/2018|Original|EPI1466707|2018-01-06 -> A_Texas_44_2018_Original_EPI1466707_2018-01-06
A/Texas/541/2018|Original|EPI1456202|2018-12-31 -> A_Texas_541_2018_Original_EPI1456202_2018-12-31
A/Texas/528/2018|Original|EPI1454750|2018-12-26 -> A_Texas_528_2018_Original_EPI1454750_2018-12-26
A/Mali/225/2018|S2|EPI1439768|2018-11-12 -> A_Mali_225_2018_S2_EPI1439768_2018-11-12
A/England/754/2018|MDCK1/SIAT1|EPI1392930|2018-12-13 -> A_England_754_2018_MDCK1_SIAT1_EPI1392930_2018-12-13
A/Temuco/64942/2018|Original|EPI1440336|2018-07-26 -> A_Temuco_64942_2018_Original_EPI1440336_2018-07-26
A/Santiago/57803/2018|Original|EPI1440306|2018-07-12 -> A_Santiago_57803_2018_Original_EPI1440306_2018-07-12
A/Iquique/67254/2018|Original|EPI1440188|2018-08-01 -> A_Iquique_67254_2018_Original_EPI1440188_2018-08-01
A/Vina_del_Mar/52625/2018|Original|EPI1440033|2018-06-15 -> A_Vina_del_Mar_52625_2018_Original_EPI1440033_2018-06-15
A/Iquique/77975/2018|Original|EPI1393585|2018-08-22 -> A_Iquique_77975_2018_Original_EPI1393585_2018-08-22
A/Santiago/43882/2018|Original|EPI1393561|2018-05-29 -> A_Santiago_43882_2018_Original_EPI1393561_2018-05-29
A/Temuco/85881/2018|Original|EPI1392771|2018-09-04 -> A_Temuco_85881_2018_Original_EPI1392771_2018-09-04
A/Iquique/81051/2018|Original|EPI1392509|2018-08-30 -> A_Iquique_81051_2018_Original_EPI1392509_2018-08-30
A/Valparaiso/75023/2018|Original|EPI1392389|2018-08-27 -> A_Valparaiso_75023_2018_Original_EPI1392389_2018-08-27
A/Concepcion/73557/2018|Original|EPI1392310|2018-08-30 -> A_Concepcion_73557_2018_Original_EPI1392310_2018-08-30
A/Concepcion/64115/2018|Original|EPI1392222|2018-07-30 -> A_Concepcion_64115_2018_Original_EPI1392222_2018-07-30
A/Concepcion/61065/2018|Original|EPI1392098|2018-07-15 -> A_Concepcion_61065_2018_Original_EPI1392098_2018-07-15
A/Concepcion/56412/2018|Original|EPI1391932|2018-06-29 -> A_Concepcion_56412_2018_Original_EPI1391932_2018-06-29
A/Concepcion/52328/2018|Original|EPI1391759|2018-06-18 -> A_Concepcion_52328_2018_Original_EPI1391759_2018-06-18
A/Concepcion/50845/2018|Original|EPI1391695|2018-06-18 -> A_Concepcion_50845_2018_Original_EPI1391695_2018-06-18
A/Taiwan/81051/2018|C2/S2|EPI1482887|2018-10-06 -> A_Taiwan_81051_2018_C2_S2_EPI1482887_2018-10-06
A/Taiwan/79795/2018|C2/S2|EPI1482879|2018-12-04 -> A_Taiwan_79795_2018_C2_S2_EPI1482879_2018-12-04
A/Turkey/62/2018|SIAT1|EPI1478422|2018-12-24 -> A_Turkey_62_2018_SIAT1_EPI1478422_2018-12-24
A/Kyrgyzstan/42/2019|MDCKx/SIAT1|EPI1491902|2018-12-19 -> A_Kyrgyzstan_42_2019_MDCKx_SIAT1_EPI1491902_2018-12-19
A/Wisconsin/420/2018|Original|EPI1475165|2018-02-20 -> A_Wisconsin_420_2018_Original_EPI1475165_2018-02-20
A/Wisconsin/302/2018|Original|EPI1474188|2018-02-01 -> A_Wisconsin_302_2018_Original_EPI1474188_2018-02-01
A/Washington/112/2018|Original|EPI1470706|2018-01-18 -> A_Washington_112_2018_Original_EPI1470706_2018-01-18
A/Shanghai/18407/2018||EPI1498034|2018-01-17 -> A_Shanghai_18407_2018__EPI1498034_2018-01-17
A/Shanghai/18220/2018||EPI1498026|2018-01-16 -> A_Shanghai_18220_2018__EPI1498026_2018-01-16
A/Shanghai/18113/2018||EPI1498003|2018-01-15 -> A_Shanghai_18113_2018__EPI1498003_2018-01-15
A/Michigan/370/2018|Original|EPI1469967|2018-03-16 -> A_Michigan_370_2018_Original_EPI1469967_2018-03-16
A/Michigan/367/2018|Original|EPI1469951|2018-03-15 -> A_Michigan_367_2018_Original_EPI1469951_2018-03-15
A/Michigan/359/2018|Original|EPI1469794|2018-03-08 -> A_Michigan_359_2018_Original_EPI1469794_2018-03-08
A/Michigan/340/2018|Original|EPI1469502|2018-02-22 -> A_Michigan_340_2018_Original_EPI1469502_2018-02-22
A/Michigan/311/2018|Original|EPI1469443|2018-02-12 -> A_Michigan_311_2018_Original_EPI1469443_2018-02-12
A/Michigan/299/2018|Original|EPI1469362|2018-02-08 -> A_Michigan_299_2018_Original_EPI1469362_2018-02-08
A/Michigan/293/2018|Original|EPI1469331|2018-02-07 -> A_Michigan_293_2018_Original_EPI1469331_2018-02-07
A/Michigan/283/2018|Original|EPI1469144|2018-02-06 -> A_Michigan_283_2018_Original_EPI1469144_2018-02-06
A/Michigan/187/2018|Original|EPI1468383|2018-01-23 -> A_Michigan_187_2018_Original_EPI1468383_2018-01-23
A/Zambia/1-390/2018|SIAT1|EPI1506623|2018-09-25 -> A_Zambia_1-390_2018_SIAT1_EPI1506623_2018-09-25
A/Alicante/19_1076_20180120|Direct_sequencing|EPI1513644|2018-01-20 -> A_Alicante_19_1076_20180120_Direct_sequencing_EPI1513644_2018-01-20
A/Alicante/19_1032_20180117|Direct_sequencing|EPI1513643|2018-01-17 -> A_Alicante_19_1032_20180117_Direct_sequencing_EPI1513643_2018-01-17
A/Germany/7360/2018|passage:_Original|EPI1531526|2018-03-29 -> A_Germany_7360_2018_passage__Original_EPI1531526_2018-03-29
A/New_Jersey/7727/2018|passage:_Original|EPI1524829|2018-12-28 -> A_New_Jersey_7727_2018_passage__Original_EPI1524829_2018-12-28
A/Colorado/7683/2018|passage:_Original|EPI1524637|2018-12-26 -> A_Colorado_7683_2018_passage__Original_EPI1524637_2018-12-26
A/Florida/7692/2018|passage:_Original|EPI1524272|2018-12-12 -> A_Florida_7692_2018_passage__Original_EPI1524272_2018-12-12
A/Japan/NHRC-OID_FDX70487/2018||EPI1523984|2018-11-06 -> A_Japan_NHRC-OID_FDX70487_2018__EPI1523984_2018-11-06
A/India/Pun-1847801/2018||EPI1521699|2018-10-17 -> A_India_Pun-1847801_2018__EPI1521699_2018-10-17
A/Malaysia/RP0115/2018|X,_SIAT1|EPI1550172|2018-12-31 -> A_Malaysia_RP0115_2018_X__SIAT1_EPI1550172_2018-12-31
A/Singapore/SGH0664/2018|clinical_specimen|EPI1594479|2018-12-07 -> A_Singapore_SGH0664_2018_clinical_specimen_EPI1594479_2018-12-07
A/Ayutthaya/2444/18|clinical_specimen|EPI1590516|2018-10-05 -> A_Ayutthaya_2444_18_clinical_specimen_EPI1590516_2018-10-05
A/England/fmhwY2NxZm9pZg/2018|SIAT3/SIAT1|EPI1583831|2018-12-19 -> A_England_fmhwY2NxZm9pZg_2018_SIAT3_SIAT1_EPI1583831_2018-12-19
A/South_Australia/151/2018||EPI1613853|2018-10-30 -> A_South_Australia_151_2018__EPI1613853_2018-10-30
A/Perth/4/2018||EPI1613517|2018-01-22 -> A_Perth_4_2018__EPI1613517_2018-01-22
A/Quebec/055/2018||EPI1610990|2018-01-24 -> A_Quebec_055_2018__EPI1610990_2018-01-24
A/Ontario/199/2018||EPI1610899|2018-03-02 -> A_Ontario_199_2018__EPI1610899_2018-03-02
A/Ontario/207/2018||EPI1610864|2018-03-13 -> A_Ontario_207_2018__EPI1610864_2018-03-13
A/Quebec/186/2018||EPI1610830|2018-02-28 -> A_Quebec_186_2018__EPI1610830_2018-02-28
A/British_Columbia/055/2018||EPI1610743|2018-01-22 -> A_British_Columbia_055_2018__EPI1610743_2018-01-22
A/Quebec/135/2018||EPI1610711|2018-02-14 -> A_Quebec_135_2018__EPI1610711_2018-02-14
A/Ontario/054/2018||EPI1610708|2018-01-17 -> A_Ontario_054_2018__EPI1610708_2018-01-17
A/British_Columbia/087/2018||EPI1610697|2018-03-01 -> A_British_Columbia_087_2018__EPI1610697_2018-03-01
A/Ontario/200/2018||EPI1610691|2018-03-02 -> A_Ontario_200_2018__EPI1610691_2018-03-02
A/Quebec/122/2018||EPI1610689|2018-02-12 -> A_Quebec_122_2018__EPI1610689_2018-02-12
A/Ontario/201/2018||EPI1610658|2018-03-05 -> A_Ontario_201_2018__EPI1610658_2018-03-05
A/British_Columbia/031/2018||EPI1610656|2018-01-11 -> A_British_Columbia_031_2018__EPI1610656_2018-01-11
A/Quebec/207/2018||EPI1610644|2018-03-12 -> A_Quebec_207_2018__EPI1610644_2018-03-12
A/British_Columbia/056/2018||EPI1610628|2018-02-09 -> A_British_Columbia_056_2018__EPI1610628_2018-02-09
A/Quebec/159/2018||EPI1610609|2018-02-19 -> A_Quebec_159_2018__EPI1610609_2018-02-19
A/Guam/7222/2018|passage:_Original|EPI1541171|2018-05-03 -> A_Guam_7222_2018_passage__Original_EPI1541171_2018-05-03
A/Florida/7213/2018|passage:_Original|EPI1541162|2018-02-01 -> A_Florida_7213_2018_passage__Original_EPI1541162_2018-02-01
A/South_Dakota/7178/2018|passage:_Original|EPI1540557|2018-03-08 -> A_South_Dakota_7178_2018_passage__Original_EPI1540557_2018-03-08
A/Oklahoma/7177/2018|passage:_Original|EPI1540556|2018-01-16 -> A_Oklahoma_7177_2018_passage__Original_EPI1540556_2018-01-16
A/Japan/7163/2018|passage:_Original|EPI1540542|2018-03-04 -> A_Japan_7163_2018_passage__Original_EPI1540542_2018-03-04
A/Delaware/7123/2018|passage:_Original|EPI1540502|2018-02-06 -> A_Delaware_7123_2018_passage__Original_EPI1540502_2018-02-06
A/Alaska/7118/2018|passage:_Original|EPI1540497|2018-02-07 -> A_Alaska_7118_2018_passage__Original_EPI1540497_2018-02-07
A/England/7014/2018|passage:_PMK1|EPI1540065|2018-01-08 -> A_England_7014_2018_passage__PMK1_EPI1540065_2018-01-08
A/Texas/6977/2018|passage:_Original|EPI1539572|2018-01-02 -> A_Texas_6977_2018_passage__Original_EPI1539572_2018-01-02
A/Texas/6972/2018|passage:_Original|EPI1539567|2018-02-05 -> A_Texas_6972_2018_passage__Original_EPI1539567_2018-02-05
A/Maryland/6961/2018|passage:_Original|EPI1539556|2018-01-25 -> A_Maryland_6961_2018_passage__Original_EPI1539556_2018-01-25
A/Germany/6943/2018|passage:_Original|EPI1539538|2018-01-04 -> A_Germany_6943_2018_passage__Original_EPI1539538_2018-01-04
A/New_Mexico/7375/2018|passage:_Original|EPI1532112|2018-02-07 -> A_New_Mexico_7375_2018_passage__Original_EPI1532112_2018-02-07
A/Germany/7345/2018|passage:_Original|EPI1531792|2018-03-13 -> A_Germany_7345_2018_passage__Original_EPI1531792_2018-03-13
A/Arizona/7326/2018|passage:_Original|EPI1531656|2018-02-05 -> A_Arizona_7326_2018_passage__Original_EPI1531656_2018-02-05
A/Santiago/PUC-MVL_025/2018||EPI1585115|2018-06-04 -> A_Santiago_PUC-MVL_025_2018__EPI1585115_2018-06-04
A/Texas/6862/2018|PMK1|EPI1565232|2018-01-11 -> A_Texas_6862_2018_PMK1_EPI1565232_2018-01-11
A/Japan/6850/2018|Original|EPI1565220|2018-02-08 -> A_Japan_6850_2018_Original_EPI1565220_2018-02-08
A/Oklahoma/6824/2018|PMK1|EPI1565194|2018-01-22 -> A_Oklahoma_6824_2018_PMK1_EPI1565194_2018-01-22
A/Nebraska/6802/2018|PMK1|EPI1565172|2018-01-23 -> A_Nebraska_6802_2018_PMK1_EPI1565172_2018-01-23
A/Maryland/6800/2018|PMK1|EPI1565170|2018-01-23 -> A_Maryland_6800_2018_PMK1_EPI1565170_2018-01-23
A/California/6763/2018|PMK1|EPI1565133|2018-01-22 -> A_California_6763_2018_PMK1_EPI1565133_2018-01-22
A/Florida/7501/2018|Original|EPI1551893|2018-09-28 -> A_Florida_7501_2018_Original_EPI1551893_2018-09-28
A/New_York/7578/2018|Original|EPI1539097|2018-12-12 -> A_New_York_7578_2018_Original_EPI1539097_2018-12-12
A/Myanmar/18M126/2018|MDCK2|EPI2047704|2018-08-24 -> A_Myanmar_18M126_2018_MDCK2_EPI2047704_2018-08-24
A/Myanmar/18M90/2018|MDCK2|EPI2047679|2018-08-17 -> A_Myanmar_18M90_2018_MDCK2_EPI2047679_2018-08-17
A/Myanmar/18M66/2018|MDCK2|EPI2047663|2018-08-09 -> A_Myanmar_18M66_2018_MDCK2_EPI2047663_2018-08-09
A/Myanmar/18M158/2018|MDCK2|EPI1804624|2018-08-31 -> A_Myanmar_18M158_2018_MDCK2_EPI1804624_2018-08-31
A/Myanmar/18M145/2018|MDCK2|EPI1804623|2018-08-27 -> A_Myanmar_18M145_2018_MDCK2_EPI1804623_2018-08-27
A/Myanmar/18M141/2018|MDCK2|EPI1804621|2018-08-24 -> A_Myanmar_18M141_2018_MDCK2_EPI1804621_2018-08-24
A/Myanmar/18M066/2018|MDCK2|EPI1804614|2018-08-10 -> A_Myanmar_18M066_2018_MDCK2_EPI1804614_2018-08-10
A/Michigan/UOM150524133819/2018|ORI|EPI2169653|2018-04-03 -> A_Michigan_UOM150524133819_2018_ORI_EPI2169653_2018-04-03
A/Michigan/UOM150524133818/2018|ORI|EPI2169645|2018-04-01 -> A_Michigan_UOM150524133818_2018_ORI_EPI2169645_2018-04-01
A/Michigan/UOM150524133853/2018|ORI|EPI2169573|2018-03-01 -> A_Michigan_UOM150524133853_2018_ORI_EPI2169573_2018-03-01
A/Michigan/UOM150524133780/2018|ORI|EPI2169389|2018-02-12 -> A_Michigan_UOM150524133780_2018_ORI_EPI2169389_2018-02-12
A/Michigan/UOM150524133717/2018|ORI|EPI2168973|2018-01-23 -> A_Michigan_UOM150524133717_2018_ORI_EPI2168973_2018-01-23
A/Michigan/UOM150524133691/2018|ORI|EPI2168805|2018-01-16 -> A_Michigan_UOM150524133691_2018_ORI_EPI2168805_2018-01-16
A/Michigan/UOM150524133684/2018|ORI|EPI2168757|2018-01-13 -> A_Michigan_UOM150524133684_2018_ORI_EPI2168757_2018-01-13
A/Michigan/UOM150524133677/2018|ORI|EPI2168677|2018-01-12 -> A_Michigan_UOM150524133677_2018_ORI_EPI2168677_2018-01-12
A/Michigan/UOM150524133664/2018|ORI|EPI2168593|2018-01-09 -> A_Michigan_UOM150524133664_2018_ORI_EPI2168593_2018-01-09
A/Mexico/MPA053/2018||EPI1977320|2018-01-24 -> A_Mexico_MPA053_2018__EPI1977320_2018-01-24
A/Mexico/MPA026/2018||EPI1977309|2018-01-22 -> A_Mexico_MPA026_2018__EPI1977309_2018-01-22
A/Mexico/MPA019/2018||EPI1977307|2018-01-19 -> A_Mexico_MPA019_2018__EPI1977307_2018-01-19
A/Mexico/MPA018/2018||EPI1977306|2018-01-19 -> A_Mexico_MPA018_2018__EPI1977306_2018-01-19
A/Thailand/CU-B28847/2018||EPI1901833|2018-06-07 -> A_Thailand_CU-B28847_2018__EPI1901833_2018-06-07
A/Qatar/N-129-HA/2018||EPI1896375|2018-02-01 -> A_Qatar_N-129-HA_2018__EPI1896375_2018-02-01
A/Qatar/N-120-HA/2018||EPI1896367|2018-02-01 -> A_Qatar_N-120-HA_2018__EPI1896367_2018-02-01
A/Qatar/F-CACO2-203-P3-2_HA/2018||EPI1896362|2018-03-01 -> A_Qatar_F-CACO2-203-P3-2_HA_2018__EPI1896362_2018-03-01
A/Keelung/R0014/2018||EPI1894123|2018-09-01 -> A_Keelung_R0014_2018__EPI1894123_2018-09-01
A/Baltimore/T0205/2018||EPI1893612|2018-09-01 -> A_Baltimore_T0205_2018__EPI1893612_2018-09-01
A/Baltimore/T0151/2018||EPI1893578|2018-09-01 -> A_Baltimore_T0151_2018__EPI1893578_2018-09-01
A/District_of_Columbia/T0230/2018||EPI1893355|2018-09-01 -> A_District_of_Columbia_T0230_2018__EPI1893355_2018-09-01
A/Taipei/R0067/2018||EPI1893109|2018-09-01 -> A_Taipei_R0067_2018__EPI1893109_2018-09-01
A/Seoul/1287/2018||EPI1788757|2018-03-05 -> A_Seoul_1287_2018__EPI1788757_2018-03-05
A/Selangor/20214/2018||EPI1777789|2018-12-03 -> A_Selangor_20214_2018__EPI1777789_2018-12-03
A/Santiago/PUC-MVL_UNK002/2018|NA|EPI1776864|2018-08-01 -> A_Santiago_PUC-MVL_UNK002_2018_NA_EPI1776864_2018-08-01
A/Victoria/2052/2018||EPI1616517|2018-09-09 -> A_Victoria_2052_2018__EPI1616517_2018-09-09
A/South_Australia/79/2018||EPI1614453|2018-09-19 -> A_South_Australia_79_2018__EPI1614453_2018-09-19
A/South_Australia/4/2019|SIAT1|EPI1371913|2019-01-01 -> A_South_Australia_4_2019_SIAT1_EPI1371913_2019-01-01
A/Colombia/0082/2019|Original|EPI1368562|2019-01-01 -> A_Colombia_0082_2019_Original_EPI1368562_2019-01-01
A/Macau/600004/2019|MDCK-2|EPI1360004|2019-01-02 -> A_Macau_600004_2019_MDCK-2_EPI1360004_2019-01-02
A/Ulaanbaatar/163/2019|C_1_+SIAT1|EPI1370435|2019-01-09 -> A_Ulaanbaatar_163_2019_C_1__SIAT1_EPI1370435_2019-01-09
A/Israel/T-850/2019|cs|EPI1354581|2019-01-15 -> A_Israel_T-850_2019_cs_EPI1354581_2019-01-15
A/Norway/241/2019|SIAT1|EPI1371539|2019-01-15 -> A_Norway_241_2019_SIAT1_EPI1371539_2019-01-15
A/Belgium/S0307/2019|cs|EPI1380094|2019-01-20 -> A_Belgium_S0307_2019_cs_EPI1380094_2019-01-20
A/Belgium/S0224/2019|cs|EPI1380087|2019-01-14 -> A_Belgium_S0224_2019_cs_EPI1380087_2019-01-14
A/Erzurum/E5/2019|SIAT1|EPI1370187|2019-01-02 -> A_Erzurum_E5_2019_SIAT1_EPI1370187_2019-01-02
A/Ankara/94/2019|SIAT1|EPI1370139|2019-01-09 -> A_Ankara_94_2019_SIAT1_EPI1370139_2019-01-09
A/Chongqing-Banan/16/2019|C1|EPI1353029|2019-01-04 -> A_Chongqing-Banan_16_2019_C1_EPI1353029_2019-01-04
A/Gansu-Chengguan/515/2019|C1|EPI1353011|2019-01-07 -> A_Gansu-Chengguan_515_2019_C1_EPI1353011_2019-01-07
A/Guizhou-Kaili/15/2019|C1|EPI1351296|2019-01-01 -> A_Guizhou-Kaili_15_2019_C1_EPI1351296_2019-01-01
A/Netherlands/00370/2019|Original|EPI1377169|2019-02-12 -> A_Netherlands_00370_2019_Original_EPI1377169_2019-02-12
A/Netherlands/00253/2019|Original|EPI1367341|2019-02-04 -> A_Netherlands_00253_2019_Original_EPI1367341_2019-02-04
A/Florida/06/2019|Original|EPI1362065|2019-01-14 -> A_Florida_06_2019_Original_EPI1362065_2019-01-14
A/Utah/11/2019|Original|EPI1372705|2019-01-31 -> A_Utah_11_2019_Original_EPI1372705_2019-01-31
A/CastillaLaMancha/221/2019|Clinical_Specimen|EPI1358749|2019-01-09 -> A_CastillaLaMancha_221_2019_Clinical_Specimen_EPI1358749_2019-01-09
A/Greece/195/2019|cs|EPI1371427|2019-01-18 -> A_Greece_195_2019_cs_EPI1371427_2019-01-18
A/Finland/25/2019||EPI1380210|2019-02-14 -> A_Finland_25_2019__EPI1380210_2019-02-14
A/Finland/21/2019||EPI1380206|2019-02-09 -> A_Finland_21_2019__EPI1380206_2019-02-09
A/New_Mexico/08/2019|Original|EPI1372674|2019-01-28 -> A_New_Mexico_08_2019_Original_EPI1372674_2019-01-28
A/Florida/03/2019|Original|EPI1362223|2019-01-09 -> A_Florida_03_2019_Original_EPI1362223_2019-01-09
A/Missouri/05/2019|Original|EPI1372611|2019-01-23 -> A_Missouri_05_2019_Original_EPI1372611_2019-01-23
A/Wisconsin/07/2019|Original|EPI1361895|2019-01-20 -> A_Wisconsin_07_2019_Original_EPI1361895_2019-01-20
A/California/40/2019|Original|EPI1372412|2019-02-06 -> A_California_40_2019_Original_EPI1372412_2019-02-06
A/Austria/1117700/2019|Siat1|EPI1364913|2019-01-16 -> A_Austria_1117700_2019_Siat1_EPI1364913_2019-01-16
A/Ontario/RV0849/2019|P1|EPI1370248|2019-01-05 -> A_Ontario_RV0849_2019_P1_EPI1370248_2019-01-05
A/Ontario/RV0833/2019|P1|EPI1370244|2019-01-28 -> A_Ontario_RV0833_2019_P1_EPI1370244_2019-01-28
A/Ontario/RV0822/2019|P1|EPI1370240|2019-01-21 -> A_Ontario_RV0822_2019_P1_EPI1370240_2019-01-21
A/Ontario/RV0821/2019|P1|EPI1370239|2019-01-22 -> A_Ontario_RV0821_2019_P1_EPI1370239_2019-01-22
A/Ontario/RV0814/2019|P1|EPI1370235|2019-01-21 -> A_Ontario_RV0814_2019_P1_EPI1370235_2019-01-21
A/Catalonia/NSVH100969048/2019|Original|EPI1364622|2019-01-21 -> A_Catalonia_NSVH100969048_2019_Original_EPI1364622_2019-01-21
A/Catalonia/NSVH100964724/2019|Original|EPI1354605|2019-01-14 -> A_Catalonia_NSVH100964724_2019_Original_EPI1354605_2019-01-14
A/Catalonia/NSVH100964178/2019|Original|EPI1354603|2019-01-13 -> A_Catalonia_NSVH100964178_2019_Original_EPI1354603_2019-01-13
A/Catalonia/NSVH100963901/2019|Original|EPI1354601|2019-01-13 -> A_Catalonia_NSVH100963901_2019_Original_EPI1354601_2019-01-13
A/Catalonia/NSVH100962279/2019|Original|EPI1354599|2019-01-10 -> A_Catalonia_NSVH100962279_2019_Original_EPI1354599_2019-01-10
A/Catalonia/NSVH100960162/2019|Original|EPI1354598|2019-01-07 -> A_Catalonia_NSVH100960162_2019_Original_EPI1354598_2019-01-07
A/Catalonia/NSVH100959165/2019|Original|EPI1354596|2019-01-05 -> A_Catalonia_NSVH100959165_2019_Original_EPI1354596_2019-01-05
A/Catalonia/NSVH110741313/2019|Original|EPI1352622|2019-01-06 -> A_Catalonia_NSVH110741313_2019_Original_EPI1352622_2019-01-06
A/Alberta/RV0745/2019|P1|EPI1366128|2019-01-07 -> A_Alberta_RV0745_2019_P1_EPI1366128_2019-01-07
A/Yasothon/21/19|Clinical_Specimen|EPI1373442|2019-01-03 -> A_Yasothon_21_19_Clinical_Specimen_EPI1373442_2019-01-03
A/Netherlands/10088/2019|Original|EPI1371811|2019-02-15 -> A_Netherlands_10088_2019_Original_EPI1371811_2019-02-15
A/Netherlands/10071/2019|Original|EPI1365215|2019-02-07 -> A_Netherlands_10071_2019_Original_EPI1365215_2019-02-07
A/Netherlands/10062/2019|Original|EPI1365199|2019-02-06 -> A_Netherlands_10062_2019_Original_EPI1365199_2019-02-06
A/Netherlands/10060/2019|Original|EPI1365195|2019-02-05 -> A_Netherlands_10060_2019_Original_EPI1365195_2019-02-05
A/Netherlands/10023/2019|Original|EPI1360098|2019-01-24 -> A_Netherlands_10023_2019_Original_EPI1360098_2019-01-24
A/Saint-Petersburg/RII-563S/2019|Original|EPI1352175|2019-01-15 -> A_Saint-Petersburg_RII-563S_2019_Original_EPI1352175_2019-01-15
A/Ontario/RV0968/2019|P1|EPI1378172|2019-01-29 -> A_Ontario_RV0968_2019_P1_EPI1378172_2019-01-29
A/Ontario/RV0463/2019|P1|EPI1363655|2019-01-16 -> A_Ontario_RV0463_2019_P1_EPI1363655_2019-01-16
A/Nordrhein-Westfalen/22/2019|Original|EPI1378249|2019-01-28 -> A_Nordrhein-Westfalen_22_2019_Original_EPI1378249_2019-01-28
A/Berlin/8/2019|Original|EPI1378243|2019-01-21 -> A_Berlin_8_2019_Original_EPI1378243_2019-01-21
A/Trollhattan/1/2019|Direct|EPI1377496|2019-01-29 -> A_Trollhattan_1_2019_Direct_EPI1377496_2019-01-29
A/Orebro/1/2019|Direct|EPI1346162|2019-01-04 -> A_Orebro_1_2019_Direct_EPI1346162_2019-01-04
A/Bourgogne/1248/2019|PI|EPI1374961|2019-02-18 -> A_Bourgogne_1248_2019_PI_EPI1374961_2019-02-18
A/Paris/1226/2019|PI|EPI1374953|2019-02-18 -> A_Paris_1226_2019_PI_EPI1374953_2019-02-18
A/Paris/1148/2019|PI|EPI1374913|2019-02-13 -> A_Paris_1148_2019_PI_EPI1374913_2019-02-13
A/Lorraine/1049/2019|PI|EPI1374841|2019-02-11 -> A_Lorraine_1049_2019_PI_EPI1374841_2019-02-11
A/Bretagne/942/2019|PI|EPI1374652|2019-02-08 -> A_Bretagne_942_2019_PI_EPI1374652_2019-02-08
A/Basse_Normandie/626/2019|PI|EPI1360306|2019-01-28 -> A_Basse_Normandie_626_2019_PI_EPI1360306_2019-01-28
A/Haute_Normandie/337/2019|PI|EPI1355689|2019-01-21 -> A_Haute_Normandie_337_2019_PI_EPI1355689_2019-01-21
A/Saint-Petersburg/RII-492S/2019|Original|EPI1352151|2019-01-13 -> A_Saint-Petersburg_RII-492S_2019_Original_EPI1352151_2019-01-13
A/Ulaanbaatar/544/2019|c1|EPI1355119|2019-01-16 -> A_Ulaanbaatar_544_2019_c1_EPI1355119_2019-01-16
A/Baden-Wuerttemberg/3/2019|Original|EPI1351611|2019-01-07 -> A_Baden-Wuerttemberg_3_2019_Original_EPI1351611_2019-01-07
A/Saint-Petersburg/419/2019|Original|EPI1385691|2019-01-01 -> A_Saint-Petersburg_419_2019_Original_EPI1385691_2019-01-01
A/Genova/03/2019||EPI1385051|2019-02-28 -> A_Genova_03_2019__EPI1385051_2019-02-28
A/South_Australia/18/2019|SIAT1|EPI1387430|2019-01-14 -> A_South_Australia_18_2019_SIAT1_EPI1387430_2019-01-14
A/South_Australia/86/2019|SIAT1|EPI1387322|2019-01-27 -> A_South_Australia_86_2019_SIAT1_EPI1387322_2019-01-27
A/South_Australia/81/2019|SIAT1|EPI1387310|2019-01-19 -> A_South_Australia_81_2019_SIAT1_EPI1387310_2019-01-19
A/Sydney/1006/2019|SIAT1|EPI1384057|2019-01-14 -> A_Sydney_1006_2019_SIAT1_EPI1384057_2019-01-14
A/Darwin/61/2019|MDCK2|EPI1387382|2019-01-29 -> A_Darwin_61_2019_MDCK2_EPI1387382_2019-01-29
A/Singapore/GP0245/2019|clinical_specimen|EPI1388237|2019-02-07 -> A_Singapore_GP0245_2019_clinical_specimen_EPI1388237_2019-02-07
A/Singapore/EN0025/2019|clinical_specimen|EPI1387973|2019-01-11 -> A_Singapore_EN0025_2019_clinical_specimen_EPI1387973_2019-01-11
A/MIYAGI/11/2019|AX-4_1_+SIAT1|EPI1389931|2019-01-23 -> A_MIYAGI_11_2019_AX-4_1__SIAT1_EPI1389931_2019-01-23
A/Sydney/25/2019|MDCK-Siat,_SIAT1|EPI1387370|2019-01-21 -> A_Sydney_25_2019_MDCK-Siat__SIAT1_EPI1387370_2019-01-21
A/Sydney/11/2019|MDCK-Siat,_SIAT1|EPI1387355|2019-01-14 -> A_Sydney_11_2019_MDCK-Siat__SIAT1_EPI1387355_2019-01-14
A/Ireland/12941/2019||EPI1381284|2019-01-25 -> A_Ireland_12941_2019__EPI1381284_2019-01-25
A/KANAGAWA/ZC1843/2019|SIAT_0_+1|EPI1381355|2019-02-06 -> A_KANAGAWA_ZC1843_2019_SIAT_0__1_EPI1381355_2019-02-06
A/Neimenggu-Erlianhaote/1108/2019|C2|EPI1380790|2019-01-22 -> A_Neimenggu-Erlianhaote_1108_2019_C2_EPI1380790_2019-01-22
A/Shandong-Zhangdian/193/2019|C2|EPI1380772|2019-01-29 -> A_Shandong-Zhangdian_193_2019_C2_EPI1380772_2019-01-29
A/Gansu-Hezuo/141/2019|C1|EPI1380760|2019-01-23 -> A_Gansu-Hezuo_141_2019_C1_EPI1380760_2019-01-23
A/Shanghai-Pudongxin/185/2019|C2+S1|EPI1380649|2019-01-15 -> A_Shanghai-Pudongxin_185_2019_C2_S1_EPI1380649_2019-01-15
A/Hubei-Maojian/1114/2019|C2+S1|EPI1380640|2019-01-09 -> A_Hubei-Maojian_1114_2019_C2_S1_EPI1380640_2019-01-09
A/Zhejiang-Haishu/1190/2019|C2|EPI1380631|2019-01-24 -> A_Zhejiang-Haishu_1190_2019_C2_EPI1380631_2019-01-24
A/Netherlands/00690/2019|Original|EPI1393786|2019-03-04 -> A_Netherlands_00690_2019_Original_EPI1393786_2019-03-04
A/Netherlands/00657/2019|Original|EPI1393766|2019-03-04 -> A_Netherlands_00657_2019_Original_EPI1393766_2019-03-04
A/Netherlands/00580/2019|Original|EPI1384846|2019-02-16 -> A_Netherlands_00580_2019_Original_EPI1384846_2019-02-16
A/New_Mexico/16/2019|Original|EPI1396003|2019-02-25 -> A_New_Mexico_16_2019_Original_EPI1396003_2019-02-25
A/Mississippi/17/2019|Original|EPI1397171|2019-03-06 -> A_Mississippi_17_2019_Original_EPI1397171_2019-03-06
A/Michigan/34/2019|Original|EPI1396186|2019-02-02 -> A_Michigan_34_2019_Original_EPI1396186_2019-02-02
A/Michigan/36/2019|Original|EPI1396170|2019-02-07 -> A_Michigan_36_2019_Original_EPI1396170_2019-02-07
A/Tennessee/10/2019|Original|EPI1387110|2019-02-04 -> A_Tennessee_10_2019_Original_EPI1387110_2019-02-04
A/Arizona/14/2019|Original|EPI1395883|2019-02-03 -> A_Arizona_14_2019_Original_EPI1395883_2019-02-03
A/California/60/2019|Original|EPI1396091|2019-02-11 -> A_California_60_2019_Original_EPI1396091_2019-02-11
A/Austria/1123853/2019|Siat1|EPI1381510|2019-02-09 -> A_Austria_1123853_2019_Siat1_EPI1381510_2019-02-09
A/Austria/1121042/2019|Siat1|EPI1381462|2019-01-30 -> A_Austria_1121042_2019_Siat1_EPI1381462_2019-01-30
A/Catalonia/0751569S/2019|Original|EPI1393939|2019-01-17 -> A_Catalonia_0751569S_2019_Original_EPI1393939_2019-01-17
A/Roma/23/2019||EPI1381385|2019-02-04 -> A_Roma_23_2019__EPI1381385_2019-02-04
A/Ontario/RV1273/2019|P1|EPI1394540|2019-02-26 -> A_Ontario_RV1273_2019_P1_EPI1394540_2019-02-26
A/Ontario/RV1199/2019|P1|EPI1394110|2019-02-02 -> A_Ontario_RV1199_2019_P1_EPI1394110_2019-02-02
A/Ontario/RV1192/2019|P1|EPI1394107|2019-02-11 -> A_Ontario_RV1192_2019_P1_EPI1394107_2019-02-11
A/Ontario/RV1228/2019|P1|EPI1393546|2019-02-22 -> A_Ontario_RV1228_2019_P1_EPI1393546_2019-02-22
A/Ontario/RV1064/2019|P1|EPI1385091|2019-02-08 -> A_Ontario_RV1064_2019_P1_EPI1385091_2019-02-08
A/Ulaanbaatar/786/2019|c1|EPI1384525|2019-01-28 -> A_Ulaanbaatar_786_2019_c1_EPI1384525_2019-01-28
A/Catalonia/NSVH100988512/2019|Original|EPI1390356|2019-02-20 -> A_Catalonia_NSVH100988512_2019_Original_EPI1390356_2019-02-20
A/Catalonia/NSVH100984178/2019|Original|EPI1390334|2019-02-13 -> A_Catalonia_NSVH100984178_2019_Original_EPI1390334_2019-02-13
A/Catalonia/NSVH100983348/2019|Original|EPI1390325|2019-02-11 -> A_Catalonia_NSVH100983348_2019_Original_EPI1390325_2019-02-11
A/Catalonia/NSVH100981939/2019|Original|EPI1390319|2019-02-09 -> A_Catalonia_NSVH100981939_2019_Original_EPI1390319_2019-02-09
A/Catalonia/NSVH100979848/2019|Original|EPI1390310|2019-02-06 -> A_Catalonia_NSVH100979848_2019_Original_EPI1390310_2019-02-06
A/Baden-Wurttemberg/27/2019|C1/SIAT1|EPI1392890|2019-02-04 -> A_Baden-Wurttemberg_27_2019_C1_SIAT1_EPI1392890_2019-02-04
A/Milano/255/2019||EPI1385058|2019-02-18 -> A_Milano_255_2019__EPI1385058_2019-02-18
A/Milano/256/2019||EPI1384280|2019-02-18 -> A_Milano_256_2019__EPI1384280_2019-02-18
A/Milano/230/2019||EPI1384278|2019-02-12 -> A_Milano_230_2019__EPI1384278_2019-02-12
A/Netherlands/10129/2019|Original|EPI1383415|2019-02-26 -> A_Netherlands_10129_2019_Original_EPI1383415_2019-02-26
A/Luxembourg/19008306/2019||EPI1390118|2019-02-13 -> A_Luxembourg_19008306_2019__EPI1390118_2019-02-13
A/Luxembourg/19007251/2019||EPI1384589|2019-02-04 -> A_Luxembourg_19007251_2019__EPI1384589_2019-02-04
A/Luxembourg/19008039/2019||EPI1384584|2019-02-11 -> A_Luxembourg_19008039_2019__EPI1384584_2019-02-11
A/Luxembourg/19008019/2019||EPI1384579|2019-02-12 -> A_Luxembourg_19008019_2019__EPI1384579_2019-02-12
A/Padova/31/2019||EPI1384261|2019-02-28 -> A_Padova_31_2019__EPI1384261_2019-02-28
A/Padova/30/2019||EPI1384257|2019-02-28 -> A_Padova_30_2019__EPI1384257_2019-02-28
A/Padova/29/2019||EPI1384256|2019-02-27 -> A_Padova_29_2019__EPI1384256_2019-02-27
A/Padova/24/2019||EPI1384244|2019-02-23 -> A_Padova_24_2019__EPI1384244_2019-02-23
A/Ulaanbaatar/821/2019||EPI1384527|2019-01-28 -> A_Ulaanbaatar_821_2019__EPI1384527_2019-01-28
A/Switzerland/0228/2019|original|EPI1385212|2019-02-18 -> A_Switzerland_0228_2019_original_EPI1385212_2019-02-18
A/Ancona/10/2019||EPI1383643|2019-03-01 -> A_Ancona_10_2019__EPI1383643_2019-03-01
A/Saint-Petersburg/RII-2668S/2019|Original|EPI1383430|2019-02-24 -> A_Saint-Petersburg_RII-2668S_2019_Original_EPI1383430_2019-02-24
A/Saint-Petersburg/RII-2574S/2019|Original|EPI1383427|2019-02-19 -> A_Saint-Petersburg_RII-2574S_2019_Original_EPI1383427_2019-02-19
A/La-Rochelle/0214/2019|Original|EPI1385044|2019-01-16 -> A_La-Rochelle_0214_2019_Original_EPI1385044_2019-01-16
A/Ontario/RV1233/2019|P1|EPI1393550|2019-02-21 -> A_Ontario_RV1233_2019_P1_EPI1393550_2019-02-21
A/Ontario/RV1118/2019|P1|EPI1385109|2019-02-08 -> A_Ontario_RV1118_2019_P1_EPI1385109_2019-02-08
A/Ontario/RV1269/2019|P1|EPI1393559|2019-02-22 -> A_Ontario_RV1269_2019_P1_EPI1393559_2019-02-22
A/British_Columbia/062/2019|Original|EPI1386800|2019-01-31 -> A_British_Columbia_062_2019_Original_EPI1386800_2019-01-31
A/British_Columbia/048/2019|Original|EPI1386798|2019-01-22 -> A_British_Columbia_048_2019_Original_EPI1386798_2019-01-22
A/Valencia/07_1147_20190107|Direct_sequencing|EPI1384238|2019-01-07 -> A_Valencia_07_1147_20190107_Direct_sequencing_EPI1384238_2019-01-07
A/Castellon/02_1187_20190117|Direct_sequencing|EPI1384223|2019-01-17 -> A_Castellon_02_1187_20190117_Direct_sequencing_EPI1384223_2019-01-17
A/Denmark/885/2019||EPI1381240|2019-01-24 -> A_Denmark_885_2019__EPI1381240_2019-01-24
A/Denmark/991/2019||EPI1381234|2019-01-28 -> A_Denmark_991_2019__EPI1381234_2019-01-28
A/Denmark/528/2019||EPI1381232|2019-01-21 -> A_Denmark_528_2019__EPI1381232_2019-01-21
A/Denmark/652/2019||EPI1380610|2019-01-15 -> A_Denmark_652_2019__EPI1380610_2019-01-15
A/Baden-Wuerttemberg/84/2019|Original|EPI1388876|2019-02-25 -> A_Baden-Wuerttemberg_84_2019_Original_EPI1388876_2019-02-25
A/Franche_Comte/1387/2019|PI|EPI1383574|2019-02-15 -> A_Franche_Comte_1387_2019_PI_EPI1383574_2019-02-15
A/Nord_Pas_de_Calais/1350/2019|PI|EPI1383558|2019-02-16 -> A_Nord_Pas_de_Calais_1350_2019_PI_EPI1383558_2019-02-16
A/KANAGAWA/ZC1854/2019|SIAT_0+1|EPI1398394|2019-02-23 -> A_KANAGAWA_ZC1854_2019_SIAT_0_1_EPI1398394_2019-02-23
A/Florida/33/2019|Original|EPI1428707|2019-03-12 -> A_Florida_33_2019_Original_EPI1428707_2019-03-12
A/Pakistan/542/2019|Original|EPI1410084|2019-01-23 -> A_Pakistan_542_2019_Original_EPI1410084_2019-01-23
A/New_York/18/2019|Original|EPI1428796|2019-02-22 -> A_New_York_18_2019_Original_EPI1428796_2019-02-22
A/Texas/113/2019|Original|EPI1421625|2019-03-06 -> A_Texas_113_2019_Original_EPI1421625_2019-03-06
A/North_Dakota/20/2019|Original|EPI1408774|2019-03-16 -> A_North_Dakota_20_2019_Original_EPI1408774_2019-03-16
A/Pennsylvania/571/2019|Original|EPI1429384|2019-02-26 -> A_Pennsylvania_571_2019_Original_EPI1429384_2019-02-26
A/Alaska/19/2019|Original|EPI1429615|2019-02-20 -> A_Alaska_19_2019_Original_EPI1429615_2019-02-20
A/Connecticut/21/2019|Original|EPI1428083|2019-03-06 -> A_Connecticut_21_2019_Original_EPI1428083_2019-03-06
A/Indiana/21/2019|Original|EPI1422074|2019-03-19 -> A_Indiana_21_2019_Original_EPI1422074_2019-03-19
A/Missouri/19/2019|Original|EPI1428273|2019-03-12 -> A_Missouri_19_2019_Original_EPI1428273_2019-03-12
A/Missouri/15/2019|Original|EPI1410199|2019-02-26 -> A_Missouri_15_2019_Original_EPI1410199_2019-02-26
A/Wisconsin/385/2019|Original|EPI1428329|2019-03-24 -> A_Wisconsin_385_2019_Original_EPI1428329_2019-03-24
A/Louisiana/27/2019|Original|EPI1428364|2019-03-25 -> A_Louisiana_27_2019_Original_EPI1428364_2019-03-25
A/Oklahoma/14/2019|Original|EPI1398129|2019-02-27 -> A_Oklahoma_14_2019_Original_EPI1398129_2019-02-27
A/South_Dakota/19/2019|Original|EPI1408743|2019-03-13 -> A_South_Dakota_19_2019_Original_EPI1408743_2019-03-13
A/Ohio/10/2019|Original|EPI1428153|2019-02-27 -> A_Ohio_10_2019_Original_EPI1428153_2019-02-27
A/California/101/2019|Original|EPI1422133|2019-03-04 -> A_California_101_2019_Original_EPI1422133_2019-03-04
A/California/108/2019|Original|EPI1421416|2019-03-18 -> A_California_108_2019_Original_EPI1421416_2019-03-18
A/California/88/2019|Original|EPI1409287|2019-02-28 -> A_California_88_2019_Original_EPI1409287_2019-02-28
A/California/93/2019|Original|EPI1409268|2019-03-07 -> A_California_93_2019_Original_EPI1409268_2019-03-07
A/California/94/2019|Original|EPI1409260|2019-03-13 -> A_California_94_2019_Original_EPI1409260_2019-03-13
A/Austria/1131176/2019|Siat1|EPI1420445|2019-03-05 -> A_Austria_1131176_2019_Siat1_EPI1420445_2019-03-05
A/Ontario/RV1614/2019|P1|EPI1430152|2019-03-22 -> A_Ontario_RV1614_2019_P1_EPI1430152_2019-03-22
A/Ontario/RV1609/2019|P1|EPI1430148|2019-03-12 -> A_Ontario_RV1609_2019_P1_EPI1430148_2019-03-12
A/Ontario/RV1488/2019|P1|EPI1415260|2019-03-12 -> A_Ontario_RV1488_2019_P1_EPI1415260_2019-03-12
A/Catalonia/NSVH100991794/2019|Original|EPI1416600|2019-02-25 -> A_Catalonia_NSVH100991794_2019_Original_EPI1416600_2019-02-25
A/Catalonia/NSVH100992245/2019|Original|EPI1398862|2019-02-26 -> A_Catalonia_NSVH100992245_2019_Original_EPI1398862_2019-02-26
A/Alberta/RV1694/2019|P1|EPI1430198|2019-02-24 -> A_Alberta_RV1694_2019_P1_EPI1430198_2019-02-24
A/Alberta/RV1436/2019|P1|EPI1415221|2019-02-13 -> A_Alberta_RV1436_2019_P1_EPI1415221_2019-02-13
A/Alberta/RV1435/2019|P1|EPI1415220|2019-02-08 -> A_Alberta_RV1435_2019_P1_EPI1415220_2019-02-08
A/HK/435/2019|MDCK|EPI1415358|2019-01-14 -> A_HK_435_2019_MDCK_EPI1415358_2019-01-14
A/Lebanon/207/2019|Original|EPI1410302|2019-02-02 -> A_Lebanon_207_2019_Original_EPI1410302_2019-02-02
A/Lebanon/231/2019|Original|EPI1410294|2019-01-30 -> A_Lebanon_231_2019_Original_EPI1410294_2019-01-30
A/Netherlands/10250/2019|Original|EPI1423241|2019-03-25 -> A_Netherlands_10250_2019_Original_EPI1423241_2019-03-25
A/Netherlands/10241/2019|Original|EPI1414546|2019-03-29 -> A_Netherlands_10241_2019_Original_EPI1414546_2019-03-29
A/Netherlands/10237/2019|Original|EPI1414538|2019-03-27 -> A_Netherlands_10237_2019_Original_EPI1414538_2019-03-27
A/Netherlands/10193/2019|Original|EPI1405572|2019-02-18 -> A_Netherlands_10193_2019_Original_EPI1405572_2019-02-18
A/Netherlands/10186/2019|Original|EPI1405538|2019-03-20 -> A_Netherlands_10186_2019_Original_EPI1405538_2019-03-20
A/Wrexham/6341/2019|original|EPI1414894|2019-03-23 -> A_Wrexham_6341_2019_original_EPI1414894_2019-03-23
A/Sosnovyi_Bor/RII-1864S/2019|Original|EPI1414419|2019-02-07 -> A_Sosnovyi_Bor_RII-1864S_2019_Original_EPI1414419_2019-02-07
A/Novgorod/CRIE/135/2019||EPI1415111|2019-01-15 -> A_Novgorod_CRIE_135_2019__EPI1415111_2019-01-15
A/Saskatchewan/RV1689/2019|P1|EPI1430193|2019-04-02 -> A_Saskatchewan_RV1689_2019_P1_EPI1430193_2019-04-02
A/Saskatchewan/RV1684/2019|P1|EPI1430189|2019-04-03 -> A_Saskatchewan_RV1684_2019_P1_EPI1430189_2019-04-03
A/Saskatchewan/RV1681/2019|P1|EPI1430187|2019-03-27 -> A_Saskatchewan_RV1681_2019_P1_EPI1430187_2019-03-27
A/Saskatchewan/RV1416/2019|P1|EPI1415214|2019-04-03 -> A_Saskatchewan_RV1416_2019_P1_EPI1415214_2019-04-03
A/Smolensk/CRIE/167/2019||EPI1415109|2019-01-15 -> A_Smolensk_CRIE_167_2019__EPI1415109_2019-01-15
A/Orenburg/CRIE/154/2019||EPI1415110|2019-01-19 -> A_Orenburg_CRIE_154_2019__EPI1415110_2019-01-19
A/Irkutsk/RII-2771S/2019|Original|EPI1414221|2019-02-16 -> A_Irkutsk_RII-2771S_2019_Original_EPI1414221_2019-02-16
A/England/92/2019|original|EPI1417969|2019-02-01 -> A_England_92_2019_original_EPI1417969_2019-02-01
A/Makhachkala/RII-2583S/2019|Original|EPI1414181|2019-02-14 -> A_Makhachkala_RII-2583S_2019_Original_EPI1414181_2019-02-14
A/Manitoba/RV1404/2019|P1|EPI1415438|2019-03-12 -> A_Manitoba_RV1404_2019_P1_EPI1415438_2019-03-12
A/Quebec/RV1593/2019|P1|EPI1426981|2019-03-27 -> A_Quebec_RV1593_2019_P1_EPI1426981_2019-03-27
A/Cheboksary/CRIE/180/2019||EPI1414918|2019-01-22 -> A_Cheboksary_CRIE_180_2019__EPI1414918_2019-01-22
A/Illinois/13/2019|Original|EPI1408692|2019-02-17 -> A_Illinois_13_2019_Original_EPI1408692_2019-02-17
A/Nordrhein-Westfalen/95/2019|Original|EPI1426975|2019-03-18 -> A_Nordrhein-Westfalen_95_2019_Original_EPI1426975_2019-03-18
A/Sachsen/126/2019|Original|EPI1418050|2019-03-14 -> A_Sachsen_126_2019_Original_EPI1418050_2019-03-14
A/Nordrhein-Westfalen/106/2019|Original|EPI1400351|2019-03-07 -> A_Nordrhein-Westfalen_106_2019_Original_EPI1400351_2019-03-07
A/Champagne_Ardenne/1617/2019|PI|EPI1421379|2019-03-12 -> A_Champagne_Ardenne_1617_2019_PI_EPI1421379_2019-03-12
A/Bretagne/1543/2019|PI|EPI1415034|2019-03-04 -> A_Bretagne_1543_2019_PI_EPI1415034_2019-03-04
A/Bretagne/1531/2019|PI|EPI1398600|2019-03-02 -> A_Bretagne_1531_2019_PI_EPI1398600_2019-03-02
A/South_Australia/153/2019|SIAT1|EPI1444496|2019-03-13 -> A_South_Australia_153_2019_SIAT1_EPI1444496_2019-03-13
A/South_Australia/148/2019|SIAT1|EPI1444487|2019-03-14 -> A_South_Australia_148_2019_SIAT1_EPI1444487_2019-03-14
A/South_Australia/206/2019|SIAT1|EPI1444445|2019-03-15 -> A_South_Australia_206_2019_SIAT1_EPI1444445_2019-03-15
A/South_Australia/204/2019|SIAT1|EPI1444442|2019-03-20 -> A_South_Australia_204_2019_SIAT1_EPI1444442_2019-03-20
A/South_Australia/203/2019|SIAT1|EPI1444439|2019-03-20 -> A_South_Australia_203_2019_SIAT1_EPI1444439_2019-03-20
A/South_Australia/137/2019|SIAT1|EPI1436130|2019-03-03 -> A_South_Australia_137_2019_SIAT1_EPI1436130_2019-03-03
A/South_Australia/44/2019|SIAT1|EPI1434763|2019-02-10 -> A_South_Australia_44_2019_SIAT1_EPI1434763_2019-02-10
A/South_Australia/63/2019|SIAT1|EPI1434648|2019-02-17 -> A_South_Australia_63_2019_SIAT1_EPI1434648_2019-02-17
A/New_Caledonia/60/2019|SIAT1|EPI1444254|2019-03-28 -> A_New_Caledonia_60_2019_SIAT1_EPI1444254_2019-03-28
A/Brisbane/12/2019|SIAT_1,_SIAT1|EPI1434584|2019-03-04 -> A_Brisbane_12_2019_SIAT_1__SIAT1_EPI1434584_2019-03-04
A/Victoria/20/2019|SIAT2|EPI1444271|2019-04-11 -> A_Victoria_20_2019_SIAT2_EPI1444271_2019-04-11
A/Darwin/99/2019|MDCK1|EPI1434572|2019-03-17 -> A_Darwin_99_2019_MDCK1_EPI1434572_2019-03-17
A/St_Petersburg/RII-223/2019|S1|EPI1438372|2019-02-18 -> A_St_Petersburg_RII-223_2019_S1_EPI1438372_2019-02-18
A/Algeria/55/2019|SIAT1|EPI1436438|2019-02-20 -> A_Algeria_55_2019_SIAT1_EPI1436438_2019-02-20
A/Abu_Dhabi/034/2019|Original|EPI1438342|2019-01-26 -> A_Abu_Dhabi_034_2019_Original_EPI1438342_2019-01-26
A/Abu_Dhabi/033/2019|Original|EPI1438334|2019-01-26 -> A_Abu_Dhabi_033_2019_Original_EPI1438334_2019-01-26
A/Belgium/S0224/2019|SIAT1|EPI1436455|2019-01-14 -> A_Belgium_S0224_2019_SIAT1_EPI1436455_2019-01-14
A/Ireland/32103/2019||EPI1444100|2019-04-02 -> A_Ireland_32103_2019__EPI1444100_2019-04-02
A/Ireland/28223/2019||EPI1444094|2019-03-19 -> A_Ireland_28223_2019__EPI1444094_2019-03-19
A/Netherlands/01264/2019|Original|EPI1436633|2019-04-18 -> A_Netherlands_01264_2019_Original_EPI1436633_2019-04-18
A/Netherlands/00891/2019|Original|EPI1431612|2019-02-26 -> A_Netherlands_00891_2019_Original_EPI1431612_2019-02-26
A/Dunedin/11/2019|SIAT,_SIAT1|EPI1444285|2019-03-22 -> A_Dunedin_11_2019_SIAT__SIAT1_EPI1444285_2019-03-22
A/Dunedin/12/2019|SIAT,_SIAT1|EPI1444274|2019-03-28 -> A_Dunedin_12_2019_SIAT__SIAT1_EPI1444274_2019-03-28
A/New_Jersey/25/2019|Original|EPI1439296|2019-03-22 -> A_New_Jersey_25_2019_Original_EPI1439296_2019-03-22
A/HIROSHIMA-C/30/2019|Original|EPI1436224|2019-02-11 -> A_HIROSHIMA-C_30_2019_Original_EPI1436224_2019-02-11
A/New_Mexico/26/2019|Original|EPI1432837|2019-04-01 -> A_New_Mexico_26_2019_Original_EPI1432837_2019-04-01
A/Georgia/21/2019|Original|EPI1439807|2019-03-20 -> A_Georgia_21_2019_Original_EPI1439807_2019-03-20
A/Wisconsin/398/2019|Original|EPI1442248|2019-04-14 -> A_Wisconsin_398_2019_Original_EPI1442248_2019-04-14
A/Wisconsin/396/2019|Original|EPI1438202|2019-04-08 -> A_Wisconsin_396_2019_Original_EPI1438202_2019-04-08
A/Nevada/27/2019|Original|EPI1442344|2019-04-16 -> A_Nevada_27_2019_Original_EPI1442344_2019-04-16
A/California/126/2019|Original|EPI1442497|2019-04-04 -> A_California_126_2019_Original_EPI1442497_2019-04-04
A/California/118/2019|Original|EPI1432366|2019-03-21 -> A_California_118_2019_Original_EPI1432366_2019-03-21
A/California/119/2019|Original|EPI1432358|2019-03-25 -> A_California_119_2019_Original_EPI1432358_2019-03-25
A/Delaware/31/2019|Original|EPI1442119|2019-04-10 -> A_Delaware_31_2019_Original_EPI1442119_2019-04-10
A/West_Virginia/28/2019|Original|EPI1438425|2019-03-31 -> A_West_Virginia_28_2019_Original_EPI1438425_2019-03-31
A/Catalonia/NSVH100990446/2019|Original|EPI1440518|2019-02-23 -> A_Catalonia_NSVH100990446_2019_Original_EPI1440518_2019-02-23
A/Thuringen/39/2019|C1/SIAT1|EPI1436553|2019-02-18 -> A_Thuringen_39_2019_C1_SIAT1_EPI1436553_2019-02-18
A/Burkina_Faso/2467/2019|Original|EPI1438763|2019-01-22 -> A_Burkina_Faso_2467_2019_Original_EPI1438763_2019-01-22
A/Denmark/2902/2019|Original|EPI1431905|2019-03-26 -> A_Denmark_2902_2019_Original_EPI1431905_2019-03-26
A/Denmark/2844/2019|Original|EPI1431810|2019-03-22 -> A_Denmark_2844_2019_Original_EPI1431810_2019-03-22
A/Taiwan/82108/2019||EPI1436922|2019-03-29 -> A_Taiwan_82108_2019__EPI1436922_2019-03-29
A/Tasmania/507/2019|SIAT1|EPI1444260|2019-02-04 -> A_Tasmania_507_2019_SIAT1_EPI1444260_2019-02-04
A/Anglesey/0643/2019|original|EPI1444166|2019-03-09 -> A_Anglesey_0643_2019_original_EPI1444166_2019-03-09
A/Lampeter/7085/2019|original|EPI1443946|2019-04-15 -> A_Lampeter_7085_2019_original_EPI1443946_2019-04-15
A/Saskatchewan/RV1867/2019|P1|EPI1440582|2019-04-23 -> A_Saskatchewan_RV1867_2019_P1_EPI1440582_2019-04-23
A/Saskatchewan/RV1848/2019|P1|EPI1440573|2019-04-17 -> A_Saskatchewan_RV1848_2019_P1_EPI1440573_2019-04-17
A/Saskatchewan/RV1847/2019|P1|EPI1440572|2019-04-16 -> A_Saskatchewan_RV1847_2019_P1_EPI1440572_2019-04-16
A/Saskatchewan/RV1781/2019|P1|EPI1435641|2019-04-09 -> A_Saskatchewan_RV1781_2019_P1_EPI1435641_2019-04-09
A/Saskatchewan/RV1779/2019|P1|EPI1435639|2019-04-04 -> A_Saskatchewan_RV1779_2019_P1_EPI1435639_2019-04-04
A/Saskatchewan/RV1776/2019|P1|EPI1435638|2019-04-09 -> A_Saskatchewan_RV1776_2019_P1_EPI1435638_2019-04-09
A/Ontario/RV1734/2019|P1|EPI1436739|2019-03-26 -> A_Ontario_RV1734_2019_P1_EPI1436739_2019-03-26
A/Ontario/RV1840/2019|P1|EPI1436680|2019-04-17 -> A_Ontario_RV1840_2019_P1_EPI1436680_2019-04-17
A/Illinois/25/2019|Original|EPI1438653|2019-04-01 -> A_Illinois_25_2019_Original_EPI1438653_2019-04-01
A/Bretagne/1913/2019|PI|EPI1435841|2019-04-11 -> A_Bretagne_1913_2019_PI_EPI1435841_2019-04-11
A/Franche_Comte/1195/2019|PI|EPI1435729|2019-01-27 -> A_Franche_Comte_1195_2019_PI_EPI1435729_2019-01-27
A/Picardie/1898/2019|PI|EPI1431440|2019-04-08 -> A_Picardie_1898_2019_PI_EPI1431440_2019-04-08
A/Champagne_Ardenne/1765/2019|PI|EPI1431184|2019-03-20 -> A_Champagne_Ardenne_1765_2019_PI_EPI1431184_2019-03-20
A/Abu_Dhabi/008/2019|Original|EPI1448379|2019-01-08 -> A_Abu_Dhabi_008_2019_Original_EPI1448379_2019-01-08
A/Oman/939/2019|Original|EPI1448737|2019-02-09 -> A_Oman_939_2019_Original_EPI1448737_2019-02-09
A/Norway/1881/2019|Clinical_Specimen|EPI1447216|2019-04-26 -> A_Norway_1881_2019_Clinical_Specimen_EPI1447216_2019-04-26
A/Finland/105/2019||EPI1447825|2019-04-09 -> A_Finland_105_2019__EPI1447825_2019-04-09
A/Finland/116/2019||EPI1447817|2019-03-31 -> A_Finland_116_2019__EPI1447817_2019-03-31
A/Finland/63/2019||EPI1447788|2019-03-13 -> A_Finland_63_2019__EPI1447788_2019-03-13
A/Finland/67/2019||EPI1447765|2019-03-17 -> A_Finland_67_2019__EPI1447765_2019-03-17
A/Finland/91/2019||EPI1447755|2019-03-04 -> A_Finland_91_2019__EPI1447755_2019-03-04
A/Finland/107/2019||EPI1447743|2019-04-16 -> A_Finland_107_2019__EPI1447743_2019-04-16
A/Finland/99/2019||EPI1447741|2019-03-26 -> A_Finland_99_2019__EPI1447741_2019-03-26
A/WAKAYAMA/23/2019|hCK_0_+1|EPI1444692|2019-02-05 -> A_WAKAYAMA_23_2019_hCK_0__1_EPI1444692_2019-02-05
A/Washington/278/2019|Original|EPI1463976|2019-02-26 -> A_Washington_278_2019_Original_EPI1463976_2019-02-26
A/Washington/256/2019|Original|EPI1463913|2019-02-23 -> A_Washington_256_2019_Original_EPI1463913_2019-02-23
A/Wisconsin/326/2019|Original|EPI1463315|2019-03-14 -> A_Wisconsin_326_2019_Original_EPI1463315_2019-03-14
A/Wisconsin/282/2019|Original|EPI1463182|2019-03-11 -> A_Wisconsin_282_2019_Original_EPI1463182_2019-03-11
A/Wisconsin/145/2019|Original|EPI1462761|2019-02-23 -> A_Wisconsin_145_2019_Original_EPI1462761_2019-02-23
A/Wisconsin/86/2019|Original|EPI1457665|2019-02-15 -> A_Wisconsin_86_2019_Original_EPI1457665_2019-02-15
A/UTSUNOMIYA/194/2019|AX-4_2_+SIAT2|EPI1447311|2019-01-15 -> A_UTSUNOMIYA_194_2019_AX-4_2__SIAT2_EPI1447311_2019-01-15
A/Michigan/212/2019|Original|EPI1461594|2019-03-07 -> A_Michigan_212_2019_Original_EPI1461594_2019-03-07
A/Michigan/205/2019|Original|EPI1461578|2019-03-05 -> A_Michigan_205_2019_Original_EPI1461578_2019-03-05
A/Michigan/160/2019|Original|EPI1459933|2019-02-26 -> A_Michigan_160_2019_Original_EPI1459933_2019-02-26
A/Michigan/148/2019|Original|EPI1459901|2019-02-21 -> A_Michigan_148_2019_Original_EPI1459901_2019-02-21
A/Michigan/118/2019|Original|EPI1456713|2019-02-16 -> A_Michigan_118_2019_Original_EPI1456713_2019-02-16
A/Michigan/88/2019|Original|EPI1456641|2019-02-08 -> A_Michigan_88_2019_Original_EPI1456641_2019-02-08
A/Alberta/RV1981/2019|P1|EPI1449655|2019-03-29 -> A_Alberta_RV1981_2019_P1_EPI1449655_2019-03-29
A/Alberta/RV1965/2019|P1|EPI1449642|2019-04-17 -> A_Alberta_RV1965_2019_P1_EPI1449642_2019-04-17
A/Alberta/RV1947/2019|P1|EPI1449622|2019-04-03 -> A_Alberta_RV1947_2019_P1_EPI1449622_2019-04-03
A/Pennsylvania/859/2019|Original|EPI1461016|2019-03-24 -> A_Pennsylvania_859_2019_Original_EPI1461016_2019-03-24
A/Pennsylvania/836/2019|Original|EPI1460907|2019-03-19 -> A_Pennsylvania_836_2019_Original_EPI1460907_2019-03-19
A/Pennsylvania/815/2019|Original|EPI1460249|2019-03-15 -> A_Pennsylvania_815_2019_Original_EPI1460249_2019-03-15
A/Pennsylvania/756/2019|Original|EPI1459331|2019-03-08 -> A_Pennsylvania_756_2019_Original_EPI1459331_2019-03-08
A/Pennsylvania/672/2019|Original|EPI1459022|2019-02-25 -> A_Pennsylvania_672_2019_Original_EPI1459022_2019-02-25
A/Pennsylvania/634/2019|Original|EPI1457218|2019-02-20 -> A_Pennsylvania_634_2019_Original_EPI1457218_2019-02-20
A/Milano/351/2019||EPI1447781|2019-03-04 -> A_Milano_351_2019__EPI1447781_2019-03-04
A/Tennessee/28/2019|Original|EPI1458120|2019-02-11 -> A_Tennessee_28_2019_Original_EPI1458120_2019-02-11
A/Slovenia/1158/2019||EPI1446793|2019-02-19 -> A_Slovenia_1158_2019__EPI1446793_2019-02-19
A/Texas/188/2019|Original|EPI1463686|2019-02-14 -> A_Texas_188_2019_Original_EPI1463686_2019-02-14
A/Belgium/G0358/2019|original|EPI1446176|2019-03-08 -> A_Belgium_G0358_2019_original_EPI1446176_2019-03-08
A/Belgium/G0338/2019|original|EPI1446112|2019-03-05 -> A_Belgium_G0338_2019_original_EPI1446112_2019-03-05
A/Belgium/G0333/2019|original|EPI1446096|2019-03-01 -> A_Belgium_G0333_2019_original_EPI1446096_2019-03-01
A/Perugia/26/2019||EPI1447771|2019-02-04 -> A_Perugia_26_2019__EPI1447771_2019-02-04
A/Cardiff/8892/2019|original|EPI1444560|2019-04-11 -> A_Cardiff_8892_2019_original_EPI1444560_2019-04-11
A/Halmstad/3/2019|Direct|EPI1445067|2019-03-15 -> A_Halmstad_3_2019_Direct_EPI1445067_2019-03-15
A/Bretagne/1919/2019|PI|EPI1444784|2019-04-13 -> A_Bretagne_1919_2019_PI_EPI1444784_2019-04-13
A/Perth/1008/2019|Original_Specimen|EPI1484724|2019-04-16 -> A_Perth_1008_2019_Original_Specimen_EPI1484724_2019-04-16
A/Iran/168555/2019|SIAT1-original|EPI1478477|2019-03-15 -> A_Iran_168555_2019_SIAT1-original_EPI1478477_2019-03-15
A/Bulgaria/1201/2019|SIAT2/SIAT1|EPI1483824|2019-02-26 -> A_Bulgaria_1201_2019_SIAT2_SIAT1_EPI1483824_2019-02-26
A/Bulgaria/1153/2019|SIAT2/SIAT1|EPI1483821|2019-02-21 -> A_Bulgaria_1153_2019_SIAT2_SIAT1_EPI1483821_2019-02-21
A/KANAGAWA/AC1850/2019|SIAT_0_+1|EPI1485487|2019-01-27 -> A_KANAGAWA_AC1850_2019_SIAT_0__1_EPI1485487_2019-01-27
A/Florida/62/2019|Original|EPI1487086|2019-04-30 -> A_Florida_62_2019_Original_EPI1487086_2019-04-30
A/Florida/71/2019|Original|EPI1486377|2019-05-21 -> A_Florida_71_2019_Original_EPI1486377_2019-05-21
A/Guatemala/2906/2019|Original|EPI1487016|2019-01-19 -> A_Guatemala_2906_2019_Original_EPI1487016_2019-01-19
A/Guatemala/5929/2019|Original|EPI1487008|2019-02-07 -> A_Guatemala_5929_2019_Original_EPI1487008_2019-02-07
A/Kyrgyzstan/43/2019|MDCKx|EPI1483940|2019-01-10 -> A_Kyrgyzstan_43_2019_MDCKx_EPI1483940_2019-01-10
A/Bolivia/48/2019|Original|EPI1479695|2019-01-14 -> A_Bolivia_48_2019_Original_EPI1479695_2019-01-14
A/OKINAWA/6/2019|MDCK_1_+SIAT1|EPI1485556|2019-01-07 -> A_OKINAWA_6_2019_MDCK_1__SIAT1_EPI1485556_2019-01-07
A/Washington/422/2019|Original|EPI1465021|2019-03-12 -> A_Washington_422_2019_Original_EPI1465021_2019-03-12
A/Washington/378/2019|Original|EPI1464778|2019-03-08 -> A_Washington_378_2019_Original_EPI1464778_2019-03-08
A/Washington/376/2019|Original|EPI1464700|2019-03-08 -> A_Washington_376_2019_Original_EPI1464700_2019-03-08
A/Washington/364/2019|Original|EPI1464510|2019-03-07 -> A_Washington_364_2019_Original_EPI1464510_2019-03-07
A/Tennessee/67/2019|Original|EPI1486810|2019-04-17 -> A_Tennessee_67_2019_Original_EPI1486810_2019-04-17
A/West_Virginia/35/2019|Original|EPI1487539|2019-04-25 -> A_West_Virginia_35_2019_Original_EPI1487539_2019-04-25
A/Ontario/RV2094/2019|P1|EPI1485419|2019-05-13 -> A_Ontario_RV2094_2019_P1_EPI1485419_2019-05-13
A/Ontario/RV2084/2019|P1|EPI1485403|2019-04-29 -> A_Ontario_RV2084_2019_P1_EPI1485403_2019-04-29
A/Ontario/RV2169/2019|P1|EPI1485133|2019-05-17 -> A_Ontario_RV2169_2019_P1_EPI1485133_2019-05-17
A/Ontario/RV2037/2019|P1|EPI1484613|2019-05-08 -> A_Ontario_RV2037_2019_P1_EPI1484613_2019-05-08
A/Catalonia/NSVH100973343/2019|Original|EPI1478963|2019-01-27 -> A_Catalonia_NSVH100973343_2019_Original_EPI1478963_2019-01-27
A/Mali/18/2019|Original|EPI1479201|2019-02-03 -> A_Mali_18_2019_Original_EPI1479201_2019-02-03
A/Saint-Petersburg/RII-4812S/2019|Original|EPI1490001|2019-04-17 -> A_Saint-Petersburg_RII-4812S_2019_Original_EPI1490001_2019-04-17
A/Saint-Petersburg/RII-2420S/2019|Original|EPI1489875|2019-02-18 -> A_Saint-Petersburg_RII-2420S_2019_Original_EPI1489875_2019-02-18
A/Niger/6624/2019|Original|EPI1486497|2019-02-18 -> A_Niger_6624_2019_Original_EPI1486497_2019-02-18
A/Niger/6432/2019|Original|EPI1480879|2019-01-09 -> A_Niger_6432_2019_Original_EPI1480879_2019-01-09
A/Saskatchewan/RV2071/2019|P1|EPI1484702|2019-05-06 -> A_Saskatchewan_RV2071_2019_P1_EPI1484702_2019-05-06
A/Newfoundland/RV2059/2019|P1|EPI1484679|2019-01-14 -> A_Newfoundland_RV2059_2019_P1_EPI1484679_2019-01-14
A/Ontario/RV2047/2019|P1|EPI1485396|2019-05-17 -> A_Ontario_RV2047_2019_P1_EPI1485396_2019-05-17
A/Kursk/17/2019|C1|EPI1490105|2019-03-22 -> A_Kursk_17_2019_C1_EPI1490105_2019-03-22
A/Prince_Edward_Island/RV1896/2019|P1|EPI1484552|2019-03-24 -> A_Prince_Edward_Island_RV1896_2019_P1_EPI1484552_2019-03-24
A/England/154/2019|original|EPI1491615|2019-02-07 -> A_England_154_2019_original_EPI1491615_2019-02-07
A/Nova_Scotia/RV1884/2019|P1|EPI1484538|2019-03-06 -> A_Nova_Scotia_RV1884_2019_P1_EPI1484538_2019-03-06
A/Alberta/RV2125/2019|P1|EPI1485443|2019-04-26 -> A_Alberta_RV2125_2019_P1_EPI1485443_2019-04-26
A/Alberta/RV2119/2019|P1|EPI1485435|2019-05-06 -> A_Alberta_RV2119_2019_P1_EPI1485435_2019-05-06
A/Ontario/RV2000/2019|P1|EPI1478512|2019-04-12 -> A_Ontario_RV2000_2019_P1_EPI1478512_2019-04-12
A/Manitoba/RV1875/2019|P1|EPI1484525|2019-04-16 -> A_Manitoba_RV1875_2019_P1_EPI1484525_2019-04-16
A/Novosibirsk/90/2019|C2|EPI1490153|2019-04-29 -> A_Novosibirsk_90_2019_C2_EPI1490153_2019-04-29
A/Rostov-on-Don/RII-5085S/2019|Original|EPI1489851|2019-03-04 -> A_Rostov-on-Don_RII-5085S_2019_Original_EPI1489851_2019-03-04
A/New_Brunswick/RV2192/2019|P1|EPI1485142|2019-04-21 -> A_New_Brunswick_RV2192_2019_P1_EPI1485142_2019-04-21
A/South_Australia/180/2019|SIAT1|EPI1493059|2019-03-19 -> A_South_Australia_180_2019_SIAT1_EPI1493059_2019-03-19
A/Victoria/151/2019|Original_Specimen|EPI1503481|2019-07-09 -> A_Victoria_151_2019_Original_Specimen_EPI1503481_2019-07-09
A/Israel/T-788/2019||EPI1493827|2019-01-07 -> A_Israel_T-788_2019__EPI1493827_2019-01-07
A/Israel/T-804/2019||EPI1493826|2019-01-08 -> A_Israel_T-804_2019__EPI1493826_2019-01-08
A/KANAGAWA/AC1851/2019|SIAT_0_+1|EPI1498228|2019-01-28 -> A_KANAGAWA_AC1851_2019_SIAT_0__1_EPI1498228_2019-01-28
A/KANAGAWA/ZC1821/2019|SIAT_0+1|EPI1498213|2019-01-21 -> A_KANAGAWA_ZC1821_2019_SIAT_0_1_EPI1498213_2019-01-21
A/KANAGAWA/AC1847/2019|SIAT_0+1|EPI1498175|2019-01-23 -> A_KANAGAWA_AC1847_2019_SIAT_0_1_EPI1498175_2019-01-23
A/Henan-Weibin/1238/2019|C2+C1|EPI1504898|2019-03-11 -> A_Henan-Weibin_1238_2019_C2_C1_EPI1504898_2019-03-11
A/Guangdong-Chengqu/1346/2019|C2+S1|EPI1504838|2019-05-02 -> A_Guangdong-Chengqu_1346_2019_C2_S1_EPI1504838_2019-05-02
A/Hubei-Xiling/1313/2019|C1+S1|EPI1504835|2019-04-25 -> A_Hubei-Xiling_1313_2019_C1_S1_EPI1504835_2019-04-25
A/Jiangxi-Ruijin/333/2019|C1+S1|EPI1504808|2019-05-06 -> A_Jiangxi-Ruijin_333_2019_C1_S1_EPI1504808_2019-05-06
A/Guangdong-Zhenjiang/1349/2019|C1+S1|EPI1504805|2019-04-29 -> A_Guangdong-Zhenjiang_1349_2019_C1_S1_EPI1504805_2019-04-29
A/Jiangxi-Xunyang/1392/2019|C1+S1|EPI1504802|2019-04-15 -> A_Jiangxi-Xunyang_1392_2019_C1_S1_EPI1504802_2019-04-15
A/Guizhou-Xinyi/354/2019|C3+S1|EPI1504796|2019-04-01 -> A_Guizhou-Xinyi_354_2019_C3_S1_EPI1504796_2019-04-01
A/Guangxi-Youjiang/592/2019|C2+S1|EPI1504610|2019-05-20 -> A_Guangxi-Youjiang_592_2019_C2_S1_EPI1504610_2019-05-20
A/Jiangxi-Yuehu/1513/2019|C1+S1|EPI1504598|2019-05-27 -> A_Jiangxi-Yuehu_1513_2019_C1_S1_EPI1504598_2019-05-27
A/Yunnan-Qilin/1622/2019|C1+S1|EPI1504571|2019-05-22 -> A_Yunnan-Qilin_1622_2019_C1_S1_EPI1504571_2019-05-22
A/Hunan-Tongdaodongzuzizhi/55/2019|C1+S1|EPI1504553|2019-05-21 -> A_Hunan-Tongdaodongzuzizhi_55_2019_C1_S1_EPI1504553_2019-05-21
A/Yunnan-Shiping/34/2019|C1+S1|EPI1504550|2019-05-15 -> A_Yunnan-Shiping_34_2019_C1_S1_EPI1504550_2019-05-15
A/Shanghai-Songjiang/322/2019|C1|EPI1503955|2019-01-08 -> A_Shanghai-Songjiang_322_2019_C1_EPI1503955_2019-01-08
A/Macao/600141/2019|C2+S1+S1|EPI1503796|2019-01-08 -> A_Macao_600141_2019_C2_S1_S1_EPI1503796_2019-01-08
A/Jilin-Ningjiang/1258/2019|C2+S1|EPI1503661|2019-03-11 -> A_Jilin-Ningjiang_1258_2019_C2_S1_EPI1503661_2019-03-11
A/Guizhou-Bijiang/1323/2019|C2+S1|EPI1503577|2019-04-15 -> A_Guizhou-Bijiang_1323_2019_C2_S1_EPI1503577_2019-04-15
A/Neimenggu-Haibowan/1196/2019|C2+S1|EPI1503574|2019-03-04 -> A_Neimenggu-Haibowan_1196_2019_C2_S1_EPI1503574_2019-03-04
A/Guangxi-Shangsi/52/2019|C3+S1|EPI1503559|2019-04-12 -> A_Guangxi-Shangsi_52_2019_C3_S1_EPI1503559_2019-04-12
A/North_Dakota/25/2019|Original|EPI1508182|2019-06-29 -> A_North_Dakota_25_2019_Original_EPI1508182_2019-06-29
A/Michigan/383/2019|Original|EPI1497265|2019-06-04 -> A_Michigan_383_2019_Original_EPI1497265_2019-06-04
A/West_Virginia/36/2019|Original|EPI1496289|2019-05-24 -> A_West_Virginia_36_2019_Original_EPI1496289_2019-05-24
A/Ontario/RV2295/2019|P1|EPI1505454|2019-06-17 -> A_Ontario_RV2295_2019_P1_EPI1505454_2019-06-17
A/Jordan/10624/2019|cs|EPI1506546|2019-04-04 -> A_Jordan_10624_2019_cs_EPI1506546_2019-04-04
A/Shanghai/19211/2019||EPI1498323|2019-01-15 -> A_Shanghai_19211_2019__EPI1498323_2019-01-15
A/Victoria/2515/2019|SIAT1|EPI1493127|2019-06-02 -> A_Victoria_2515_2019_SIAT1_EPI1493127_2019-06-02
A/Luxembourg/19008558/2019||EPI1493932|2019-02-14 -> A_Luxembourg_19008558_2019__EPI1493932_2019-02-14
A/Bangladesh/3028/2019|Original|EPI1507856|2019-05-12 -> A_Bangladesh_3028_2019_Original_EPI1507856_2019-05-12
A/Mozambique/205/2019|Original|EPI1495902|2019-03-18 -> A_Mozambique_205_2019_Original_EPI1495902_2019-03-18
A/Mozambique/206/2019|Original|EPI1495894|2019-03-19 -> A_Mozambique_206_2019_Original_EPI1495894_2019-03-19
A/Mozambique/283/2019|Original|EPI1495823|2019-03-20 -> A_Mozambique_283_2019_Original_EPI1495823_2019-03-20
A/Mozambique/279/2019|Original|EPI1495815|2019-03-20 -> A_Mozambique_279_2019_Original_EPI1495815_2019-03-20
A/Cherkessk/CRIE/323/2019||EPI1493849|2019-02-25 -> A_Cherkessk_CRIE_323_2019__EPI1493849_2019-02-25
A/Vina_Del_Mar/47324/2019|Original|EPI1505372|2019-05-23 -> A_Vina_Del_Mar_47324_2019_Original_EPI1505372_2019-05-23
A/New_Brunswick/RV2370/2019|P1|EPI1505471|2019-06-15 -> A_New_Brunswick_RV2370_2019_P1_EPI1505471_2019-06-15
A/South_Korea/9578/2019|passage:_Original|EPI1511403|2019-04-04 -> A_South_Korea_9578_2019_passage__Original_EPI1511403_2019-04-04
A/Oklahoma/8994/2019|passage:_Original|EPI1503374|2019-02-12 -> A_Oklahoma_8994_2019_passage__Original_EPI1503374_2019-02-12
A/Oklahoma/8992/2019|passage:_Original|EPI1503358|2019-02-08 -> A_Oklahoma_8992_2019_passage__Original_EPI1503358_2019-02-08
A/New_York/8973/2019|passage:_Original|EPI1503254|2019-02-08 -> A_New_York_8973_2019_passage__Original_EPI1503254_2019-02-08
A/Japan/NHRC-OID_FDX70557/2019||EPI1502549|2019-01-04 -> A_Japan_NHRC-OID_FDX70557_2019__EPI1502549_2019-01-04
A/South_Korea/8828/2019|passage:_Original|EPI1500793|2019-03-05 -> A_South_Korea_8828_2019_passage__Original_EPI1500793_2019-03-05
A/Ohio/8810/2019|passage:_Original|EPI1500673|2019-03-14 -> A_Ohio_8810_2019_passage__Original_EPI1500673_2019-03-14
A/Italy/8767/2019|passage:_Original|EPI1500393|2019-02-07 -> A_Italy_8767_2019_passage__Original_EPI1500393_2019-02-07
A/Texas/8682/2019|passage:_Original|EPI1500302|2019-02-05 -> A_Texas_8682_2019_passage__Original_EPI1500302_2019-02-05
A/Oklahoma/8649/2019|passage:_Original|EPI1500158|2019-02-06 -> A_Oklahoma_8649_2019_passage__Original_EPI1500158_2019-02-06
A/Ohio/8634/2019|passage:_Original|EPI1500071|2019-02-08 -> A_Ohio_8634_2019_passage__Original_EPI1500071_2019-02-08
A/Ohio/8633/2019|passage:_Original|EPI1500063|2019-02-08 -> A_Ohio_8633_2019_passage__Original_EPI1500063_2019-02-08
A/Mississippi/8611/2019|passage:_Original|EPI1499975|2019-02-05 -> A_Mississippi_8611_2019_passage__Original_EPI1499975_2019-02-05
A/Italy/8602/2019|passage:_Original|EPI1499911|2019-01-25 -> A_Italy_8602_2019_passage__Original_EPI1499911_2019-01-25
A/Florida/8588/2019|passage:_Original|EPI1499855|2019-02-03 -> A_Florida_8588_2019_passage__Original_EPI1499855_2019-02-03
A/Malaysia/RP0118/2019|X,_SIAT1|EPI1542257|2019-01-01 -> A_Malaysia_RP0118_2019_X__SIAT1_EPI1542257_2019-01-01
A/Hong_Kong/2678/2019|MDCK1-ori|EPI1543110|2019-06-18 -> A_Hong_Kong_2678_2019_MDCK1-ori_EPI1543110_2019-06-18
A/Ekaterinburg/21/2019|C4|EPI1545226|2019-03-14 -> A_Ekaterinburg_21_2019_C4_EPI1545226_2019-03-14
A/KANAGAWA/AC1854/2019|SIAT_0_+1|EPI1542287|2019-01-29 -> A_KANAGAWA_AC1854_2019_SIAT_0__1_EPI1542287_2019-01-29
A/Guangdong-Rongcheng/1362/2019|C2+S1|EPI1542720|2019-05-06 -> A_Guangdong-Rongcheng_1362_2019_C2_S1_EPI1542720_2019-05-06
A/Yunnan-Linxiang/1474/2019|C1+S1|EPI1542690|2019-05-24 -> A_Yunnan-Linxiang_1474_2019_C1_S1_EPI1542690_2019-05-24
A/Jiangxi-Ruijin/339/2019|C3+S1|EPI1542675|2019-05-07 -> A_Jiangxi-Ruijin_339_2019_C3_S1_EPI1542675_2019-05-07
A/Fujian-Changting/31/2019|C3+S1|EPI1542645|2019-05-09 -> A_Fujian-Changting_31_2019_C3_S1_EPI1542645_2019-05-09
A/Guangdong-Rongcheng/1454/2019|C2+S1|EPI1542591|2019-06-03 -> A_Guangdong-Rongcheng_1454_2019_C2_S1_EPI1542591_2019-06-03
A/Guangxi-Daxin/525/2019|C1+S1|EPI1542546|2019-06-20 -> A_Guangxi-Daxin_525_2019_C1_S1_EPI1542546_2019-06-20
A/Guangxi-Haicheng/366/2019|C1+S1|EPI1542543|2019-06-20 -> A_Guangxi-Haicheng_366_2019_C1_S1_EPI1542543_2019-06-20
A/Guangdong-Maonan/339/2019|C1+S1|EPI1542516|2019-06-03 -> A_Guangdong-Maonan_339_2019_C1_S1_EPI1542516_2019-06-03
A/Shanghai-Jingan/11162/2019|C2+S1|EPI1542489|2019-06-12 -> A_Shanghai-Jingan_11162_2019_C2_S1_EPI1542489_2019-06-12
A/Fujian-Chengxiang/1596/2019|C1+S1|EPI1542480|2019-06-10 -> A_Fujian-Chengxiang_1596_2019_C1_S1_EPI1542480_2019-06-10
A/Haiti/60002/2019|Original|EPI1546655|2019-04-01 -> A_Haiti_60002_2019_Original_EPI1546655_2019-04-01
A/Haiti/80056/2019|Original|EPI1546607|2019-02-28 -> A_Haiti_80056_2019_Original_EPI1546607_2019-02-28
A/Jamaica/2099/2019|Original|EPI1546545|2019-06-14 -> A_Jamaica_2099_2019_Original_EPI1546545_2019-06-14
A/Jamaica/2063/2019|Original|EPI1546521|2019-06-26 -> A_Jamaica_2063_2019_Original_EPI1546521_2019-06-26
A/Jamaica/0286/2019|Original|EPI1546506|2019-06-24 -> A_Jamaica_0286_2019_Original_EPI1546506_2019-06-24
A/Ontario/RV2379/2019|P1|EPI1526491|2019-06-22 -> A_Ontario_RV2379_2019_P1_EPI1526491_2019-06-22
A/Macedonia/737/2019|MDCK1|EPI1543155|2019-01-29 -> A_Macedonia_737_2019_MDCK1_EPI1543155_2019-01-29
A/Valencia/10_2025_20190404|Direct_sequencing|EPI1544186|2019-04-04 -> A_Valencia_10_2025_20190404_Direct_sequencing_EPI1544186_2019-04-04
A/Valencia/10_1947_20190325|Direct_sequencing|EPI1544178|2019-03-25 -> A_Valencia_10_1947_20190325_Direct_sequencing_EPI1544178_2019-03-25
A/Valencia/10_1701_20190219|Direct_sequencing|EPI1544070|2019-02-19 -> A_Valencia_10_1701_20190219_Direct_sequencing_EPI1544070_2019-02-19
A/Valencia/10_1375_20190121|Direct_sequencing|EPI1543990|2019-01-21 -> A_Valencia_10_1375_20190121_Direct_sequencing_EPI1543990_2019-01-21
A/Castellon/02_1901_20190318|Direct_sequencing|EPI1543704|2019-03-18 -> A_Castellon_02_1901_20190318_Direct_sequencing_EPI1543704_2019-03-18
A/Castellon/02_1843_20190313|Direct_sequencing|EPI1543688|2019-03-13 -> A_Castellon_02_1843_20190313_Direct_sequencing_EPI1543688_2019-03-13
A/Castellon/02_1450_20190208|Direct_sequencing|EPI1543576|2019-02-08 -> A_Castellon_02_1450_20190208_Direct_sequencing_EPI1543576_2019-02-08
A/Alicante/19_2034_20190321|Direct_sequencing|EPI1543536|2019-03-21 -> A_Alicante_19_2034_20190321_Direct_sequencing_EPI1543536_2019-03-21
A/Alaska/9014/2019|passage:_Original|EPI1527502|2019-03-11 -> A_Alaska_9014_2019_passage__Original_EPI1527502_2019-03-11
A/Texas/7940/2019|passage:_Original|EPI1521474|2019-01-15 -> A_Texas_7940_2019_passage__Original_EPI1521474_2019-01-15
A/Guam/7833/2019|passage:_Original|EPI1520474|2019-01-04 -> A_Guam_7833_2019_passage__Original_EPI1520474_2019-01-04
A/Mississippi/8283/2019|passage:_Original|EPI1518745|2019-02-02 -> A_Mississippi_8283_2019_passage__Original_EPI1518745_2019-02-02
A/Georgia/8132/2019|passage:_Original|EPI1517831|2019-01-28 -> A_Georgia_8132_2019_passage__Original_EPI1517831_2019-01-28
A/Missouri/9697/2019|passage:_Original|EPI1513220|2019-04-16 -> A_Missouri_9697_2019_passage__Original_EPI1513220_2019-04-16
A/Washington/9604/2019|passage:_Original|EPI1512507|2019-03-18 -> A_Washington_9604_2019_passage__Original_EPI1512507_2019-03-18
A/New_York/9525/2019|passage:_Original|EPI1511963|2019-04-06 -> A_New_York_9525_2019_passage__Original_EPI1511963_2019-04-06
A/Champagne_Ardenne/1908/2019|MDCK2/SIAT1|EPI1582609|2019-04-10 -> A_Champagne_Ardenne_1908_2019_MDCK2_SIAT1_EPI1582609_2019-04-10
A/South_Australia/1017/2019|SIAT2|EPI1549011|2019-03-26 -> A_South_Australia_1017_2019_SIAT2_EPI1549011_2019-03-26
A/Victoria/716/2019|SIAT2|EPI1550193|2019-04-25 -> A_Victoria_716_2019_SIAT2_EPI1550193_2019-04-25
A/Mexico/1933/2019|C1|EPI1548222|2019-04-29 -> A_Mexico_1933_2019_C1_EPI1548222_2019-04-29
A/Canberra/138/2019|SIAT2|EPI1548983|2019-05-18 -> A_Canberra_138_2019_SIAT2_EPI1548983_2019-05-18
A/Hong_Kong/2677/2019|MDCK1/SIAT1|EPI1574966|2019-06-18 -> A_Hong_Kong_2677_2019_MDCK1_SIAT1_EPI1574966_2019-06-18
A/Kaliningrad/77/2019|C2|EPI1557537|2019-03-18 -> A_Kaliningrad_77_2019_C2_EPI1557537_2019-03-18
A/Iceland/12621/2019|SIAT1|EPI1574973|2019-06-15 -> A_Iceland_12621_2019_SIAT1_EPI1574973_2019-06-15
A/Armenia/941/2019|cs|EPI1582587|2019-05-21 -> A_Armenia_941_2019_cs_EPI1582587_2019-05-21
A/Guatemala/123/2019|Original|EPI1557724|2019-05-17 -> A_Guatemala_123_2019_Original_EPI1557724_2019-05-17
A/Guatemala/315/2019|Original|EPI1557699|2019-06-07 -> A_Guatemala_315_2019_Original_EPI1557699_2019-06-07
A/Tomsk/155/2019|S2|EPI1548067|2019-03-11 -> A_Tomsk_155_2019_S2_EPI1548067_2019-03-11
A/Uruguay/244/2019|Original|EPI1557764|2019-06-14 -> A_Uruguay_244_2019_Original_EPI1557764_2019-06-14
A/Washington/640/2019|Original|EPI1562244|2019-04-16 -> A_Washington_640_2019_Original_EPI1562244_2019-04-16
A/Washington/611/2019|Original|EPI1562071|2019-04-01 -> A_Washington_611_2019_Original_EPI1562071_2019-04-01
A/Washington/573/2019|Original|EPI1561639|2019-03-27 -> A_Washington_573_2019_Original_EPI1561639_2019-03-27
A/Washington/526/2019|Original|EPI1561245|2019-03-21 -> A_Washington_526_2019_Original_EPI1561245_2019-03-21
A/Washington/493/2019|Original|EPI1561205|2019-03-18 -> A_Washington_493_2019_Original_EPI1561205_2019-03-18
A/Washington/504/2019|Original|EPI1561125|2019-03-19 -> A_Washington_504_2019_Original_EPI1561125_2019-03-19
A/Jordan/20101/2019|SIAT1|EPI1574987|2019-02-19 -> A_Jordan_20101_2019_SIAT1_EPI1574987_2019-02-19
A/Michigan/357/2019|Original|EPI1560122|2019-03-28 -> A_Michigan_357_2019_Original_EPI1560122_2019-03-28
A/Michigan/306/2019|Original|EPI1559802|2019-03-19 -> A_Michigan_306_2019_Original_EPI1559802_2019-03-19
A/Pennsylvania/928/2019|Original|EPI1562564|2019-04-08 -> A_Pennsylvania_928_2019_Original_EPI1562564_2019-04-08
A/Pennsylvania/924/2019|Original|EPI1559626|2019-04-06 -> A_Pennsylvania_924_2019_Original_EPI1559626_2019-04-06
A/Texas/248/2019|Original|EPI1563633|2019-02-22 -> A_Texas_248_2019_Original_EPI1563633_2019-02-22
A/Texas/200/2019|Original|EPI1563459|2019-02-15 -> A_Texas_200_2019_Original_EPI1563459_2019-02-15
A/Texas/298/2019|Original|EPI1563300|2019-03-06 -> A_Texas_298_2019_Original_EPI1563300_2019-03-06
A/Bangladesh/3057/2019|Original|EPI1548372|2019-05-23 -> A_Bangladesh_3057_2019_Original_EPI1548372_2019-05-23
A/Vina_Del_Mar/67130/2019|Original|EPI1574792|2019-05-27 -> A_Vina_Del_Mar_67130_2019_Original_EPI1574792_2019-05-27
A/Texas/9434/2019|passage:_Original|EPI1577986|2019-02-07 -> A_Texas_9434_2019_passage__Original_EPI1577986_2019-02-07
A/South_Carolina/9418/2019|passage:_Original|EPI1577890|2019-03-25 -> A_South_Carolina_9418_2019_passage__Original_EPI1577890_2019-03-25
A/New_York/8492/2019|passage:_Original|EPI1576173|2019-02-05 -> A_New_York_8492_2019_passage__Original_EPI1576173_2019-02-05
A/South_Africa/R05636/2019|MDCK2/SIAT1|EPI1582717|2019-05-22 -> A_South_Africa_R05636_2019_MDCK2_SIAT1_EPI1582717_2019-05-22
A/Victoria/1016/2019|SIAT2|EPI1597827|2019-07-03 -> A_Victoria_1016_2019_SIAT2_EPI1597827_2019-07-03
A/Perth/1127/2019|SIAT1|EPI1589588|2019-07-04 -> A_Perth_1127_2019_SIAT1_EPI1589588_2019-07-04
A/Perth/1117/2019|SIAT2|EPI1584558|2019-07-02 -> A_Perth_1117_2019_SIAT2_EPI1584558_2019-07-02
A/Sri_Lanka/25/2019|SIAT2|EPI1584566|2019-06-30 -> A_Sri_Lanka_25_2019_SIAT2_EPI1584566_2019-06-30
A/Norrkoping/1/2019|Direct|EPI1591269|2019-08-21 -> A_Norrkoping_1_2019_Direct_EPI1591269_2019-08-21
A/Victoria/80/2019|SIAT2|EPI1583938|2019-06-08 -> A_Victoria_80_2019_SIAT2_EPI1583938_2019-06-08
A/Victoria/168/2019|SIAT2|EPI1583454|2019-07-15 -> A_Victoria_168_2019_SIAT2_EPI1583454_2019-07-15
A/Darwin/420/2019|SIAT2|EPI1593936|2019-05-17 -> A_Darwin_420_2019_SIAT2_EPI1593936_2019-05-17
A/Darwin/492/2019|SIAT2|EPI1583418|2019-06-09 -> A_Darwin_492_2019_SIAT2_EPI1583418_2019-06-09
A/Costa_Rica/8289/2019|Original|EPI1586913|2019-07-04 -> A_Costa_Rica_8289_2019_Original_EPI1586913_2019-07-04
A/Singapore/NUH0008/2019|clinical_specimen|EPI1594866|2019-03-01 -> A_Singapore_NUH0008_2019_clinical_specimen_EPI1594866_2019-03-01
A/Singapore/KK0124/2019|clinical_specimen|EPI1594551|2019-01-10 -> A_Singapore_KK0124_2019_clinical_specimen_EPI1594551_2019-01-10
A/Singapore/KK0061/2019|clinical_specimen|EPI1594543|2019-01-07 -> A_Singapore_KK0061_2019_clinical_specimen_EPI1594543_2019-01-07
A/Canberra/218/2019|SIAT2|EPI1590851|2019-06-08 -> A_Canberra_218_2019_SIAT2_EPI1590851_2019-06-08
A/Timor-Leste/2/2019|SIAT1|EPI1590818|2019-03-23 -> A_Timor-Leste_2_2019_SIAT1_EPI1590818_2019-03-23
A/Timor-Leste/91/2019|SIAT1|EPI1590815|2019-03-01 -> A_Timor-Leste_91_2019_SIAT1_EPI1590815_2019-03-01
A/Argentina/1422/2019|Original|EPI1586801|2019-07-16 -> A_Argentina_1422_2019_Original_EPI1586801_2019-07-16
A/Argentina/1449/2019|Original|EPI1586770|2019-07-04 -> A_Argentina_1449_2019_Original_EPI1586770_2019-07-04
A/Bosnia_and_Herzegovia/186G/2019|SIAT1/SIAT1|EPI1583788|2019-01-29 -> A_Bosnia_and_Herzegovia_186G_2019_SIAT1_SIAT1_EPI1583788_2019-01-29
A/Guangxi-Xinbin/1569/2019|C1+S1|EPI1589907|2019-06-25 -> A_Guangxi-Xinbin_1569_2019_C1_S1_EPI1589907_2019-06-25
A/Guangxi-Bamayaozuzizhi/57/2019|C2+S1|EPI1589835|2019-06-21 -> A_Guangxi-Bamayaozuzizhi_57_2019_C2_S1_EPI1589835_2019-06-21
A/Guangxi-Babu/1649/2019|C1+S1|EPI1589793|2019-07-09 -> A_Guangxi-Babu_1649_2019_C1_S1_EPI1589793_2019-07-09
A/Shanghai-Pudongxin/11155/2019|C1+S1|EPI1589772|2019-07-17 -> A_Shanghai-Pudongxin_11155_2019_C1_S1_EPI1589772_2019-07-17
A/Sichuan-Gaoxin/1558/2019|C4+S1|EPI1589757|2019-07-03 -> A_Sichuan-Gaoxin_1558_2019_C4_S1_EPI1589757_2019-07-03
A/Guangxi-Chengzhong/1655/2019|C1+S1|EPI1589691|2019-07-24 -> A_Guangxi-Chengzhong_1655_2019_C1_S1_EPI1589691_2019-07-24
A/Hunan-Hecheng/1846/2019|C1+S1|EPI1589663|2019-08-06 -> A_Hunan-Hecheng_1846_2019_C1_S1_EPI1589663_2019-08-06
A/Guangxi-Jiangzhou/1630/2019|C1+S1|EPI1589660|2019-08-05 -> A_Guangxi-Jiangzhou_1630_2019_C1_S1_EPI1589660_2019-08-05
A/Wellington/18/2019|SIAT,_SIAT1|EPI1590984|2019-03-23 -> A_Wellington_18_2019_SIAT__SIAT1_EPI1590984_2019-03-23
A/Kenya/2256/2019|Original|EPI1587038|2019-07-20 -> A_Kenya_2256_2019_Original_EPI1587038_2019-07-20
A/Oman/4471/2019|cs|EPI1583856|2019-07-11 -> A_Oman_4471_2019_cs_EPI1583856_2019-07-11
A/Pakistan/1971/2019|Original|EPI1591481|2019-03-25 -> A_Pakistan_1971_2019_Original_EPI1591481_2019-03-25
A/Trinidad/3161/2019|C2|EPI1591526|2019-04-09 -> A_Trinidad_3161_2019_C2_EPI1591526_2019-04-09
A/Argentina/14223/2019|C1|EPI1587080|2019-06-14 -> A_Argentina_14223_2019_C1_EPI1587080_2019-06-14
A/Argentina/14227/2019|Original|EPI1586270|2019-06-14 -> A_Argentina_14227_2019_Original_EPI1586270_2019-06-14
A/Athens.GR/947/2019||EPI1589433|2019-02-14 -> A_Athens.GR_947_2019__EPI1589433_2019-02-14
A/MIE/23/2019|MDCK_1|EPI1596906|2019-09-03 -> A_MIE_23_2019_MDCK_1_EPI1596906_2019-09-03
A/Michigan/433/2019|Original|EPI1586357|2019-07-19 -> A_Michigan_433_2019_Original_EPI1586357_2019-07-19
A/Ontario/RV2390/2019|P1|EPI1583325|2019-06-28 -> A_Ontario_RV2390_2019_P1_EPI1583325_2019-06-28
A/Alberta/RV2434/2019|P1|EPI1590362|2019-06-30 -> A_Alberta_RV2434_2019_P1_EPI1590362_2019-06-30
A/Lopburi/1086/19|clinical_specimen|EPI1590500|2019-03-18 -> A_Lopburi_1086_19_clinical_specimen_EPI1590500_2019-03-18
A/Tasmania/557/2019|SIAT1|EPI1589948|2019-05-03 -> A_Tasmania_557_2019_SIAT1_EPI1589948_2019-05-03
A/Bahia/359/2019|Original|EPI1584398|2019-05-06 -> A_Bahia_359_2019_Original_EPI1584398_2019-05-06
A/Bangladesh/4026/2019|Original|EPI1593364|2019-06-24 -> A_Bangladesh_4026_2019_Original_EPI1593364_2019-06-24
A/Bangladesh/1190604032/2019|Original|EPI1593324|2019-06-26 -> A_Bangladesh_1190604032_2019_Original_EPI1593324_2019-06-26
A/Bangladesh/4012/2019|Original|EPI1591833|2019-06-24 -> A_Bangladesh_4012_2019_Original_EPI1591833_2019-06-24
A/Bangladesh/1022/2019|Original|EPI1591762|2019-06-22 -> A_Bangladesh_1022_2019_Original_EPI1591762_2019-06-22
A/Bangladesh/2007/2019|Original|EPI1587512|2019-06-12 -> A_Bangladesh_2007_2019_Original_EPI1587512_2019-06-12
A/Bangladesh/3190613007/2019|Original|EPI1587422|2019-06-12 -> A_Bangladesh_3190613007_2019_Original_EPI1587422_2019-06-12
A/Bangladesh/3190603020/2019|Original|EPI1587275|2019-06-19 -> A_Bangladesh_3190603020_2019_Original_EPI1587275_2019-06-19
A/Mali/066/2019|Original|EPI1602150|2019-03-14 -> A_Mali_066_2019_Original_EPI1602150_2019-03-14
A/Mali/048/2019|Original|EPI1602110|2019-03-04 -> A_Mali_048_2019_Original_EPI1602110_2019-03-04
A/Swansea/7317/2019||EPI1584162|2019-08-13 -> A_Swansea_7317_2019__EPI1584162_2019-08-13
A/Umea/1/2019|Direct|EPI1591142|2019-07-02 -> A_Umea_1_2019_Direct_EPI1591142_2019-07-02
A/Greece/86/2019||EPI1595347|2019-01-20 -> A_Greece_86_2019__EPI1595347_2019-01-20
A/Stockholm/22/2019|Direct|EPI1591171|2019-08-23 -> A_Stockholm_22_2019_Direct_EPI1591171_2019-08-23
A/Peru/7519/2019|Original|EPI1602254|2019-06-07 -> A_Peru_7519_2019_Original_EPI1602254_2019-06-07
A/South_Africa/R05143/2019|MDCK2,_SIAT1|EPI1610389|2019-05-15 -> A_South_Africa_R05143_2019_MDCK2__SIAT1_EPI1610389_2019-05-15
A/South_Africa/R06015/2019|MDCK1,_SIAT1|EPI1610383|2019-05-27 -> A_South_Africa_R06015_2019_MDCK1__SIAT1_EPI1610383_2019-05-27
A/South_Africa/R05951/2019|MDCK1,_SIAT1|EPI1610380|2019-05-28 -> A_South_Africa_R05951_2019_MDCK1__SIAT1_EPI1610380_2019-05-28
A/Mexico/2279/2019|C1|EPI1603592|2019-06-24 -> A_Mexico_2279_2019_C1_EPI1603592_2019-06-24
A/Norway/2293/2019|SIAT1|EPI1619472|2019-10-13 -> A_Norway_2293_2019_SIAT1_EPI1619472_2019-10-13
A/Norway/1926/2019|SIAT1|EPI1604650|2019-05-06 -> A_Norway_1926_2019_SIAT1_EPI1604650_2019-05-06
A/Serbia/3031/2019|C4|EPI1619532|2019-03-18 -> A_Serbia_3031_2019_C4_EPI1619532_2019-03-18
A/Qatar/16-VI-19-0048614/2019|cs|EPI1619510|2019-08-23 -> A_Qatar_16-VI-19-0048614_2019_cs_EPI1619510_2019-08-23
A/Qatar/10-VI-19-0048190/2019|cs|EPI1619487|2019-08-21 -> A_Qatar_10-VI-19-0048190_2019_cs_EPI1619487_2019-08-21
A/Armenia/501/2019|SIAT1|EPI1604551|2019-02-07 -> A_Armenia_501_2019_SIAT1_EPI1604551_2019-02-07
A/Kenya/136/2019|Original|EPI1606515|2019-07-09 -> A_Kenya_136_2019_Original_EPI1606515_2019-07-09
A/Nigeria/3773/2019|Original|EPI1627413|2019-02-14 -> A_Nigeria_3773_2019_Original_EPI1627413_2019-02-14
A/Argentina/14288/2019|S2|EPI1608519|2019-07-01 -> A_Argentina_14288_2019_S2_EPI1608519_2019-07-01
A/Cote_d'Ivoire/974/2019|cs|EPI1609026|2019-06-10 -> A_Cote_d_Ivoire_974_2019_cs_EPI1609026_2019-06-10
A/Cote_d'Ivoire/1287/2019|cs|EPI1604561|2019-07-14 -> A_Cote_d_Ivoire_1287_2019_cs_EPI1604561_2019-07-14
A/Athens.GR/1848/2019||EPI1626703|2019-10-09 -> A_Athens.GR_1848_2019__EPI1626703_2019-10-09
A/NIIGATA/805/2019|MDCK_1|EPI1627368|2019-08-30 -> A_NIIGATA_805_2019_MDCK_1_EPI1627368_2019-08-30
A/Pennsylvania/1023/2019|Original|EPI1618910|2019-10-29 -> A_Pennsylvania_1023_2019_Original_EPI1618910_2019-10-29
A/Alaska/53/2019|Original|EPI1617723|2019-10-16 -> A_Alaska_53_2019_Original_EPI1617723_2019-10-16
A/Massachusetts/38/2019|Original|EPI1619085|2019-09-25 -> A_Massachusetts_38_2019_Original_EPI1619085_2019-09-25
A/Michigan/452/2019|Original|EPI1618715|2019-10-14 -> A_Michigan_452_2019_Original_EPI1618715_2019-10-14
A/Arizona/39/2019|Original|EPI1607165|2019-09-15 -> A_Arizona_39_2019_Original_EPI1607165_2019-09-15
A/Arizona/35/2019|Original|EPI1605950|2019-09-09 -> A_Arizona_35_2019_Original_EPI1605950_2019-09-09
A/Washington/652/2019|Original|EPI1617793|2019-09-24 -> A_Washington_652_2019_Original_EPI1617793_2019-09-24
A/Netherlands/10257/2019|Original|EPI1608114|2019-10-16 -> A_Netherlands_10257_2019_Original_EPI1608114_2019-10-16
A/Bangladesh/0036/2019|Original|EPI1627898|2019-07-24 -> A_Bangladesh_0036_2019_Original_EPI1627898_2019-07-24
A/Bangladesh/1190711015/2019|Original|EPI1609646|2019-07-13 -> A_Bangladesh_1190711015_2019_Original_EPI1609646_2019-07-13
A/Monmouth/3635/2019|Original|EPI1626595|2019-10-30 -> A_Monmouth_3635_2019_Original_EPI1626595_2019-10-30
A/Queretaro/InDRE443/2019|Original|EPI1607513|2019-01-09 -> A_Queretaro_InDRE443_2019_Original_EPI1607513_2019-01-09
A/St_Laurent_du_Var/1850/2019|Original|EPI1607243|2019-09-11 -> A_St_Laurent_du_Var_1850_2019_Original_EPI1607243_2019-09-11
A/Suriname/0835/2019|Original|EPI1606539|2019-08-05 -> A_Suriname_0835_2019_Original_EPI1606539_2019-08-05
A/Ontario/414/2019|Original_Specimen|EPI1605844|2019-03-20 -> A_Ontario_414_2019_Original_Specimen_EPI1605844_2019-03-20
A/Quebec/156/2019|Original_Specimen|EPI1605906|2019-04-11 -> A_Quebec_156_2019_Original_Specimen_EPI1605906_2019-04-11
A/Quebec/109/2019|Original_Specimen|EPI1605876|2019-02-11 -> A_Quebec_109_2019_Original_Specimen_EPI1605876_2019-02-11
A/South_Australia/308/2019|SIAT1|EPI1639416|2019-04-17 -> A_South_Australia_308_2019_SIAT1_EPI1639416_2019-04-17
A/South_Australia/307/2019|SIAT1|EPI1639415|2019-04-15 -> A_South_Australia_307_2019_SIAT1_EPI1639415_2019-04-15
A/South_Australia/294/2019|SIAT1|EPI1639408|2019-04-08 -> A_South_Australia_294_2019_SIAT1_EPI1639408_2019-04-08
A/South_Australia/1049/2019|SIAT1|EPI1639406|2019-04-23 -> A_South_Australia_1049_2019_SIAT1_EPI1639406_2019-04-23
A/Victoria/730/2019|SIAT1|EPI1639434|2019-05-05 -> A_Victoria_730_2019_SIAT1_EPI1639434_2019-05-05
A/Victoria/256/2019|SIAT2|EPI1647939|2019-09-05 -> A_Victoria_256_2019_SIAT2_EPI1647939_2019-09-05
A/Victoria/254/2019|SIAT1|EPI1647936|2019-09-05 -> A_Victoria_254_2019_SIAT1_EPI1647936_2019-09-05
A/Victoria/252/2019|SIAT1|EPI1647924|2019-09-02 -> A_Victoria_252_2019_SIAT1_EPI1647924_2019-09-02
A/Singapore/SGH0617/2019|clinical_specimen|EPI1646488|2019-12-04 -> A_Singapore_SGH0617_2019_clinical_specimen_EPI1646488_2019-12-04
A/Singapore/TT0692/2019|clinical_specimen|EPI1638717|2019-08-07 -> A_Singapore_TT0692_2019_clinical_specimen_EPI1638717_2019-08-07
A/Singapore/GP1559/2019|clinical_specimen|EPI1638598|2019-08-02 -> A_Singapore_GP1559_2019_clinical_specimen_EPI1638598_2019-08-02
A/Singapore/GP2041/2019|clinical_specimen|EPI1632651|2019-10-29 -> A_Singapore_GP2041_2019_clinical_specimen_EPI1632651_2019-10-29
A/Abudhabi/063/2019|Original|EPI1636470|2019-09-20 -> A_Abudhabi_063_2019_Original_EPI1636470_2019-09-20
A/Tianjin-Binhaixin/3190/2019|C1+C1|EPI1648325|2019-12-03 -> A_Tianjin-Binhaixin_3190_2019_C1_C1_EPI1648325_2019-12-03
A/Liaoning-Huanggu/11136/2019|C2+C1|EPI1648322|2019-11-27 -> A_Liaoning-Huanggu_11136_2019_C2_C1_EPI1648322_2019-11-27
A/Netherlands/01712/2019|Original|EPI1647721|2019-12-13 -> A_Netherlands_01712_2019_Original_EPI1647721_2019-12-13
A/Netherlands/01687/2019|Original|EPI1647694|2019-12-12 -> A_Netherlands_01687_2019_Original_EPI1647694_2019-12-12
A/Utah/51/2019|Original|EPI1629236|2019-10-17 -> A_Utah_51_2019_Original_EPI1629236_2019-10-17
A/District_Of_Columbia/45/2019|S1|EPI1641817|2019-11-01 -> A_District_Of_Columbia_45_2019_S1_EPI1641817_2019-11-01
A/Jamaica/2929/2019|Original|EPI1641911|2019-11-21 -> A_Jamaica_2929_2019_Original_EPI1641911_2019-11-21
A/Nicaragua/1397/2019|Original|EPI1630923|2019-09-28 -> A_Nicaragua_1397_2019_Original_EPI1630923_2019-09-28
A/Nigeria/3779/2019|Original|EPI1629316|2019-03-12 -> A_Nigeria_3779_2019_Original_EPI1629316_2019-03-12
A/Salalah/6905/2019|SIAT1|EPI1646773|2019-10-23 -> A_Salalah_6905_2019_SIAT1_EPI1646773_2019-10-23
A/Salalah/6611/2019|SIAT1|EPI1646770|2019-10-16 -> A_Salalah_6611_2019_SIAT1_EPI1646770_2019-10-16
A/Hayma/7383/2019|SIAT1|EPI1646720|2019-11-05 -> A_Hayma_7383_2019_SIAT1_EPI1646720_2019-11-05
A/New_Brunswick/RV2465/2019|X2|EPI1641505|2019-10-08 -> A_New_Brunswick_RV2465_2019_X2_EPI1641505_2019-10-08
A/Saskatchewan/RV2454/2019|X2|EPI1641406|2019-10-02 -> A_Saskatchewan_RV2454_2019_X2_EPI1641406_2019-10-02
A/AICHI/202/2019|MDCK_1|EPI1630290|2019-03-18 -> A_AICHI_202_2019_MDCK_1_EPI1630290_2019-03-18
A/Bangladesh/328/2019|Original|EPI1641446|2019-10-05 -> A_Bangladesh_328_2019_Original_EPI1641446_2019-10-05
A/New_York/54/2019|Original|EPI1641897|2019-11-17 -> A_New_York_54_2019_Original_EPI1641897_2019-11-17
A/South_Carolina/15/2019|S1|EPI1641422|2019-10-04 -> A_South_Carolina_15_2019_S1_EPI1641422_2019-10-04
A/Colorado/44/2019|Original|EPI1641982|2019-11-27 -> A_Colorado_44_2019_Original_EPI1641982_2019-11-27
A/Louisiana/49/2019|Original|EPI1636309|2019-11-06 -> A_Louisiana_49_2019_Original_EPI1636309_2019-11-06
A/Catalonia/0835376S/2019|Original|EPI1632668|2019-11-08 -> A_Catalonia_0835376S_2019_Original_EPI1632668_2019-11-08
A/Ontario/RV2598/2019|P1|EPI1639007|2019-11-26 -> A_Ontario_RV2598_2019_P1_EPI1639007_2019-11-26
A/Ontario/RV2489/2019|P1|EPI1635769|2019-10-04 -> A_Ontario_RV2489_2019_P1_EPI1635769_2019-10-04
A/Ontario/RV2488/2019|P1|EPI1635768|2019-10-07 -> A_Ontario_RV2488_2019_P1_EPI1635768_2019-10-07
A/Denmark/3255/2019|Original|EPI1641074|2019-10-05 -> A_Denmark_3255_2019_Original_EPI1641074_2019-10-05
A/Togo/1174/2019|Original|EPI1641353|2019-09-25 -> A_Togo_1174_2019_Original_EPI1641353_2019-09-25
A/Bayern/113/2019|Original|EPI1647183|2019-10-10 -> A_Bayern_113_2019_Original_EPI1647183_2019-10-10
A/Bangladesh/3190704025/2019|Original|EPI1631226|2019-07-21 -> A_Bangladesh_3190704025_2019_Original_EPI1631226_2019-07-21
A/Stockholm/37/2019|Original|EPI1630335|2019-11-08 -> A_Stockholm_37_2019_Original_EPI1630335_2019-11-08
A/Saskatchewan/RV2539/2019|P1|EPI1635809|2019-11-16 -> A_Saskatchewan_RV2539_2019_P1_EPI1635809_2019-11-16
A/Saskatchewan/RV2534/2019|P1|EPI1635802|2019-11-14 -> A_Saskatchewan_RV2534_2019_P1_EPI1635802_2019-11-14
A/Saskatchewan/RV2532/2019|P1|EPI1635799|2019-11-06 -> A_Saskatchewan_RV2532_2019_P1_EPI1635799_2019-11-06
A/Saskatchewan/RV2462/2019|P1|EPI1635746|2019-10-05 -> A_Saskatchewan_RV2462_2019_P1_EPI1635746_2019-10-05
A/Saskatchewan/RV2458/2019|P1|EPI1635741|2019-10-03 -> A_Saskatchewan_RV2458_2019_P1_EPI1635741_2019-10-03
A/Peru/6619/2019|Original|EPI1643125|2019-10-10 -> A_Peru_6619_2019_Original_EPI1643125_2019-10-10
A/Ontario/RV2710/2019|P1|EPI1645965|2019-12-06 -> A_Ontario_RV2710_2019_P1_EPI1645965_2019-12-06
A/Ontario/RV2607/2019|P1|EPI1639012|2019-11-29 -> A_Ontario_RV2607_2019_P1_EPI1639012_2019-11-29
A/England/92000510/2019|original|EPI1635269|2019-05-07 -> A_England_92000510_2019_original_EPI1635269_2019-05-07
A/England/91440363/2019|original|EPI1635261|2019-03-29 -> A_England_91440363_2019_original_EPI1635261_2019-03-29
A/Alberta/RV2555/2019|P1|EPI1635831|2019-10-17 -> A_Alberta_RV2555_2019_P1_EPI1635831_2019-10-17
A/Alberta/RV2472/2019|P1|EPI1635749|2019-09-16 -> A_Alberta_RV2472_2019_P1_EPI1635749_2019-09-16
A/Victoria/1014/2019|SIAT1|EPI1667431|2019-06-27 -> A_Victoria_1014_2019_SIAT1_EPI1667431_2019-06-27
A/Perth/1131/2019|SIAT2|EPI1667399|2019-07-08 -> A_Perth_1131_2019_SIAT2_EPI1667399_2019-07-08
A/Brisbane/148/2019|SIAT_1,_SIAT1|EPI1658656|2019-10-24 -> A_Brisbane_148_2019_SIAT_1__SIAT1_EPI1658656_2019-10-24
A/Brisbane/145/2019|SIAT_2,_SIAT1|EPI1658653|2019-10-12 -> A_Brisbane_145_2019_SIAT_2__SIAT1_EPI1658653_2019-10-12
A/Darwin/701/2019|SIAT1|EPI1658689|2019-09-17 -> A_Darwin_701_2019_SIAT1_EPI1658689_2019-09-17
A/Mexico/2894/2019|C1|EPI1662015|2019-10-28 -> A_Mexico_2894_2019_C1_EPI1662015_2019-10-28
A/Norway/2428/2019|SIAT1|EPI1655649|2019-11-03 -> A_Norway_2428_2019_SIAT1_EPI1655649_2019-11-03
A/Norway/2425/2019|SIAT1|EPI1655647|2019-11-05 -> A_Norway_2425_2019_SIAT1_EPI1655647_2019-11-05
A/Norway/2383/2019|SIAT1/SIAT1|EPI1655637|2019-10-27 -> A_Norway_2383_2019_SIAT1_SIAT1_EPI1655637_2019-10-27
A/Lisboa/37/2019|cs|EPI1655595|2019-11-23 -> A_Lisboa_37_2019_cs_EPI1655595_2019-11-23
A/Abu_Dhabi/094/2019|Original|EPI1662235|2019-11-25 -> A_Abu_Dhabi_094_2019_Original_EPI1662235_2019-11-25
A/Kyoto/18FS194/2018_2019-01-09|MDCK2|EPI1669722|2019-01-09 -> A_Kyoto_18FS194_2018_2019-01-09_MDCK2_EPI1669722_2019-01-09
A/Niigata/18FS072/2018_2019-01-25|MDCK2|EPI1669700|2019-01-25 -> A_Niigata_18FS072_2018_2019-01-25_MDCK2_EPI1669700_2019-01-25
A/Shanghai-Baoshan/1881/2019|C1+S1|EPI1648787|2019-11-11 -> A_Shanghai-Baoshan_1881_2019_C1_S1_EPI1648787_2019-11-11
A/Xinjiang-Hutubi/1599/2019|C1+S1|EPI1648658|2019-11-28 -> A_Xinjiang-Hutubi_1599_2019_C1_S1_EPI1648658_2019-11-28
A/Hunan-Kaifu/1845/2019|C2+S1|EPI1648640|2019-10-23 -> A_Hunan-Kaifu_1845_2019_C2_S1_EPI1648640_2019-10-23
A/Sichuan-Tongchuan/1721/2019|C2+S1|EPI1648637|2019-10-19 -> A_Sichuan-Tongchuan_1721_2019_C2_S1_EPI1648637_2019-10-19
A/Sichuan-Ziliujing/1861/2019|C1+S1|EPI1648634|2019-10-16 -> A_Sichuan-Ziliujing_1861_2019_C1_S1_EPI1648634_2019-10-16
A/Hunan-Yuhua/11951/2019|C1+S1|EPI1648538|2019-12-02 -> A_Hunan-Yuhua_11951_2019_C1_S1_EPI1648538_2019-12-02
A/Liaoning-Huanggu/11072/2019|C2+S1|EPI1648472|2019-11-18 -> A_Liaoning-Huanggu_11072_2019_C2_S1_EPI1648472_2019-11-18
A/Neimenggu-Keerqin/11193/2019|C2+C1|EPI1648385|2019-12-02 -> A_Neimenggu-Keerqin_11193_2019_C2_C1_EPI1648385_2019-12-02
A/Hubei-Jiangxia/333/2019|C1+C1|EPI1648355|2019-12-09 -> A_Hubei-Jiangxia_333_2019_C1_C1_EPI1648355_2019-12-09
A/New_Jersey/41/2019|S1|EPI1662400|2019-12-04 -> A_New_Jersey_41_2019_S1_EPI1662400_2019-12-04
A/Athens.GR/26/2020||EPI1659529|2020-01-08 -> A_Athens.GR_26_2020__EPI1659529_2020-01-08
A/Texas/407/2019|S1|EPI1649431|2019-12-10 -> A_Texas_407_2019_S1_EPI1649431_2019-12-10
A/Mississippi/37/2019|Original|EPI1662495|2019-12-11 -> A_Mississippi_37_2019_Original_EPI1662495_2019-12-11
A/Kentucky/9882/2019|Original|EPI1654219|2019-10-22 -> A_Kentucky_9882_2019_Original_EPI1654219_2019-10-22
A/Philippines/1343/2019|Original|EPI1649248|2019-09-23 -> A_Philippines_1343_2019_Original_EPI1649248_2019-09-23
A/Philippines/1078/2019|Original|EPI1649218|2019-09-02 -> A_Philippines_1078_2019_Original_EPI1649218_2019-09-02
A/Bangladesh/1190910024/2019|Original|EPI1649526|2019-09-28 -> A_Bangladesh_1190910024_2019_Original_EPI1649526_2019-09-28
A/Niger/7272/2019|Original|EPI1651949|2019-10-14 -> A_Niger_7272_2019_Original_EPI1651949_2019-10-14
A/Niger/7338/2019|Original|EPI1651927|2019-10-25 -> A_Niger_7338_2019_Original_EPI1651927_2019-10-25
A/Niger/7325/2019|Original|EPI1651911|2019-10-25 -> A_Niger_7325_2019_Original_EPI1651911_2019-10-25
A/Linkoping/19/2019|Original|EPI1659737|2019-12-17 -> A_Linkoping_19_2019_Original_EPI1659737_2019-12-17
A/England/389/2019|original|EPI1665946|2019-11-04 -> A_England_389_2019_original_EPI1665946_2019-11-04
A/Chile/7868/2019|Original|EPI1662562|2019-11-07 -> A_Chile_7868_2019_Original_EPI1662562_2019-11-07
A/Crimea/CRIE/43/2020||EPI1666974|2020-01-08 -> A_Crimea_CRIE_43_2020__EPI1666974_2020-01-08
A/Dijon/084/2020|Original|EPI1679529|2020-01-01 -> A_Dijon_084_2020_Original_EPI1679529_2020-01-01
A/Ayutthaya/458/2019|MDCK#1,_SIAT1|EPI1671938|2019-11-11 -> A_Ayutthaya_458_2019_MDCK_1__SIAT1_EPI1671938_2019-11-11
A/Chiang_Rai/449/2019|MDCK#1,_SIAT1|EPI1671914|2019-11-28 -> A_Chiang_Rai_449_2019_MDCK_1__SIAT1_EPI1671914_2019-11-28
A/Nakhonphanom/537/2019|SIAT1|EPI1670034|2019-07-02 -> A_Nakhonphanom_537_2019_SIAT1_EPI1670034_2019-07-02
A/Mukdahan/403/2019|C1|EPI1683398|2019-09-18 -> A_Mukdahan_403_2019_C1_EPI1683398_2019-09-18
A/Chiang_Rai/409/2019|C1|EPI1683344|2019-09-02 -> A_Chiang_Rai_409_2019_C1_EPI1683344_2019-09-02
A/Brisbane/1130/2019|SIAT2|EPI1671675|2019-09-11 -> A_Brisbane_1130_2019_SIAT2_EPI1671675_2019-09-11
A/Brisbane/1128/2019|SIAT1|EPI1671672|2019-09-11 -> A_Brisbane_1128_2019_SIAT1_EPI1671672_2019-09-11
A/South_Australia/1088/2019|Original_Specimen|EPI1670105|2019-05-30 -> A_South_Australia_1088_2019_Original_Specimen_EPI1670105_2019-05-30
A/South_Australia/1085/2019|Original_Specimen|EPI1669830|2019-05-20 -> A_South_Australia_1085_2019_Original_Specimen_EPI1669830_2019-05-20
A/New_Caledonia/101/2019|SIAT2|EPI1670061|2019-07-23 -> A_New_Caledonia_101_2019_SIAT2_EPI1670061_2019-07-23
A/Sri_Lanka/31/2019|SIAT2|EPI1670049|2019-07-20 -> A_Sri_Lanka_31_2019_SIAT2_EPI1670049_2019-07-20
A/Victoria/100/2019|SIAT2|EPI1670135|2019-06-18 -> A_Victoria_100_2019_SIAT2_EPI1670135_2019-06-18
A/Victoria/96/2019|SIAT2|EPI1669944|2019-06-14 -> A_Victoria_96_2019_SIAT2_EPI1669944_2019-06-14
A/Victoria/71/2019|SIAT1|EPI1669911|2019-04-03 -> A_Victoria_71_2019_SIAT1_EPI1669911_2019-04-03
A/Sydney/538/2019|SIAT1|EPI1671468|2019-08-06 -> A_Sydney_538_2019_SIAT1_EPI1671468_2019-08-06
A/Sydney/503/2019|SIAT1|EPI1669902|2019-03-20 -> A_Sydney_503_2019_SIAT1_EPI1669902_2019-03-20
A/Sydney/809/2019|SIAT2|EPI1670219|2019-05-14 -> A_Sydney_809_2019_SIAT2_EPI1670219_2019-05-14
A/Canberra/360/2019|SIAT1|EPI1671624|2019-09-11 -> A_Canberra_360_2019_SIAT1_EPI1671624_2019-09-11
A/Hong_Kong/4398/2019|MDCK1/SIAT1|EPI1670769|2019-12-01 -> A_Hong_Kong_4398_2019_MDCK1_SIAT1_EPI1670769_2019-12-01
A/Sydney/475/2019|SIAT1|EPI1671666|2019-09-22 -> A_Sydney_475_2019_SIAT1_EPI1671666_2019-09-22
A/Sydney/474/2019|SIAT1|EPI1671663|2019-09-19 -> A_Sydney_474_2019_SIAT1_EPI1671663_2019-09-19
A/Sydney/391/2019|SIAT2|EPI1671450|2019-08-08 -> A_Sydney_391_2019_SIAT2_EPI1671450_2019-08-08
A/Sydney/232/2019|SIAT2|EPI1671441|2019-06-03 -> A_Sydney_232_2019_SIAT2_EPI1671441_2019-06-03
A/Slovenia/3251/2019|SIAT1/SIAT1|EPI1674640|2019-12-13 -> A_Slovenia_3251_2019_SIAT1_SIAT1_EPI1674640_2019-12-13
A/Qatar/10-VI-19-0069058/2019|cs|EPI1670568|2019-11-06 -> A_Qatar_10-VI-19-0069058_2019_cs_EPI1670568_2019-11-06
A/Netherlands/00069/2020|Original|EPI1679305|2020-01-12 -> A_Netherlands_00069_2020_Original_EPI1679305_2020-01-12
A/Netherlands/00016/2020|Original|EPI1671984|2020-01-02 -> A_Netherlands_00016_2020_Original_EPI1671984_2020-01-02
A/Athens.GR/84/2020|cs|EPI1674496|2020-01-14 -> A_Athens.GR_84_2020_cs_EPI1674496_2020-01-14
A/TOKYO/19301/2019|MDCK_3_+SIAT1|EPI1669741|2019-10-16 -> A_TOKYO_19301_2019_MDCK_3__SIAT1_EPI1669741_2019-10-16
A/Vermont/33/2019|Original|EPI1683821|2019-12-29 -> A_Vermont_33_2019_Original_EPI1683821_2019-12-29
A/Austria/1210494/2019|Siat1|EPI1675159|2019-12-25 -> A_Austria_1210494_2019_Siat1_EPI1675159_2019-12-25
A/Catalonia/0846659S/2019|SIAT1|EPI1676284|2019-12-03 -> A_Catalonia_0846659S_2019_SIAT1_EPI1676284_2019-12-03
A/Scotland/410/2019|cs|EPI1670614|2019-09-15 -> A_Scotland_410_2019_cs_EPI1670614_2019-09-15
A/Denmark/211/2020||EPI1676248|2020-01-12 -> A_Denmark_211_2020__EPI1676248_2020-01-12
A/Denmark/258/2020||EPI1676232|2020-01-15 -> A_Denmark_258_2020__EPI1676232_2020-01-15
A/Denmark/218/2020||EPI1676000|2020-01-13 -> A_Denmark_218_2020__EPI1676000_2020-01-13
A/Victoria/2518/2019|SIAT1|EPI1671699|2019-09-07 -> A_Victoria_2518_2019_SIAT1_EPI1671699_2019-09-07
A/Netherlands/10060/2020|Original|EPI1679667|2020-01-29 -> A_Netherlands_10060_2020_Original_EPI1679667_2020-01-29
A/Thueringen/2/2020|Original|EPI1673654|2020-01-06 -> A_Thueringen_2_2020_Original_EPI1673654_2020-01-06
A/Finland/169/2019||EPI1673709|2019-12-09 -> A_Finland_169_2019__EPI1673709_2019-12-09
A/Finland/143/2019||EPI1673684|2019-12-10 -> A_Finland_143_2019__EPI1673684_2019-12-10
A/England/626/2019|original|EPI1679089|2019-12-02 -> A_England_626_2019_original_EPI1679089_2019-12-02
A/Hungary/10/2020|MDCK1|EPI1673529|2020-01-13 -> A_Hungary_10_2020_MDCK1_EPI1673529_2020-01-13
A/Alsace/777/2020|Original|EPI1695990|2020-02-03 -> A_Alsace_777_2020_Original_EPI1695990_2020-02-03
A/Nord_Pas_de_Calais/419/2020|Original|EPI1695795|2020-01-23 -> A_Nord_Pas_de_Calais_419_2020_Original_EPI1695795_2020-01-23
A/Cambodia/E0109379/2019|SIAT1|EPI1690322|2019-12-18 -> A_Cambodia_E0109379_2019_SIAT1_EPI1690322_2019-12-18
A/Canberra/4A/2019|SIAT1|EPI1690286|2019-12-05 -> A_Canberra_4A_2019_SIAT1_EPI1690286_2019-12-05
A/Norway/91/2020|cs|EPI1689544|2020-01-06 -> A_Norway_91_2020_cs_EPI1689544_2020-01-06
A/Chongqing-Yuzhong/11622/2019|C1+S1|EPI1692260|2019-10-07 -> A_Chongqing-Yuzhong_11622_2019_C1_S1_EPI1692260_2019-10-07
A/Yunnan-Maoshi/1578/2019|C1+S1|EPI1692242|2019-11-05 -> A_Yunnan-Maoshi_1578_2019_C1_S1_EPI1692242_2019-11-05
A/Shanxi-Chengqu/11161/2019|C1+C1|EPI1692212|2019-12-03 -> A_Shanxi-Chengqu_11161_2019_C1_C1_EPI1692212_2019-12-03
A/Guangxi-Hengxian/3105/2019|C2+S1|EPI1692191|2019-11-14 -> A_Guangxi-Hengxian_3105_2019_C2_S1_EPI1692191_2019-11-14
A/Neimenggu-Wulanhaote/11444/2019|C1+S1|EPI1692170|2019-12-02 -> A_Neimenggu-Wulanhaote_11444_2019_C1_S1_EPI1692170_2019-12-02
A/Jiangxi-Yushui/11018/2019|C2+S1|EPI1692143|2019-12-09 -> A_Jiangxi-Yushui_11018_2019_C2_S1_EPI1692143_2019-12-09
A/Jiangxi-Yuanzhou/11910/2019|C2+S1|EPI1692140|2019-11-25 -> A_Jiangxi-Yuanzhou_11910_2019_C2_S1_EPI1692140_2019-11-25
A/Shanghai-Jiading/1974/2019|C2+S1|EPI1692134|2019-12-03 -> A_Shanghai-Jiading_1974_2019_C2_S1_EPI1692134_2019-12-03
A/Neimenggu-Maozhouli/15/2020|C1+S1|EPI1691999|2020-01-06 -> A_Neimenggu-Maozhouli_15_2020_C1_S1_EPI1691999_2020-01-06
A/Guangxi-Liunan/3188/2019|C1+S1|EPI1691972|2019-12-16 -> A_Guangxi-Liunan_3188_2019_C1_S1_EPI1691972_2019-12-16
A/Netherlands/00120/2020|Original|EPI1691558|2020-01-07 -> A_Netherlands_00120_2020_Original_EPI1691558_2020-01-07
A/Netherlands/00118/2020|Original|EPI1691554|2020-01-08 -> A_Netherlands_00118_2020_Original_EPI1691554_2020-01-08
A/Netherlands/00100/2020|Original|EPI1691515|2020-01-17 -> A_Netherlands_00100_2020_Original_EPI1691515_2020-01-17
A/Netherlands/00286/2020|Original|EPI1706011|2020-02-09 -> A_Netherlands_00286_2020_Original_EPI1706011_2020-02-09
A/District_Of_Columbia/01/2020|Original|EPI1696748|2020-01-12 -> A_District_Of_Columbia_01_2020_Original_EPI1696748_2020-01-12
A/Laos/F3369/2019|MDCK_1|EPI1691775|2019-11-11 -> A_Laos_F3369_2019_MDCK_1_EPI1691775_2019-11-11
A/Saskatchewan/RV2688/2019|X2|EPI1687859|2019-12-02 -> A_Saskatchewan_RV2688_2019_X2_EPI1687859_2019-12-02
A/Ontario/RV2570/2019|X2|EPI1686176|2019-11-05 -> A_Ontario_RV2570_2019_X2_EPI1686176_2019-11-05
A/Ontario/RV2607/2019|X2|EPI1686160|2019-11-29 -> A_Ontario_RV2607_2019_X2_EPI1686160_2019-11-29
A/YOKOHAMA/291/2019|hCK_1_+SIAT1|EPI1708180|2019-12-20 -> A_YOKOHAMA_291_2019_hCK_1__SIAT1_EPI1708180_2019-12-20
A/NAGANO/2871/2019|AX-4_1_+SIAT1|EPI1708188|2019-12-20 -> A_NAGANO_2871_2019_AX-4_1__SIAT1_EPI1708188_2019-12-20
A/NAGANO-C/6/2020|CaCo-2_3_+SIAT1|EPI1711324|2020-01-07 -> A_NAGANO-C_6_2020_CaCo-2_3__SIAT1_EPI1711324_2020-01-07
A/HIROSHIMA/188/2019|MDCK_2_+SIAT1|EPI1711322|2019-12-25 -> A_HIROSHIMA_188_2019_MDCK_2__SIAT1_EPI1711322_2019-12-25
A/Pennsylvania/02/2020|Original|EPI1692520|2020-01-14 -> A_Pennsylvania_02_2020_Original_EPI1692520_2020-01-14
A/Wisconsin/33/2020|Original|EPI1692671|2020-01-27 -> A_Wisconsin_33_2020_Original_EPI1692671_2020-01-27
A/Delaware/05/2020|Original|EPI1692418|2020-01-11 -> A_Delaware_05_2020_Original_EPI1692418_2020-01-11
A/Catalonia/NSVH101177598/2020|Original|EPI1695503|2020-01-23 -> A_Catalonia_NSVH101177598_2020_Original_EPI1695503_2020-01-23
A/Novosibirsk/RII-5045S/2019|Original|EPI1691205|2019-02-18 -> A_Novosibirsk_RII-5045S_2019_Original_EPI1691205_2019-02-18
A/Novosibirsk/RII-4982S/2019|Original|EPI1691077|2019-01-26 -> A_Novosibirsk_RII-4982S_2019_Original_EPI1691077_2019-01-26
A/Ontario/438/2019|Original|EPI1695073|2019-11-18 -> A_Ontario_438_2019_Original_EPI1695073_2019-11-18
A/Bahrain/841/2019|Original|EPI1696644|2019-12-12 -> A_Bahrain_841_2019_Original_EPI1696644_2019-12-12
A/Bahrain/808/2019|Original|EPI1696549|2019-12-03 -> A_Bahrain_808_2019_Original_EPI1696549_2019-12-03
A/Oklahoma/11210/2020|Original|EPI1709530|2020-01-08 -> A_Oklahoma_11210_2020_Original_EPI1709530_2020-01-08
A/Italy/11136/2020|Original|EPI1708947|2020-01-03 -> A_Italy_11136_2020_Original_EPI1708947_2020-01-03
A/Italy/11133/2020|Original|EPI1708928|2020-01-17 -> A_Italy_11133_2020_Original_EPI1708928_2020-01-17
A/Texas/10901/2019|Original|EPI1707173|2019-10-03 -> A_Texas_10901_2019_Original_EPI1707173_2019-10-03
A/South_Korea/10857/2019|Original|EPI1706843|2019-12-17 -> A_South_Korea_10857_2019_Original_EPI1706843_2019-12-17
A/Togo/1671/2019|Original|EPI1686017|2019-11-06 -> A_Togo_1671_2019_Original_EPI1686017_2019-11-06
A/Togo/1652/2019|Original|EPI1685666|2019-11-04 -> A_Togo_1652_2019_Original_EPI1685666_2019-11-04
A/Victoria/2597/2019|SIAT2|EPI1690292|2019-12-21 -> A_Victoria_2597_2019_SIAT2_EPI1690292_2019-12-21
A/Victoria/2591/2019|SIAT1|EPI1690274|2019-12-25 -> A_Victoria_2591_2019_SIAT1_EPI1690274_2019-12-25
A/Maranhao/158276-IEC/2019||EPI1690234|2019-07-04 -> A_Maranhao_158276-IEC_2019__EPI1690234_2019-07-04
A/Baden-Wuerttemberg/7/2020|Original|EPI1690155|2020-01-20 -> A_Baden-Wuerttemberg_7_2020_Original_EPI1690155_2020-01-20
A/Mali/359/2019|Original|EPI1704880|2019-11-07 -> A_Mali_359_2019_Original_EPI1704880_2019-11-07
A/Halmstad/2/2020|Original|EPI1704667|2020-02-16 -> A_Halmstad_2_2020_Original_EPI1704667_2020-02-16
A/Uppsala/7/2020|Original|EPI1704482|2020-01-30 -> A_Uppsala_7_2020_Original_EPI1704482_2020-01-30
A/Lyon/0169/2020|Original|EPI1696297|2020-01-13 -> A_Lyon_0169_2020_Original_EPI1696297_2020-01-13
A/Peru/1919/2019|Original|EPI1686099|2019-11-13 -> A_Peru_1919_2019_Original_EPI1686099_2019-11-13
A/Ontario/480/2019|Original|EPI1695110|2019-12-13 -> A_Ontario_480_2019_Original_EPI1695110_2019-12-13
A/Ontario/442/2019|Original|EPI1695076|2019-12-06 -> A_Ontario_442_2019_Original_EPI1695076_2019-12-06
A/Quebec/200/2019|Original|EPI1695129|2019-12-17 -> A_Quebec_200_2019_Original_EPI1695129_2019-12-17
A/Quebec/198/2019|Original|EPI1695127|2019-12-19 -> A_Quebec_198_2019_Original_EPI1695127_2019-12-19
A/Quebec/197/2019|Original|EPI1695126|2019-12-23 -> A_Quebec_197_2019_Original_EPI1695126_2019-12-23
A/British_Columbia/214/2019|Original|EPI1695082|2019-12-12 -> A_British_Columbia_214_2019_Original_EPI1695082_2019-12-12
A/Jonkoping/2/2020|Original|EPI1704699|2020-02-12 -> A_Jonkoping_2_2020_Original_EPI1704699_2020-02-12
A/Ayutthaya/455/2019|C1|EPI1716915|2019-11-06 -> A_Ayutthaya_455_2019_C1_EPI1716915_2019-11-06
A/Cambodia/D1120379/2019|SIAT1,_SIAT1|EPI1721500|2019-10-31 -> A_Cambodia_D1120379_2019_SIAT1__SIAT1_EPI1721500_2019-10-31
A/Sweden/61/2020|Original|EPI1728257|2020-02-15 -> A_Sweden_61_2020_Original_EPI1728257_2020-02-15
A/Sweden/57/2020|Original|EPI1728233|2020-02-05 -> A_Sweden_57_2020_Original_EPI1728233_2020-02-05
A/Perth/20/2020|MDCK1,_SIAT1|EPI1733852|2020-01-29 -> A_Perth_20_2020_MDCK1__SIAT1_EPI1733852_2020-01-29
A/Victoria/31/2020|SIAT1|EPI1722129|2020-02-22 -> A_Victoria_31_2020_SIAT1_EPI1722129_2020-02-22
A/Darwin/94/2020|SIAT1|EPI1733846|2020-03-07 -> A_Darwin_94_2020_SIAT1_EPI1733846_2020-03-07
A/Darwin/113/2020|SIAT1|EPI1733843|2020-03-15 -> A_Darwin_113_2020_SIAT1_EPI1733843_2020-03-15
A/Cameroon/9285/2019|cs|EPI1716246|2019-12-06 -> A_Cameroon_9285_2019_cs_EPI1716246_2019-12-06
A/Cameroon/8642/2019|cs|EPI1716236|2019-11-20 -> A_Cameroon_8642_2019_cs_EPI1716236_2019-11-20
A/Rabat/994/2020|cs|EPI1716467|2020-01-30 -> A_Rabat_994_2020_cs_EPI1716467_2020-01-30
A/Rabat/1124/2020|cs|EPI1716461|2020-02-07 -> A_Rabat_1124_2020_cs_EPI1716461_2020-02-07
A/Meknes/955/2020|cs|EPI1716423|2020-01-24 -> A_Meknes_955_2020_cs_EPI1716423_2020-01-24
A/Fes/1091/2020|cs|EPI1716318|2020-02-04 -> A_Fes_1091_2020_cs_EPI1716318_2020-02-04
A/Agadir/803/2020|cs|EPI1716176|2020-01-20 -> A_Agadir_803_2020_cs_EPI1716176_2020-01-20
A/Slovenia/1650/2020|SIATx-ori|EPI1734377|2020-02-27 -> A_Slovenia_1650_2020_SIATx-ori_EPI1734377_2020-02-27
A/Bulgaria/927/2020|SIAT2-ori|EPI1735306|2020-02-07 -> A_Bulgaria_927_2020_SIAT2-ori_EPI1735306_2020-02-07
A/Netherlands/00461/2020|Original|EPI1716617|2020-03-04 -> A_Netherlands_00461_2020_Original_EPI1716617_2020-03-04
A/District_Of_Columbia/07/2020|Original|EPI1716789|2020-01-25 -> A_District_Of_Columbia_07_2020_Original_EPI1716789_2020-01-25
A/Cote_D'Ivoire/2239/2019|Original|EPI1719172|2019-10-15 -> A_Cote_D_Ivoire_2239_2019_Original_EPI1719172_2019-10-15
A/OSAKA-C/2044/2019|MDCK_1_+SIAT1|EPI1721726|2019-11-23 -> A_OSAKA-C_2044_2019_MDCK_1__SIAT1_EPI1721726_2019-11-23
A/Maryland/19/2020|S1|EPI1725795|2020-03-09 -> A_Maryland_19_2020_S1_EPI1725795_2020-03-09
A/Maryland/11/2020|Original|EPI1717097|2020-01-13 -> A_Maryland_11_2020_Original_EPI1717097_2020-01-13
A/Connecticut/16/2020|S1|EPI1725779|2020-03-01 -> A_Connecticut_16_2020_S1_EPI1725779_2020-03-01
A/Mississippi/12/2020|Original|EPI1723503|2020-02-11 -> A_Mississippi_12_2020_Original_EPI1723503_2020-02-11
A/Hawaii/21/2020|S1|EPI1734689|2020-02-29 -> A_Hawaii_21_2020_S1_EPI1734689_2020-02-29
A/Texas/32/2020|S1|EPI1717113|2020-02-04 -> A_Texas_32_2020_S1_EPI1717113_2020-02-04
A/Washington/17/2020|Original|EPI1717161|2020-01-29 -> A_Washington_17_2020_Original_EPI1717161_2020-01-29
A/Ontario/RV1445/2020|P1|EPI1736793|2020-01-14 -> A_Ontario_RV1445_2020_P1_EPI1736793_2020-01-14
A/Catalonia/NSVH101177034/2020|Original|EPI1735038|2020-01-22 -> A_Catalonia_NSVH101177034_2020_Original_EPI1735038_2020-01-22
A/Rheinland-Pfalz/26/2020|C1-ori|EPI1735349|2020-03-02 -> A_Rheinland-Pfalz_26_2020_C1-ori_EPI1735349_2020-03-02
A/Bayern/31/2020|C1-ori|EPI1735278|2020-02-13 -> A_Bayern_31_2020_C1-ori_EPI1735278_2020-02-13
A/Italy/11875/2020|Original|EPI1735637|2020-01-28 -> A_Italy_11875_2020_Original_EPI1735637_2020-01-28
A/Italy/11874/2020|Original|EPI1735631|2020-02-11 -> A_Italy_11874_2020_Original_EPI1735631_2020-02-11
A/Italy/11872/2020|Original|EPI1735618|2020-02-07 -> A_Italy_11872_2020_Original_EPI1735618_2020-02-07
A/Colorado/11493/2020|Original|EPI1729098|2020-01-30 -> A_Colorado_11493_2020_Original_EPI1729098_2020-01-30
A/Saint-Petersburg/RII-2835S/2020|Original|EPI1720593|2020-02-21 -> A_Saint-Petersburg_RII-2835S_2020_Original_EPI1720593_2020-02-21
A/Kuwait/7285/2019|Original|EPI1719353|2019-01-01 -> A_Kuwait_7285_2019_Original_EPI1719353_2019-01-01
A/Kuwait/4688/2019|Original|EPI1719204|2019-09-24 -> A_Kuwait_4688_2019_Original_EPI1719204_2019-09-24
A/Saskatchewan/RV0881/2020|P1|EPI1736746|2020-01-20 -> A_Saskatchewan_RV0881_2020_P1_EPI1736746_2020-01-20
A/Ontario/RV0289/2020|P1|EPI1736694|2020-01-01 -> A_Ontario_RV0289_2020_P1_EPI1736694_2020-01-01
A/Ontario/RV0217/2020|P1|EPI1736682|2019-12-24 -> A_Ontario_RV0217_2020_P1_EPI1736682_2019-12-24
A/Ontario/RV0195/2020|P1|EPI1736672|2019-12-23 -> A_Ontario_RV0195_2020_P1_EPI1736672_2019-12-23
A/Ontario/RV2705/2019|P1|EPI1736591|2019-12-19 -> A_Ontario_RV2705_2019_P1_EPI1736591_2019-12-19
A/Prince_Edward_Island/RV1479/2020|P1|EPI1736809|2019-12-18 -> A_Prince_Edward_Island_RV1479_2020_P1_EPI1736809_2019-12-18
A/England/195140178/2019|original|EPI1732963|2019-12-11 -> A_England_195140178_2019_original_EPI1732963_2019-12-11
A/England/195120662/2019|original|EPI1732731|2019-12-10 -> A_England_195120662_2019_original_EPI1732731_2019-12-10
A/England/194960683/2019|original|EPI1732139|2019-12-02 -> A_England_194960683_2019_original_EPI1732139_2019-12-02
A/England/569/2019|original|EPI1732115|2019-12-02 -> A_England_569_2019_original_EPI1732115_2019-12-02
A/Manitoba/RV1640/2020|P1|EPI1736843|2020-01-08 -> A_Manitoba_RV1640_2020_P1_EPI1736843_2020-01-08
A/Czech_Republic/179/2020||EPI1736236|2020-01-23 -> A_Czech_Republic_179_2020__EPI1736236_2020-01-23
A/Stavropol/10/2020|MDCK2/SIAT1|EPI1753530|2020-03-03 -> A_Stavropol_10_2020_MDCK2_SIAT1_EPI1753530_2020-03-03
A/Philippines/15/2019|MDCK2,_SIAT1|EPI1740084|2019-08-27 -> A_Philippines_15_2019_MDCK2__SIAT1_EPI1740084_2019-08-27
A/South_Australia/369/2019|SIAT1|EPI1740121|2019-06-13 -> A_South_Australia_369_2019_SIAT1_EPI1740121_2019-06-13
A/Sydney/1200/2019|SIAT1|EPI1740108|2019-08-16 -> A_Sydney_1200_2019_SIAT1_EPI1740108_2019-08-16
A/South_Australia/1126/2019|SIAT1|EPI1740100|2019-08-22 -> A_South_Australia_1126_2019_SIAT1_EPI1740100_2019-08-22
A/Sweden/96/2020|Original|EPI1738854|2020-03-09 -> A_Sweden_96_2020_Original_EPI1738854_2020-03-09
A/Sweden/91/2020|Original|EPI1738824|2020-03-06 -> A_Sweden_91_2020_Original_EPI1738824_2020-03-06
A/Sweden/85/2020|Original|EPI1738783|2020-02-26 -> A_Sweden_85_2020_Original_EPI1738783_2020-02-26
A/Perth/45/2020|SIAT2|EPI1752482|2020-03-14 -> A_Perth_45_2020_SIAT2_EPI1752482_2020-03-14
A/Norway/2316/2020|cs|EPI1749426|2020-03-24 -> A_Norway_2316_2020_cs_EPI1749426_2020-03-24
A/Kosice/137/2020|MDCK-ori|EPI1749334|2020-01-21 -> A_Kosice_137_2020_MDCK-ori_EPI1749334_2020-01-21
A/Belgium/S0734/2020|SIAT1/SIAT1|EPI1753428|2020-02-10 -> A_Belgium_S0734_2020_SIAT1_SIAT1_EPI1753428_2020-02-10
A/Iceland/37/2020|MDCK1/SIAT1|EPI1753508|2020-03-26 -> A_Iceland_37_2020_MDCK1_SIAT1_EPI1753508_2020-03-26
A/Switzerland/3278/2020|cs|EPI1740398|2020-03-04 -> A_Switzerland_3278_2020_cs_EPI1740398_2020-03-04
A/Beijing-Miyun/51/2020|C1|EPI1753655|2020-01-08 -> A_Beijing-Miyun_51_2020_C1_EPI1753655_2020-01-08
A/Macao/600803/2020|C2+S1|EPI1753067|2020-01-21 -> A_Macao_600803_2020_C2_S1_EPI1753067_2020-01-21
A/Neimenggu-Maozhouli/177/2020|C2+S1|EPI1752920|2020-02-10 -> A_Neimenggu-Maozhouli_177_2020_C2_S1_EPI1752920_2020-02-10
A/Yunnan-Longyang/164/2020|C1+C1|EPI1752764|2020-03-17 -> A_Yunnan-Longyang_164_2020_C1_C1_EPI1752764_2020-03-17
A/Kyrgyzstan_Osh/16/2020|MDCKx-ori|EPI1749378|2019-12-16 -> A_Kyrgyzstan_Osh_16_2020_MDCKx-ori_EPI1749378_2019-12-16
A/Kyrgyzstan_Bishkek/63/2020|MDCKx-ori|EPI1749354|2020-02-03 -> A_Kyrgyzstan_Bishkek_63_2020_MDCKx-ori_EPI1749354_2020-02-03
A/Minnesota/21/2020|Original|EPI1737771|2020-03-07 -> A_Minnesota_21_2020_Original_EPI1737771_2020-03-07
A//Romania/257374/2020|MDCK|EPI1745960|2020-01-31 -> A__Romania_257374_2020_MDCK_EPI1745960_2020-01-31
A/Denmark/1138/2020|SIAT2-ori|EPI1749270|2020-02-18 -> A_Denmark_1138_2020_SIAT2-ori_EPI1749270_2020-02-18
A/Spain/12026/2020|Original|EPI1744981|2020-02-12 -> A_Spain_12026_2020_Original_EPI1744981_2020-02-12
A/British_Columbia/RV08427/2020|P1|EPI1748576|2020-03-09 -> A_British_Columbia_RV08427_2020_P1_EPI1748576_2020-03-09
A/British_Columbia/RV6619/2020|P1|EPI1743974|2020-02-20 -> A_British_Columbia_RV6619_2020_P1_EPI1743974_2020-02-20
A/British_Columbia/RV6617/2020|P1|EPI1743972|2020-01-28 -> A_British_Columbia_RV6617_2020_P1_EPI1743972_2020-01-28
A/British_Columbia/RV1865/2020|P1|EPI1736909|2019-12-16 -> A_British_Columbia_RV1865_2020_P1_EPI1736909_2019-12-16
A/Macedonia/466/2020|cs|EPI1749408|2020-02-10 -> A_Macedonia_466_2020_cs_EPI1749408_2020-02-10
A/Baden-Wuerttemberg/117/2020|Original|EPI1751101|2020-03-02 -> A_Baden-Wuerttemberg_117_2020_Original_EPI1751101_2020-03-02
A/Bayern/40/2020|Original|EPI1751096|2020-02-24 -> A_Bayern_40_2020_Original_EPI1751096_2020-02-24
A/Thueringen/46/2020|Original|EPI1751091|2020-02-26 -> A_Thueringen_46_2020_Original_EPI1751091_2020-02-26
A/England/200280382/2020|original|EPI1750006|2020-01-08 -> A_England_200280382_2020_original_EPI1750006_2020-01-08
A/England/200280379/2020|original|EPI1749998|2020-01-09 -> A_England_200280379_2020_original_EPI1749998_2020-01-09
A/England/200260602/2020|original|EPI1749974|2020-01-07 -> A_England_200260602_2020_original_EPI1749974_2020-01-07
A/England/897/2019|original|EPI1749748|2019-12-31 -> A_England_897_2019_original_EPI1749748_2019-12-31
A/England/200320321/2020|original|EPI1747119|2020-01-09 -> A_England_200320321_2020_original_EPI1747119_2020-01-09
A/England/927/2019|original|EPI1746980|2019-12-30 -> A_England_927_2019_original_EPI1746980_2019-12-30
A/England/195200231/2019|original|EPI1741681|2019-12-19 -> A_England_195200231_2019_original_EPI1741681_2019-12-19
A/England/731/2019|original|EPI1741157|2019-12-11 -> A_England_731_2019_original_EPI1741157_2019-12-11
A/England/195220279/2019|original|EPI1740897|2019-12-19 -> A_England_195220279_2019_original_EPI1740897_2019-12-19
A/Alberta/RV2483/2020|P1|EPI1736899|2020-02-11 -> A_Alberta_RV2483_2020_P1_EPI1736899_2020-02-11
A/Manitoba/RV2646/2020|P1|EPI1736902|2020-02-27 -> A_Manitoba_RV2646_2020_P1_EPI1736902_2020-02-27
A/Manitoba/RV2181/2020|P1|EPI1736892|2020-02-03 -> A_Manitoba_RV2181_2020_P1_EPI1736892_2020-02-03
A/Manitoba/RV2018/2020|P1|EPI1736873|2020-02-15 -> A_Manitoba_RV2018_2020_P1_EPI1736873_2020-02-15
A/Nigeria/3980/2019|Original|EPI1737905|2019-07-04 -> A_Nigeria_3980_2019_Original_EPI1737905_2019-07-04
A/Nigeria/3954/2019|Original|EPI1737881|2019-07-01 -> A_Nigeria_3954_2019_Original_EPI1737881_2019-07-01
A/Nigeria/3957/2019|Original|EPI1737857|2019-07-02 -> A_Nigeria_3957_2019_Original_EPI1737857_2019-07-02
A/Nigeria/4256/2019|Original|EPI1737794|2019-10-30 -> A_Nigeria_4256_2019_Original_EPI1737794_2019-10-30
A/Nigeria/3989/2019|Original|EPI1737787|2019-07-09 -> A_Nigeria_3989_2019_Original_EPI1737787_2019-07-09
A/Kamchatka/15V/2020|c1|EPI1737608|2020-01-18 -> A_Kamchatka_15V_2020_c1_EPI1737608_2020-01-18
A/Bretagne/2248/2020|Original|EPI1798556|2020-03-10 -> A_Bretagne_2248_2020_Original_EPI1798556_2020-03-10
A/SAPPORO/18/2020|MDCK_2_+hCK1|EPI1763466|2020-02-08 -> A_SAPPORO_18_2020_MDCK_2__hCK1_EPI1763466_2020-02-08
A/Malaysia/RP0701/2019|X,_SIAT1|EPI1797926|2019-12-05 -> A_Malaysia_RP0701_2019_X__SIAT1_EPI1797926_2019-12-05
A/Malaysia/RP_0710/2019|X,_SIAT1|EPI1795458|2019-12-20 -> A_Malaysia_RP_0710_2019_X__SIAT1_EPI1795458_2019-12-20
A/South_Africa/9550/2019|MDCK2/SIAT1|EPI1766920|2019-08-01 -> A_South_Africa_9550_2019_MDCK2_SIAT1_EPI1766920_2019-08-01
A/South_Africa/9178/2019|MDCK2,_SIAT3|EPI1795434|2019-07-22 -> A_South_Africa_9178_2019_MDCK2__SIAT3_EPI1795434_2019-07-22
A/Cambodia/e0327364/2020|P1_SIAT,_SIAT1|EPI1797911|2020-03-04 -> A_Cambodia_e0327364_2020_P1_SIAT__SIAT1_EPI1797911_2020-03-04
A/Cambodia/e0304365/2020|P1_SIAT,_SIAT1|EPI1797905|2020-02-25 -> A_Cambodia_e0304365_2020_P1_SIAT__SIAT1_EPI1797905_2020-02-25
A/Cambodia/e0206362/2020|P1_SIAT,_SIAT1|EPI1797872|2020-01-28 -> A_Cambodia_e0206362_2020_P1_SIAT__SIAT1_EPI1797872_2020-01-28
A/Cambodia/e0512384/2020|P1_SIAT,_SIAT1|EPI1797839|2020-04-02 -> A_Cambodia_e0512384_2020_P1_SIAT__SIAT1_EPI1797839_2020-04-02
A/Cambodia/e0117371/2020|P1_SIAT,_SIAT1|EPI1797827|2020-01-09 -> A_Cambodia_e0117371_2020_P1_SIAT__SIAT1_EPI1797827_2020-01-09
A/Santa_Catarina/1020/2019|Original|EPI1798827|2019-10-02 -> A_Santa_Catarina_1020_2019_Original_EPI1798827_2019-10-02
A/Santa_Catarina/999/2019|Original|EPI1798819|2019-09-25 -> A_Santa_Catarina_999_2019_Original_EPI1798819_2019-09-25
A/Portugal/MS74/2020|SIAT1|EPI1763772|2020-03-21 -> A_Portugal_MS74_2020_SIAT1_EPI1763772_2020-03-21
A/Estonia/126096/2020|SIAT1/SIAT1|EPI1766866|2020-02-01 -> A_Estonia_126096_2020_SIAT1_SIAT1_EPI1766866_2020-02-01
A/Kyiv/116/2020|Original|EPI1803985|2020-01-28 -> A_Kyiv_116_2020_Original_EPI1803985_2020-01-28
A/Cyprus/F1108/2020|SIAT1|EPI1753998|2020-02-16 -> A_Cyprus_F1108_2020_SIAT1_EPI1753998_2020-02-16
A/Ireland/23296/2020|SIAT1|EPI1800595|2020-03-09 -> A_Ireland_23296_2020_SIAT1_EPI1800595_2020-03-09
A/Indonesia/NIHRDSB195081/2019|X,_SIAT1|EPI1795452|2019-11-22 -> A_Indonesia_NIHRDSB195081_2019_X__SIAT1_EPI1795452_2019-11-22
A/Milano/55/2020|SIAT2-ori|EPI1754102|2020-02-10 -> A_Milano_55_2020_SIAT2-ori_EPI1754102_2020-02-10
A/Milano/49/2020|SIAT2-ori|EPI1754098|2020-02-10 -> A_Milano_49_2020_SIAT2-ori_EPI1754098_2020-02-10
A/Friuli_Venezia_Giulia/244/2020|SIAT2/SIAT1|EPI1754080|2020-02-11 -> A_Friuli_Venezia_Giulia_244_2020_SIAT2_SIAT1_EPI1754080_2020-02-11
A/Romania/259185/2020||EPI1798646|2020-02-25 -> A_Romania_259185_2020__EPI1798646_2020-02-25
A/Myanmar/19M119/2019|MDCK|EPI1800432|2019-08-02 -> A_Myanmar_19M119_2019_MDCK_EPI1800432_2019-08-02
A/Myanmar/19M65/2019|MDCK|EPI1800430|2019-07-15 -> A_Myanmar_19M65_2019_MDCK_EPI1800430_2019-07-15
A/Yunnan-Wenshan/1483/2020|C1+C1|EPI1799941|2020-06-09 -> A_Yunnan-Wenshan_1483_2020_C1_C1_EPI1799941_2020-06-09
A/Fujian-Xinluo/1684/2020|C2+C1|EPI1799932|2020-04-15 -> A_Fujian-Xinluo_1684_2020_C2_C1_EPI1799932_2020-04-15
A/Beijing-Miyun/53/2020|C4|EPI1801318|2020-01-09 -> A_Beijing-Miyun_53_2020_C4_EPI1801318_2020-01-09
A/Haiti/72/2020|Original|EPI1799171|2020-01-24 -> A_Haiti_72_2020_Original_EPI1799171_2020-01-24
A/Nigeria/3291/2019|Original|EPI1757814|2019-04-03 -> A_Nigeria_3291_2019_Original_EPI1757814_2019-04-03
A/Birobidzhan/85/2020|S3|EPI1799213|2020-02-07 -> A_Birobidzhan_85_2020_S3_EPI1799213_2020-02-07
A/Saudi_Arabia/1181614239/2019|Unknown|EPI1754155|2019-11-07 -> A_Saudi_Arabia_1181614239_2019_Unknown_EPI1754155_2019-11-07
A/Aragon/13141/2020|SIAT1|EPI1801869|2020-02-25 -> A_Aragon_13141_2020_SIAT1_EPI1801869_2020-02-25
A/Guyane/050/2020|Original|EPI1755899|2020-02-03 -> A_Guyane_050_2020_Original_EPI1755899_2020-02-03
A/Florida/139/2019|Original|EPI1758308|2019-12-13 -> A_Florida_139_2019_Original_EPI1758308_2019-12-13
A/Austria/1230986/2020|Siat1|EPI1753987|2020-03-03 -> A_Austria_1230986_2020_Siat1_EPI1753987_2020-03-03
A/Austria/1220034/2020|Siat1|EPI1753931|2020-02-03 -> A_Austria_1220034_2020_Siat1_EPI1753931_2020-02-03
A/Austria/1218642/2020|Siat1|EPI1753927|2020-01-29 -> A_Austria_1218642_2020_Siat1_EPI1753927_2020-01-29
A/Austria/1221638/2020|Siat1|EPI1753913|2020-02-06 -> A_Austria_1221638_2020_Siat1_EPI1753913_2020-02-06
A/Austria/1218157/2020|Siat1|EPI1753881|2020-01-28 -> A_Austria_1218157_2020_Siat1_EPI1753881_2020-01-28
A/Cambodia/70632/2020|Original|EPI1804673|2020-09-12 -> A_Cambodia_70632_2020_Original_EPI1804673_2020-09-12
A/Cambodia/20080713/2020|Original|EPI1804373|2020-08-18 -> A_Cambodia_20080713_2020_Original_EPI1804373_2020-08-18
A/Maryland/12129/2020|Original|EPI1756928|2020-01-05 -> A_Maryland_12129_2020_Original_EPI1756928_2020-01-05
A/Colorado/12106/2020|Original|EPI1756786|2020-03-11 -> A_Colorado_12106_2020_Original_EPI1756786_2020-03-11
A/Togo/534/2020|Original|EPI1804414|2020-03-20 -> A_Togo_534_2020_Original_EPI1804414_2020-03-20
A/Togo/1280/2019|Original|EPI1758324|2019-09-27 -> A_Togo_1280_2019_Original_EPI1758324_2019-09-27
A/Togo/1736/2019|Original|EPI1757987|2019-11-03 -> A_Togo_1736_2019_Original_EPI1757987_2019-11-03
A/Parma/29/2020||EPI1755764|2020-02-03 -> A_Parma_29_2020__EPI1755764_2020-02-03
A/Bari/532/2019||EPI1800265|2019-12-27 -> A_Bari_532_2019__EPI1800265_2019-12-27
A/Mali/166/2019|Original|EPI1758169|2019-10-29 -> A_Mali_166_2019_Original_EPI1758169_2019-10-29
A/Niger/7348/2019|Original|EPI1758261|2019-10-31 -> A_Niger_7348_2019_Original_EPI1758261_2019-10-31
A/Lyon/162/2020|MDCK2/SIAT1|EPI1763688|2020-01-16 -> A_Lyon_162_2020_MDCK2_SIAT1_EPI1763688_2020-01-16
A/England/192180596/2019|original|EPI1797496|2019-05-18 -> A_England_192180596_2019_original_EPI1797496_2019-05-18
A/England/191780702/2019|original|EPI1797239|2019-04-26 -> A_England_191780702_2019_original_EPI1797239_2019-04-26
A/England/281/2019|original|EPI1797047|2019-04-14 -> A_England_281_2019_original_EPI1797047_2019-04-14
A/England/191420467/2019|original|EPI1796743|2019-03-29 -> A_England_191420467_2019_original_EPI1796743_2019-03-29
A/England/200640430/2020|original|EPI1754859|2020-02-03 -> A_England_200640430_2020_original_EPI1754859_2020-02-03
A/England/200181145/2019|original|EPI1754374|2019-12-26 -> A_England_200181145_2019_original_EPI1754374_2019-12-26
A/Santiago/26038/2020|C2|EPI1765583|2020-03-17 -> A_Santiago_26038_2020_C2_EPI1765583_2020-03-17
A/Virginia/NHRC_OID_FDX150097/2019||EPI1789377|2019-03-12 -> A_Virginia_NHRC_OID_FDX150097_2019__EPI1789377_2019-03-12
A/California/NHRC_OID_28827/2019||EPI1789138|2019-04-29 -> A_California_NHRC_OID_28827_2019__EPI1789138_2019-04-29
A/Texas/9801/2019||EPI1770937|2019-04-18 -> A_Texas_9801_2019__EPI1770937_2019-04-18
A/South_Korea/9790/2019||EPI1770858|2019-03-22 -> A_South_Korea_9790_2019__EPI1770858_2019-03-22
A/South_Korea/9789/2019||EPI1770850|2019-03-21 -> A_South_Korea_9789_2019__EPI1770850_2019-03-21
A/South_Korea/9788/2019||EPI1770842|2019-03-22 -> A_South_Korea_9788_2019__EPI1770842_2019-03-22
A/Japan/9781/2019||EPI1770747|2019-04-26 -> A_Japan_9781_2019__EPI1770747_2019-04-26
A/Ohio/9260/2019||EPI1770413|2019-03-20 -> A_Ohio_9260_2019__EPI1770413_2019-03-20
A/Georgia/9194/2019||EPI1770077|2019-03-26 -> A_Georgia_9194_2019__EPI1770077_2019-03-26
A/England/9189/2019||EPI1770045|2019-03-21 -> A_England_9189_2019__EPI1770045_2019-03-21
A/California/9179/2019||EPI1769997|2019-03-25 -> A_California_9179_2019__EPI1769997_2019-03-25
A/Arkansas/9172/2019||EPI1769965|2019-03-21 -> A_Arkansas_9172_2019__EPI1769965_2019-03-21
A/Ohio/9259/2019||EPI1769651|2019-03-20 -> A_Ohio_9259_2019__EPI1769651_2019-03-20
A/Nakhonphanom/30/2020|MDCK1,_SIAT1|EPI1813637|2020-01-13 -> A_Nakhonphanom_30_2020_MDCK1__SIAT1_EPI1813637_2020-01-13
A/Nonthaburi/78/2020|C1/S1|EPI1853426|2020-01-21 -> A_Nonthaburi_78_2020_C1_S1_EPI1853426_2020-01-21
A/Bangkok/70/2020|C1/S1|EPI1853418|2020-02-18 -> A_Bangkok_70_2020_C1_S1_EPI1853418_2020-02-18
A/Nonthaburi/75/2020|C1/S1|EPI1853394|2020-01-15 -> A_Nonthaburi_75_2020_C1_S1_EPI1853394_2020-01-15
A/Cambodia/e1009251/2020|QMC2|EPI1847080|2020-10-08 -> A_Cambodia_e1009251_2020_QMC2_EPI1847080_2020-10-08
A/Cambodia/VIR2023654/2020|Original_Specimen|EPI1837735|2020-08-31 -> A_Cambodia_VIR2023654_2020_Original_Specimen_EPI1837735_2020-08-31
A/Minas_Gerais/202012671/2019|Original|EPI1806170|2019-09-03 -> A_Minas_Gerais_202012671_2019_Original_EPI1806170_2019-09-03
A/Cameroon/16996/2020|SIAT3|EPI1882612|2020-12-15 -> A_Cameroon_16996_2020_SIAT3_EPI1882612_2020-12-15
A/Cameroon/16995/2020|cs|EPI1857111|2020-12-15 -> A_Cameroon_16995_2020_cs_EPI1857111_2020-12-15
A/Ghana/2287/2020|SIAT2|EPI1845854|2020-11-23 -> A_Ghana_2287_2020_SIAT2_EPI1845854_2020-11-23
A/Hong_Kong/703/2020|MDCK1/SIAT1|EPI1838925|2020-03-07 -> A_Hong_Kong_703_2020_MDCK1_SIAT1_EPI1838925_2020-03-07
A/Indonesia/NIHRDPAL742/2020|X,_SIAT2|EPI1838612|2020-02-01 -> A_Indonesia_NIHRDPAL742_2020_X__SIAT2_EPI1838612_2020-02-01
A/Indonesia/NIHRDBJM1205/2020|X,_SIAT1|EPI1806123|2020-03-22 -> A_Indonesia_NIHRDBJM1205_2020_X__SIAT1_EPI1806123_2020-03-22
A/Dakar/03/2020|cs|EPI1930164|2020-10-18 -> A_Dakar_03_2020_cs_EPI1930164_2020-10-18
A/Dakar/10B/2020|C1/MDCK1|EPI1857123|2020-10-16 -> A_Dakar_10B_2020_C1_MDCK1_EPI1857123_2020-10-16
A/Timor-Leste/17/2020|SIAT4|EPI1814617|2020-07-05 -> A_Timor-Leste_17_2020_SIAT4_EPI1814617_2020-07-05
A/Bangladesh/911009/2020|SIAT3/SIAT1|EPI1882610|2020-09-03 -> A_Bangladesh_911009_2020_SIAT3_SIAT1_EPI1882610_2020-09-03
A/Bangladesh/1006/2020|SIAT3/SIAT1|EPI1857095|2020-08-26 -> A_Bangladesh_1006_2020_SIAT3_SIAT1_EPI1857095_2020-08-26
A/KANAGAWA/ZC1836/2019|E0_+3_(Am2Al1)|EPI1846442|2019-02-01 -> A_KANAGAWA_ZC1836_2019_E0__3__Am2Al1__EPI1846442_2019-02-01
A/KANAGAWA/IC1830/2019|E0_+3_(Am1Al2)|EPI1846440|2019-01-15 -> A_KANAGAWA_IC1830_2019_E0__3__Am1Al2__EPI1846440_2019-01-15
A/KANAGAWA/ZC1861/2019|E0_+3_(Am2Al1)|EPI1846436|2019-04-26 -> A_KANAGAWA_ZC1861_2019_E0__3__Am2Al1__EPI1846436_2019-04-26
A/KANAGAWA/IC1815/2019|E0_+5_(Am3Al2)|EPI1846434|2019-01-07 -> A_KANAGAWA_IC1815_2019_E0__5__Am3Al2__EPI1846434_2019-01-07
A/Michigan/173/2020||EPI1956199|2020-11-19 -> A_Michigan_173_2020__EPI1956199_2020-11-19
A/Yunnan-Wenshan/1591/2020|C1+S1|EPI1841226|2020-07-21 -> A_Yunnan-Wenshan_1591_2020_C1_S1_EPI1841226_2020-07-21
A/Yunnan-Wenshan/1606/2020|C1+S1|EPI1841218|2020-07-21 -> A_Yunnan-Wenshan_1606_2020_C1_S1_EPI1841218_2020-07-21
A/India/PUN-NIV3/2019|X5/S1|EPI1916870|2019-08-29 -> A_India_PUN-NIV3_2019_X5_S1_EPI1916870_2019-08-29
A/India/PUN-NIV239602/2020|X3/S1|EPI1846738|2020-08-10 -> A_India_PUN-NIV239602_2020_X3_S1_EPI1846738_2020-08-10
A/South_Auckland/2/2020|MDCK,_SIAT1|EPI1883355|2020-12-27 -> A_South_Auckland_2_2020_MDCK__SIAT1_EPI1883355_2020-12-27
A/Guatemala/07/2020|Original|EPI1806258|2020-03-03 -> A_Guatemala_07_2020_Original_EPI1806258_2020-03-03
A/Laos/F0310/2020|MDCK_1_+hCK1|EPI1812461|2020-01-27 -> A_Laos_F0310_2020_MDCK_1__hCK1_EPI1812461_2020-01-27
A/Laos/532/2020|C1|EPI1838169|2020-02-12 -> A_Laos_532_2020_C1_EPI1838169_2020-02-12
A/Salalah/520266545/2020|cs|EPI1845848|2020-10-05 -> A_Salalah_520266545_2020_cs_EPI1845848_2020-10-05
A/Saudi_Arabia/19145/2019|cs|EPI1843709|2019-01-01 -> A_Saudi_Arabia_19145_2019_cs_EPI1843709_2019-01-01
A/Vietnam/Vnhcm-Gs359/2019|Original|EPI1851891|2019-07-29 -> A_Vietnam_Vnhcm-Gs359_2019_Original_EPI1851891_2019-07-29
A/Argentina/14818/2020|Original|EPI1807503|2020-03-08 -> A_Argentina_14818_2020_Original_EPI1807503_2020-03-08
A/Cote_d'Ivoire/2861/2020|SIAT1|EPI1846324|2020-11-28 -> A_Cote_d_Ivoire_2861_2020_SIAT1_EPI1846324_2020-11-28
A/GUNMA/51/2020|MDCK_4+hCK1|EPI1805888|2020-03-07 -> A_GUNMA_51_2020_MDCK_4_hCK1_EPI1805888_2020-03-07
A/Bangladesh/1157/2020|Original|EPI1842449|2020-09-15 -> A_Bangladesh_1157_2020_Original_EPI1842449_2020-09-15
A/Bangladesh/1924/2020|Original|EPI1842275|2020-09-28 -> A_Bangladesh_1924_2020_Original_EPI1842275_2020-09-28
A/Michigan/173/2020|S1|EPI1847808|2020-11-19 -> A_Michigan_173_2020_S1_EPI1847808_2020-11-19
A/Congo/543/2020|Original|EPI1851992|2020-11-12 -> A_Congo_543_2020_Original_EPI1851992_2020-11-12
A/Congo/560/2020|Original|EPI1851979|2020-12-15 -> A_Congo_560_2020_Original_EPI1851979_2020-12-15
A/Michigan/170/2020|Original|EPI1869526|2020-03-12 -> A_Michigan_170_2020_Original_EPI1869526_2020-03-12
A/Bangladesh/3010/2020|S1|EPI1846786|2020-09-19 -> A_Bangladesh_3010_2020_S1_EPI1846786_2020-09-19
A/Bangladesh/1200903008/2020|Original|EPI1842724|2020-09-12 -> A_Bangladesh_1200903008_2020_Original_EPI1842724_2020-09-12
A/Bangladesh/4013/2020|Original|EPI1842636|2020-09-15 -> A_Bangladesh_4013_2020_Original_EPI1842636_2020-09-15
A/Bangladesh/3014/2020|Original|EPI1838392|2020-09-22 -> A_Bangladesh_3014_2020_Original_EPI1838392_2020-09-22
A/Mali/0046/2020|S1|EPI1839929|2020-03-05 -> A_Mali_0046_2020_S1_EPI1839929_2020-03-05
A/Mali/20018/2020|S1|EPI1839762|2020-03-02 -> A_Mali_20018_2020_S1_EPI1839762_2020-03-02
A/Mali/20057/2020|Original|EPI1839655|2020-03-09 -> A_Mali_20057_2020_Original_EPI1839655_2020-03-09
A/Niger/7845/2020|S2|EPI1857924|2020-03-02 -> A_Niger_7845_2020_S2_EPI1857924_2020-03-02
A/Niger/8581/2020|Original|EPI1853556|2020-12-10 -> A_Niger_8581_2020_Original_EPI1853556_2020-12-10
A/North_Lebanon/NM_397_N/2020|Original|EPI1806103|2020-01-27 -> A_North_Lebanon_NM_397_N_2020_Original_EPI1806103_2020-01-27
A/Mexico/INCMNSZ/BMR637/Feb2020/H3N2|Original|EPI1806880|2020-02-13 -> A_Mexico_INCMNSZ_BMR637_Feb2020_H3N2_Original_EPI1806880_2020-02-13
A/Mexico/INCMNSZ/BMR759/Feb2020/H3N2|Original|EPI1806883|2020-02-18 -> A_Mexico_INCMNSZ_BMR759_Feb2020_H3N2_Original_EPI1806883_2020-02-18
A/Mexico/INCMNSZ/BMR667/Feb2020/H3N2|Original|EPI1806881|2020-02-14 -> A_Mexico_INCMNSZ_BMR667_Feb2020_H3N2_Original_EPI1806881_2020-02-14
A/Mexico/INCMNSZ/BMR376/Jan2020/H3N2|Original|EPI1806878|2020-01-28 -> A_Mexico_INCMNSZ_BMR376_Jan2020_H3N2_Original_EPI1806878_2020-01-28
A/Mexico/INCMNSZ/BMQ897/Jan2020/H3N2|Original|EPI1806865|2020-01-02 -> A_Mexico_INCMNSZ_BMQ897_Jan2020_H3N2_Original_EPI1806865_2020-01-02
A/India/Jai-SMSINFS14/2019_Sep|Original|EPI1885043|2019-09-18 -> A_India_Jai-SMSINFS14_2019_Sep_Original_EPI1885043_2019-09-18
A/India/Jai-SMSINFS12/2019_Sep|Original|EPI1885042|2019-09-18 -> A_India_Jai-SMSINFS12_2019_Sep_Original_EPI1885042_2019-09-18
A/India/Pun-NIV269316/2020_Nov|Original|EPI1850510|2020-11-27 -> A_India_Pun-NIV269316_2020_Nov_Original_EPI1850510_2020-11-27
A/Michigan/UOM10045599236/2020|ORI|EPI2095103|2020-05-19 -> A_Michigan_UOM10045599236_2020_ORI_EPI2095103_2020-05-19
A/Germany/HD1819_151/2019||EPI2204175|2019-11-01 -> A_Germany_HD1819_151_2019__EPI2204175_2019-11-01
A/Saudi_Arabia/VRG-49/2020||EPI2201530|2020-12-12 -> A_Saudi_Arabia_VRG-49_2020__EPI2201530_2020-12-12
A/Thailand/CU-B31593/2019||EPI1901824|2019-01-23 -> A_Thailand_CU-B31593_2019__EPI1901824_2019-01-23
A/Thailand/CU-B32786/2019||EPI1901781|2019-04-20 -> A_Thailand_CU-B32786_2019__EPI1901781_2019-04-20
A/Thailand/CU-B31931/2019||EPI1901775|2019-02-04 -> A_Thailand_CU-B31931_2019__EPI1901775_2019-02-04
A/Thailand/CU-B33013/2019||EPI1901769|2019-05-05 -> A_Thailand_CU-B33013_2019__EPI1901769_2019-05-05
A/Thailand/CU-E1482/2019||EPI1901758|2019-04-19 -> A_Thailand_CU-E1482_2019__EPI1901758_2019-04-19
A/Thailand/CU-B36536/2020||EPI1901753|2020-02-01 -> A_Thailand_CU-B36536_2020__EPI1901753_2020-02-01
A/Italy/603-19/2019||EPI1901316|2019-03-11 -> A_Italy_603-19_2019__EPI1901316_2019-03-11
A/Human/New_York_City/PV08762/2020||EPI1894479|2020-03-11 -> A_Human_New_York_City_PV08762_2020__EPI1894479_2020-03-11
A/YAMAGATA/2/2021|Original|EPI1884214|2021-02-09 -> A_YAMAGATA_2_2021_Original_EPI1884214_2021-02-09
A/Philippines/8/2021|SIAT1|EPI1889178|2021-07-13 -> A_Philippines_8_2021_SIAT1_EPI1889178_2021-07-13
A/Philippines/1/2021|MDCK2|EPI1888048|2021-05-14 -> A_Philippines_1_2021_MDCK2_EPI1888048_2021-05-14
A/Darwin/20/2021|SIAT2|EPI1924439|2021-08-11 -> A_Darwin_20_2021_SIAT2_EPI1924439_2021-08-11
A/Darwin/33/2021|SIAT1|EPI1923162|2021-09-15 -> A_Darwin_33_2021_SIAT1_EPI1923162_2021-09-15
A/MIYAGI/2/2021|Original|EPI1882472|2021-03-02 -> A_MIYAGI_2_2021_Original_EPI1882472_2021-03-02
A/Ghana/1344/2021|SIAT2|EPI1922176|2021-07-05 -> A_Ghana_1344_2021_SIAT2_EPI1922176_2021-07-05
A/AbuDhabi/01/2021||EPI1843602|2021-01-01 -> A_AbuDhabi_01_2021__EPI1843602_2021-01-01
A/Qatar/16-VI-21-3798042/2021|SIAT1|EPI1925477|2021-08-03 -> A_Qatar_16-VI-21-3798042_2021_SIAT1_EPI1925477_2021-08-03
A/Qatar/16-VI-21-4035218/2021|SIAT1|EPI1922219|2021-08-13 -> A_Qatar_16-VI-21-4035218_2021_SIAT1_EPI1922219_2021-08-13
A/Timor-Leste/9/2021|SIAT1|EPI1882539|2021-03-01 -> A_Timor-Leste_9_2021_SIAT1_EPI1882539_2021-03-01
A/India/PUN-NIV301759/2021|X3/S1|EPI1916902|2021-04-12 -> A_India_PUN-NIV301759_2021_X3_S1_EPI1916902_2021-04-12
A/India/PUN-NIV301132/2021|X3/S1|EPI1916886|2021-04-11 -> A_India_PUN-NIV301132_2021_X3_S1_EPI1916886_2021-04-11
A/India/PUN-NIV323256/2021|X4/S1|EPI1916832|2021-06-21 -> A_India_PUN-NIV323256_2021_X4_S1_EPI1916832_2021-06-21
A/Nizhny_Novgorod/360V/2021|Original|EPI1886102|2021-07-21 -> A_Nizhny_Novgorod_360V_2021_Original_EPI1886102_2021-07-21
A/Laos/F1384/2021|hCK_0_+2|EPI1916559|2021-04-08 -> A_Laos_F1384_2021_hCK_0__2_EPI1916559_2021-04-08
A/Laos/941/2021|S1|EPI1921760|2021-03-17 -> A_Laos_941_2021_S1_EPI1921760_2021-03-17
A/Oman/5202/2021|Original|EPI1925271|2021-09-09 -> A_Oman_5202_2021_Original_EPI1925271_2021-09-09
A/Texas/02/2021|Original|EPI1888177|2021-08-05 -> A_Texas_02_2021_Original_EPI1888177_2021-08-05
A/Maryland/04/2021|S1|EPI1926553|2021-10-12 -> A_Maryland_04_2021_S1_EPI1926553_2021-10-12
A/Michigan/01/2021|Original|EPI1885371|2021-07-11 -> A_Michigan_01_2021_Original_EPI1885371_2021-07-11
A/Nepal/21FL2742/2021|Original|EPI1922825|2021-08-16 -> A_Nepal_21FL2742_2021_Original_EPI1922825_2021-08-16
A/Nepal/21FL2666/2021|hCK_0_+2|EPI1922795|2021-08-10 -> A_Nepal_21FL2666_2021_hCK_0__2_EPI1922795_2021-08-10
A/Nepal/21FL2637/2021|Original|EPI1922779|2021-08-10 -> A_Nepal_21FL2637_2021_Original_EPI1922779_2021-08-10
A/Nepal/21FL2632/2021|Original|EPI1922776|2021-08-10 -> A_Nepal_21FL2632_2021_Original_EPI1922776_2021-08-10
A/Nepal/21FL2439/2021|Original|EPI1922724|2021-08-03 -> A_Nepal_21FL2439_2021_Original_EPI1922724_2021-08-03
A/Nepal/21FL2288/2021|Original|EPI1922678|2021-08-01 -> A_Nepal_21FL2288_2021_Original_EPI1922678_2021-08-01
A/Catalonia/NSVH67872/2021|Original|EPI1926377|2021-11-08 -> A_Catalonia_NSVH67872_2021_Original_EPI1926377_2021-11-08
A/Congo/44/2021|Original|EPI1852022|2021-01-12 -> A_Congo_44_2021_Original_EPI1852022_2021-01-12
A/Congo/07/2021|Original|EPI1852006|2021-01-04 -> A_Congo_07_2021_Original_EPI1852006_2021-01-04
A/Netherlands/10018/2021|Original|EPI1923198|2021-10-14 -> A_Netherlands_10018_2021_Original_EPI1923198_2021-10-14
A/Saint-Petersburg/RII-2284S/2021|Original|EPI1926235|2021-11-01 -> A_Saint-Petersburg_RII-2284S_2021_Original_EPI1926235_2021-11-01
A/Saint-Petersburg/RII-1233S/2021|Original|EPI1926203|2021-10-15 -> A_Saint-Petersburg_RII-1233S_2021_Original_EPI1926203_2021-10-15
A/Moscow/CRIE/12/2021||EPI1921343|2021-10-05 -> A_Moscow_CRIE_12_2021__EPI1921343_2021-10-05
A/Moscow/CRIE/2/2021||EPI1859848|2021-05-04 -> A_Moscow_CRIE_2_2021__EPI1859848_2021-05-04
A/Kaluga/CRIE/49/2021||EPI1927498|2021-10-26 -> A_Kaluga_CRIE_49_2021__EPI1927498_2021-10-26
A/Stockholm/9/2021|Original|EPI1923445|2021-09-06 -> A_Stockholm_9_2021_Original_EPI1923445_2021-09-06
A/Stockholm/7/2021|Original|EPI1887976|2021-08-06 -> A_Stockholm_7_2021_Original_EPI1887976_2021-08-06
A/England/214040935/2021|original|EPI1924536|2021-10-04 -> A_England_214040935_2021_original_EPI1924536_2021-10-04
A/Kostroma/CRIE/1/2021||EPI1889200|2021-08-23 -> A_Kostroma_CRIE_1_2021__EPI1889200_2021-08-23
A/Russia/6-61V/2021|original|EPI1916775|2021-08-19 -> A_Russia_6-61V_2021_original_EPI1916775_2021-08-19
A/Netherlands/10065/2021|Original|EPI1926314|2021-10-21 -> A_Netherlands_10065_2021_Original_EPI1926314_2021-10-21
A/Netherlands/10026/2021|Original|EPI1923212|2021-10-05 -> A_Netherlands_10026_2021_Original_EPI1923212_2021-10-05
A/India/Pun-NIV337982/2021_Jul|Original|EPI1885064|2021-07-26 -> A_India_Pun-NIV337982_2021_Jul_Original_EPI1885064_2021-07-26
A/India/Pun-NIV328363/2021_Jul|Original|EPI1885063|2021-07-07 -> A_India_Pun-NIV328363_2021_Jul_Original_EPI1885063_2021-07-07
A/India/Pun-NIV326980/2021_Jul|Original|EPI1885054|2021-07-03 -> A_India_Pun-NIV326980_2021_Jul_Original_EPI1885054_2021-07-03
A/India/Pun-NIV299083/2021_Apr|MDCK_P3|EPI1885023|2021-04-01 -> A_India_Pun-NIV299083_2021_Apr_MDCK_P3_EPI1885023_2021-04-01
A/India/Pun-NIV293693/2021_Feb|Original|EPI1868359|2021-02-15 -> A_India_Pun-NIV293693_2021_Feb_Original_EPI1868359_2021-02-15
A/India/Pun-NIV290244/2021_Jan|MDCK_P3|EPI1850512|2021-01-12 -> A_India_Pun-NIV290244_2021_Jan_MDCK_P3_EPI1850512_2021-01-12
A/St.Petersburg/CRIE/3/2021||EPI1916590|2021-09-02 -> A_St.Petersburg_CRIE_3_2021__EPI1916590_2021-09-02
A/Netherlands/00077/2021|Original|EPI1941492|2021-11-17 -> A_Netherlands_00077_2021_Original_EPI1941492_2021-11-17
A/Netherlands/00064/2021||EPI1928164|2021-11-09 -> A_Netherlands_00064_2021__EPI1928164_2021-11-09
A/Netherlands/00053/2021||EPI1928161|2021-11-07 -> A_Netherlands_00053_2021__EPI1928161_2021-11-07
A/Kenya/148/2021|Original|EPI1940954|2021-09-10 -> A_Kenya_148_2021_Original_EPI1940954_2021-09-10
A/Kenya/150/2021|Original|EPI1940930|2021-09-13 -> A_Kenya_150_2021_Original_EPI1940930_2021-09-13
A/Kenya/139/2021|Original|EPI1940883|2021-09-03 -> A_Kenya_139_2021_Original_EPI1940883_2021-09-03
A/Indiana/02/2021|S1|EPI1942700|2021-11-01 -> A_Indiana_02_2021_S1_EPI1942700_2021-11-01
A/Michigan/10/2021|S1|EPI1928451|2021-10-25 -> A_Michigan_10_2021_S1_EPI1928451_2021-10-25
A/California/05/2021|S1|EPI1940552|2021-10-21 -> A_California_05_2021_S1_EPI1940552_2021-10-21
A/Delaware/05/2021|S1|EPI1942644|2021-11-17 -> A_Delaware_05_2021_S1_EPI1942644_2021-11-17
A/Andalucia/9561/2021|MDCK|EPI1937577|2021-10-08 -> A_Andalucia_9561_2021_MDCK_EPI1937577_2021-10-08
A/Catalonia/3547212NS/2021|original|EPI1938627|2021-11-10 -> A_Catalonia_3547212NS_2021_original_EPI1938627_2021-11-10
A/Novosibirsk/RII-MH38238S/2021|Original|EPI1937740|2021-11-03 -> A_Novosibirsk_RII-MH38238S_2021_Original_EPI1937740_2021-11-03
A/Baabda.LBN/7260/2021|cs|EPI1947389|2021-11-17 -> A_Baabda.LBN_7260_2021_cs_EPI1947389_2021-11-17
A/Saint-Petersburg/RII-3384S/2021|Original|EPI1937825|2021-11-13 -> A_Saint-Petersburg_RII-3384S_2021_Original_EPI1937825_2021-11-13
A/Saint-Petersburg/RII-3309S/2021|Original|EPI1937809|2021-11-15 -> A_Saint-Petersburg_RII-3309S_2021_Original_EPI1937809_2021-11-15
A/Mari_El/70-01V/2021|original|EPI1933903|2021-10-25 -> A_Mari_El_70-01V_2021_original_EPI1933903_2021-10-25
A/Stockholm/12/2021|Original|EPI1943118|2021-10-13 -> A_Stockholm_12_2021_Original_EPI1943118_2021-10-13
A/YANAO/126-a02V/2021|original|EPI1946022|2021-11-06 -> A_YANAO_126-a02V_2021_original_EPI1946022_2021-11-06
A/Murmansk/69-02V/2021|original|EPI1933902|2021-10-13 -> A_Murmansk_69-02V_2021_original_EPI1933902_2021-10-13
A/Nigeria/6075/2021|Original|EPI1942437|2021-06-17 -> A_Nigeria_6075_2021_Original_EPI1942437_2021-06-17
A/Russia/109-78V/2021|original|EPI1933910|2021-11-15 -> A_Russia_109-78V_2021_original_EPI1933910_2021-11-15
A/Elista/CRIE/296/2021||EPI1938815|2021-11-27 -> A_Elista_CRIE_296_2021__EPI1938815_2021-11-27
A/Elista/CRIE/278/2021||EPI1938812|2021-11-26 -> A_Elista_CRIE_278_2021__EPI1938812_2021-11-26
A/Sao_Paulo/IAL/C7102/2021|Original|EPI1945951|2021-12-07 -> A_Sao_Paulo_IAL_C7102_2021_Original_EPI1945951_2021-12-07
A/Sao_Paulo/IAL/C6880/2021|Original|EPI1943478|2021-12-05 -> A_Sao_Paulo_IAL_C6880_2021_Original_EPI1943478_2021-12-05
A/Michigan/UOM10042600595/2021|ORI|EPI1937461|2021-11-10 -> A_Michigan_UOM10042600595_2021_ORI_EPI1937461_2021-11-10
A/Michigan/UOM10042620452/2021|ORI|EPI1937399|2021-11-11 -> A_Michigan_UOM10042620452_2021_ORI_EPI1937399_2021-11-11
A/Michigan/UOM10042619039/2021|ORI|EPI1937388|2021-11-11 -> A_Michigan_UOM10042619039_2021_ORI_EPI1937388_2021-11-11
A/Michigan/UOM10042575144/2021|ORI|EPI1937375|2021-11-09 -> A_Michigan_UOM10042575144_2021_ORI_EPI1937375_2021-11-09
A/Michigan/UOM10042715610/2021|ORI|EPI1936664|2021-11-17 -> A_Michigan_UOM10042715610_2021_ORI_EPI1936664_2021-11-17
A/Michigan/UOM10042692415/2021|ORI|EPI1936627|2021-11-16 -> A_Michigan_UOM10042692415_2021_ORI_EPI1936627_2021-11-16
A/Sweden/4/2021|Original|EPI1950121|2021-11-25 -> A_Sweden_4_2021_Original_EPI1950121_2021-11-25
A/Rio_de_Janeiro/63070/2021|Original|EPI1954223|2021-12-09 -> A_Rio_de_Janeiro_63070_2021_Original_EPI1954223_2021-12-09
A/Rio_de_Janeiro/62589/2021|Original|EPI1953591|2021-12-03 -> A_Rio_de_Janeiro_62589_2021_Original_EPI1953591_2021-12-03
A/Rio_de_Janeiro/61822/2021|Original|EPI1953302|2021-11-29 -> A_Rio_de_Janeiro_61822_2021_Original_EPI1953302_2021-11-29
A/Rio_de_Janeiro/61980/2021|Original|EPI1948957|2021-11-30 -> A_Rio_de_Janeiro_61980_2021_Original_EPI1948957_2021-11-30
A/Rio_de_Janeiro/61169/2021|Original|EPI1948004|2021-11-25 -> A_Rio_de_Janeiro_61169_2021_Original_EPI1948004_2021-11-25
A/Norway/33669/2021|Clinical_Specimen|EPI1958396|2021-12-15 -> A_Norway_33669_2021_Clinical_Specimen_EPI1958396_2021-12-15
A/Wyoming/04/2021|S1|EPI1955549|2021-11-16 -> A_Wyoming_04_2021_S1_EPI1955549_2021-11-16
A/Louisiana/04/2021|Original|EPI1955834|2021-12-04 -> A_Louisiana_04_2021_Original_EPI1955834_2021-12-04
A/Montana/05/2021|S1|EPI1955667|2021-11-17 -> A_Montana_05_2021_S1_EPI1955667_2021-11-17
A/Louisiana/12498/2021|Original|EPI1950687|2021-12-02 -> A_Louisiana_12498_2021_Original_EPI1950687_2021-12-02
A/Saint-Petersburg/RII-4631S/2021|Original|EPI1957002|2021-12-01 -> A_Saint-Petersburg_RII-4631S_2021_Original_EPI1957002_2021-12-01
A/Saint-Petersburg/RII-4483S/2021|Original|EPI1956962|2021-11-30 -> A_Saint-Petersburg_RII-4483S_2021_Original_EPI1956962_2021-11-30
A/Niger/9835/2021|Original|EPI1956324|2021-09-16 -> A_Niger_9835_2021_Original_EPI1956324_2021-09-16
A/Niger/9838/2021|Original|EPI1956316|2021-09-16 -> A_Niger_9838_2021_Original_EPI1956316_2021-09-16
A/Niger/8811/2021|Original|EPI1956221|2021-01-28 -> A_Niger_8811_2021_Original_EPI1956221_2021-01-28
A/Niger/8716/2021|Original|EPI1956213|2021-01-07 -> A_Niger_8716_2021_Original_EPI1956213_2021-01-07
A/Alagoas/64301/2021|Original|EPI1953810|2021-12-12 -> A_Alagoas_64301_2021_Original_EPI1953810_2021-12-12
A/Moscow/CRIE/132/2021||EPI1956777|2021-12-03 -> A_Moscow_CRIE_132_2021__EPI1956777_2021-12-03
A/Moscow/CRIE/131/2021||EPI1956776|2021-11-30 -> A_Moscow_CRIE_131_2021__EPI1956776_2021-11-30
A/Moscow/CRIE/68/2021||EPI1956602|2021-11-23 -> A_Moscow_CRIE_68_2021__EPI1956602_2021-11-23
A/Vologda/CRIE/110/2021||EPI1956626|2021-11-30 -> A_Vologda_CRIE_110_2021__EPI1956626_2021-11-30
A/Vologda/CRIE/108/2021||EPI1956624|2021-11-25 -> A_Vologda_CRIE_108_2021__EPI1956624_2021-11-25
A/Kursk/CRIE/164/2021||EPI1956791|2021-12-20 -> A_Kursk_CRIE_164_2021__EPI1956791_2021-12-20
A/England/214320865/2021|original|EPI1955089|2021-10-20 -> A_England_214320865_2021_original_EPI1955089_2021-10-20
A/England/214300983/2021|original|EPI1955065|2021-10-18 -> A_England_214300983_2021_original_EPI1955065_2021-10-18
A/Petropavlovsk-Kamchatsky/CRIE/65/2021||EPI1955263|2021-11-17 -> A_Petropavlovsk-Kamchatsky_CRIE_65_2021__EPI1955263_2021-11-17
A/Altai/167-ab11V/2021|?1|EPI1956806|2021-12-09 -> A_Altai_167-ab11V_2021__1_EPI1956806_2021-12-09
A/Netherlands/10204/2021|Original|EPI1950929|2021-12-18 -> A_Netherlands_10204_2021_Original_EPI1950929_2021-12-18
A/Netherlands/10203/2021|Original|EPI1950926|2021-12-11 -> A_Netherlands_10203_2021_Original_EPI1950926_2021-12-11
A/Sweden/22/2021|Original|EPI1965107|2021-12-27 -> A_Sweden_22_2021_Original_EPI1965107_2021-12-27
A/Sweden/19/2021|Original|EPI1965083|2021-12-22 -> A_Sweden_19_2021_Original_EPI1965083_2021-12-22
A/Sweden/28/2021|Original|EPI1964967|2021-12-14 -> A_Sweden_28_2021_Original_EPI1964967_2021-12-14
A/Toamasina/13669/2021|cs|EPI1965309|2021-12-15 -> A_Toamasina_13669_2021_cs_EPI1965309_2021-12-15
A/Florida/23/2021|Original|EPI1969421|2021-12-19 -> A_Florida_23_2021_Original_EPI1969421_2021-12-19
A/Pakistan/ICT14/2021|Original|EPI1967925|2021-10-29 -> A_Pakistan_ICT14_2021_Original_EPI1967925_2021-10-29
A/Panama/M111604/2021|Original|EPI1958713|2021-12-04 -> A_Panama_M111604_2021_Original_EPI1958713_2021-12-04
A/CastillaLaMancha/9948/2021|cs|EPI1958744|2021-12-03 -> A_CastillaLaMancha_9948_2021_cs_EPI1958744_2021-12-03
A/Melilla/220029/2021|Clinical_Specimen|EPI1968895|2021-12-29 -> A_Melilla_220029_2021_Clinical_Specimen_EPI1968895_2021-12-29
A/New_York/12/2021|S1|EPI1964121|2021-12-14 -> A_New_York_12_2021_S1_EPI1964121_2021-12-14
A/North_Dakota/06/2021|Original|EPI1959975|2021-12-13 -> A_North_Dakota_06_2021_Original_EPI1959975_2021-12-13
A/California/37/2021|Original|EPI1964734|2021-12-10 -> A_California_37_2021_Original_EPI1964734_2021-12-10
A/California/65/2021|Original|EPI1964513|2021-12-27 -> A_California_65_2021_Original_EPI1964513_2021-12-27
A/West_Virginia/05/2021|S1|EPI1969397|2021-12-22 -> A_West_Virginia_05_2021_S1_EPI1969397_2021-12-22
A/Austria/1475491/2021|clinical_specimen|EPI1958584|2021-12-15 -> A_Austria_1475491_2021_clinical_specimen_EPI1958584_2021-12-15
A/Austria/1480208/2021|clinical_specimen|EPI1958572|2021-12-24 -> A_Austria_1480208_2021_clinical_specimen_EPI1958572_2021-12-24
A/Austria/1479484/2021|clinical_specimen|EPI1958570|2021-12-26 -> A_Austria_1479484_2021_clinical_specimen_EPI1958570_2021-12-26
A/Catalonia/NSVH101705377/2021|Original|EPI1961895|2021-12-21 -> A_Catalonia_NSVH101705377_2021_Original_EPI1961895_2021-12-21
A/Catalonia/NSVH101704607/2021|Original|EPI1961818|2021-12-20 -> A_Catalonia_NSVH101704607_2021_Original_EPI1961818_2021-12-20
A/Togo/0982/2021|Original|EPI1969931|2021-09-24 -> A_Togo_0982_2021_Original_EPI1969931_2021-09-24
A/Zahleh.LBN/6771/2021|cs|EPI1958757|2021-11-02 -> A_Zahleh.LBN_6771_2021_cs_EPI1958757_2021-11-02
A/Ethiopia/0018/2021|Original|EPI1969676|2021-08-02 -> A_Ethiopia_0018_2021_Original_EPI1969676_2021-08-02
A/Ethiopia/1185/2021|Original|EPI1969668|2021-09-21 -> A_Ethiopia_1185_2021_Original_EPI1969668_2021-09-21
A/Ethiopia/0609/2021|Original|EPI1969524|2021-11-17 -> A_Ethiopia_0609_2021_Original_EPI1969524_2021-11-17
A/Ethiopia/1016/2021|Original|EPI1969508|2021-03-21 -> A_Ethiopia_1016_2021_Original_EPI1969508_2021-03-21
A/Kaliningrad/RII-06V/2021|C2|EPI1966872|2021-11-25 -> A_Kaliningrad_RII-06V_2021_C2_EPI1966872_2021-11-25
A/Kaliningrad/RII-05V/2021|C1|EPI1966696|2021-11-25 -> A_Kaliningrad_RII-05V_2021_C1_EPI1966696_2021-11-25
A/Saint-Petersburg/RII-7684S/2021|Original|EPI1966432|2021-12-24 -> A_Saint-Petersburg_RII-7684S_2021_Original_EPI1966432_2021-12-24
A/Saint-Petersburg/RII-5161S/2021|Original|EPI1961668|2021-12-08 -> A_Saint-Petersburg_RII-5161S_2021_Original_EPI1961668_2021-12-08
A/Saint-Petersburg/RII-5709S/2021|Original|EPI1961661|2021-12-12 -> A_Saint-Petersburg_RII-5709S_2021_Original_EPI1961661_2021-12-12
A/Saint-Petersburg/RII-5904S/2021|Original|EPI1961549|2021-12-16 -> A_Saint-Petersburg_RII-5904S_2021_Original_EPI1961549_2021-12-16
A/Saint-Petersburg/RII-5501S/2021|Original|EPI1961380|2021-12-10 -> A_Saint-Petersburg_RII-5501S_2021_Original_EPI1961380_2021-12-10
A/Khabarovsk/RII-MH43477S/2021|Original|EPI1961673|2021-11-25 -> A_Khabarovsk_RII-MH43477S_2021_Original_EPI1961673_2021-11-25
A/England/214740283/2021|original|EPI1962370|2021-11-18 -> A_England_214740283_2021_original_EPI1962370_2021-11-18
A/Samara/17/2021|CX|EPI1966924|2021-12-19 -> A_Samara_17_2021_CX_EPI1966924_2021-12-19
A/Samara/28/2021|CX|EPI1966816|2021-12-27 -> A_Samara_28_2021_CX_EPI1966816_2021-12-27
A/Samara/21/2021|CX|EPI1966808|2021-12-20 -> A_Samara_21_2021_CX_EPI1966808_2021-12-20
A/Samara/13/2021|CX|EPI1966792|2021-12-15 -> A_Samara_13_2021_CX_EPI1966792_2021-12-15
A/Altai/167-10V/2021|?1|EPI1958557|2021-12-03 -> A_Altai_167-10V_2021__1_EPI1958557_2021-12-03
A/India/Aurangabad-QC_21_55/2021_Sept||EPI1961172|2021-09-03 -> A_India_Aurangabad-QC_21_55_2021_Sept__EPI1961172_2021-09-03
A/South_Africa/R12902/2021|MDCK3/SIAT1|EPI1970684|2021-08-27 -> A_South_Africa_R12902_2021_MDCK3_SIAT1_EPI1970684_2021-08-27
A/South_Africa/R15681/2021|MDCK1/SIAT1|EPI1970642|2021-10-26 -> A_South_Africa_R15681_2021_MDCK1_SIAT1_EPI1970642_2021-10-26
A/South_Africa/R16482/2021|MDCK2/SIAT1|EPI1970632|2021-10-18 -> A_South_Africa_R16482_2021_MDCK2_SIAT1_EPI1970632_2021-10-18
A/South_Africa/R14202/2021|MDCK1/SIAT1|EPI1970629|2021-09-23 -> A_South_Africa_R14202_2021_MDCK1_SIAT1_EPI1970629_2021-09-23
A/South_Africa/13327/2021|QMC2|EPI1994378|2021-06-09 -> A_South_Africa_13327_2021_QMC2_EPI1994378_2021-06-09
A/Sri_Lanka/11/2021|Original_Specimen|EPI1985624|2021-12-16 -> A_Sri_Lanka_11_2021_Original_Specimen_EPI1985624_2021-12-16
A/Israel/B-145/2021|Px/SIAT1|EPI1985550|2021-11-22 -> A_Israel_B-145_2021_Px_SIAT1_EPI1985550_2021-11-22
A/Israel/R-6982/2021|Px/SIAT1|EPI1981069|2021-09-12 -> A_Israel_R-6982_2021_Px_SIAT1_EPI1981069_2021-09-12
A/Mahajanga/13264/2021|cs|EPI1970524|2021-12-10 -> A_Mahajanga_13264_2021_cs_EPI1970524_2021-12-10
A/Iran/15/Azar21/2021|SIAT5/SIAT1|EPI1975967|2021-12-06 -> A_Iran_15_Azar21_2021_SIAT5_SIAT1_EPI1975967_2021-12-06
A/Iran/Ab29A/10/2021|SIAT5/SIAT1|EPI1975961|2021-11-18 -> A_Iran_Ab29A_10_2021_SIAT5_SIAT1_EPI1975961_2021-11-18
A/Iran/Aban30/28/2021|SIAT5/SIAT1|EPI1975957|2021-11-17 -> A_Iran_Aban30_28_2021_SIAT5_SIAT1_EPI1975957_2021-11-17
A/Kyiv/393/2021|cs|EPI1985590|2021-12-13 -> A_Kyiv_393_2021_cs_EPI1985590_2021-12-13
A/Spain/41/2021|cs|EPI1970652|2021-12-15 -> A_Spain_41_2021_cs_EPI1970652_2021-12-15
A/Switzerland/98693/2021|SIAT1-ori|EPI1970445|2021-12-21 -> A_Switzerland_98693_2021_SIAT1-ori_EPI1970445_2021-12-21
A/Parma/04/2021|SIAT2/SIAT1|EPI1981083|2021-11-22 -> A_Parma_04_2021_SIAT2_SIAT1_EPI1981083_2021-11-22
A/Parma/01/2021|SIAT4/SIAT1|EPI1981081|2021-11-17 -> A_Parma_01_2021_SIAT4_SIAT1_EPI1981081_2021-11-17
A/Romania/495025/2021|SIAT2/SIAT1|EPI1981091|2021-12-29 -> A_Romania_495025_2021_SIAT2_SIAT1_EPI1981091_2021-12-29
A/Ibra/72128577/2021|SIAT1/SIAT1|EPI1970554|2021-11-14 -> A_Ibra_72128577_2021_SIAT1_SIAT1_EPI1970554_2021-11-14
A/Moscow/52/2021|S3|EPI1988712|2021-12-01 -> A_Moscow_52_2021_S3_EPI1988712_2021-12-01
A/Uruguay/6694/2021|original|EPI1998559|2021-12-10 -> A_Uruguay_6694_2021_original_EPI1998559_2021-12-10
A/Bolivia/927/2021|Original|EPI1991537|2021-12-15 -> A_Bolivia_927_2021_Original_EPI1991537_2021-12-15
A/Colorado/12584/2021|Original|EPI1993884|2021-12-17 -> A_Colorado_12584_2021_Original_EPI1993884_2021-12-17
A/United_Kingdom/12583/2021|Original|EPI1983710|2021-12-14 -> A_United_Kingdom_12583_2021_Original_EPI1983710_2021-12-14
A/Oklahoma/12561/2021|Original|EPI1983540|2021-12-13 -> A_Oklahoma_12561_2021_Original_EPI1983540_2021-12-13
A/Lebanon/8472/2021|cs|EPI1976022|2021-12-29 -> A_Lebanon_8472_2021_cs_EPI1976022_2021-12-29
A/Nordrhein-Westfalen/1/2021|Original|EPI1985840|2021-12-20 -> A_Nordrhein-Westfalen_1_2021_Original_EPI1985840_2021-12-20
A/Niger/10111/2021|Original|EPI1993718|2021-11-25 -> A_Niger_10111_2021_Original_EPI1993718_2021-11-25
A/Khmao/191-a15V/2021|?1|EPI1981643|2021-12-14 -> A_Khmao_191-a15V_2021__1_EPI1981643_2021-12-14
A/YANAO/203-a7V/2021|original|EPI1981590|2021-12-28 -> A_YANAO_203-a7V_2021_original_EPI1981590_2021-12-28
A/Moscow/192-274V/2021|?1|EPI1981675|2021-12-30 -> A_Moscow_192-274V_2021__1_EPI1981675_2021-12-30
A/Lisboa/25/2021|Original|EPI1973506|2021-12-21 -> A_Lisboa_25_2021_Original_EPI1973506_2021-12-21
A/Denmark/83/2021||EPI1986236|2021-12-23 -> A_Denmark_83_2021__EPI1986236_2021-12-23
A/Sao_Paulo/IAL/C8807/2022|Original|EPI1983990|2021-12-27 -> A_Sao_Paulo_IAL_C8807_2022_Original_EPI1983990_2021-12-27
A/Michigan/UOM10043364539/2021|ORI|EPI1985469|2021-12-29 -> A_Michigan_UOM10043364539_2021_ORI_EPI1985469_2021-12-29
A/Michigan/UOM10043361396/2021|ORI|EPI1985461|2021-12-29 -> A_Michigan_UOM10043361396_2021_ORI_EPI1985461_2021-12-29
A/Michigan/UOM10043160497/2021|ORI|EPI1985245|2021-12-15 -> A_Michigan_UOM10043160497_2021_ORI_EPI1985245_2021-12-15
A/Michigan/UOM10043008944/2021|ORI|EPI1984997|2021-12-06 -> A_Michigan_UOM10043008944_2021_ORI_EPI1984997_2021-12-06
A/Michigan/UOM10042972075/2021|ORI|EPI1984909|2021-12-03 -> A_Michigan_UOM10042972075_2021_ORI_EPI1984909_2021-12-03
A/Michigan/UOM10042932310/2021|ORI|EPI1984749|2021-12-01 -> A_Michigan_UOM10042932310_2021_ORI_EPI1984749_2021-12-01
A/Michigan/UOM10042859012/2021|ORI|EPI1984517|2021-11-27 -> A_Michigan_UOM10042859012_2021_ORI_EPI1984517_2021-11-27
A/Bagua/FPG00817/2021(H3N2)||EPI1996755|2021-12-29 -> A_Bagua_FPG00817_2021_H3N2___EPI1996755_2021-12-29
A/PARIS/09220/2022|Original|EPI2012639|2021-12-01 -> A_PARIS_09220_2022_Original_EPI2012639_2021-12-01
A/Philippines/24/2021|SIAT1|EPI2022726|2021-12-03 -> A_Philippines_24_2021_SIAT1_EPI2022726_2021-12-03
A/Ghana/3463/2021|cs|EPI2023756|2021-12-09 -> A_Ghana_3463_2021_cs_EPI2023756_2021-12-09
A/Ghana/3417/2021|cs|EPI2023748|2021-12-14 -> A_Ghana_3417_2021_cs_EPI2023748_2021-12-14
A/Madagascar/4126/2021|Original|EPI2036825|2021-12-13 -> A_Madagascar_4126_2021_Original_EPI2036825_2021-12-13
A/Georgia/2063/2021|cs|EPI2024048|2021-12-19 -> A_Georgia_2063_2021_cs_EPI2024048_2021-12-19
A/Georgia/2052/2021|cs|EPI2023805|2021-12-17 -> A_Georgia_2052_2021_cs_EPI2023805_2021-12-17
A/Serbia/4/2021|cs|EPI2023690|2021-12-31 -> A_Serbia_4_2021_cs_EPI2023690_2021-12-31
A/Latvia/12-045953/2021|P2/SIAT1|EPI2023710|2021-12-14 -> A_Latvia_12-045953_2021_P2_SIAT1_EPI2023710_2021-12-14
A/Latvia/12-097744/2021|P2/SIAT1|EPI2023696|2021-12-28 -> A_Latvia_12-097744_2021_P2_SIAT1_EPI2023696_2021-12-28
A/Belgium/H0010/2021|P1/SIAT1|EPI2024096|2021-11-15 -> A_Belgium_H0010_2021_P1_SIAT1_EPI2024096_2021-11-15
A/Spain/84/2021|SIAT1|EPI2024278|2021-12-25 -> A_Spain_84_2021_SIAT1_EPI2024278_2021-12-25
A/Spain/83/2021|SIAT1|EPI2024276|2021-12-26 -> A_Spain_83_2021_SIAT1_EPI2024276_2021-12-26
A/Albania/78/2021|cs|EPI2023754|2021-12-17 -> A_Albania_78_2021_cs_EPI2023754_2021-12-17
A/Bosnia_and_Herzegovina/103/2021|cs|EPI2023995|2021-12-30 -> A_Bosnia_and_Herzegovina_103_2021_cs_EPI2023995_2021-12-30
A/Norway/33757/2021|Clinical_Specimen|EPI2013029|2021-12-10 -> A_Norway_33757_2021_Clinical_Specimen_EPI2013029_2021-12-10
A/Norway/35732/2021|Clinical_Specimen|EPI2013012|2021-12-15 -> A_Norway_35732_2021_Clinical_Specimen_EPI2013012_2021-12-15
A/Norway/34558/2021|Clinical_Specimen|EPI2012893|2021-12-28 -> A_Norway_34558_2021_Clinical_Specimen_EPI2012893_2021-12-28
A/Florida/02/2021|Spf4|EPI2021144|2021-10-20 -> A_Florida_02_2021_Spf4_EPI2021144_2021-10-20
A/Honduras/2849/2021|Original|EPI2003720|2021-12-28 -> A_Honduras_2849_2021_Original_EPI2003720_2021-12-28
A/Orenburg/45/2021|SIAT3/SIAT1|EPI2024050|2021-12-01 -> A_Orenburg_45_2021_SIAT3_SIAT1_EPI2024050_2021-12-01
A/Cote_d'Ivoire/4032/2021|cs|EPI2023849|2021-11-29 -> A_Cote_d_Ivoire_4032_2021_cs_EPI2023849_2021-11-29
A/Kosova/647/2021|cs|EPI2023991|2021-12-23 -> A_Kosova_647_2021_cs_EPI2023991_2021-12-23
A/New_York/18/2021|S1|EPI2007910|2021-12-08 -> A_New_York_18_2021_S1_EPI2007910_2021-12-08
A/Togo/1279/2021|Original|EPI2003877|2021-10-22 -> A_Togo_1279_2021_Original_EPI2003877_2021-10-22
A/Togo/1069/2021|Original|EPI2003493|2021-10-04 -> A_Togo_1069_2021_Original_EPI2003493_2021-10-04
A/Zambia/0106/2021|Original|EPI2040465|2021-02-24 -> A_Zambia_0106_2021_Original_EPI2040465_2021-02-24
A/Zambia/0062/2021|Original|EPI2004501|2021-02-26 -> A_Zambia_0062_2021_Original_EPI2004501_2021-02-26
A/Bahia/66878/2021|Original|EPI2031544|2021-12-22 -> A_Bahia_66878_2021_Original_EPI2031544_2021-12-22
A/Saint-Petersburg/RII-8182S/2021|Original|EPI2019819|2021-12-28 -> A_Saint-Petersburg_RII-8182S_2021_Original_EPI2019819_2021-12-28
A/Saint-Petersburg/RII-7668S/2021|Original|EPI2019795|2021-12-24 -> A_Saint-Petersburg_RII-7668S_2021_Original_EPI2019795_2021-12-24
A/Bhutan/0429/2021|Original|EPI2016905|2021-12-27 -> A_Bhutan_0429_2021_Original_EPI2016905_2021-12-27
A/Nigeria/6595/2021|Original|EPI2015725|2021-12-02 -> A_Nigeria_6595_2021_Original_EPI2015725_2021-12-02
A/Nigeria/6593/2021|Original|EPI2015717|2021-12-01 -> A_Nigeria_6593_2021_Original_EPI2015717_2021-12-01
A/Baltimore/JH-104/2021||EPI2040547|2021-12-26 -> A_Baltimore_JH-104_2021__EPI2040547_2021-12-26
A/Lisboa/36/2021|Original|EPI2000852|2021-12-23 -> A_Lisboa_36_2021_Original_EPI2000852_2021-12-23
A/Nur-Sultan/387/2021|original|EPI2042527|2021-11-24 -> A_Nur-Sultan_387_2021_original_EPI2042527_2021-11-24
A/Saudi_Arabia/18/2021|SIAT1|EPI2122145|2021-12-20 -> A_Saudi_Arabia_18_2021_SIAT1_EPI2122145_2021-12-20
A/Saudi_Arabia/44642/2021|cs|EPI2069106|2021-12-28 -> A_Saudi_Arabia_44642_2021_cs_EPI2069106_2021-12-28
A/Finland/257/2021||EPI2119321|2021-12-10 -> A_Finland_257_2021__EPI2119321_2021-12-10
A/Netherlands/10122/2021|MDCK-MIX2/SIAT2|EPI2047088|2021-10-26 -> A_Netherlands_10122_2021_MDCK-MIX2_SIAT2_EPI2047088_2021-10-26
A/Afghanistan/4834/2021|Original|EPI2158315|2021-11-12 -> A_Afghanistan_4834_2021_Original_EPI2158315_2021-11-12
A/Afghanistan/4982/2021|Original|EPI2157955|2021-11-23 -> A_Afghanistan_4982_2021_Original_EPI2157955_2021-11-23
A/Afghanistan/5317/2021|Original|EPI2157830|2021-12-06 -> A_Afghanistan_5317_2021_Original_EPI2157830_2021-12-06
A/Afghanistan/5373/2021|Original|EPI2157723|2021-12-11 -> A_Afghanistan_5373_2021_Original_EPI2157723_2021-12-11
A/Samara/28/2021|C2|EPI2069508|2021-12-27 -> A_Samara_28_2021_C2_EPI2069508_2021-12-27
A/South_Africa/R13867/2021|Original|EPI2073534|2021-09-16 -> A_South_Africa_R13867_2021_Original_EPI2073534_2021-09-16
A/Myanmar/21M022/2021|original|EPI2082993|2021-11-09 -> A_Myanmar_21M022_2021_original_EPI2082993_2021-11-09
A/Baltimore/JH-173/2021||EPI2126086|2021-12-20 -> A_Baltimore_JH-173_2021__EPI2126086_2021-12-20
A/Baltimore/JH-155/2022||EPI2126056|2021-12-31 -> A_Baltimore_JH-155_2022__EPI2126056_2021-12-31
A/Baltimore/JH-172/2022||EPI2125858|2021-12-31 -> A_Baltimore_JH-172_2022__EPI2125858_2021-12-31
A/Velikiy_Novgorod/CRIE/NRCEM-61/2021|SIAT1|EPI2061515|2021-12-07 -> A_Velikiy_Novgorod_CRIE_NRCEM-61_2021_SIAT1_EPI2061515_2021-12-07
A/Moscow/118/2021|SIAT4|EPI2114384|2021-12-14 -> A_Moscow_118_2021_SIAT4_EPI2114384_2021-12-14
A/Moscow/55/2021|SIAT3|EPI2114368|2021-12-01 -> A_Moscow_55_2021_SIAT3_EPI2114368_2021-12-01
A/Sao_Paulo/IAL/C9689/2021|Original|EPI2088540|2021-11-26 -> A_Sao_Paulo_IAL_C9689_2021_Original_EPI2088540_2021-11-26
A/Uganda/06/2021||EPI2103507|2021-05-01 -> A_Uganda_06_2021__EPI2103507_2021-05-01
A/Michigan/UOM10043060975/2021|ORI|EPI2124371|2021-12-09 -> A_Michigan_UOM10043060975_2021_ORI_EPI2124371_2021-12-09
A/Brazil/BA-LACEN-BA118-292043550/2021||EPI2185739|2021-12-23 -> A_Brazil_BA-LACEN-BA118-292043550_2021__EPI2185739_2021-12-23
A/Kenya/GIHSN-HCL022161523601/2021||EPI2251236|2021-09-24 -> A_Kenya_GIHSN-HCL022161523601_2021__EPI2251236_2021-09-24
A/Kenya/GIHSN-HCL022161110801/2021||EPI2251178|2021-09-28 -> A_Kenya_GIHSN-HCL022161110801_2021__EPI2251178_2021-09-28
A/Kenya/GIHSN-HCL022160245101/2021||EPI2251158|2021-09-23 -> A_Kenya_GIHSN-HCL022160245101_2021__EPI2251158_2021-09-23
A/Kenya/GIHSN-HCL022160235801/2021||EPI2251128|2021-09-21 -> A_Kenya_GIHSN-HCL022160235801_2021__EPI2251128_2021-09-21
A/Kenya/GIHSN-HCL022160150601/2021||EPI2251012|2021-08-23 -> A_Kenya_GIHSN-HCL022160150601_2021__EPI2251012_2021-08-23
A/Kenya/GIHSN-HCL022160070101/2021||EPI2250936|2021-09-10 -> A_Kenya_GIHSN-HCL022160070101_2021__EPI2250936_2021-09-10
A/Kenya/GIHSN-HCL022159993801/2021||EPI2250885|2021-09-27 -> A_Kenya_GIHSN-HCL022159993801_2021__EPI2250885_2021-09-27
A/Kenya/GIHSN-HCL022159988801/2021||EPI2250879|2021-09-23 -> A_Kenya_GIHSN-HCL022159988801_2021__EPI2250879_2021-09-23
A/Kenya/GIHSN-HCL022159939201/2021||EPI2250859|2021-09-10 -> A_Kenya_GIHSN-HCL022159939201_2021__EPI2250859_2021-09-10
A/Thailand/2237/2022|Original|EPI2192241|2022-07-12 -> A_Thailand_2237_2022_Original_EPI2192241_2022-07-12
A/South_Africa/R08953/2022|Original|EPI2178950|2022-07-20 -> A_South_Africa_R08953_2022_Original_EPI2178950_2022-07-20
A/South_Africa/R08591/2022|Original|EPI2178947|2022-07-14 -> A_South_Africa_R08591_2022_Original_EPI2178947_2022-07-14
A/Colombia/3698/2022|Original|EPI2180043|2022-07-04 -> A_Colombia_3698_2022_Original_EPI2180043_2022-07-04
A/Norway/28394/2022|SIAT2|EPI2193221|2022-07-20 -> A_Norway_28394_2022_SIAT2_EPI2193221_2022-07-20
A/Hong_Kong/10/2022|Original|EPI2158213|2022-07-02 -> A_Hong_Kong_10_2022_Original_EPI2158213_2022-07-02
A/Abu_Dhabi/1962491/2022|Original|EPI2136223|2022-07-15 -> A_Abu_Dhabi_1962491_2022_Original_EPI2136223_2022-07-15
A/Abu_Dhabi/2011105/2022|Original|EPI2136138|2022-07-14 -> A_Abu_Dhabi_2011105_2022_Original_EPI2136138_2022-07-14
A/Abu_Dhabi/0000594/2022|Original|EPI2136122|2022-07-14 -> A_Abu_Dhabi_0000594_2022_Original_EPI2136122_2022-07-14
A/Hubei-Jiangan/1735/2022|C1+S1|EPI2151345|2022-07-26 -> A_Hubei-Jiangan_1735_2022_C1_S1_EPI2151345_2022-07-26
A/Guizhou-Zhongshan/1677/2022|C2+S1|EPI2151066|2022-07-04 -> A_Guizhou-Zhongshan_1677_2022_C2_S1_EPI2151066_2022-07-04
A/Sichuan-Gaoxin/1625/2022|C3+C1|EPI2151015|2022-08-01 -> A_Sichuan-Gaoxin_1625_2022_C3_C1_EPI2151015_2022-08-01
A/Utah/31/2022|Original|EPI2192074|2022-09-06 -> A_Utah_31_2022_Original_EPI2192074_2022-09-06
A/Uruguay/3263/2022|original|EPI2149311|2022-07-26 -> A_Uruguay_3263_2022_original_EPI2149311_2022-07-26
A/Connecticut/33/2022|S1|EPI2157533|2022-07-15 -> A_Connecticut_33_2022_S1_EPI2157533_2022-07-15
A/Wisconsin/41/2022|S1|EPI2127936|2022-07-20 -> A_Wisconsin_41_2022_S1_EPI2127936_2022-07-20
A/Hawaii/29/2022|S1|EPI2177055|2022-07-29 -> A_Hawaii_29_2022_S1_EPI2177055_2022-07-29
A/Hawaii/27/2022|Original|EPI2136093|2022-07-21 -> A_Hawaii_27_2022_Original_EPI2136093_2022-07-21
A/Arizona/40/2022|Original|EPI2157541|2022-07-29 -> A_Arizona_40_2022_Original_EPI2157541_2022-07-29
A/Nepal/PPHL09/2022|Original|EPI2162403|2022-07-31 -> A_Nepal_PPHL09_2022_Original_EPI2162403_2022-07-31
A/Catalonia/NSVH151027197/2022|Original|EPI2187797|2022-09-20 -> A_Catalonia_NSVH151027197_2022_Original_EPI2187797_2022-09-20
A/Catalonia/NSVH101915578/2022|Original|EPI2187664|2022-09-22 -> A_Catalonia_NSVH101915578_2022_Original_EPI2187664_2022-09-22
A/Catalonia/NSVH101909248/2022||EPI2182193|2022-09-11 -> A_Catalonia_NSVH101909248_2022__EPI2182193_2022-09-11
A/Catalonia/NSVH101898460/2022||EPI2168149|2022-08-24 -> A_Catalonia_NSVH101898460_2022__EPI2168149_2022-08-24
A/Catalonia/NSVH198249400/2022|Original|EPI2112229|2022-07-14 -> A_Catalonia_NSVH198249400_2022_Original_EPI2112229_2022-07-14
A/Bahrain/2146/2022|Original|EPI2158251|2022-07-20 -> A_Bahrain_2146_2022_Original_EPI2158251_2022-07-20
A/Bahrain/1135/2022|Original|EPI2157692|2022-07-06 -> A_Bahrain_1135_2022_Original_EPI2157692_2022-07-06
A/Rio_de_Janeiro/18891/2022|Original|EPI2195513|2022-08-02 -> A_Rio_de_Janeiro_18891_2022_Original_EPI2195513_2022-08-02
A/Rio_de_Janeiro/20935/2022|Original|EPI2195497|2022-09-12 -> A_Rio_de_Janeiro_20935_2022_Original_EPI2195497_2022-09-12
A/Germany/13392/2022|Original|EPI2133398|2022-07-27 -> A_Germany_13392_2022_Original_EPI2133398_2022-07-27
A/Germany/13343/2022|Original|EPI2133036|2022-07-04 -> A_Germany_13343_2022_Original_EPI2133036_2022-07-04
A/Zambia/1257/2022|Original|EPI2194238|2022-07-04 -> A_Zambia_1257_2022_Original_EPI2194238_2022-07-04
A/Maldives/878/2022|Original|EPI2194926|2022-09-09 -> A_Maldives_878_2022_Original_EPI2194926_2022-09-09
A/La_Reunion/_R22.317.43/2022|MDCKx/SIAT1|EPI2149336|2022-07-07 -> A_La_Reunion__R22.317.43_2022_MDCKx_SIAT1_EPI2149336_2022-07-07
A/La_Reunion/_R22.317.41/2022|MDCKx/SIAT1|EPI2149335|2022-07-07 -> A_La_Reunion__R22.317.41_2022_MDCKx_SIAT1_EPI2149335_2022-07-07
A/La_Reunion/_R22.317.39/2022|MDCKx/SIAT1|EPI2149329|2022-07-03 -> A_La_Reunion__R22.317.39_2022_MDCKx_SIAT1_EPI2149329_2022-07-03
A/Vi?aDelMar/90277/2022||EPI2176395|2022-07-19 -> A_Vi_aDelMar_90277_2022__EPI2176395_2022-07-19
A/Santiago/88748/2022||EPI2176331|2022-07-13 -> A_Santiago_88748_2022__EPI2176331_2022-07-13
A/Temuco/88580/2022||EPI2176299|2022-07-04 -> A_Temuco_88580_2022__EPI2176299_2022-07-04
A/Rancagua/83673/2022||EPI2167727|2022-07-04 -> A_Rancagua_83673_2022__EPI2167727_2022-07-04
A/British_Columbia/200/2022|Original|EPI2127474|2022-07-02 -> A_British_Columbia_200_2022_Original_EPI2127474_2022-07-02
A/British_Columbia/197/2022|Original|EPI2127462|2022-07-01 -> A_British_Columbia_197_2022_Original_EPI2127462_2022-07-01
A/Netherlands/11744/2022|Original|EPI2192979|2022-09-23 -> A_Netherlands_11744_2022_Original_EPI2192979_2022-09-23
A/Catalonia/NSVH534130136/2022|Original|EPI2187893|2022-09-20 -> A_Catalonia_NSVH534130136_2022_Original_EPI2187893_2022-09-20
A/Sao_Paulo/IAL/C9774/2022|Original|EPI2178690|2022-07-17 -> A_Sao_Paulo_IAL_C9774_2022_Original_EPI2178690_2022-07-17
A/Catalonia/NSVH198253839/2022||EPI2182369|2022-09-12 -> A_Catalonia_NSVH198253839_2022__EPI2182369_2022-09-12
A/Catalonia/NSVH198255894/2022|Original|EPI2193777|2022-10-04 -> A_Catalonia_NSVH198255894_2022_Original_EPI2193777_2022-10-04
A/Catalonia/NSVH198253093/2022||EPI2178296|2022-09-01 -> A_Catalonia_NSVH198253093_2022__EPI2178296_2022-09-01
A/FORT-DE-FRANCE/51017/2022|original|EPI2208172|2022-09-02 -> A_FORT-DE-FRANCE_51017_2022_original_EPI2208172_2022-09-02
A/BREST/50159/2022|original|EPI2208079|2022-09-01 -> A_BREST_50159_2022_original_EPI2208079_2022-09-01
A/Cambodia/g0805365/2022|P1,_SIAT1|EPI2200046|2022-07-27 -> A_Cambodia_g0805365_2022_P1__SIAT1_EPI2200046_2022-07-27
A/Cambodia/g0824376/2022|P1,_SIAT1|EPI2200014|2022-08-13 -> A_Cambodia_g0824376_2022_P1__SIAT1_EPI2200014_2022-08-13
A/Sao_Paulo/21599/2022|Original|EPI2217558|2022-09-12 -> A_Sao_Paulo_21599_2022_Original_EPI2217558_2022-09-12
A/Santa_Catarina/22295/2022|Original|EPI2218392|2022-10-27 -> A_Santa_Catarina_22295_2022_Original_EPI2218392_2022-10-27
A/Santa_Catarina/20077/2022|Original|EPI2206494|2022-07-27 -> A_Santa_Catarina_20077_2022_Original_EPI2206494_2022-07-27
A/Norway/31825/2022|Clinical_SpeciMen|EPI2213670|2022-09-28 -> A_Norway_31825_2022_Clinical_SpeciMen_EPI2213670_2022-09-28
A/Norway/32026/2022|Clinical_SpeciMen|EPI2213667|2022-09-29 -> A_Norway_32026_2022_Clinical_SpeciMen_EPI2213667_2022-09-29
A/Norway/32082/2022|Clinical_SpeciMen|EPI2213663|2022-10-01 -> A_Norway_32082_2022_Clinical_SpeciMen_EPI2213663_2022-10-01
A/Norway/32505/2022|Clinical_SpeciMen|EPI2213641|2022-10-12 -> A_Norway_32505_2022_Clinical_SpeciMen_EPI2213641_2022-10-12
A/Norway/32512/2022|Clinical_SpeciMen|EPI2213639|2022-10-13 -> A_Norway_32512_2022_Clinical_SpeciMen_EPI2213639_2022-10-13
A/CastillaLaMancha/3893/2022|Clinical_Specimen|EPI2209415|2022-10-09 -> A_CastillaLaMancha_3893_2022_Clinical_Specimen_EPI2209415_2022-10-09
A/Iowa/26/2022|Original|EPI2210172|2022-10-07 -> A_Iowa_26_2022_Original_EPI2210172_2022-10-07
A/Ohio/35/2022|S1|EPI2212615|2022-09-09 -> A_Ohio_35_2022_S1_EPI2212615_2022-09-09
A/Austria/1561460/2022|clinical_specimen|EPI2213553|2022-10-24 -> A_Austria_1561460_2022_clinical_specimen_EPI2213553_2022-10-24
A/Austria/1561023/2022|clinical_specimen|EPI2213543|2022-10-24 -> A_Austria_1561023_2022_clinical_specimen_EPI2213543_2022-10-24
A/Aragon/3961/2022|Clinical_Specimen|EPI2209352|2022-10-14 -> A_Aragon_3961_2022_Clinical_Specimen_EPI2209352_2022-10-14
A/Catalonia/NSVH199823514/2022|Original|EPI2209110|2022-10-27 -> A_Catalonia_NSVH199823514_2022_Original_EPI2209110_2022-10-27
A/Parana/21695/2022|Original|EPI2218014|2022-10-03 -> A_Parana_21695_2022_Original_EPI2218014_2022-10-03
A/Parana/19007/2022|Original|EPI2207050|2022-07-12 -> A_Parana_19007_2022_Original_EPI2207050_2022-07-12
A/Parana/18998/2022|Original|EPI2207023|2022-07-07 -> A_Parana_18998_2022_Original_EPI2207023_2022-07-07
A/Ayutthaya/NIC-P2684/2022|clinical_specimen|EPI2211916|2022-08-16 -> A_Ayutthaya_NIC-P2684_2022_clinical_specimen_EPI2211916_2022-08-16
A/Chiang_Rai/NIC-D1175/2022|clinical_specimen|EPI2200456|2022-10-07 -> A_Chiang_Rai_NIC-D1175_2022_clinical_specimen_EPI2200456_2022-10-07
A/Bangkok/NIC-P3608/2022|clinical_specimen|EPI2200424|2022-10-06 -> A_Bangkok_NIC-P3608_2022_clinical_specimen_EPI2200424_2022-10-06
A/Ayutthaya/NIC-P3601/2022|clinical_specimen|EPI2200296|2022-10-05 -> A_Ayutthaya_NIC-P3601_2022_clinical_specimen_EPI2200296_2022-10-05
A/Rio_Grande_do_Sul/21045/2022|Original|EPI2206819|2022-08-17 -> A_Rio_Grande_do_Sul_21045_2022_Original_EPI2206819_2022-08-17
A/Rio_Grande_do_Sul/21029/2022|Original|EPI2206748|2022-07-20 -> A_Rio_Grande_do_Sul_21029_2022_Original_EPI2206748_2022-07-20
A/England/224340235/2022|original|EPI2221091|2022-09-22 -> A_England_224340235_2022_original_EPI2221091_2022-09-22
A/England/224380541/2022|original|EPI2220728|2022-10-26 -> A_England_224380541_2022_original_EPI2220728_2022-10-26
A/England/224360445/2022|original|EPI2220720|2022-10-19 -> A_England_224360445_2022_original_EPI2220720_2022-10-19
A/England/224180759/2022|original|EPI2215487|2022-10-09 -> A_England_224180759_2022_original_EPI2215487_2022-10-09
A/England/224180754/2022|original|EPI2215463|2022-10-08 -> A_England_224180754_2022_original_EPI2215463_2022-10-08
A/England/223840511/2022|original|EPI2213906|2022-09-14 -> A_England_223840511_2022_original_EPI2213906_2022-09-14
A/England/223640723/2022|original|EPI2199325|2022-09-06 -> A_England_223640723_2022_original_EPI2199325_2022-09-06
A/England/223480500/2022|original|EPI2199229|2022-08-20 -> A_England_223480500_2022_original_EPI2199229_2022-08-20
A/Netherlands/11812/2022|Original|EPI2218254|2022-11-02 -> A_Netherlands_11812_2022_Original_EPI2218254_2022-11-02
A/Baltimore/JH-0357/2022||EPI2217069|2022-10-13 -> A_Baltimore_JH-0357_2022__EPI2217069_2022-10-13
A/Baltimore/JH-0355/2022||EPI2217053|2022-10-06 -> A_Baltimore_JH-0355_2022__EPI2217053_2022-10-06
A/Baltimore/JH-0457/2022||EPI2216828|2022-10-09 -> A_Baltimore_JH-0457_2022__EPI2216828_2022-10-09
A/Catalonia/NSVH554231730/2022|Original|EPI2219387|2022-11-10 -> A_Catalonia_NSVH554231730_2022_Original_EPI2219387_2022-11-10
A/Catalonia/NSVH531048558/2022|Original|EPI2214411|2022-11-03 -> A_Catalonia_NSVH531048558_2022_Original_EPI2214411_2022-11-03
A/Catalonia/NSVH198258104/2022|Original|EPI2209206|2022-10-27 -> A_Catalonia_NSVH198258104_2022_Original_EPI2209206_2022-10-27
A/SouthAfrica/PET24942/2022||EPI2212779|2022-07-16 -> A_SouthAfrica_PET24942_2022__EPI2212779_2022-07-16
A/SouthAfrica/PET25685/2022||EPI2212313|2022-09-20 -> A_SouthAfrica_PET25685_2022__EPI2212313_2022-09-20
A/SouthAfrica/PET25025/2022||EPI2212277|2022-07-04 -> A_SouthAfrica_PET25025_2022__EPI2212277_2022-07-04
A/Denmark/2995/2022||EPI2213004|2022-07-21 -> A_Denmark_2995_2022__EPI2213004_2022-07-21
A/Goias/_IAL/C9870/2022|Original|EPI2207320|2022-09-15 -> A_Goias__IAL_C9870_2022_Original_EPI2207320_2022-09-15
A/Goias/_IAL/C9866/2022|Original|EPI2207288|2022-09-06 -> A_Goias__IAL_C9866_2022_Original_EPI2207288_2022-09-06
A/Netherlands/11816/2022|Original|EPI2218286|2022-11-03 -> A_Netherlands_11816_2022_Original_EPI2218286_2022-11-03
A/Catalonia/NSVH198258508/2022|Original|EPI2219415|2022-11-03 -> A_Catalonia_NSVH198258508_2022_Original_EPI2219415_2022-11-03
A/Genoa/0901/2022||EPI2197388|2022-09-29 -> A_Genoa_0901_2022__EPI2197388_2022-09-29
A/FORT-DE-FRANCE/53543/2022|original|EPI2234823|2022-10-14 -> A_FORT-DE-FRANCE_53543_2022_original_EPI2234823_2022-10-14
A/Philippines/20/2022|MDCK1|EPI2222622|2022-08-17 -> A_Philippines_20_2022_MDCK1_EPI2222622_2022-08-17
A/IBARAKI/3/2022|hCK_0+2|EPI2234444|2022-07-08 -> A_IBARAKI_3_2022_hCK_0_2_EPI2234444_2022-07-08
A/Qatar/10-VI-22-2015935/2022|cs|EPI2229242|2022-09-20 -> A_Qatar_10-VI-22-2015935_2022_cs_EPI2229242_2022-09-20
A/Victoria/4869/2022|SIAT1|EPI2236047|2022-09-10 -> A_Victoria_4869_2022_SIAT1_EPI2236047_2022-09-10
A/Utah/35/2022|Original|EPI2225785|2022-10-11 -> A_Utah_35_2022_Original_EPI2225785_2022-10-11
A/Trinidad/7983/2022|C3|EPI2227568|2022-07-13 -> A_Trinidad_7983_2022_C3_EPI2227568_2022-07-13
A/Trinidad/7261/2022|C3|EPI2227545|2022-09-06 -> A_Trinidad_7261_2022_C3_EPI2227545_2022-09-06
A/Trinidad/7965/2022|C3|EPI2227380|2022-09-12 -> A_Trinidad_7965_2022_C3_EPI2227380_2022-09-12
A/Navarra/4220/2022|cs|EPI2235445|2022-11-09 -> A_Navarra_4220_2022_cs_EPI2235445_2022-11-09
A/CastillaLaMancha/4128/2022|cs|EPI2235425|2022-10-21 -> A_CastillaLaMancha_4128_2022_cs_EPI2235425_2022-10-21
A/CastillaLaMancha/4217/2022|cs|EPI2235416|2022-10-24 -> A_CastillaLaMancha_4217_2022_cs_EPI2235416_2022-10-24
A/Texas/76/2022|Original|EPI2225689|2022-10-13 -> A_Texas_76_2022_Original_EPI2225689_2022-10-13
A/South_Carolina/09/2022|Original|EPI2226897|2022-10-24 -> A_South_Carolina_09_2022_Original_EPI2226897_2022-10-24
A/Colorado/40/2022|Original|EPI2225932|2022-10-26 -> A_Colorado_40_2022_Original_EPI2225932_2022-10-26
A/Colorado/35/2022|Original|EPI2225801|2022-10-15 -> A_Colorado_35_2022_Original_EPI2225801_2022-10-15
A/Oregon/37/2022|Original|EPI2225845|2022-10-13 -> A_Oregon_37_2022_Original_EPI2225845_2022-10-13
A/Missouri/19/2022|S1|EPI2226376|2022-10-16 -> A_Missouri_19_2022_S1_EPI2226376_2022-10-16
A/Ohio/43/2022|S1|EPI2227632|2022-10-22 -> A_Ohio_43_2022_S1_EPI2227632_2022-10-22
A/California/128/2022|S1|EPI2227962|2022-08-26 -> A_California_128_2022_S1_EPI2227962_2022-08-26
A/Montana/33/2022|S1|EPI2228262|2022-10-04 -> A_Montana_33_2022_S1_EPI2228262_2022-10-04
A/Montana/34/2022|Original|EPI2225808|2022-10-12 -> A_Montana_34_2022_Original_EPI2225808_2022-10-12
A/Bahrain/2095/2022|Original|EPI2226796|2022-10-20 -> A_Bahrain_2095_2022_Original_EPI2226796_2022-10-20
A/Bahrain/4438/2022|Original|EPI2226601|2022-10-06 -> A_Bahrain_4438_2022_Original_EPI2226601_2022-10-06
A/Nakhon_Phanom/NIC-P3248/2022|Original|EPI2233910|2022-09-13 -> A_Nakhon_Phanom_NIC-P3248_2022_Original_EPI2233910_2022-09-13
A/Chiang_Rai/NIC-P3107/2022|clinical_specimen|EPI2229052|2022-09-06 -> A_Chiang_Rai_NIC-P3107_2022_clinical_specimen_EPI2229052_2022-09-06
A/Chiang_Rai/NIC-P2888/2022|clinical_specimen|EPI2228876|2022-08-24 -> A_Chiang_Rai_NIC-P2888_2022_clinical_specimen_EPI2228876_2022-08-24
A/Santa_Catarina/18664/2022|Original|EPI2236650|2022-07-01 -> A_Santa_Catarina_18664_2022_Original_EPI2236650_2022-07-01
A/Dakar/1851/2022||EPI2236458|2022-09-23 -> A_Dakar_1851_2022__EPI2236458_2022-09-23
A/Wrexham/2034/2022||EPI2223103|2022-11-11 -> A_Wrexham_2034_2022__EPI2223103_2022-11-11
A/Niger/1714/2022|Original|EPI2226757|2022-09-22 -> A_Niger_1714_2022_Original_EPI2226757_2022-09-22
A/England/224360430/2022|original|EPI2221267|2022-10-24 -> A_England_224360430_2022_original_EPI2221267_2022-10-24
A/Netherlands/11837/2022|Original|EPI2234175|2022-11-12 -> A_Netherlands_11837_2022_Original_EPI2234175_2022-11-12
A/Catalonia/NSVH741052140/2022|Original|EPI2237748|2022-11-29 -> A_Catalonia_NSVH741052140_2022_Original_EPI2237748_2022-11-29
A/Human/New_York/PV63351/2022|Original|EPI2237188|2022-10-30 -> A_Human_New_York_PV63351_2022_Original_EPI2237188_2022-10-30
A/Human/New_York/PV63344/2022|Original|EPI2237156|2022-10-27 -> A_Human_New_York_PV63344_2022_Original_EPI2237156_2022-10-27
A/Human/New_York/PV63324/2022|Original|EPI2237084|2022-10-24 -> A_Human_New_York_PV63324_2022_Original_EPI2237084_2022-10-24
A/Human/New_York/PV63307/2022|Original|EPI2236996|2022-10-22 -> A_Human_New_York_PV63307_2022_Original_EPI2236996_2022-10-22
A/Human/New_York/PV63296/2022|Original|EPI2236956|2022-10-19 -> A_Human_New_York_PV63296_2022_Original_EPI2236956_2022-10-19
A/Catalonia/NSVH198259914/2022|Original|EPI2222373|2022-11-17 -> A_Catalonia_NSVH198259914_2022_Original_EPI2222373_2022-11-17
A/Jiangsu-Haizhou/1742/2022|C1+S1|EPI2241933|2022-09-05 -> A_Jiangsu-Haizhou_1742_2022_C1_S1_EPI2241933_2022-09-05
A/Yunnan-Chuxiong/342/2022|C1+S1|EPI2241894|2022-09-02 -> A_Yunnan-Chuxiong_342_2022_C1_S1_EPI2241894_2022-09-02
A/Norway/34649/2022|Clinical_Specimen|EPI2242221|2022-09-30 -> A_Norway_34649_2022_Clinical_Specimen_EPI2242221_2022-09-30
A/Norway/34248/2022|Clinical_Specimen|EPI2242169|2022-10-15 -> A_Norway_34248_2022_Clinical_Specimen_EPI2242169_2022-10-15
A/CastillaLaMancha/4110/2022|Clinical_Specimen|EPI2239988|2022-10-16 -> A_CastillaLaMancha_4110_2022_Clinical_Specimen_EPI2239988_2022-10-16
A/New_Mexico/42/2022|Original|EPI2252615|2022-11-15 -> A_New_Mexico_42_2022_Original_EPI2252615_2022-11-15
A/New_Hampshire/32/2022|Original|EPI2252448|2022-11-07 -> A_New_Hampshire_32_2022_Original_EPI2252448_2022-11-07
A/Georgia/45/2022|Original|EPI2252320|2022-11-06 -> A_Georgia_45_2022_Original_EPI2252320_2022-11-06
A/Alaska/31/2022|Original|EPI2248865|2022-10-30 -> A_Alaska_31_2022_Original_EPI2248865_2022-10-30
A/Oregon/48/2022|Original|EPI2252031|2022-11-03 -> A_Oregon_48_2022_Original_EPI2252031_2022-11-03
A/Tennessee/42/2022|Original|EPI2251561|2022-11-09 -> A_Tennessee_42_2022_Original_EPI2251561_2022-11-09
A/California/144/2022|Original|EPI2248849|2022-10-18 -> A_California_144_2022_Original_EPI2248849_2022-10-18
A/Austria/1570969/2022|clinical_specimen|EPI2244070|2022-11-29 -> A_Austria_1570969_2022_clinical_specimen_EPI2244070_2022-11-29
A/Parana/22942/2022|Original|EPI2245419|2022-10-13 -> A_Parana_22942_2022_Original_EPI2245419_2022-10-13
A/Rio_Grande_do_Sul/21039/2022|Original|EPI2245628|2022-08-01 -> A_Rio_Grande_do_Sul_21039_2022_Original_EPI2245628_2022-08-01
A/Espirito_Santo/22399/2022|Original|EPI2245371|2022-11-04 -> A_Espirito_Santo_22399_2022_Original_EPI2245371_2022-11-04
A/Espirito_Santo/22394/2022|Original|EPI2245363|2022-10-31 -> A_Espirito_Santo_22394_2022_Original_EPI2245363_2022-10-31
A/Neath/6936/2022||EPI2244666|2022-11-26 -> A_Neath_6936_2022__EPI2244666_2022-11-26
A/Lisboa/557/2022|Original|EPI2247097|2022-10-20 -> A_Lisboa_557_2022_Original_EPI2247097_2022-10-20
A/Lisboa/555/2022|Original|EPI2247093|2022-10-26 -> A_Lisboa_555_2022_Original_EPI2247093_2022-10-26
A/Lisboa/551/2022|Original|EPI2247089|2022-10-21 -> A_Lisboa_551_2022_Original_EPI2247089_2022-10-21
A/Lisboa/622/2022|Original|EPI2247061|2022-10-31 -> A_Lisboa_622_2022_Original_EPI2247061_2022-10-31
A/Lisboa/595/2022|Original|EPI2247043|2022-10-24 -> A_Lisboa_595_2022_Original_EPI2247043_2022-10-24
A/England/224700764/2022|original|EPI2243149|2022-11-14 -> A_England_224700764_2022_original_EPI2243149_2022-11-14
A/England/224700757/2022|original|EPI2243109|2022-11-12 -> A_England_224700757_2022_original_EPI2243109_2022-11-12
A/England/224660586/2022|original|EPI2242628|2022-11-17 -> A_England_224660586_2022_original_EPI2242628_2022-11-17
A/England/224260235/2022|original|EPI2242592|2022-10-15 -> A_England_224260235_2022_original_EPI2242592_2022-10-15
A/Saskatchewan/SKFLU279660/2022||EPI2243727|2022-11-14 -> A_Saskatchewan_SKFLU279660_2022__EPI2243727_2022-11-14
A/Madrid/4152/2022|Clinical_Specimen|EPI2240172|2022-10-31 -> A_Madrid_4152_2022_Clinical_Specimen_EPI2240172_2022-10-31
A/Melilla/4060/2022|Clinical_Specimen|EPI2240220|2022-10-21 -> A_Melilla_4060_2022_Clinical_Specimen_EPI2240220_2022-10-21
A/Melilla/4019/2022|Clinical_Specimen|EPI2240212|2022-10-11 -> A_Melilla_4019_2022_Clinical_Specimen_EPI2240212_2022-10-11
A/Catalonia/NSVH198261350/2022|Original|EPI2241195|2022-12-05 -> A_Catalonia_NSVH198261350_2022_Original_EPI2241195_2022-12-05
A/Catalonia/NSVH198261500/2022|Original|EPI2247803|2022-12-09 -> A_Catalonia_NSVH198261500_2022_Original_EPI2247803_2022-12-09
A/Spain/MD-HULP-061658967/2022||EPI2240794|2022-11-17 -> A_Spain_MD-HULP-061658967_2022__EPI2240794_2022-11-17
A/Netherlands/01867/2022|Original|EPI2274106|2022-12-21 -> A_Netherlands_01867_2022_Original_EPI2274106_2022-12-21
A/Maine/28/2022|S1|EPI2276583|2022-11-22 -> A_Maine_28_2022_S1_EPI2276583_2022-11-22
A/Maryland/16/2022|Original|EPI2276653|2022-11-26 -> A_Maryland_16_2022_Original_EPI2276653_2022-11-26
A/New_Hampshire/37/2022|Original|EPI2276575|2022-11-30 -> A_New_Hampshire_37_2022_Original_EPI2276575_2022-11-30
A/Rhode_Island/74/2022|Original|EPI2276622|2022-11-28 -> A_Rhode_Island_74_2022_Original_EPI2276622_2022-11-28
A/Delaware/81/2022|Original|EPI2276598|2022-12-06 -> A_Delaware_81_2022_Original_EPI2276598_2022-12-06
A/Austria/MUW1572344/2022|Original|EPI2257376|2022-12-05 -> A_Austria_MUW1572344_2022_Original_EPI2257376_2022-12-05
A/Austria/1573785/2022|clinical_specimen|EPI2258550|2022-12-09 -> A_Austria_1573785_2022_clinical_specimen_EPI2258550_2022-12-09
A/Austria/1573405/2022|clinical_specimen|EPI2258524|2022-12-06 -> A_Austria_1573405_2022_clinical_specimen_EPI2258524_2022-12-06
A/Austria/1572881/2022|clinical_specimen|EPI2258499|2022-12-05 -> A_Austria_1572881_2022_clinical_specimen_EPI2258499_2022-12-05
A/Navarra/4440/2022|MDCK|EPI2273907|2022-11-17 -> A_Navarra_4440_2022_MDCK_EPI2273907_2022-11-17
A/Neath/2266/2022||EPI2260275|2022-12-01 -> A_Neath_2266_2022__EPI2260275_2022-12-01
A/France/ARA-HCL022202527701/2022||EPI2266614|2022-12-03 -> A_France_ARA-HCL022202527701_2022__EPI2266614_2022-12-03
A/France/OCC-HCL022200364001/2022||EPI2266468|2022-11-24 -> A_France_OCC-HCL022200364001_2022__EPI2266468_2022-11-24
A/France/ARA-HCL022198146701/2022||EPI2266058|2022-11-26 -> A_France_ARA-HCL022198146701_2022__EPI2266058_2022-11-26
A/France/ARA-HCL022157464901/2022||EPI2265183|2022-09-20 -> A_France_ARA-HCL022157464901_2022__EPI2265183_2022-09-20
A/Saskatchewan/SKFLU282988/2022||EPI2260394|2022-12-07 -> A_Saskatchewan_SKFLU282988_2022__EPI2260394_2022-12-07
A/Manitoba/RV00851/2022|P1|EPI2259783|2022-11-26 -> A_Manitoba_RV00851_2022_P1_EPI2259783_2022-11-26
A/Manitoba/RV00849/2022|P1|EPI2259781|2022-11-21 -> A_Manitoba_RV00849_2022_P1_EPI2259781_2022-11-21
A/Manitoba/RV00792/2022|P1|EPI2259724|2022-11-20 -> A_Manitoba_RV00792_2022_P1_EPI2259724_2022-11-20
A/British_Columbia/PHL-198/2022|Original|EPI2262226|2022-11-07 -> A_British_Columbia_PHL-198_2022_Original_EPI2262226_2022-11-07
A/British_Columbia/PHL-235/2022|Original|EPI2261969|2022-11-05 -> A_British_Columbia_PHL-235_2022_Original_EPI2261969_2022-11-05
A/British_Columbia/PHL-306/2022|Original|EPI2261772|2022-11-03 -> A_British_Columbia_PHL-306_2022_Original_EPI2261772_2022-11-03
A/British_Columbia/PHL-292/2022|Original|EPI2261405|2022-10-09 -> A_British_Columbia_PHL-292_2022_Original_EPI2261405_2022-10-09
A/British_Columbia/PHL-267/2022|Original|EPI2261291|2022-10-03 -> A_British_Columbia_PHL-267_2022_Original_EPI2261291_2022-10-03
A/New_Zealand/3766/2022|Original|EPI2277678|2022-08-03 -> A_New_Zealand_3766_2022_Original_EPI2277678_2022-08-03
A/Brisbane/826/2022|SIAT1|EPI2285016|2022-10-12 -> A_Brisbane_826_2022_SIAT1_EPI2285016_2022-10-12
A/Mexico/0796/2022|Original|EPI2284522|2022-11-11 -> A_Mexico_0796_2022_Original_EPI2284522_2022-11-11
A/Costa_Rica/5381/2022|Original|EPI2278812|2022-11-21 -> A_Costa_Rica_5381_2022_Original_EPI2278812_2022-11-21
A/Costa_Rica/1843/2022|Original|EPI2278782|2022-10-13 -> A_Costa_Rica_1843_2022_Original_EPI2278782_2022-10-13
A/Singapore/SAR57101/2022|Clinical_specimen|EPI2283129|2022-11-14 -> A_Singapore_SAR57101_2022_Clinical_specimen_EPI2283129_2022-11-14
A/Singapore/GP10395/2022|Clinical_specimen|EPI2282825|2022-10-12 -> A_Singapore_GP10395_2022_Clinical_specimen_EPI2282825_2022-10-12
A/Netherlands/02041/2022|Original|EPI2282612|2022-12-22 -> A_Netherlands_02041_2022_Original_EPI2282612_2022-12-22
A/Netherlands/01911/2022|Original|EPI2282564|2022-12-26 -> A_Netherlands_01911_2022_Original_EPI2282564_2022-12-26
A/Guatemala/613/2022|Original|EPI2284365|2022-10-09 -> A_Guatemala_613_2022_Original_EPI2284365_2022-10-09
A/Guatemala/313/2022|Original|EPI2284115|2022-09-21 -> A_Guatemala_313_2022_Original_EPI2284115_2022-09-21
A/New_York/43/2022|Original|EPI2279033|2022-11-29 -> A_New_York_43_2022_Original_EPI2279033_2022-11-29
A/Maine/27/2022|Original|EPI2279174|2022-11-21 -> A_Maine_27_2022_Original_EPI2279174_2022-11-21
A/Connecticut/58/2022|Original|EPI2279214|2022-11-26 -> A_Connecticut_58_2022_Original_EPI2279214_2022-11-26
A/Nebraska/34/2022|Original|EPI2284648|2022-11-28 -> A_Nebraska_34_2022_Original_EPI2284648_2022-11-28
A/Arizona/68/2022|Original|EPI2283971|2022-11-30 -> A_Arizona_68_2022_Original_EPI2283971_2022-11-30
A/Washington/65/2022|Original|EPI2279363|2022-11-16 -> A_Washington_65_2022_Original_EPI2279363_2022-11-16
A/Illinois/37/2022|Original|EPI2284735|2022-11-28 -> A_Illinois_37_2022_Original_EPI2284735_2022-11-28
A/Montana/61/2022|Original|EPI2283955|2022-12-01 -> A_Montana_61_2022_Original_EPI2283955_2022-12-01
A/Germany/13449/2022|Original|EPI2288912|2022-09-12 -> A_Germany_13449_2022_Original_EPI2288912_2022-09-12
[truncated: 560,206 more chars]
