# Supplementary material for: Epistasis mediates the evolution of the receptor binding mode in recent human H3N2 hemagglutinin
Source: Nat Commun. 2024 Jun 18;15:5175. doi: 10.1038/s41467-024-49487-4 (PMC11189414; doi:10.1038/s41467-024-49487-4)
Supplement: Supplementary file 6 — Source Data [file 41467_2024_49487_MOESM6_ESM.zip › Source Data/Figure2a_tree/UniH3RBS_17to202306_clean.aln.clstr]

>Cluster 0
0	149aa, >A/CHATEAULIN/04140/... *
1	149aa, >A/Berlin/5/2021|Ori... at 100.00%
2	149aa, >A/Berlin/5/2021|P1/... at 100.00%
3	149aa, >A/CastillaLaMancha/... at 100.00%
4	149aa, >A/CastillaLaMancha/... at 100.00%
5	149aa, >A/Catalonia/NSVH101... at 100.00%
6	149aa, >A/Catalonia/NSVH101... at 100.00%
7	149aa, >A/Catalonia/NSVH101... at 100.00%
8	149aa, >A/Catalonia/NSVH171... at 100.00%
9	149aa, >A/Catalonia/NSVH172... at 100.00%
10	149aa, >A/Catalonia/NSVH172... at 100.00%
11	149aa, >A/Catalonia/NSVH171... at 100.00%
12	149aa, >A/Catalonia/NSVH151... at 100.00%
13	149aa, >A/Catalonia/NSVH171... at 100.00%
14	149aa, >A/Catalonia/NSVH171... at 100.00%
15	149aa, >A/Catalonia/NSVH161... at 100.00%
16	149aa, >A/Catalonia/NSVH161... at 100.00%
17	149aa, >A/Catalonia/NSVH101... at 100.00%
18	149aa, >A/Catalonia/NSVH101... at 100.00%
19	149aa, >A/Catalonia/NSVH101... at 100.00%
20	149aa, >A/Catalonia/NSVH172... at 100.00%
21	149aa, >A/Catalonia/NSVH171... at 100.00%
22	149aa, >A/Catalonia/NSVH151... at 100.00%
23	149aa, >A/Catalonia/NSVH161... at 100.00%
24	149aa, >A/Catalonia/NSVH101... at 100.00%
25	149aa, >A/Catalonia/NSVH199... at 100.00%
26	149aa, >A/Catalonia/NSVH101... at 100.00%
27	149aa, >A/Catalonia/NSVH101... at 100.00%
28	149aa, >A/Catalonia/NSVH151... at 100.00%
29	149aa, >A/Catalonia/NSVH161... at 100.00%
30	149aa, >A/Catalonia/NSVH101... at 100.00%
31	149aa, >A/Catalonia/NSVH199... at 100.00%
32	149aa, >A/Catalonia/NSVH101... at 100.00%
33	149aa, >A/Catalonia/NSVH171... at 100.00%
34	149aa, >A/Catalonia/NSVH101... at 100.00%
35	149aa, >A/Cardiff/7910/2022... at 100.00%
36	149aa, >A/Swansea/5961/2022... at 100.00%
37	149aa, >A/Porth/4419/2022|O... at 100.00%
38	149aa, >A/Uppsala/2/2022|Or... at 100.00%
39	149aa, >A/Saint-Petersburg/... at 100.00%
40	149aa, >A/Netherlands/11743... at 100.00%
41	149aa, >A/Netherlands/11710... at 100.00%
42	149aa, >A/Netherlands/11737... at 100.00%
43	149aa, >A/Catalonia/NSVH741... at 100.00%
44	149aa, >A/Catalonia/NSVH531... at 100.00%
45	149aa, >A/Catalonia/NSVH531... at 100.00%
46	149aa, >A/Catalonia/NSVH531... at 100.00%
47	149aa, >A/Catalonia/NSVH531... at 100.00%
48	149aa, >A/Catalonia/NSVH560... at 100.00%
49	149aa, >A/Catalonia/NSVH560... at 100.00%
50	149aa, >A/Catalonia/NSVH531... at 100.00%
51	149aa, >A/Catalonia/NSVH554... at 100.00%
52	149aa, >A/Catalonia/NSVH531... at 100.00%
53	149aa, >A/Catalonia/NSVH560... at 100.00%
54	149aa, >A/Catalonia/NSVH198... at 100.00%
55	149aa, >A/Catalonia/NSVH198... at 100.00%
56	149aa, >A/Catalonia/NSVH198... at 100.00%
57	149aa, >A/Catalonia/NSVH198... at 100.00%
58	149aa, >A/Catalonia/NSVH198... at 100.00%
59	149aa, >A/Catalonia/NSVH198... at 100.00%
60	149aa, >A/Catalonia/NSVH198... at 100.00%
61	149aa, >A/Melilla/3583/2022... at 100.00%
62	149aa, >A/Catalonia/NSVH198... at 100.00%
63	149aa, >A/Catalonia/NSVH198... at 100.00%
64	149aa, >A/Catalonia/NSVH198... at 100.00%
65	149aa, >A/Catalonia/NSVH198... at 100.00%
66	149aa, >A/Catalonia/NSVH198... at 100.00%
67	149aa, >A/Catalonia/NSVH198... at 100.00%
68	149aa, >A/Catalonia/NSVH198... at 100.00%
69	149aa, >A/Catalonia/NSVH198... at 100.00%
70	149aa, >A/Catalonia/NSVH198... at 100.00%
71	149aa, >A/Netherlands/11734... at 100.00%
72	149aa, >A/Catalonia/NSVH198... at 100.00%
73	149aa, >A/Catalonia/NSVH198... at 100.00%
74	149aa, >A/Catalonia/NSVH198... at 100.00%
75	149aa, >A/Catalonia/NSVH198... at 100.00%
76	149aa, >A/Catalonia/NSVH198... at 100.00%
77	149aa, >A/Catalonia/NSVH198... at 100.00%
78	149aa, >A/Spain/MD-HULP-061... at 100.00%
79	149aa, >A/Spain/MD-HULP-061... at 100.00%
80	149aa, >A/Bretagne/53160/20... at 100.00%
81	149aa, >A/Ile_de_France/528... at 100.00%
82	149aa, >A/CAHORS/51014/2022... at 100.00%
83	149aa, >A/BREST/50158/2022|... at 100.00%
84	149aa, >A/Norway/31907/2022... at 100.00%
85	149aa, >A/Norway/32257/2022... at 100.00%
86	149aa, >A/Norway/32389/2022... at 100.00%
87	149aa, >A/Norway/32565/2022... at 100.00%
88	149aa, >A/Norway/32860/2022... at 100.00%
89	149aa, >A/Norway/32862/2022... at 100.00%
90	149aa, >A/CastillaLaMancha/... at 100.00%
91	149aa, >A/CastillaLaMancha/... at 100.00%
92	149aa, >A/CastillaLaMancha/... at 100.00%
93	149aa, >A/Austria/1565900/2... at 100.00%
94	149aa, >A/Austria/1565493/2... at 100.00%
95	149aa, >A/Austria/1564266/2... at 100.00%
96	149aa, >A/Austria/1549156/2... at 100.00%
97	149aa, >A/Aragon/3931/2022|... at 100.00%
98	149aa, >A/Navarra/3960/2022... at 100.00%
99	149aa, >A/Navarra/3875/2022... at 100.00%
100	149aa, >A/Navarra/3873/2022... at 100.00%
101	149aa, >A/Catalonia/NSVH101... at 100.00%
102	149aa, >A/Catalonia/NSVH151... at 100.00%
103	149aa, >A/Catalonia/NSVH199... at 100.00%
104	149aa, >A/Catalonia/NSVH101... at 100.00%
105	149aa, >A/Catalonia/NSVH101... at 100.00%
106	149aa, >A/Catalonia/NSVH101... at 100.00%
107	149aa, >A/Catalonia/NSVH172... at 100.00%
108	149aa, >A/Netherlands/11764... at 100.00%
109	149aa, >A/Aberdare/8588/202... at 100.00%
110	149aa, >A/PortTalbot/8336/2... at 100.00%
111	149aa, >A/Denbigh/1282/2022... at 100.00%
112	149aa, >A/Cardiff/1907/2022... at 100.00%
113	149aa, >A/Stockholm/44/2022... at 100.00%
114	149aa, >A/Stockholm/45/2022... at 100.00%
115	149aa, >A/Stockholm/40/2022... at 100.00%
116	149aa, >A/Uppsala/8/2022|Or... at 100.00%
117	149aa, >A/England/224340237... at 100.00%
118	149aa, >A/England/224300854... at 100.00%
119	149aa, >A/England/224300845... at 100.00%
120	149aa, >A/England/224280708... at 100.00%
121	149aa, >A/England/224280705... at 100.00%
122	149aa, >A/England/224340719... at 100.00%
123	149aa, >A/England/224040461... at 100.00%
124	149aa, >A/England/223980562... at 100.00%
125	149aa, >A/England/223980555... at 100.00%
126	149aa, >A/England/223980552... at 100.00%
127	149aa, >A/England/223980550... at 100.00%
128	149aa, >A/England/223880633... at 100.00%
129	149aa, >A/England/223840509... at 100.00%
130	149aa, >A/Saskatchewan/SKFL... at 100.00%
131	149aa, >A/Netherlands/11817... at 100.00%
132	149aa, >A/Netherlands/11757... at 100.00%
133	149aa, >A/Netherlands/11779... at 100.00%
134	149aa, >A/Netherlands/11777... at 100.00%
135	149aa, >A/Netherlands/11750... at 100.00%
136	149aa, >A/Catalonia/NSVH554... at 100.00%
137	149aa, >A/Catalonia/NSVH534... at 100.00%
138	149aa, >A/Catalonia/NSVH560... at 100.00%
139	149aa, >A/Catalonia/NSVH554... at 100.00%
140	149aa, >A/Catalonia/NSVH534... at 100.00%
141	149aa, >A/Catalonia/NSVH560... at 100.00%
142	149aa, >A/Denmark/3075/2022... at 100.00%
143	149aa, >A/Denmark/3085/2022... at 100.00%
144	149aa, >A/Denmark/3016/2022... at 100.00%
145	149aa, >A/Melilla/3748/2022... at 100.00%
146	149aa, >A/Catalonia/NSVH198... at 100.00%
147	149aa, >A/Catalonia/NSVH198... at 100.00%
148	149aa, >A/Genoa/1003/2022||... at 100.00%
149	149aa, >A/PARIS/55387/2022|... at 100.00%
150	149aa, >A/Bretagne/54540/20... at 100.00%
151	149aa, >A/ARGENTEUIL/54176/... at 100.00%
152	149aa, >A/BREST/53952/2022|... at 100.00%
153	149aa, >A/BREST/53950/2022|... at 100.00%
154	149aa, >A/Bretagne/53944/20... at 100.00%
155	149aa, >A/Brisbane/819/2022... at 100.00%
156	149aa, >A/Netherlands/01286... at 100.00%
157	149aa, >A/Aragon/4051/2022|... at 100.00%
158	149aa, >A/CastillaLaMancha/... at 100.00%
159	149aa, >A/Galicia/3994/2022... at 100.00%
160	149aa, >A/CastillaLaMancha/... at 100.00%
161	149aa, >A/Athens.GR/370/202... at 100.00%
162	149aa, >A/Pennsylvania/59/2... at 100.00%
163	149aa, >A/Michigan/60/2022|... at 100.00%
164	149aa, >A/Michigan/60/2022|... at 100.00%
165	149aa, >A/Tennessee/35/2022... at 100.00%
166	149aa, >A/Tennessee/35/2022... at 100.00%
167	149aa, >A/Minnesota/41/2022... at 100.00%
168	149aa, >A/Minnesota/41/2022... at 100.00%
169	149aa, >A/Austria/MUW156757... at 100.00%
170	149aa, >A/Austria/MUW156800... at 100.00%
171	149aa, >A/Austria/1569315/2... at 100.00%
172	149aa, >A/Austria/1567567/2... at 100.00%
173	149aa, >A/Austria/1566766/2... at 100.00%
174	149aa, >A/Austria/1565934/2... at 100.00%
175	149aa, >A/Catalonia/NSVH198... at 100.00%
176	149aa, >A/Catalonia/NSVH198... at 100.00%
177	149aa, >A/Catalonia/NSVH198... at 100.00%
178	149aa, >A/Catalonia/NSVH560... at 100.00%
179	149aa, >A/Catalonia/NSVH198... at 100.00%
180	149aa, >A/Catalonia/NSVH198... at 100.00%
181	149aa, >A/Catalonia/NSVH198... at 100.00%
182	149aa, >A/Catalonia/NSVH161... at 100.00%
183	149aa, >A/Catalonia/NSVH161... at 100.00%
184	149aa, >A/Catalonia/NSVH172... at 100.00%
185	149aa, >A/Catalonia/NSVH101... at 100.00%
186	149aa, >A/Catalonia/NSVH101... at 100.00%
187	149aa, >A/Catalonia/NSVH101... at 100.00%
188	149aa, >A/Catalonia/NSVH101... at 100.00%
189	149aa, >A/Catalonia/NSVH199... at 100.00%
190	149aa, >A/Catalonia/NSVH199... at 100.00%
191	149aa, >A/Catalonia/NSVH199... at 100.00%
192	149aa, >A/Catalonia/NSVH161... at 100.00%
193	149aa, >A/Thuringen/28/2022... at 100.00%
194	149aa, >A/Baden-Wurttemberg... at 100.00%
195	149aa, >A/Netherlands/11862... at 100.00%
196	149aa, >A/Netherlands/11860... at 100.00%
197	149aa, >A/Netherlands/11859... at 100.00%
198	149aa, >A/Netherlands/11836... at 100.00%
199	149aa, >A/Netherlands/11796... at 100.00%
200	149aa, >A/Prestatyn/7488/20... at 100.00%
201	149aa, >A/England/224460404... at 100.00%
202	149aa, >A/England/224440560... at 100.00%
203	149aa, >A/England/224440544... at 100.00%
204	149aa, >A/England/224400726... at 100.00%
205	149aa, >A/England/224400722... at 100.00%
206	149aa, >A/England/224400719... at 100.00%
207	149aa, >A/England/224500483... at 100.00%
208	149aa, >A/England/224480283... at 100.00%
209	149aa, >A/England/224440555... at 100.00%
210	149aa, >A/England/224400713... at 100.00%
211	149aa, >A/England/224400711... at 100.00%
212	149aa, >A/England/224380565... at 100.00%
213	149aa, >A/England/224380563... at 100.00%
214	149aa, >A/England/224380555... at 100.00%
215	149aa, >A/England/224380540... at 100.00%
216	149aa, >A/England/224380530... at 100.00%
217	149aa, >A/England/224360435... at 100.00%
218	149aa, >A/Saskatchewan/SKFL... at 100.00%
219	149aa, >A/Saskatchewan/SKFL... at 100.00%
220	149aa, >A/Saskatchewan/SKFL... at 100.00%
221	149aa, >A/Saskatchewan/SKFL... at 100.00%
222	149aa, >A/Saskatchewan/SKFL... at 100.00%
223	149aa, >A/Saskatchewan/SKFL... at 100.00%
224	149aa, >A/Saskatchewan/SKFL... at 100.00%
225	149aa, >A/Saskatchewan/SKFL... at 100.00%
226	149aa, >A/Saskatchewan/SKFL... at 100.00%
227	149aa, >A/Saskatchewan/SKFL... at 100.00%
228	149aa, >A/Saskatchewan/SKFL... at 100.00%
229	149aa, >A/Saskatchewan/SKFL... at 100.00%
230	149aa, >A/Saskatchewan/SKFL... at 100.00%
231	149aa, >A/Saskatchewan/SKFL... at 100.00%
232	149aa, >A/Netherlands/11833... at 100.00%
233	149aa, >A/Netherlands/11854... at 100.00%
234	149aa, >A/Catalonia/NSVH198... at 100.00%
235	149aa, >A/Austria/1569347/2... at 100.00%
236	149aa, >A/Denmark/3127/2022... at 100.00%
237	149aa, >A/Denmark/3138/2022... at 100.00%
238	149aa, >A/Denmark/3139/2022... at 100.00%
239	149aa, >A/Human/New_York/PV... at 100.00%
240	149aa, >A/Human/New_York/PV... at 100.00%
241	149aa, >A/Human/New_York/PV... at 100.00%
242	149aa, >A/Human/New_York/PV... at 100.00%
243	149aa, >A/Human/New_York/PV... at 100.00%
244	149aa, >A/Human/New_York/PV... at 100.00%
245	149aa, >A/Human/New_York/PV... at 100.00%
246	149aa, >A/Netherlands/01415... at 100.00%
247	149aa, >A/Netherlands/01399... at 100.00%
248	149aa, >A/Norway/34083/2022... at 100.00%
249	149aa, >A/Norway/34811/2022... at 100.00%
250	149aa, >A/Norway/34197/2022... at 100.00%
251	149aa, >A/Norway/34201/2022... at 100.00%
252	149aa, >A/Norway/34648/2022... at 100.00%
253	149aa, >A/Norway/34514/2022... at 100.00%
254	149aa, >A/Norway/34200/2022... at 100.00%
255	149aa, >A/Norway/34204/2022... at 100.00%
256	149aa, >A/Norway/34206/2022... at 100.00%
257	149aa, >A/Norway/34232/2022... at 100.00%
258	149aa, >A/Norway/34241/2022... at 100.00%
259	149aa, >A/Norway/34035/2022... at 100.00%
260	149aa, >A/Norway/34072/2022... at 100.00%
261	149aa, >A/Norway/34391/2022... at 100.00%
262	149aa, >A/Utah/44/2022|Orig... at 100.00%
263	149aa, >A/CastillaLaMancha/... at 100.00%
264	149aa, >A/Idaho/41/2022|Ori... at 100.00%
265	149aa, >A/Massachusetts/24/... at 100.00%
266	149aa, >A/Rhode_Island/60/2... at 100.00%
267	149aa, >A/Washington/59/202... at 100.00%
268	149aa, >A/Austria/1572432/2... at 100.00%
269	149aa, >A/Austria/1572359/2... at 100.00%
270	149aa, >A/Austria/1571840/2... at 100.00%
271	149aa, >A/Austria/1571461/2... at 100.00%
272	149aa, >A/Austria/1570422/2... at 100.00%
273	149aa, >A/Austria/1570390/2... at 100.00%
274	149aa, >A/Austria/1570377/2... at 100.00%
275	149aa, >A/Austria/1570002/2... at 100.00%
276	149aa, >A/Aragon/4051/2022|... at 100.00%
277	149aa, >A/Galicia/3994/2022... at 100.00%
278	149aa, >A/Navarra/4088/2022... at 100.00%
279	149aa, >A/Navarra/4145/2022... at 100.00%
280	149aa, >A/Navarra/4081/2022... at 100.00%
281	149aa, >A/Navarra/4080/2022... at 100.00%
282	149aa, >A/Navarra/4049/2022... at 100.00%
283	149aa, >A/PaisVasco/4013/20... at 100.00%
284	149aa, >A/PaisVasco/4011/20... at 100.00%
285	149aa, >A/Catalonia/NSVH151... at 100.00%
286	149aa, >A/Catalonia/NSVH101... at 100.00%
287	149aa, >A/Catalonia/NSVH101... at 100.00%
288	149aa, >A/Catalonia/NSVH101... at 100.00%
289	149aa, >A/Catalonia/NSVH101... at 100.00%
290	149aa, >A/Catalonia/NSVH151... at 100.00%
291	149aa, >A/Catalonia/NSVH172... at 100.00%
292	149aa, >A/Catalonia/NSVH101... at 100.00%
293	149aa, >A/Netherlands/11846... at 100.00%
294	149aa, >A/Hessen/51/2022|Or... at 100.00%
295	149aa, >A/Baden-Wuerttember... at 100.00%
296	149aa, >A/Cardiff/5316/2022... at 100.00%
297	149aa, >A/Mold/2085/2022||E... at 100.00%
298	149aa, >A/Aberdare/8776/202... at 100.00%
299	149aa, >A/Bridgend/2297/202... at 100.00%
300	149aa, >A/Stockholm/49/2022... at 100.00%
301	149aa, >A/Stockholm/47/2022... at 100.00%
302	149aa, >A/Stockholm/51/2022... at 100.00%
303	149aa, >A/Uppsala/12/2022|O... at 100.00%
304	149aa, >A/Lisboa/568/2022|O... at 100.00%
305	149aa, >A/Lisboa/566/2022|O... at 100.00%
306	149aa, >A/Lisboa/549/2022|O... at 100.00%
307	149aa, >A/Lisboa/588/2022|O... at 100.00%
308	149aa, >A/England/224700777... at 100.00%
309	149aa, >A/England/224700775... at 100.00%
310	149aa, >A/England/224700771... at 100.00%
311	149aa, >A/England/224700765... at 100.00%
312	149aa, >A/England/224700763... at 100.00%
313	149aa, >A/England/224700759... at 100.00%
314	149aa, >A/England/224700758... at 100.00%
315	149aa, >A/England/224700748... at 100.00%
316	149aa, >A/England/224700743... at 100.00%
317	149aa, >A/England/224700736... at 100.00%
318	149aa, >A/England/224680745... at 100.00%
319	149aa, >A/England/224680743... at 100.00%
320	149aa, >A/England/224680727... at 100.00%
321	149aa, >A/England/224660597... at 100.00%
322	149aa, >A/England/224660589... at 100.00%
323	149aa, >A/England/224660566... at 100.00%
324	149aa, >A/England/224600471... at 100.00%
325	149aa, >A/England/224580273... at 100.00%
326	149aa, >A/England/224560208... at 100.00%
327	149aa, >A/England/224540249... at 100.00%
328	149aa, >A/England/224660576... at 100.00%
329	149aa, >A/England/224600472... at 100.00%
330	149aa, >A/England/224540316... at 100.00%
331	149aa, >A/England/224520350... at 100.00%
332	149aa, >A/England/224500538... at 100.00%
333	149aa, >A/England/224500506... at 100.00%
334	149aa, >A/England/224500505... at 100.00%
335	149aa, >A/England/224500486... at 100.00%
336	149aa, >A/England/224480428... at 100.00%
337	149aa, >A/England/224480295... at 100.00%
338	149aa, >A/Saskatchewan/SKFL... at 100.00%
339	149aa, >A/Saskatchewan/SKFL... at 100.00%
340	149aa, >A/Saskatchewan/SKFL... at 100.00%
341	149aa, >A/Saskatchewan/SKFL... at 100.00%
342	149aa, >A/Saskatchewan/SKFL... at 100.00%
343	149aa, >A/Saskatchewan/SKFL... at 100.00%
344	149aa, >A/Saskatchewan/SKFL... at 100.00%
345	149aa, >A/Saskatchewan/SKFL... at 100.00%
346	149aa, >A/Saskatchewan/SKFL... at 100.00%
347	149aa, >A/Saskatchewan/SKFL... at 100.00%
348	149aa, >A/Saskatchewan/SKFL... at 100.00%
349	149aa, >A/Saskatchewan/SKFL... at 100.00%
350	149aa, >A/Saskatchewan/SKFL... at 100.00%
351	149aa, >A/Saskatchewan/SKFL... at 100.00%
352	149aa, >A/Saskatchewan/SKFL... at 100.00%
353	149aa, >A/Saskatchewan/SKFL... at 100.00%
354	149aa, >A/Saskatchewan/SKFL... at 100.00%
355	149aa, >A/Saskatchewan/SKFL... at 100.00%
356	149aa, >A/Saskatchewan/SKFL... at 100.00%
357	149aa, >A/Saskatchewan/SKFL... at 100.00%
358	149aa, >A/Saskatchewan/SKFL... at 100.00%
359	149aa, >A/Saskatchewan/SKFL... at 100.00%
360	149aa, >A/Saskatchewan/SKFL... at 100.00%
361	149aa, >A/Saskatchewan/SKFL... at 100.00%
362	149aa, >A/Saskatchewan/SKFL... at 100.00%
363	149aa, >A/Saskatchewan/SKFL... at 100.00%
364	149aa, >A/Saskatchewan/SKFL... at 100.00%
365	149aa, >A/Saskatchewan/SKFL... at 100.00%
366	149aa, >A/Saskatchewan/SKFL... at 100.00%
367	149aa, >A/Saskatchewan/SKFL... at 100.00%
368	149aa, >A/Saskatchewan/SKFL... at 100.00%
369	149aa, >A/Saskatchewan/SKFL... at 100.00%
370	149aa, >A/Netherlands/11878... at 100.00%
371	149aa, >A/Catalonia/NSVH554... at 100.00%
372	149aa, >A/Catalonia/NSVH770... at 100.00%
373	149aa, >A/Catalonia/NSVH198... at 100.00%
374	149aa, >A/Austria/1568889/2... at 100.00%
375	149aa, >A/Austria/1569649/2... at 100.00%
376	149aa, >A/Navarra/4075/2022... at 100.00%
377	149aa, >A/Navarra/4074/2022... at 100.00%
378	149aa, >A/Melilla/4118/2022... at 100.00%
379	149aa, >A/Melilla/4117/2022... at 100.00%
380	149aa, >A/Melilla/4116/2022... at 100.00%
381	149aa, >A/Melilla/4061/2022... at 100.00%
382	149aa, >A/Melilla/4018/2022... at 100.00%
383	149aa, >A/Melilla/3856/2022... at 100.00%
384	149aa, >A/Melilla/3855/2022... at 100.00%
385	149aa, >A/Catalonia/NSVH198... at 100.00%
386	149aa, >A/Catalonia/NSVH198... at 100.00%
387	149aa, >A/Catalonia/NSVH198... at 100.00%
388	149aa, >A/Catalonia/NSVH198... at 100.00%
389	149aa, >A/AMIENS/56921/2022... at 100.00%
390	149aa, >A/AMIENS/56916/2022... at 100.00%
391	149aa, >A/RENNES/55914/2022... at 100.00%
392	149aa, >A/Bretagne/55892/20... at 100.00%
393	149aa, >A/Centre/56613/2022... at 100.00%
394	149aa, >A/Ile_de_France/558... at 100.00%
395	149aa, >A/Netherlands/01648... at 100.00%
396	149aa, >A/Netherlands/01639... at 100.00%
397	149aa, >A/Netherlands/01500... at 100.00%
398	149aa, >A/Netherlands/01470... at 100.00%
399	149aa, >A/Netherlands/01443... at 100.00%
400	149aa, >A/Norway/35750/2022... at 100.00%
401	149aa, >A/Norway/35725/2022... at 100.00%
402	149aa, >A/Norway/35691/2022... at 100.00%
403	149aa, >A/Norway/35666/2022... at 100.00%
404	149aa, >A/Norway/35642/2022... at 100.00%
405	149aa, >A/Norway/35380/2022... at 100.00%
406	149aa, >A/Norway/35076/2022... at 100.00%
407	149aa, >A/Norway/35043/2022... at 100.00%
408	149aa, >A/District_Of_Colum... at 100.00%
409	149aa, >A/Madrid/4587/2022|... at 100.00%
410	149aa, >A/CastillaLaMancha/... at 100.00%
411	149aa, >A/CastillaLaMancha/... at 100.00%
412	149aa, >A/CastillaLaMancha/... at 100.00%
413	149aa, >A/North_Dakota/22/2... at 100.00%
414	149aa, >A/North_Dakota/29/2... at 100.00%
415	149aa, >A/North_Dakota/25/2... at 100.00%
416	149aa, >A/New_Hampshire/34/... at 100.00%
417	149aa, >A/Georgia/52/2022|O... at 100.00%
418	149aa, >A/Pennsylvania/84/2... at 100.00%
419	149aa, >A/Massachusetts/43/... at 100.00%
420	149aa, >A/Rhode_Island/73/2... at 100.00%
421	149aa, >A/Rhode_Island/66/2... at 100.00%
422	149aa, >A/Rhode_Island/64/2... at 100.00%
423	149aa, >A/Washington/59/202... at 100.00%
424	149aa, >A/Austria/MUW157246... at 100.00%
425	149aa, >A/Austria/MUW157245... at 100.00%
426	149aa, >A/Austria/MUW157238... at 100.00%
427	149aa, >A/Austria/MUW157236... at 100.00%
428	149aa, >A/Austria/MUW157184... at 100.00%
429	149aa, >A/Austria/1574203/2... at 100.00%
430	149aa, >A/Austria/1573796/2... at 100.00%
431	149aa, >A/Austria/1573776/2... at 100.00%
432	149aa, >A/Austria/1573729/2... at 100.00%
433	149aa, >A/Austria/1573394/2... at 100.00%
434	149aa, >A/Austria/1573276/2... at 100.00%
435	149aa, >A/Austria/1572994/2... at 100.00%
436	149aa, >A/Austria/1572944/2... at 100.00%
437	149aa, >A/Austria/1572918/2... at 100.00%
438	149aa, >A/Baleares/4365/202... at 100.00%
439	149aa, >A/Navarra/4376/2022... at 100.00%
440	149aa, >A/Navarra/4315/2022... at 100.00%
441	149aa, >A/Navarra/4249/2022... at 100.00%
442	149aa, >A/Navarra/4248/2022... at 100.00%
443	149aa, >A/Ontario/RV00843/2... at 100.00%
444	149aa, >A/Ontario/RV00840/2... at 100.00%
445	149aa, >A/Ontario/RV00838/2... at 100.00%
446	149aa, >A/Ontario/RV00753/2... at 100.00%
447	149aa, >A/Ontario/RV00749/2... at 100.00%
448	149aa, >A/Ontario/RV00748/2... at 100.00%
449	149aa, >A/Ontario/RV00747/2... at 100.00%
450	149aa, >A/Ontario/RV00726/2... at 100.00%
451	149aa, >A/Ontario/RV00725/2... at 100.00%
452	149aa, >A/Ontario/RV00724/2... at 100.00%
453	149aa, >A/Catalonia/NSVH101... at 100.00%
454	149aa, >A/Catalonia/NSVH101... at 100.00%
455	149aa, >A/Netherlands/11968... at 100.00%
456	149aa, >A/Netherlands/11967... at 100.00%
457	149aa, >A/Netherlands/11899... at 100.00%
458	149aa, >A/Merthyr_Tydfil/96... at 100.00%
459	149aa, >A/Swansea/9594/2022... at 100.00%
460	149aa, >A/Stockholm/52/2022... at 100.00%
461	149aa, >A/Uppsala/19/2022|O... at 100.00%
462	149aa, >A/Uppsala/17/2022|O... at 100.00%
463	149aa, >A/Uppsala/16/2022|O... at 100.00%
464	149aa, >A/Uppsala/14/2022|O... at 100.00%
465	149aa, >A/Saskatchewan/RV00... at 100.00%
466	149aa, >A/Saskatchewan/RV00... at 100.00%
467	149aa, >A/Saskatchewan/RV00... at 100.00%
468	149aa, >A/Saskatchewan/RV00... at 100.00%
469	149aa, >A/Saskatchewan/RV00... at 100.00%
470	149aa, >A/Saskatchewan/RV00... at 100.00%
471	149aa, >A/France/ARA-HCL022... at 100.00%
472	149aa, >A/France/ARA-HCL022... at 100.00%
473	149aa, >A/France/ARA-HCL022... at 100.00%
474	149aa, >A/France/ARA-HCL022... at 100.00%
475	149aa, >A/France/ARA-HCL022... at 100.00%
476	149aa, >A/France/ARA-HCL022... at 100.00%
477	149aa, >A/France/ARA-HCL022... at 100.00%
478	149aa, >A/France/ARA-HCL022... at 100.00%
479	149aa, >A/France/ARA-HCL022... at 100.00%
480	149aa, >A/France/ARA-HCL022... at 100.00%
481	149aa, >A/France/ARA-HCL022... at 100.00%
482	149aa, >A/France/ARA-HCL022... at 100.00%
483	149aa, >A/France/ARA-HCL022... at 100.00%
484	149aa, >A/France/ARA-HCL022... at 100.00%
485	149aa, >A/France/ARA-HCL022... at 100.00%
486	149aa, >A/France/ARA-HCL022... at 100.00%
487	149aa, >A/France/ARA-HCL022... at 100.00%
488	149aa, >A/France/ARA-HCL022... at 100.00%
489	149aa, >A/France/ARA-HCL022... at 100.00%
490	149aa, >A/France/ARA-HCL022... at 100.00%
491	149aa, >A/France/ARA-HCL022... at 100.00%
492	149aa, >A/Saskatchewan/SKFL... at 100.00%
493	149aa, >A/Saskatchewan/SKFL... at 100.00%
494	149aa, >A/Saskatchewan/SKFL... at 100.00%
495	149aa, >A/Saskatchewan/SKFL... at 100.00%
496	149aa, >A/Saskatchewan/SKFL... at 100.00%
497	149aa, >A/Saskatchewan/SKFL... at 100.00%
498	149aa, >A/Saskatchewan/SKFL... at 100.00%
499	149aa, >A/Saskatchewan/SKFL... at 100.00%
500	149aa, >A/Saskatchewan/SKFL... at 100.00%
501	149aa, >A/Saskatchewan/SKFL... at 100.00%
502	149aa, >A/Saskatchewan/SKFL... at 100.00%
503	149aa, >A/Saskatchewan/SKFL... at 100.00%
504	149aa, >A/Saskatchewan/SKFL... at 100.00%
505	149aa, >A/Saskatchewan/SKFL... at 100.00%
506	149aa, >A/Syktyvkar/CRIE/28... at 100.00%
507	149aa, >A/Manitoba/RV00874/... at 100.00%
508	149aa, >A/Manitoba/RV00873/... at 100.00%
509	149aa, >A/Manitoba/RV00872/... at 100.00%
510	149aa, >A/Manitoba/RV00871/... at 100.00%
511	149aa, >A/Manitoba/RV00854/... at 100.00%
512	149aa, >A/Manitoba/RV00853/... at 100.00%
513	149aa, >A/Manitoba/RV00852/... at 100.00%
514	149aa, >A/Manitoba/RV00850/... at 100.00%
515	149aa, >A/Manitoba/RV00848/... at 100.00%
516	149aa, >A/Manitoba/RV00845/... at 100.00%
517	149aa, >A/Manitoba/RV00837/... at 100.00%
518	149aa, >A/Manitoba/RV00836/... at 100.00%
519	149aa, >A/Manitoba/RV00835/... at 100.00%
520	149aa, >A/Manitoba/RV00833/... at 100.00%
521	149aa, >A/Manitoba/RV00832/... at 100.00%
522	149aa, >A/Manitoba/RV00831/... at 100.00%
523	149aa, >A/Manitoba/RV00830/... at 100.00%
524	149aa, >A/Manitoba/RV00829/... at 100.00%
525	149aa, >A/Manitoba/RV00828/... at 100.00%
526	149aa, >A/Manitoba/RV00827/... at 100.00%
527	149aa, >A/Manitoba/RV00825/... at 100.00%
528	149aa, >A/Manitoba/RV00824/... at 100.00%
529	149aa, >A/Manitoba/RV00822/... at 100.00%
530	149aa, >A/Manitoba/RV00821/... at 100.00%
531	149aa, >A/Manitoba/RV00820/... at 100.00%
532	149aa, >A/Manitoba/RV00819/... at 100.00%
533	149aa, >A/Manitoba/RV00817/... at 100.00%
534	149aa, >A/Manitoba/RV00814/... at 100.00%
535	149aa, >A/Manitoba/RV00812/... at 100.00%
536	149aa, >A/Manitoba/RV00811/... at 100.00%
537	149aa, >A/Manitoba/RV00810/... at 100.00%
538	149aa, >A/Manitoba/RV00809/... at 100.00%
539	149aa, >A/Manitoba/RV00808/... at 100.00%
540	149aa, >A/Manitoba/RV00807/... at 100.00%
541	149aa, >A/Manitoba/RV00806/... at 100.00%
542	149aa, >A/Manitoba/RV00805/... at 100.00%
543	149aa, >A/Manitoba/RV00804/... at 100.00%
544	149aa, >A/Manitoba/RV00802/... at 100.00%
545	149aa, >A/Manitoba/RV00801/... at 100.00%
546	149aa, >A/Manitoba/RV00800/... at 100.00%
547	149aa, >A/Manitoba/RV00799/... at 100.00%
548	149aa, >A/Manitoba/RV00797/... at 100.00%
549	149aa, >A/Manitoba/RV00796/... at 100.00%
550	149aa, >A/Manitoba/RV00795/... at 100.00%
551	149aa, >A/Manitoba/RV00790/... at 100.00%
552	149aa, >A/Manitoba/RV00789/... at 100.00%
553	149aa, >A/Manitoba/RV00786/... at 100.00%
554	149aa, >A/Manitoba/RV00785/... at 100.00%
555	149aa, >A/Manitoba/RV00783/... at 100.00%
556	149aa, >A/Manitoba/RV00782/... at 100.00%
557	149aa, >A/Manitoba/RV00781/... at 100.00%
558	149aa, >A/Manitoba/RV00780/... at 100.00%
559	149aa, >A/Manitoba/RV00779/... at 100.00%
560	149aa, >A/Manitoba/RV00776/... at 100.00%
561	149aa, >A/Manitoba/RV00775/... at 100.00%
562	149aa, >A/Manitoba/RV00774/... at 100.00%
563	149aa, >A/Manitoba/RV00773/... at 100.00%
564	149aa, >A/Manitoba/RV00772/... at 100.00%
565	149aa, >A/Manitoba/RV00771/... at 100.00%
566	149aa, >A/Manitoba/RV00770/... at 100.00%
567	149aa, >A/Manitoba/RV00746/... at 100.00%
568	149aa, >A/Manitoba/RV00744/... at 100.00%
569	149aa, >A/Manitoba/RV00741/... at 100.00%
570	149aa, >A/Manitoba/RV00738/... at 100.00%
571	149aa, >A/Manitoba/RV00737/... at 100.00%
572	149aa, >A/Manitoba/RV00736/... at 100.00%
573	149aa, >A/Manitoba/RV00733/... at 100.00%
574	149aa, >A/Manitoba/RV00732/... at 100.00%
575	149aa, >A/Manitoba/RV00719/... at 100.00%
576	149aa, >A/Manitoba/RV00707/... at 100.00%
577	149aa, >A/Manitoba/RV00705/... at 100.00%
578	149aa, >A/Manitoba/RV00704/... at 100.00%
579	149aa, >A/British_Columbia/... at 100.00%
580	149aa, >A/British_Columbia/... at 100.00%
581	149aa, >A/British_Columbia/... at 100.00%
582	149aa, >A/British_Columbia/... at 100.00%
583	149aa, >A/British_Columbia/... at 100.00%
584	149aa, >A/British_Columbia/... at 100.00%
585	149aa, >A/British_Columbia/... at 100.00%
586	149aa, >A/New_Brunswick/RV0... at 100.00%
587	149aa, >A/Netherlands/12012... at 100.00%
588	149aa, >A/Netherlands/12002... at 100.00%
589	149aa, >A/Netherlands/11923... at 100.00%
590	149aa, >A/Netherlands/11922... at 100.00%
591	149aa, >A/Netherlands/12017... at 100.00%
592	149aa, >A/Netherlands/11929... at 100.00%
593	149aa, >A/Catalonia/NSVH741... at 100.00%
594	149aa, >A/Netherlands/11920... at 100.00%
595	149aa, >A/Melilla/4256/2022... at 100.00%
596	149aa, >A/Melilla/4253/2022... at 100.00%
597	149aa, >A/Melilla/4252/2022... at 100.00%
598	149aa, >A/Catalonia/NSVH198... at 100.00%
599	149aa, >A/Brisbane/827/2022... at 100.00%
600	149aa, >A/Brisbane/829/2022... at 100.00%
601	149aa, >A/Townsville/85/202... at 100.00%
602	149aa, >A/Tasmania/347/2022... at 100.00%
603	149aa, >A/Victoria/5205/202... at 100.00%
604	149aa, >A/Victoria/5211/202... at 100.00%
605	149aa, >A/Kansas/33/2022|S1... at 100.00%
606	149aa, >A/Kansas/33/2022|Or... at 100.00%
607	149aa, >A/Netherlands/02023... at 100.00%
608	149aa, >A/Netherlands/01944... at 100.00%
609	149aa, >A/Netherlands/01933... at 100.00%
610	149aa, >A/Netherlands/01926... at 100.00%
611	149aa, >A/Norway/36467/2022... at 100.00%
612	149aa, >A/Norway/36400/2022... at 100.00%
613	149aa, >A/Norway/36391/2022... at 100.00%
614	149aa, >A/Norway/36387/2022... at 100.00%
615	149aa, >A/Norway/36376/2022... at 100.00%
616	149aa, >A/Norway/36221/2022... at 100.00%
617	149aa, >A/Norway/36220/2022... at 100.00%
618	149aa, >A/Norway/36218/2022... at 100.00%
619	149aa, >A/Norway/36171/2022... at 100.00%
620	149aa, >A/Norway/36165/2022... at 100.00%
621	149aa, >A/Norway/36095/2022... at 100.00%
622	149aa, >A/Norway/35986/2022... at 100.00%
623	149aa, >A/Norway/35985/2022... at 100.00%
624	149aa, >A/Utah/66/2022|Orig... at 100.00%
625	149aa, >A/Utah/44/2022|S1|E... at 100.00%
626	149aa, >A/District_Of_Colum... at 100.00%
627	149aa, >A/Manitoba/RV00704/... at 100.00%
628	149aa, >A/Manitoba/RV00741/... at 100.00%
629	149aa, >A/Saskatchewan/RV00... at 100.00%
630	149aa, >A/Ontario/RV00725/2... at 100.00%
631	149aa, >A/Manitoba/RV00732/... at 100.00%
632	149aa, >A/Saskatchewan/RV00... at 100.00%
633	149aa, >A/New_York/42/2022|... at 100.00%
634	149aa, >A/Idaho/77/2022|Ori... at 100.00%
635	149aa, >A/New_Hampshire/34/... at 100.00%
636	149aa, >A/Wisconsin/96/2022... at 100.00%
637	149aa, >A/Wisconsin/96/2022... at 100.00%
638	149aa, >A/Nebraska/33/2022|... at 100.00%
639	149aa, >A/Nebraska/33/2022|... at 100.00%
640	149aa, >A/Rhode_Island/64/2... at 100.00%
641	149aa, >A/Ohio/50/2022|S1|E... at 100.00%
642	149aa, >A/Montana/64/2022|O... at 100.00%
643	149aa, >A/Montana/62/2022|O... at 100.00%
644	149aa, >A/Catalonia/NSVH132... at 100.00%
645	149aa, >A/Victoria/5174/202... at 100.00%
646	149aa, >A/Germany/13446/202... at 100.00%
647	149aa, >A/Netherlands/12052... at 100.00%
648	149aa, >A/Netherlands/12050... at 100.00%
649	149aa, >A/Netherlands/12067... at 100.00%
650	149aa, >A/Netherlands/11993... at 100.00%
651	149aa, >A/Netherlands/11983... at 100.00%
652	149aa, >A/Netherlands/11980... at 100.00%
653	149aa, >A/England/224800263... at 100.00%
654	149aa, >A/England/224800258... at 100.00%
655	149aa, >A/England/224780234... at 100.00%
656	149aa, >A/England/224780226... at 100.00%
657	149aa, >A/England/224780221... at 100.00%
658	149aa, >A/England/224780218... at 100.00%
659	149aa, >A/England/224780216... at 100.00%
660	149aa, >A/England/224760246... at 100.00%
661	149aa, >A/England/224760245... at 100.00%
662	149aa, >A/England/224740415... at 100.00%
663	149aa, >A/England/224740406... at 100.00%
664	149aa, >A/England/224740395... at 100.00%
665	149aa, >A/England/224720452... at 100.00%
666	149aa, >A/England/224720450... at 100.00%
667	149aa, >A/England/224720426... at 100.00%
668	149aa, >A/England/224720423... at 100.00%
669	149aa, >A/England/224700555... at 100.00%
670	149aa, >A/England/224680494... at 100.00%
671	149aa, >A/England/224800264... at 100.00%
672	149aa, >A/England/224800255... at 100.00%
673	149aa, >A/England/224800247... at 100.00%
674	149aa, >A/England/224800246... at 100.00%
675	149aa, >A/England/224780242... at 100.00%
676	149aa, >A/England/224740420... at 100.00%
677	149aa, >A/England/224720413... at 100.00%
678	149aa, >A/England/224640523... at 100.00%
679	149aa, >A/England/224640514... at 100.00%
680	149aa, >A/England/224640511... at 100.00%
681	149aa, >A/England/224620336... at 100.00%
682	149aa, >A/England/224620331... at 100.00%
683	149aa, >A/England/224600479... at 100.00%
684	149aa, >A/England/224600475... at 100.00%
685	149aa, >A/Saskatchewan/SKFL... at 100.00%
686	149aa, >A/Saskatchewan/SKFL... at 100.00%
687	149aa, >A/Saskatchewan/SKFL... at 100.00%
688	149aa, >A/Saskatchewan/SKFL... at 100.00%
689	149aa, >A/Saskatchewan/SKFL... at 100.00%
690	149aa, >A/Saskatchewan/SKFL... at 100.00%
691	149aa, >A/Saskatchewan/SKFL... at 100.00%
692	149aa, >A/Saskatchewan/SKFL... at 100.00%
693	149aa, >A/Saskatchewan/SKFL... at 100.00%
694	149aa, >A/Saskatchewan/SKFL... at 100.00%
695	149aa, >A/Saskatchewan/SKFL... at 100.00%
696	149aa, >A/Saskatchewan/SKFL... at 100.00%
697	149aa, >A/Manitoba/RV00778/... at 100.00%
698	149aa, >A/British_Columbia/... at 100.00%
699	149aa, >A/British_Columbia/... at 100.00%
700	149aa, >A/British_Columbia/... at 100.00%
701	149aa, >A/British_Columbia/... at 100.00%
702	149aa, >A/British_Columbia/... at 100.00%
703	149aa, >A/Netherlands/12078... at 100.00%
704	149aa, >A/Netherlands/12075... at 100.00%
705	149aa, >A/Netherlands/12033... at 100.00%
706	149aa, >A/Netherlands/12147... at 100.00%
707	149aa, >A/Denmark/3182/2022... at 100.00%
708	149aa, >A/Denmark/3175/2022... at 100.00%
709	149aa, >A/Denmark/3167/2022... at 100.00%
710	149aa, >A/Denmark/3164/2022... at 100.00%
711	149aa, >A/Denmark/3156/2022... at 100.00%
712	149aa, >A/Denmark/3191/2022... at 100.00%
713	149aa, >A/Denmark/3154/2022... at 100.00%
714	149aa, >A/Denmark/3146/2022... at 100.00%
715	149aa, >A/Netherlands/12158... at 100.00%
716	149aa, >A/Netherlands/12157... at 100.00%
717	149aa, >A/Catalonia/NSVH198... at 100.00%
718	149aa, >A/Catalonia/NSVH198... at 100.00%
719	149aa, >A/Galicia/22031913/... at 100.00%
720	149aa, >A/Galicia/22009514/... at 100.00%
721	149aa, >A/Galicia/22009278/... at 100.00%
722	149aa, >A/Galicia/22008901/... at 100.00%
723	149aa, >A/Galicia/22007456/... at 100.00%
724	149aa, >A/Galicia/22024612/... at 100.00%
725	149aa, >A/Galicia/22024147/... at 100.00%
726	149aa, >A/Galicia/22021694/... at 100.00%
727	149aa, >A/Galicia/22021563/... at 100.00%
728	149aa, >A/Galicia/22021535/... at 100.00%
729	149aa, >A/Galicia/22012677/... at 100.00%
730	149aa, >A/Galicia/22012508/... at 100.00%
731	149aa, >A/Galicia/22005046/... at 100.00%
732	149aa, >A/Galicia/22005045/... at 100.00%
733	149aa, >A/Galicia/22002450/... at 100.00%
734	149aa, >A/Galicia/22021410/... at 100.00%
735	149aa, >A/Galicia/35076999/... at 100.00%
736	149aa, >A/Galicia/35054809/... at 100.00%
737	149aa, >A/Galicia/21984180/... at 100.00%
738	149aa, >A/Catalonia/NSVH198... at 100.00%
739	149aa, >A/Catalonia/NSVH198... at 100.00%
740	149aa, >A/Berlin/5/2022|Ori... at 100.00%
741	149aa, >A/Berlin/9/2022|Ori... at 100.00%
742	149aa, >A/Thueringen/13/202... at 100.00%
743	149aa, >A/Thueringen/12/202... at 100.00%
744	149aa, >A/Thueringen/9/2022... at 100.00%
745	149aa, >A/Mecklenburg-Vorpo... at 100.00%
746	149aa, >A/Thueringen/8/2022... at 100.00%
747	149aa, >A/Berlin/14/2022|Or... at 100.00%
748	149aa, >A/Niedersachsen/8/2... at 100.00%
749	149aa, >A/Berlin/5/2022|C1/... at 100.00%
750	149aa, >A/Thueringen/15/202... at 100.00%
751	149aa, >A/Switzerland/25472... at 100.00%
752	149aa, >A/Switzerland/25362... at 100.00%
>Cluster 1
0	149aa, >A/Centre/03353/2023... *
>Cluster 2
0	149aa, >A/Ile_de_France/026... *
1	149aa, >A/Netherlands/00100... at 100.00%
2	149aa, >A/CastillaLaMancha/... at 100.00%
3	149aa, >A/Netherlands/01203... at 100.00%
4	149aa, >A/Netherlands/01181... at 100.00%
5	149aa, >A/Netherlands/01160... at 100.00%
6	149aa, >A/CastillaLaMancha/... at 100.00%
7	149aa, >A/CastillaLaMancha/... at 100.00%
8	149aa, >A/CastillaLaMancha/... at 100.00%
9	149aa, >A/CastillaLaMancha/... at 100.00%
10	149aa, >A/Wisconsin/48/2022... at 100.00%
11	149aa, >A/Wisconsin/49/2022... at 100.00%
12	149aa, >A/Extremadura/3419/... at 100.00%
13	149aa, >A/Navarra/3559/2022... at 100.00%
14	149aa, >A/Navarra/3711/2022... at 100.00%
15	149aa, >A/Navarra/3482/2022... at 100.00%
16	149aa, >A/Navarra/3481/2022... at 100.00%
17	149aa, >A/Navarra/3427/2022... at 100.00%
18	149aa, >A/Navarra/3097/2022... at 100.00%
19	149aa, >A/PaisVasco/3493/20... at 100.00%
20	149aa, >A/PaisVasco/3491/20... at 100.00%
21	149aa, >A/PaisVasco/3490/20... at 100.00%
22	149aa, >A/PaisVasco/3489/20... at 100.00%
23	149aa, >A/PaisVasco/3488/20... at 100.00%
24	149aa, >A/PaisVasco/3465/20... at 100.00%
25	149aa, >A/PaisVasco/3464/20... at 100.00%
26	149aa, >A/PaisVasco/3463/20... at 100.00%
27	149aa, >A/PaisVasco/3462/20... at 100.00%
28	149aa, >A/PaisVasco/3461/20... at 100.00%
29	149aa, >A/Catalonia/NSVH151... at 100.00%
30	149aa, >A/Catalonia/NSVH161... at 100.00%
31	149aa, >A/Catalonia/NSVH161... at 100.00%
32	149aa, >A/Catalonia/NSVH161... at 100.00%
33	149aa, >A/Catalonia/NSVH161... at 100.00%
34	149aa, >A/Catalonia/NSVH101... at 100.00%
35	149aa, >A/Catalonia/NSVH101... at 100.00%
36	149aa, >A/Catalonia/NSVH172... at 100.00%
37	149aa, >A/Catalonia/NSVH172... at 100.00%
38	149aa, >A/Catalonia/NSVH172... at 100.00%
39	149aa, >A/Catalonia/NSVH172... at 100.00%
40	149aa, >A/Catalonia/NSVH151... at 100.00%
41	149aa, >A/Catalonia/NSVH151... at 100.00%
42	149aa, >A/Catalonia/NSVH171... at 100.00%
43	149aa, >A/Catalonia/NSVH171... at 100.00%
44	149aa, >A/Catalonia/NSVH171... at 100.00%
45	149aa, >A/Catalonia/NSVH151... at 100.00%
46	149aa, >A/Catalonia/NSVH171... at 100.00%
47	149aa, >A/Catalonia/NSVH101... at 100.00%
48	149aa, >A/Catalonia/NSVH101... at 100.00%
49	149aa, >A/Catalonia/NSVH101... at 100.00%
50	149aa, >A/Catalonia/NSVH101... at 100.00%
51	149aa, >A/Catalonia/NSVH172... at 100.00%
52	149aa, >A/Catalonia/NSVH172... at 100.00%
53	149aa, >A/Catalonia/NSVH172... at 100.00%
54	149aa, >A/Catalonia/NSVH161... at 100.00%
55	149aa, >A/Catalonia/NSVH101... at 100.00%
56	149aa, >A/Catalonia/NSVH101... at 100.00%
57	149aa, >A/Catalonia/NSVH101... at 100.00%
58	149aa, >A/Catalonia/NSVH101... at 100.00%
59	149aa, >A/Catalonia/NSVH101... at 100.00%
60	149aa, >A/Catalonia/NSVH140... at 100.00%
61	149aa, >A/Catalonia/NSVH101... at 100.00%
62	149aa, >A/Catalonia/NSVH101... at 100.00%
63	149aa, >A/Catalonia/NSVH101... at 100.00%
64	149aa, >A/Catalonia/NSVH101... at 100.00%
65	149aa, >A/Catalonia/NSVH111... at 100.00%
66	149aa, >A/Catalonia/NSVH199... at 100.00%
67	149aa, >A/Catalonia/NSVH101... at 100.00%
68	149aa, >A/Catalonia/NSVH151... at 100.00%
69	149aa, >A/Catalonia/NSVH171... at 100.00%
70	149aa, >A/Catalonia/NSVH101... at 100.00%
71	149aa, >A/Catalonia/NSVH101... at 100.00%
72	149aa, >A/Catalonia/NSVH101... at 100.00%
73	149aa, >A/Catalonia/NSVH101... at 100.00%
74	149aa, >A/Catalonia/NSVH160... at 100.00%
75	149aa, >A/Catalonia/NSVH160... at 100.00%
76	149aa, >A/Catalonia/NSVH151... at 100.00%
77	149aa, >A/Catalonia/NSVH101... at 100.00%
78	149aa, >A/Catalonia/NSVH101... at 100.00%
79	149aa, >A/Catalonia/NSVH101... at 100.00%
80	149aa, >A/Catalonia/NSVH101... at 100.00%
81	149aa, >A/Netherlands/11687... at 100.00%
82	149aa, >A/Cantabria/3564/20... at 100.00%
83	149aa, >A/Cantabria/3561/20... at 100.00%
84	149aa, >A/Aberystywyth/1174... at 100.00%
85	149aa, >A/MerthyrTydfil/529... at 100.00%
86	149aa, >A/Santiago/88746/20... at 100.00%
87	149aa, >A/Talca/84224/2022|... at 100.00%
88	149aa, >A/Netherlands/11689... at 100.00%
89	149aa, >A/Netherlands/11701... at 100.00%
90	149aa, >A/Catalonia/NSVH560... at 100.00%
91	149aa, >A/Catalonia/NSVH560... at 100.00%
92	149aa, >A/Catalonia/NSVH534... at 100.00%
93	149aa, >A/Catalonia/NSVH534... at 100.00%
94	149aa, >A/Catalonia/NSVH531... at 100.00%
95	149aa, >A/Catalonia/NSVH554... at 100.00%
96	149aa, >A/Catalonia/NSVH531... at 100.00%
97	149aa, >A/Catalonia/NSVH534... at 100.00%
98	149aa, >A/Catalonia/NSVH741... at 100.00%
99	149aa, >A/Catalonia/NSVH741... at 100.00%
100	149aa, >A/Catalonia/NSVH199... at 100.00%
101	149aa, >A/Catalonia/NSVH198... at 100.00%
102	149aa, >A/Catalonia/NSVH198... at 100.00%
103	149aa, >A/Netherlands/11685... at 100.00%
104	149aa, >A/Melilla/3724/2022... at 100.00%
105	149aa, >A/Melilla/3723/2022... at 100.00%
106	149aa, >A/Melilla/3722/2022... at 100.00%
107	149aa, >A/Melilla/3719/2022... at 100.00%
108	149aa, >A/Melilla/3718/2022... at 100.00%
109	149aa, >A/Melilla/3586/2022... at 100.00%
110	149aa, >A/Melilla/3585/2022... at 100.00%
111	149aa, >A/Melilla/3577/2022... at 100.00%
112	149aa, >A/Melilla/3576/2022... at 100.00%
113	149aa, >A/Melilla/3575/2022... at 100.00%
114	149aa, >A/Melilla/3409/2022... at 100.00%
115	149aa, >A/Catalonia/NSVH198... at 100.00%
116	149aa, >A/Catalonia/NSVH198... at 100.00%
117	149aa, >A/Catalonia/NSVH198... at 100.00%
118	149aa, >A/Catalonia/NSVH198... at 100.00%
119	149aa, >A/Catalonia/NSVH198... at 100.00%
120	149aa, >A/Catalonia/NSVH198... at 100.00%
121	149aa, >A/Catalonia/NSVH198... at 100.00%
122	149aa, >A/Catalonia/NSVH198... at 100.00%
123	149aa, >A/Catalonia/NSVH198... at 100.00%
124	149aa, >A/Catalonia/NSVH198... at 100.00%
125	149aa, >A/Catalonia/NSVH198... at 100.00%
126	149aa, >A/Catalonia/NSVH198... at 100.00%
127	149aa, >A/Catalonia/NSVH198... at 100.00%
128	149aa, >A/Catalonia/NSVH198... at 100.00%
129	149aa, >A/Catalonia/NSVH198... at 100.00%
130	149aa, >A/Catalonia/NSVH198... at 100.00%
131	149aa, >A/Catalonia/NSVH198... at 100.00%
132	149aa, >A/Catalonia/NSVH198... at 100.00%
133	149aa, >A/Catalonia/NSVH198... at 100.00%
134	149aa, >A/Lecce/16/2022||EP... at 100.00%
135	149aa, >A/Bari/29/2022||EPI... at 100.00%
136	149aa, >A/Barletta-Andria-T... at 100.00%
137	149aa, >>A/Lecce/15/2022||E... at 100.00%
138	149aa, >>A/Lecce/18/2022||E... at 100.00%
139	149aa, >A/Lecce/30/2022||EP... at 100.00%
140	149aa, >A/Lecce/27/2022||EP... at 100.00%
141	149aa, >A/Lecce/25/2022||EP... at 100.00%
142	149aa, >A/Lecce/19/2022||EP... at 100.00%
143	149aa, >A/Lecce/17/2022||EP... at 100.00%
144	149aa, >A/Lecce/14/2022||EP... at 100.00%
145	149aa, >A/Lourdes/53101/202... at 100.00%
146	149aa, >A/Lourdes/53100/202... at 100.00%
147	149aa, >A/Bretagne/52826/20... at 100.00%
148	149aa, >A/Ile_de_France/524... at 100.00%
149	149aa, >A/POINTE-A-PITRE/50... at 100.00%
150	149aa, >A/Alsace/53165/2022... at 100.00%
151	149aa, >A/Ile_de_France/531... at 100.00%
152	149aa, >A/Ile_de_France/521... at 100.00%
153	149aa, >A/BOULOGNE/50626/20... at 100.00%
154	149aa, >A/DIJON/50157/2022|... at 100.00%
155	149aa, >A/Norway/27138/2022... at 100.00%
156	149aa, >A/Norway/31948/2022... at 100.00%
157	149aa, >A/Norway/32028/2022... at 100.00%
158	149aa, >A/Norway/32432/2022... at 100.00%
159	149aa, >A/Madrid/3806/2022|... at 100.00%
160	149aa, >A/CastillaLaMancha/... at 100.00%
161	149aa, >A/CastillaLaMancha/... at 100.00%
162	149aa, >A/CastillaLaMancha/... at 100.00%
163	149aa, >A/CastillaLaMancha/... at 100.00%
164	149aa, >A/CastillaLaMancha/... at 100.00%
165	149aa, >A/CastillaLaMancha/... at 100.00%
166	149aa, >A/CastillaLaMancha/... at 100.00%
167	149aa, >A/CastillaLaMancha/... at 100.00%
168	149aa, >A/CastillaLaMancha/... at 100.00%
169	149aa, >A/Austria/1561330/2... at 100.00%
170	149aa, >A/Aragon/3790/2022|... at 100.00%
171	149aa, >A/Aragon/3789/2022|... at 100.00%
172	149aa, >A/Extremadura/3891/... at 100.00%
173	149aa, >A/Extremadura/3890/... at 100.00%
174	149aa, >A/Extremadura/3888/... at 100.00%
175	149aa, >A/LaRioja/3835/2022... at 100.00%
176	149aa, >A/LaRioja/3834/2022... at 100.00%
177	149aa, >A/Murcia/3927/2022|... at 100.00%
178	149aa, >A/Navarra/3791/2022... at 100.00%
179	149aa, >A/Navarra/3766/2022... at 100.00%
180	149aa, >A/Navarra/3959/2022... at 100.00%
181	149aa, >A/Navarra/3958/2022... at 100.00%
182	149aa, >A/Navarra/3872/2022... at 100.00%
183	149aa, >A/Catalonia/NSVH101... at 100.00%
184	149aa, >A/Catalonia/NSVH101... at 100.00%
185	149aa, >A/Catalonia/NSVH101... at 100.00%
186	149aa, >A/Catalonia/NSVH199... at 100.00%
187	149aa, >A/Catalonia/NSVH199... at 100.00%
188	149aa, >A/Catalonia/NSVH172... at 100.00%
189	149aa, >A/Catalonia/NSVH171... at 100.00%
190	149aa, >A/Catalonia/NSVH111... at 100.00%
191	149aa, >A/Catalonia/NSVH101... at 100.00%
192	149aa, >A/Catalonia/NSVH101... at 100.00%
193	149aa, >A/Catalonia/NSVH111... at 100.00%
194	149aa, >A/Catalonia/NSVH101... at 100.00%
195	149aa, >A/Catalonia/NSVH101... at 100.00%
196	149aa, >A/Catalonia/NSVH171... at 100.00%
197	149aa, >A/Catalonia/NSVH101... at 100.00%
198	149aa, >A/Catalonia/NSVH101... at 100.00%
199	149aa, >A/Catalonia/NSVH172... at 100.00%
200	149aa, >A/Catalonia/NSVH198... at 100.00%
201	149aa, >A/Catalonia/NSVH171... at 100.00%
202	149aa, >A/Cantabria/3918/20... at 100.00%
203	149aa, >A/Cantabria/3916/20... at 100.00%
204	149aa, >A/Cantabria/3915/20... at 100.00%
205	149aa, >A/Cardiff/9559/2022... at 100.00%
206	149aa, >A/Lisboa/526/2022|O... at 100.00%
207	149aa, >A/Lisboa/524/2022|O... at 100.00%
208	149aa, >A/Lisboa/523/2022|O... at 100.00%
209	149aa, >A/Lisboa/521/2022|O... at 100.00%
210	149aa, >A/Lisboa/520/2022|O... at 100.00%
211	149aa, >A/Lisboa/518/2022|O... at 100.00%
212	149aa, >A/Lisboa/517/2022|O... at 100.00%
213	149aa, >A/Lisboa/516/2022|O... at 100.00%
214	149aa, >A/Lisboa/514/2022|O... at 100.00%
215	149aa, >A/Lisboa/513/2022|O... at 100.00%
216	149aa, >A/Lisboa/512/2022|O... at 100.00%
217	149aa, >A/Lisboa/511/2022|O... at 100.00%
218	149aa, >A/Lisboa/510/2022|O... at 100.00%
219	149aa, >A/Lisboa/509/2022|O... at 100.00%
220	149aa, >A/Lisboa/508/2022|O... at 100.00%
221	149aa, >A/Lisboa/507/2022|O... at 100.00%
222	149aa, >A/Lisboa/506/2022|O... at 100.00%
223	149aa, >A/Lisboa/505/2022|O... at 100.00%
224	149aa, >A/Lisboa/504/2022|O... at 100.00%
225	149aa, >A/England/224340226... at 100.00%
226	149aa, >A/England/224280684... at 100.00%
227	149aa, >A/England/224260245... at 100.00%
228	149aa, >A/England/224340234... at 100.00%
229	149aa, >A/England/223980557... at 100.00%
230	149aa, >A/England/223960674... at 100.00%
231	149aa, >A/England/223960673... at 100.00%
232	149aa, >A/England/223680621... at 100.00%
233	149aa, >A/Netherlands/11807... at 100.00%
234	149aa, >A/Netherlands/11804... at 100.00%
235	149aa, >A/Netherlands/11792... at 100.00%
236	149aa, >A/Netherlands/11787... at 100.00%
237	149aa, >A/Baltimore/JH-0440... at 100.00%
238	149aa, >A/Baltimore/JH-0358... at 100.00%
239	149aa, >A/Baltimore/JH-0336... at 100.00%
240	149aa, >A/Baltimore/JH-0385... at 100.00%
241	149aa, >A/Baltimore/JH-0376... at 100.00%
242	149aa, >A/Baltimore/JH-0522... at 100.00%
243	149aa, >A/Baltimore/JH-0509... at 100.00%
244	149aa, >A/Baltimore/JH-0472... at 100.00%
245	149aa, >A/Catalonia/NSVH741... at 100.00%
246	149aa, >A/Catalonia/NSVH741... at 100.00%
247	149aa, >A/Catalonia/NSVH741... at 100.00%
248	149aa, >A/Catalonia/NSVH741... at 100.00%
249	149aa, >A/Catalonia/NSVH554... at 100.00%
250	149aa, >A/Catalonia/NSVH560... at 100.00%
251	149aa, >A/Catalonia/NSVH560... at 100.00%
252	149aa, >A/Catalonia/NSVH554... at 100.00%
253	149aa, >A/Denmark/3061/2022... at 100.00%
254	149aa, >A/Denmark/3047/2022... at 100.00%
255	149aa, >A/Denmark/3046/2022... at 100.00%
256	149aa, >A/Denmark/3026/2022... at 100.00%
257	149aa, >A/Denmark/3025/2022... at 100.00%
258	149aa, >A/Denmark/3010/2022... at 100.00%
259	149aa, >A/Denmark/3004/2022... at 100.00%
260	149aa, >A/Denmark/3002/2022... at 100.00%
261	149aa, >A/Denmark/3054/2022... at 100.00%
262	149aa, >A/Melilla/3793/2022... at 100.00%
263	149aa, >A/Melilla/3747/2022... at 100.00%
264	149aa, >A/Melilla/3746/2022... at 100.00%
265	149aa, >A/Melilla/3853/2022... at 100.00%
266	149aa, >A/Melilla/3852/2022... at 100.00%
267	149aa, >A/Melilla/3851/2022... at 100.00%
268	149aa, >A/Melilla/3850/2022... at 100.00%
269	149aa, >A/Melilla/3849/2022... at 100.00%
270	149aa, >A/Melilla/3848/2022... at 100.00%
271	149aa, >A/Melilla/3847/2022... at 100.00%
272	149aa, >A/Catalonia/NSVH198... at 100.00%
273	149aa, >A/Catalonia/NSVH198... at 100.00%
274	149aa, >A/Catalonia/NSVH198... at 100.00%
275	149aa, >A/Catalonia/NSVH198... at 100.00%
276	149aa, >A/Catalonia/NSVH198... at 100.00%
277	149aa, >A/Catalonia/NSVH198... at 100.00%
278	149aa, >A/Catalonia/NSVH198... at 100.00%
279	149aa, >A/Catalonia/NSVH198... at 100.00%
280	149aa, >A/Catalonia/NSVH198... at 100.00%
281	149aa, >A/Catalonia/NSVH198... at 100.00%
282	149aa, >A/Catalonia/NSVH198... at 100.00%
283	149aa, >A/Catalonia/NSVH198... at 100.00%
284	149aa, >A/Catalonia/NSVH198... at 100.00%
285	149aa, >A/Catalonia/NSVH198... at 100.00%
286	149aa, >A/Catalonia/NSVH198... at 100.00%
287	149aa, >A/Catalonia/NSVH198... at 100.00%
288	149aa, >A/Catalonia/NSVH198... at 100.00%
289	149aa, >A/Catalonia/NSVH198... at 100.00%
290	149aa, >A/Catalonia/NSVH198... at 100.00%
291	149aa, >A/Catalonia/NSVH198... at 100.00%
292	149aa, >A/Catalonia/NSVH198... at 100.00%
293	149aa, >A/Catalonia/NSVH198... at 100.00%
294	149aa, >A/Catalonia/NSVH198... at 100.00%
295	149aa, >A/Catalonia/NSVH198... at 100.00%
296	149aa, >A/Catalonia/NSVH198... at 100.00%
297	149aa, >A/Catalonia/NSVH198... at 100.00%
298	149aa, >A/Catalonia/NSVH198... at 100.00%
299	149aa, >A/Ile_de_France/538... at 100.00%
300	149aa, >A/PARIS/55380/2022|... at 100.00%
301	149aa, >A/Bretagne/54678/20... at 100.00%
302	149aa, >A/Centre/53870/2022... at 100.00%
303	149aa, >A/FORT-DE-FRANCE/53... at 100.00%
304	149aa, >A/FORT-DE-FRANCE/53... at 100.00%
305	149aa, >A/FORT-DE-FRANCE/53... at 100.00%
306	149aa, >A/FORT-DE-FRANCE/53... at 100.00%
307	149aa, >A/FORT-DE-FRANCE/53... at 100.00%
308	149aa, >A/Melilla/3851/2022... at 100.00%
309	149aa, >A/Melilla/3850/2022... at 100.00%
310	149aa, >A/CastillaLaMancha/... at 100.00%
311	149aa, >A/CastillaLaMancha/... at 100.00%
312	149aa, >A/Ceuta/4231/2022|c... at 100.00%
313	149aa, >A/CastillaLaMancha/... at 100.00%
314	149aa, >A/CastillaLaMancha/... at 100.00%
315	149aa, >A/CastillaLaMancha/... at 100.00%
316	149aa, >A/CastillaLaMancha/... at 100.00%
317	149aa, >A/Extremadura/4182/... at 100.00%
318	149aa, >A/Extremadura/4183/... at 100.00%
319	149aa, >A/Navarra/4143/2022... at 100.00%
320	149aa, >A/Ceuta/4232/2022|c... at 100.00%
321	149aa, >A/Navarra/4142/2022... at 100.00%
322	149aa, >A/CastillaLaMancha/... at 100.00%
323	149aa, >A/Navarra/4184/2022... at 100.00%
324	149aa, >A/CastillaLaMancha/... at 100.00%
325	149aa, >A/CastillaLaMancha/... at 100.00%
326	149aa, >A/PaisVasco/4010/20... at 100.00%
327	149aa, >A/CastillaLaMancha/... at 100.00%
328	149aa, >A/CastillaLaMancha/... at 100.00%
329	149aa, >A/CastillaLaMancha/... at 100.00%
330	149aa, >A/CastillaLaMancha/... at 100.00%
331	149aa, >A/Extremadura/3888/... at 100.00%
332	149aa, >A/CastillaLaMancha/... at 100.00%
333	149aa, >A/CastillaLaMancha/... at 100.00%
334	149aa, >A/CastillaLaMancha/... at 100.00%
335	149aa, >A/CastillaLaMancha/... at 100.00%
336	149aa, >A/CastillaLaMancha/... at 100.00%
337	149aa, >A/CastillaLaMancha/... at 100.00%
338	149aa, >A/CastillaLaMancha/... at 100.00%
339	149aa, >A/CastillaLaMancha/... at 100.00%
340	149aa, >A/Georgia/29/2022|O... at 100.00%
341	149aa, >A/Wisconsin/68/2022... at 100.00%
342	149aa, >A/Wisconsin/69/2022... at 100.00%
343	149aa, >A/Wisconsin/70/2022... at 100.00%
344	149aa, >A/Wisconsin/68/2022... at 100.00%
345	149aa, >A/Wisconsin/70/2022... at 100.00%
346	149aa, >A/Wisconsin/69/2022... at 100.00%
347	149aa, >A/Illinois/23/2022|... at 100.00%
348	149aa, >A/Illinois/18/2022|... at 100.00%
349	149aa, >A/Illinois/23/2022|... at 100.00%
350	149aa, >A/Austria/MUW156727... at 100.00%
351	149aa, >A/Austria/MUW156725... at 100.00%
352	149aa, >A/Austria/MUW156675... at 100.00%
353	149aa, >A/Catalonia/3507643... at 100.00%
354	149aa, >A/Catalonia/2211989... at 100.00%
355	149aa, >A/Catalonia/NSVH172... at 100.00%
356	149aa, >A/Catalonia/NSVH151... at 100.00%
357	149aa, >A/Catalonia/NSVH101... at 100.00%
358	149aa, >A/Catalonia/NSVH101... at 100.00%
359	149aa, >A/Catalonia/NSVH101... at 100.00%
360	149aa, >A/Catalonia/NSVH101... at 100.00%
361	149aa, >A/Catalonia/NSVH199... at 100.00%
362	149aa, >A/Catalonia/NSVH199... at 100.00%
363	149aa, >A/Catalonia/NSVH198... at 100.00%
364	149aa, >A/Catalonia/NSVH199... at 100.00%
365	149aa, >A/Catalonia/NSVH199... at 100.00%
366	149aa, >A/Catalonia/NSVH101... at 100.00%
367	149aa, >A/Catalonia/NSVH172... at 100.00%
368	149aa, >A/Catalonia/NSVH199... at 100.00%
369	149aa, >A/Catalonia/NSVH101... at 100.00%
370	149aa, >A/Catalonia/NSVH160... at 100.00%
371	149aa, >A/Hessen/40/2022|P1... at 100.00%
372	149aa, >A/Rheinland-Pfalz/1... at 100.00%
373	149aa, >A/Rheinland-Pfalz/1... at 100.00%
374	149aa, >A/Rheinland-Pfalz/1... at 100.00%
375	149aa, >A/Hessen/46/2022|P1... at 100.00%
376	149aa, >A/Hessen/42/2022|P1... at 100.00%
377	149aa, >A/Baden-Wurttemberg... at 100.00%
378	149aa, >A/Netherlands/11844... at 100.00%
379	149aa, >A/Netherlands/11797... at 100.00%
380	149aa, >A/Netherlands/11827... at 100.00%
381	149aa, >A/England/224440556... at 100.00%
382	149aa, >A/England/224440543... at 100.00%
383	149aa, >A/England/224400725... at 100.00%
384	149aa, >A/England/224520347... at 100.00%
385	149aa, >A/England/224500535... at 100.00%
386	149aa, >A/England/224440542... at 100.00%
387	149aa, >A/England/224380534... at 100.00%
388	149aa, >A/England/224380531... at 100.00%
389	149aa, >A/England/224380526... at 100.00%
390	149aa, >A/Netherlands/11832... at 100.00%
391	149aa, >A/Catalonia/NSVH510... at 100.00%
392	149aa, >A/Catalonia/NSVH510... at 100.00%
393	149aa, >A/Catalonia/NSVH554... at 100.00%
394	149aa, >A/Catalonia/NSVH741... at 100.00%
395	149aa, >A/Catalonia/NSVH525... at 100.00%
396	149aa, >A/Catalonia/NSVH525... at 100.00%
397	149aa, >A/Catalonia/NSVH510... at 100.00%
398	149aa, >A/Catalonia/NSVH560... at 100.00%
399	149aa, >A/Catalonia/NSVH198... at 100.00%
400	149aa, >A/Denmark/3128/2022... at 100.00%
401	149aa, >A/Denmark/3103/2022... at 100.00%
402	149aa, >A/Catalonia/NSVH198... at 100.00%
403	149aa, >A/Catalonia/NSVH198... at 100.00%
404	149aa, >A/Catalonia/NSVH198... at 100.00%
405	149aa, >A/Catalonia/NSVH198... at 100.00%
406	149aa, >A/Catalonia/NSVH198... at 100.00%
407	149aa, >A/Human/New_York/PV... at 100.00%
408	149aa, >A/Catalonia/NSVH198... at 100.00%
409	149aa, >A/Catalonia/NSVH198... at 100.00%
410	149aa, >A/Catalonia/NSVH198... at 100.00%
411	149aa, >A/Catalonia/NSVH198... at 100.00%
412	149aa, >A/Catalonia/NSVH198... at 100.00%
413	149aa, >A/Catalonia/NSVH198... at 100.00%
414	149aa, >A/Catalonia/NSVH198... at 100.00%
415	149aa, >A/Catalonia/NSVH198... at 100.00%
416	149aa, >A/Catalonia/NSVH198... at 100.00%
417	149aa, >A/Catalonia/NSVH198... at 100.00%
418	149aa, >A/Catalonia/NSVH198... at 100.00%
419	149aa, >A/Catalonia/NSVH198... at 100.00%
420	149aa, >A/Catalonia/NSVH198... at 100.00%
421	149aa, >A/Catalonia/NSVH198... at 100.00%
422	149aa, >A/Catalonia/NSVH198... at 100.00%
423	149aa, >A/Catalonia/NSVH198... at 100.00%
424	149aa, >A/Catalonia/NSVH198... at 100.00%
425	149aa, >A/Catalonia/NSVH198... at 100.00%
426	149aa, >A/Catalonia/NSVH198... at 100.00%
427	149aa, >A/Catalonia/NSVH198... at 100.00%
428	149aa, >A/Basse_Normandie/5... at 100.00%
429	149aa, >A/Basse_Normandie/5... at 100.00%
430	149aa, >A/POINTE-A-PITRE/55... at 100.00%
431	149aa, >A/PARIS/54782/2022|... at 100.00%
432	149aa, >A/Brest/54835/2022|... at 100.00%
433	149aa, >A/Netherlands/01429... at 100.00%
434	149aa, >A/Netherlands/01422... at 100.00%
435	149aa, >A/Netherlands/01417... at 100.00%
436	149aa, >A/Netherlands/01403... at 100.00%
437	149aa, >A/Norway/34205/2022... at 100.00%
438	149aa, >A/Norway/34243/2022... at 100.00%
439	149aa, >A/Norway/34070/2022... at 100.00%
440	149aa, >A/CastillaLaMancha/... at 100.00%
441	149aa, >A/CastillaLaMancha/... at 100.00%
442	149aa, >A/CastillaLaMancha/... at 100.00%
443	149aa, >A/CastillaLaMancha/... at 100.00%
444	149aa, >A/CastillaLaMancha/... at 100.00%
445	149aa, >A/CastillaLaMancha/... at 100.00%
446	149aa, >A/CastillaLaMancha/... at 100.00%
447	149aa, >A/CastillaLaMancha/... at 100.00%
448	149aa, >A/CastillaLaMancha/... at 100.00%
449	149aa, >A/CastillaLaMancha/... at 100.00%
450	149aa, >A/CastillaLaMancha/... at 100.00%
451	149aa, >A/CastillaLaMancha/... at 100.00%
452	149aa, >A/CastillaLaMancha/... at 100.00%
453	149aa, >A/CastillaLaMancha/... at 100.00%
454	149aa, >A/CastillaLaMancha/... at 100.00%
455	149aa, >A/CastillaLaMancha/... at 100.00%
456	149aa, >A/CastillaLaMancha/... at 100.00%
457	149aa, >A/CastillaLaMancha/... at 100.00%
458	149aa, >A/CastillaLaMancha/... at 100.00%
459	149aa, >A/CastillaLaMancha/... at 100.00%
460	149aa, >A/CastillaLaMancha/... at 100.00%
461	149aa, >A/Wyoming/21/2022|O... at 100.00%
462	149aa, >A/Wyoming/20/2022|O... at 100.00%
463	149aa, >A/Colorado/47/2022|... at 100.00%
464	149aa, >A/Pennsylvania/64/2... at 100.00%
465	149aa, >A/Pennsylvania/65/2... at 100.00%
466	149aa, >A/Kentucky/11/2022|... at 100.00%
467	149aa, >A/Kentucky/11/2022|... at 100.00%
468	149aa, >A/Iowa/38/2022|S1|E... at 100.00%
469	149aa, >A/Iowa/38/2022|Orig... at 100.00%
470	149aa, >A/Wisconsin/49/2022... at 100.00%
471	149aa, >A/South_Dakota/41/2... at 100.00%
472	149aa, >A/South_Dakota/39/2... at 100.00%
473	149aa, >A/Illinois/33/2022|... at 100.00%
474	149aa, >A/Austria/1571880/2... at 100.00%
475	149aa, >A/Austria/1571822/2... at 100.00%
476	149aa, >A/Austria/1571537/2... at 100.00%
477	149aa, >A/Austria/1571468/2... at 100.00%
478	149aa, >A/Austria/1571451/2... at 100.00%
479	149aa, >A/Austria/1570953/2... at 100.00%
480	149aa, >A/Austria/1570368/2... at 100.00%
481	149aa, >A/Austria/1569662/2... at 100.00%
482	149aa, >A/Aragon/4053/2022|... at 100.00%
483	149aa, >A/Aragon/4052/2022|... at 100.00%
484	149aa, >A/Extremadura/4183/... at 100.00%
485	149aa, >A/Extremadura/4182/... at 100.00%
486	149aa, >A/Extremadura/4068/... at 100.00%
487	149aa, >A/Extremadura/4067/... at 100.00%
488	149aa, >A/Navarra/4084/2022... at 100.00%
489	149aa, >A/Navarra/4184/2022... at 100.00%
490	149aa, >A/Navarra/4167/2022... at 100.00%
491	149aa, >A/Navarra/4149/2022... at 100.00%
492	149aa, >A/Navarra/4147/2022... at 100.00%
493	149aa, >A/Navarra/4144/2022... at 100.00%
494	149aa, >A/Navarra/4143/2022... at 100.00%
495	149aa, >A/Navarra/4142/2022... at 100.00%
496	149aa, >A/Navarra/4083/2022... at 100.00%
497	149aa, >A/Navarra/4082/2022... at 100.00%
498	149aa, >A/Navarra/4079/2022... at 100.00%
499	149aa, >A/Navarra/4078/2022... at 100.00%
500	149aa, >A/Navarra/4076/2022... at 100.00%
501	149aa, >A/PaisVasco/4179/20... at 100.00%
502	149aa, >A/PaisVasco/4178/20... at 100.00%
503	149aa, >A/PaisVasco/4177/20... at 100.00%
504	149aa, >A/PaisVasco/4176/20... at 100.00%
505	149aa, >A/PaisVasco/4175/20... at 100.00%
506	149aa, >A/PaisVasco/4120/20... at 100.00%
507	149aa, >A/PaisVasco/4119/20... at 100.00%
508	149aa, >A/PaisVasco/4012/20... at 100.00%
509	149aa, >A/PaisVasco/4010/20... at 100.00%
510	149aa, >A/PaisVasco/4009/20... at 100.00%
511	149aa, >A/Catalonia/NSVH199... at 100.00%
512	149aa, >A/Catalonia/NSVH199... at 100.00%
513	149aa, >A/Catalonia/NSVH101... at 100.00%
514	149aa, >A/Catalonia/NSVH101... at 100.00%
515	149aa, >A/Catalonia/NSVH101... at 100.00%
516	149aa, >A/Catalonia/NSVH101... at 100.00%
517	149aa, >A/Catalonia/NSVH101... at 100.00%
518	149aa, >A/Catalonia/NSVH101... at 100.00%
519	149aa, >A/Catalonia/NSVH101... at 100.00%
520	149aa, >A/Catalonia/NSVH101... at 100.00%
521	149aa, >A/Catalonia/NSVH101... at 100.00%
522	149aa, >A/Catalonia/NSVH101... at 100.00%
523	149aa, >A/Catalonia/NSVH170... at 100.00%
524	149aa, >A/Catalonia/NSVH170... at 100.00%
525	149aa, >A/Catalonia/NSVH151... at 100.00%
526	149aa, >A/Catalonia/NSVH151... at 100.00%
527	149aa, >A/Catalonia/NSVH172... at 100.00%
528	149aa, >A/Catalonia/NSVH161... at 100.00%
529	149aa, >A/Catalonia/NSVH101... at 100.00%
530	149aa, >A/Catalonia/NSVH101... at 100.00%
531	149aa, >A/Catalonia/NSVH101... at 100.00%
532	149aa, >A/Catalonia/NSVH101... at 100.00%
533	149aa, >A/Catalonia/NSVH199... at 100.00%
534	149aa, >A/Catalonia/NSVH199... at 100.00%
535	149aa, >A/Catalonia/NSVH101... at 100.00%
536	149aa, >A/Catalonia/NSVH101... at 100.00%
537	149aa, >A/Catalonia/NSVH101... at 100.00%
538	149aa, >A/Catalonia/NSVH161... at 100.00%
539	149aa, >A/Catalonia/NSVH151... at 100.00%
540	149aa, >A/Catalonia/NSVH171... at 100.00%
541	149aa, >A/Catalonia/NSVH172... at 100.00%
542	149aa, >A/Catalonia/NSVH172... at 100.00%
543	149aa, >A/Netherlands/11865... at 100.00%
544	149aa, >A/Baden-Wuerttember... at 100.00%
545	149aa, >A/Hessen/47/2022|Or... at 100.00%
546	149aa, >A/Baden-Wuerttember... at 100.00%
547	149aa, >A/Nordrhein-Westfal... at 100.00%
548	149aa, >A/Hessen/44/2022|Or... at 100.00%
549	149aa, >A/Hessen/43/2022|Or... at 100.00%
550	149aa, >A/Berlin/153/2022|O... at 100.00%
551	149aa, >A/Hessen/59/2022|Or... at 100.00%
552	149aa, >A/Brandenburg/10/20... at 100.00%
553	149aa, >A/Rheinland-Pfalz/2... at 100.00%
554	149aa, >A/Rheinland-Pfalz/1... at 100.00%
555	149aa, >A/Hessen/42/2022|Or... at 100.00%
556	149aa, >A/Hessen/40/2022|Or... at 100.00%
557	149aa, >A/Cantabria/4001/20... at 100.00%
558	149aa, >A/Cantabria/4000/20... at 100.00%
559	149aa, >A/Cantabria/3999/20... at 100.00%
560	149aa, >A/Cantabria/3998/20... at 100.00%
561	149aa, >A/Cantabria/3923/20... at 100.00%
562	149aa, >A/Cantabria/3922/20... at 100.00%
563	149aa, >A/Lisboa/573/2022|O... at 100.00%
564	149aa, >A/Lisboa/572/2022|O... at 100.00%
565	149aa, >A/Lisboa/570/2022|O... at 100.00%
566	149aa, >A/Lisboa/563/2022|O... at 100.00%
567	149aa, >A/Lisboa/560/2022|O... at 100.00%
568	149aa, >A/Lisboa/556/2022|O... at 100.00%
569	149aa, >A/Lisboa/547/2022|O... at 100.00%
570	149aa, >A/Lisboa/544/2022|O... at 100.00%
571	149aa, >A/Lisboa/542/2022|O... at 100.00%
572	149aa, >A/Lisboa/541/2022|O... at 100.00%
573	149aa, >A/Lisboa/538/2022|O... at 100.00%
574	149aa, >A/Lisboa/537/2022|O... at 100.00%
575	149aa, >A/Lisboa/625/2022|O... at 100.00%
576	149aa, >A/Lisboa/624/2022|O... at 100.00%
577	149aa, >A/Lisboa/616/2022|O... at 100.00%
578	149aa, >A/Lisboa/614/2022|O... at 100.00%
579	149aa, >A/Lisboa/613/2022|O... at 100.00%
580	149aa, >A/Lisboa/593/2022|O... at 100.00%
581	149aa, >A/Lisboa/587/2022|O... at 100.00%
582	149aa, >A/Lisboa/586/2022|O... at 100.00%
583	149aa, >A/Lisboa/585/2022|O... at 100.00%
584	149aa, >A/Lisboa/580/2022|O... at 100.00%
585	149aa, >A/Lisboa/577/2022|O... at 100.00%
586	149aa, >A/England/224700756... at 100.00%
587	149aa, >A/England/224680729... at 100.00%
588	149aa, >A/England/224580294... at 100.00%
589	149aa, >A/England/224580293... at 100.00%
590	149aa, >A/England/224580282... at 100.00%
591	149aa, >A/England/224500529... at 100.00%
592	149aa, >A/England/224500507... at 100.00%
593	149aa, >A/Saskatchewan/SKFL... at 100.00%
594	149aa, >A/Catalonia/NSVH525... at 100.00%
595	149aa, >A/Catalonia/NSVH561... at 100.00%
596	149aa, >A/Catalonia/NSVH531... at 100.00%
597	149aa, >A/Catalonia/NSVH531... at 100.00%
598	149aa, >A/Catalonia/NSVH534... at 100.00%
599	149aa, >A/Catalonia/NSVH741... at 100.00%
600	149aa, >A/Catalonia/NSVH534... at 100.00%
601	149aa, >A/Catalonia/NSVH198... at 100.00%
602	149aa, >A/Austria/1568471/2... at 100.00%
603	149aa, >A/Madrid/4151/2022|... at 100.00%
604	149aa, >A/Melilla/4115/2022... at 100.00%
605	149aa, >A/Melilla/4017/2022... at 100.00%
606	149aa, >A/Melilla/4016/2022... at 100.00%
607	149aa, >A/Melilla/4015/2022... at 100.00%
608	149aa, >A/Melilla/3859/2022... at 100.00%
609	149aa, >A/Melilla/3854/2022... at 100.00%
610	149aa, >A/Spain/MD-HULP-061... at 100.00%
611	149aa, >A/Catalonia/NSVH198... at 100.00%
612	149aa, >A/Catalonia/NSVH198... at 100.00%
613	149aa, >A/Catalonia/NSVH198... at 100.00%
614	149aa, >A/Catalonia/NSVH198... at 100.00%
615	149aa, >A/Catalonia/NSVH198... at 100.00%
616	149aa, >A/Catalonia/NSVH198... at 100.00%
617	149aa, >A/Catalonia/NSVH198... at 100.00%
618	149aa, >A/Catalonia/NSVH198... at 100.00%
619	149aa, >A/Catalonia/NSVH198... at 100.00%
620	149aa, >A/Catalonia/NSVH198... at 100.00%
621	149aa, >A/Catalonia/NSVH198... at 100.00%
622	149aa, >A/Catalonia/NSVH198... at 100.00%
623	149aa, >A/Catalonia/NSVH198... at 100.00%
624	149aa, >A/Catalonia/NSVH198... at 100.00%
625	149aa, >A/Catalonia/NSVH198... at 100.00%
626	149aa, >A/Catalonia/NSVH198... at 100.00%
627	149aa, >A/Catalonia/NSVH198... at 100.00%
628	149aa, >A/Catalonia/NSVH198... at 100.00%
629	149aa, >A/Catalonia/NSVH198... at 100.00%
630	149aa, >A/Catalonia/NSVH198... at 100.00%
631	149aa, >A/Catalonia/NSVH198... at 100.00%
632	149aa, >A/Catalonia/NSVH198... at 100.00%
633	149aa, >A/Spain/MD-HULP-061... at 100.00%
634	149aa, >A/BREST/56904/2022|... at 100.00%
635	149aa, >A/Ile_de_France/566... at 100.00%
636	149aa, >A/Nord_Pas_de_Calai... at 100.00%
637	149aa, >A/Pays_de_Loire/566... at 100.00%
638	149aa, >A/Champagne_Ardenne... at 100.00%
639	149aa, >A/Ile_de_France/565... at 100.00%
640	149aa, >A/Bretagne/56529/20... at 100.00%
641	149aa, >A/REIMS/54838/2022|... at 100.00%
642	149aa, >A/VILLEJUIF/57142/2... at 100.00%
643	149aa, >A/Bretagne/56524/20... at 100.00%
644	149aa, >A/Bretagne/56286/20... at 100.00%
645	149aa, >A/Basse_Normandie/5... at 100.00%
646	149aa, >A/Bretagne/56952/20... at 100.00%
647	149aa, >A/Netherlands/01686... at 100.00%
648	149aa, >A/Netherlands/01618... at 100.00%
649	149aa, >A/Netherlands/01506... at 100.00%
650	149aa, >A/Norway/35453/2022... at 100.00%
651	149aa, >A/Madrid/4502/2022|... at 100.00%
652	149aa, >A/CastillaLaMancha/... at 100.00%
653	149aa, >A/CastillaLaMancha/... at 100.00%
654	149aa, >A/CastillaLaMancha/... at 100.00%
655	149aa, >A/CastillaLaMancha/... at 100.00%
656	149aa, >A/CastillaLaMancha/... at 100.00%
657	149aa, >A/CastillaLaMancha/... at 100.00%
658	149aa, >A/CastillaLaMancha/... at 100.00%
659	149aa, >A/CastillaLaMancha/... at 100.00%
660	149aa, >A/CastillaLaMancha/... at 100.00%
661	149aa, >A/CastillaLaMancha/... at 100.00%
662	149aa, >A/CastillaLaMancha/... at 100.00%
663	149aa, >A/CastillaLaMancha/... at 100.00%
664	149aa, >A/CastillaLaMancha/... at 100.00%
665	149aa, >A/CastillaLaMancha/... at 100.00%
666	149aa, >A/CastillaLaMancha/... at 100.00%
667	149aa, >A/CastillaLaMancha/... at 100.00%
668	149aa, >A/CastillaLaMancha/... at 100.00%
669	149aa, >A/CastillaLaMancha/... at 100.00%
670	149aa, >A/CastillaLaMancha/... at 100.00%
671	149aa, >A/CastillaLaMancha/... at 100.00%
672	149aa, >A/CastillaLaMancha/... at 100.00%
673	149aa, >A/CastillaLaMancha/... at 100.00%
674	149aa, >A/CastillaLaMancha/... at 100.00%
675	149aa, >A/Wyoming/17/2022|O... at 100.00%
676	149aa, >A/Pennsylvania/64/2... at 100.00%
677	149aa, >A/Pennsylvania/65/2... at 100.00%
678	149aa, >A/Indiana/15/2022|O... at 100.00%
679	149aa, >A/Wisconsin/86/2022... at 100.00%
680	149aa, >A/Wisconsin/84/2022... at 100.00%
681	149aa, >A/Illinois/33/2022|... at 100.00%
682	149aa, >A/Baleares/4366/202... at 100.00%
683	149aa, >A/Extremadura/4573/... at 100.00%
684	149aa, >A/Extremadura/4572/... at 100.00%
685	149aa, >A/Extremadura/4570/... at 100.00%
686	149aa, >A/Extremadura/4569/... at 100.00%
687	149aa, >A/Extremadura/4567/... at 100.00%
688	149aa, >A/Murcia/4467/2022|... at 100.00%
689	149aa, >A/Navarra/4441/2022... at 100.00%
690	149aa, >A/Navarra/4464/2022... at 100.00%
691	149aa, >A/Navarra/4320/2022... at 100.00%
692	149aa, >A/Navarra/4318/2022... at 100.00%
693	149aa, >A/Navarra/4309/2022... at 100.00%
694	149aa, >A/Navarra/4251/2022... at 100.00%
695	149aa, >A/Navarra/4219/2022... at 100.00%
696	149aa, >A/PaisVasco/4557/20... at 100.00%
697	149aa, >A/PaisVasco/4555/20... at 100.00%
698	149aa, >A/PaisVasco/4429/20... at 100.00%
699	149aa, >A/PaisVasco/4428/20... at 100.00%
700	149aa, >A/PaisVasco/4348/20... at 100.00%
701	149aa, >A/Montana/37/2022|O... at 100.00%
702	149aa, >A/Montana/48/2022|O... at 100.00%
703	149aa, >A/Catalonia/NSVH101... at 100.00%
704	149aa, >A/Catalonia/NSVH151... at 100.00%
705	149aa, >A/Catalonia/NSVH101... at 100.00%
706	149aa, >A/Catalonia/NSVH101... at 100.00%
707	149aa, >A/Catalonia/NSVH101... at 100.00%
708	149aa, >A/Catalonia/NSVH199... at 100.00%
709	149aa, >A/Catalonia/NSVH199... at 100.00%
710	149aa, >A/Ceuta/4455/2022|C... at 100.00%
711	149aa, >A/Ceuta/4454/2022|C... at 100.00%
712	149aa, >A/Ceuta/4453/2022|C... at 100.00%
713	149aa, >A/Ceuta/4450/2022|C... at 100.00%
714	149aa, >A/Ceuta/4327/2022|C... at 100.00%
715	149aa, >A/Ceuta/4326/2022|C... at 100.00%
716	149aa, >A/Ceuta/4325/2022|C... at 100.00%
717	149aa, >A/Ceuta/4324/2022|C... at 100.00%
718	149aa, >A/Ceuta/4323/2022|C... at 100.00%
719	149aa, >A/Ceuta/4322/2022|C... at 100.00%
720	149aa, >A/Ceuta/4232/2022|C... at 100.00%
721	149aa, >A/Ceuta/4231/2022|C... at 100.00%
722	149aa, >A/Netherlands/11964... at 100.00%
723	149aa, >A/Netherlands/11947... at 100.00%
724	149aa, >A/Netherlands/11946... at 100.00%
725	149aa, >A/Cantabria/4227/20... at 100.00%
726	149aa, >A/Cantabria/4226/20... at 100.00%
727	149aa, >A/Cantabria/4225/20... at 100.00%
728	149aa, >A/Cantabria/4224/20... at 100.00%
729	149aa, >A/Barry/5705/2022||... at 100.00%
730	149aa, >A/France/ARA-HCL022... at 100.00%
731	149aa, >A/France/ARA-HCL022... at 100.00%
732	149aa, >A/France/ARA-HCL022... at 100.00%
733	149aa, >A/France/ARA-HCL022... at 100.00%
734	149aa, >A/France/ARA-HCL022... at 100.00%
735	149aa, >A/France/ARA-HCL022... at 100.00%
736	149aa, >A/France/ARA-HCL022... at 100.00%
737	149aa, >A/France/ARA-HCL022... at 100.00%
738	149aa, >A/France/ARA-HCL022... at 100.00%
739	149aa, >A/France/ARA-HCL022... at 100.00%
740	149aa, >A/France/ARA-HCL022... at 100.00%
741	149aa, >A/France/ARA-HCL022... at 100.00%
742	149aa, >A/France/ARA-HCL022... at 100.00%
743	149aa, >A/France/ARA-HCL022... at 100.00%
744	149aa, >A/France/ARA-HCL022... at 100.00%
745	149aa, >A/France/ARA-HCL022... at 100.00%
746	149aa, >A/France/ARA-HCL022... at 100.00%
747	149aa, >A/France/ARA-HCL022... at 100.00%
748	149aa, >A/France/ARA-HCL022... at 100.00%
749	149aa, >A/France/ARA-HCL022... at 100.00%
750	149aa, >A/France/ARA-HCL022... at 100.00%
751	149aa, >A/France/ARA-HCL022... at 100.00%
752	149aa, >A/France/OCC-HCL022... at 100.00%
753	149aa, >A/France/OCC-HCL022... at 100.00%
754	149aa, >A/France/OCC-HCL022... at 100.00%
755	149aa, >A/France/ARA-HCL022... at 100.00%
756	149aa, >A/France/ARA-HCL022... at 100.00%
757	149aa, >A/France/ARA-HCL022... at 100.00%
758	149aa, >A/France/ARA-HCL022... at 100.00%
759	149aa, >A/France/ARA-HCL022... at 100.00%
760	149aa, >A/France/ARA-HCL022... at 100.00%
761	149aa, >A/France/ARA-HCL022... at 100.00%
762	149aa, >A/France/ARA-HCL022... at 100.00%
763	149aa, >A/France/ARA-HCL022... at 100.00%
764	149aa, >A/France/ARA-HCL022... at 100.00%
765	149aa, >A/France/ARA-HCL022... at 100.00%
766	149aa, >A/France/ARA-HCL022... at 100.00%
767	149aa, >A/France/ARA-HCL022... at 100.00%
768	149aa, >A/France/ARA-HCL022... at 100.00%
769	149aa, >A/France/ARA-HCL022... at 100.00%
770	149aa, >A/France/ARA-HCL022... at 100.00%
771	149aa, >A/France/ARA-HCL022... at 100.00%
772	149aa, >A/France/ARA-HCL022... at 100.00%
773	149aa, >A/France/ARA-HCL022... at 100.00%
774	149aa, >A/France/ARA-HCL022... at 100.00%
775	149aa, >A/France/ARA-HCL022... at 100.00%
776	149aa, >A/France/ARA-HCL022... at 100.00%
777	149aa, >A/France/ARA-HCL022... at 100.00%
778	149aa, >A/France/ARA-HCL022... at 100.00%
779	149aa, >A/France/PAC-HCL022... at 100.00%
780	149aa, >A/France/PAC-HCL022... at 100.00%
781	149aa, >A/France/ARA-HCL022... at 100.00%
782	149aa, >A/France/ARA-HCL022... at 100.00%
783	149aa, >A/France/ARA-HCL022... at 100.00%
784	149aa, >A/France/ARA-HCL022... at 100.00%
785	149aa, >A/France/ARA-HCL022... at 100.00%
786	149aa, >A/France/ARA-HCL022... at 100.00%
787	149aa, >A/France/ARA-HCL022... at 100.00%
788	149aa, >A/France/ARA-HCL022... at 100.00%
789	149aa, >A/France/ARA-HCL022... at 100.00%
790	149aa, >A/France/ARA-HCL022... at 100.00%
791	149aa, >A/France/ARA-HCL022... at 100.00%
792	149aa, >A/France/ARA-HCL022... at 100.00%
793	149aa, >A/France/ARA-HCL022... at 100.00%
794	149aa, >A/France/ARA-HCL022... at 100.00%
795	149aa, >A/France/ARA-HCL022... at 100.00%
796	149aa, >A/France/ARA-HCL022... at 100.00%
797	149aa, >A/France/ARA-HCL022... at 100.00%
798	149aa, >A/France/ARA-HCL022... at 100.00%
799	149aa, >A/British_Columbia/... at 100.00%
800	149aa, >A/British_Columbia/... at 100.00%
801	149aa, >A/British_Columbia/... at 100.00%
802	149aa, >A/British_Columbia/... at 100.00%
803	149aa, >A/British_Columbia/... at 100.00%
804	149aa, >A/British_Columbia/... at 100.00%
805	149aa, >A/British_Columbia/... at 100.00%
806	149aa, >A/British_Columbia/... at 100.00%
807	149aa, >A/British_Columbia/... at 100.00%
808	149aa, >A/British_Columbia/... at 100.00%
809	149aa, >A/British_Columbia/... at 100.00%
810	149aa, >A/British_Columbia/... at 100.00%
811	149aa, >A/British_Columbia/... at 100.00%
812	149aa, >A/British_Columbia/... at 100.00%
813	149aa, >A/British_Columbia/... at 100.00%
814	149aa, >A/British_Columbia/... at 100.00%
815	149aa, >A/British_Columbia/... at 100.00%
816	149aa, >A/British_Columbia/... at 100.00%
817	149aa, >A/British_Columbia/... at 100.00%
818	149aa, >A/British_Columbia/... at 100.00%
819	149aa, >A/British_Columbia/... at 100.00%
820	149aa, >A/British_Columbia/... at 100.00%
821	149aa, >A/British_Columbia/... at 100.00%
822	149aa, >A/Netherlands/11944... at 100.00%
823	149aa, >A/Netherlands/12014... at 100.00%
824	149aa, >A/Netherlands/11886... at 100.00%
825	149aa, >A/Netherlands/11881... at 100.00%
826	149aa, >A/Netherlands/11880... at 100.00%
827	149aa, >A/Netherlands/11926... at 100.00%
828	149aa, >A/Catalonia/NSVH531... at 100.00%
829	149aa, >A/Catalonia/NSVH531... at 100.00%
830	149aa, >A/Catalonia/NSVH534... at 100.00%
831	149aa, >A/Catalonia/NSVH534... at 100.00%
832	149aa, >A/Catalonia/NSVH534... at 100.00%
833	149aa, >A/Catalonia/NSVH534... at 100.00%
834	149aa, >A/Catalonia/NSVH534... at 100.00%
835	149aa, >A/Catalonia/NSVH534... at 100.00%
836	149aa, >A/Catalonia/NSVH554... at 100.00%
837	149aa, >A/Catalonia/NSVH198... at 100.00%
838	149aa, >A/Catalonia/NSVH198... at 100.00%
839	149aa, >A/Catalonia/NSVH198... at 100.00%
840	149aa, >A/Catalonia/NSVH198... at 100.00%
841	149aa, >A/Catalonia/NSVH198... at 100.00%
842	149aa, >A/Catalonia/NSVH198... at 100.00%
843	149aa, >A/Madrid/4244/2022|... at 100.00%
844	149aa, >A/Navarra/4497/2022... at 100.00%
845	149aa, >A/Melilla/4483/2022... at 100.00%
846	149aa, >A/Melilla/4255/2022... at 100.00%
847	149aa, >A/Melilla/4254/2022... at 100.00%
848	149aa, >A/Catalonia/NSVH198... at 100.00%
849	149aa, >A/Catalonia/NSVH198... at 100.00%
850	149aa, >A/Bari/31/2022||EPI... at 100.00%
851	149aa, >A/Mexico/0101/2022|... at 100.00%
852	149aa, >A/Norway/36538/2022... at 100.00%
853	149aa, >A/Idaho/83/2022|Ori... at 100.00%
854	149aa, >A/Wyoming/23/2022|O... at 100.00%
855	149aa, >A/Oregon/58/2022|Or... at 100.00%
856	149aa, >A/Wisconsin/98/2022... at 100.00%
857	149aa, >A/Wisconsin/86/2022... at 100.00%
858	149aa, >A/Illinois/40/2022|... at 100.00%
859	149aa, >A/Illinois/35/2022|... at 100.00%
860	149aa, >A/Montana/60/2022|O... at 100.00%
861	149aa, >A/Montana/37/2022|S... at 100.00%
862	149aa, >A/Catalonia/NSVH161... at 100.00%
863	149aa, >A/Catalonia/NSVH161... at 100.00%
864	149aa, >A/Catalonia/NSVH161... at 100.00%
865	149aa, >A/Catalonia/NSVH161... at 100.00%
866	149aa, >A/Catalonia/NSVH170... at 100.00%
867	149aa, >A/Catalonia/NSVH199... at 100.00%
868	149aa, >A/Catalonia/NSVH101... at 100.00%
869	149aa, >A/Catalonia/NSVH101... at 100.00%
870	149aa, >A/Catalonia/NSVH101... at 100.00%
871	149aa, >A/Catalonia/NSVH101... at 100.00%
872	149aa, >A/Catalonia/NSVH101... at 100.00%
873	149aa, >A/Victoria/5173/202... at 100.00%
874	149aa, >A/Netherlands/12167... at 100.00%
875	149aa, >A/Netherlands/11982... at 100.00%
876	149aa, >A/England/224780219... at 100.00%
877	149aa, >A/England/224780204... at 100.00%
878	149aa, >A/England/224740399... at 100.00%
879	149aa, >A/England/224740398... at 100.00%
880	149aa, >A/England/224720430... at 100.00%
881	149aa, >A/England/224720428... at 100.00%
882	149aa, >A/England/224700539... at 100.00%
883	149aa, >A/England/224680525... at 100.00%
884	149aa, >A/England/224680482... at 100.00%
885	149aa, >A/England/224660806... at 100.00%
886	149aa, >A/England/224800250... at 100.00%
887	149aa, >A/England/224660802... at 100.00%
888	149aa, >A/Saskatchewan/SKFL... at 100.00%
889	149aa, >A/British_Columbia/... at 100.00%
890	149aa, >A/Netherlands/12030... at 100.00%
891	149aa, >A/Denmark/3190/2022... at 100.00%
892	149aa, >A/Denmark/3172/2022... at 100.00%
893	149aa, >A/Denmark/3150/2022... at 100.00%
894	149aa, >A/Denmark/3151/2022... at 100.00%
895	149aa, >A/Denmark/3135/2022... at 100.00%
896	149aa, >A/Denmark/3185/2022... at 100.00%
897	149aa, >A/Denmark/3145/2022... at 100.00%
898	149aa, >A/Denmark/3141/2022... at 100.00%
899	149aa, >A/Netherlands/12070... at 100.00%
900	149aa, >A/Catalonia/NSVH554... at 100.00%
901	149aa, >A/Catalonia/NSVH554... at 100.00%
902	149aa, >A/Catalonia/NSVH770... at 100.00%
903	149aa, >A/Catalonia/NSVH770... at 100.00%
904	149aa, >A/Catalonia/NSVH198... at 100.00%
905	149aa, >A/Catalonia/NSVH198... at 100.00%
906	149aa, >A/Catalonia/NSVH198... at 100.00%
907	149aa, >A/Catalonia/NSVH198... at 100.00%
908	149aa, >A/Galicia/22032123/... at 100.00%
909	149aa, >A/Galicia/22007425/... at 100.00%
910	149aa, >A/Galicia/22025999/... at 100.00%
911	149aa, >A/Galicia/22023637/... at 100.00%
912	149aa, >A/Galicia/22021767/... at 100.00%
913	149aa, >A/Galicia/22020465/... at 100.00%
914	149aa, >A/Galicia/22020044/... at 100.00%
915	149aa, >A/Galicia/22018821/... at 100.00%
916	149aa, >A/Galicia/21986951/... at 100.00%
917	149aa, >A/Galicia/35055230/... at 100.00%
918	149aa, >A/Galicia/22007814/... at 100.00%
919	149aa, >A/Catalonia/NSVH198... at 100.00%
920	149aa, >A/Catalonia/NSVH198... at 100.00%
921	149aa, >A/Catalonia/NSVH198... at 100.00%
922	149aa, >A/Catalonia/NSVH198... at 100.00%
923	149aa, >A/Catalonia/NSVH198... at 100.00%
924	149aa, >A/Catalonia/NSVH198... at 100.00%
925	149aa, >A/Catalonia/NSVH198... at 100.00%
926	149aa, >A/Catalonia/NSVH198... at 100.00%
927	149aa, >A/Catalonia/NSVH198... at 100.00%
928	149aa, >A/Catalonia/NSVH198... at 100.00%
929	149aa, >A/Catalonia/NSVH198... at 100.00%
930	149aa, >A/Catalonia/NSVH198... at 100.00%
931	149aa, >A/Catalonia/NSVH198... at 100.00%
932	149aa, >A/Catalonia/NSVH198... at 100.00%
933	149aa, >A/Catalonia/NSVH198... at 100.00%
934	149aa, >A/Catalonia/NSVH198... at 100.00%
935	149aa, >A/Catalonia/NSVH198... at 100.00%
936	149aa, >A/Catalonia/NSVH198... at 100.00%
937	149aa, >A/Catalonia/NSVH198... at 100.00%
938	149aa, >A/Catalonia/NSVH198... at 100.00%
939	149aa, >A/Victoria/5218/202... at 100.00%
940	149aa, >A/Netherlands/00131... at 100.00%
941	149aa, >A/Netherlands/00121... at 100.00%
942	149aa, >A/Netherlands/00118... at 100.00%
943	149aa, >A/Netherlands/00116... at 100.00%
944	149aa, >A/Netherlands/00114... at 100.00%
945	149aa, >A/Netherlands/00080... at 100.00%
946	149aa, >A/Netherlands/00038... at 100.00%
947	149aa, >A/Netherlands/10342... at 100.00%
948	149aa, >A/Netherlands/10183... at 100.00%
949	149aa, >A/Netherlands/10182... at 100.00%
950	149aa, >A/Netherlands/10181... at 100.00%
951	149aa, >A/Netherlands/10180... at 100.00%
952	149aa, >A/Netherlands/10165... at 100.00%
953	149aa, >A/Netherlands/10253... at 100.00%
954	149aa, >A/Netherlands/10318... at 100.00%
955	149aa, >A/Netherlands/10260... at 100.00%
956	149aa, >A/Netherlands/10259... at 100.00%
957	149aa, >A/Netherlands/10123... at 100.00%
958	149aa, >A/Netherlands/10300... at 100.00%
959	149aa, >A/Netherlands/00457... at 100.00%
960	149aa, >A/Netherlands/00456... at 100.00%
961	149aa, >A/Netherlands/00454... at 100.00%
962	149aa, >A/Netherlands/00396... at 100.00%
963	149aa, >A/Netherlands/00326... at 100.00%
964	149aa, >A/Netherlands/00323... at 100.00%
965	149aa, >A/Netherlands/00311... at 100.00%
966	149aa, >A/Netherlands/00309... at 100.00%
967	149aa, >A/Netherlands/00302... at 100.00%
968	149aa, >A/Netherlands/00301... at 100.00%
969	149aa, >A/Netherlands/00279... at 100.00%
970	149aa, >A/Netherlands/00264... at 100.00%
971	149aa, >A/Netherlands/00263... at 100.00%
972	149aa, >A/Netherlands/00249... at 100.00%
973	149aa, >A/Netherlands/00248... at 100.00%
974	149aa, >A/Netherlands/00185... at 100.00%
975	149aa, >A/Netherlands/00181... at 100.00%
976	149aa, >A/Netherlands/00175... at 100.00%
977	149aa, >A/Netherlands/00171... at 100.00%
978	149aa, >A/Netherlands/00169... at 100.00%
979	149aa, >A/Netherlands/00164... at 100.00%
980	149aa, >A/Netherlands/00158... at 100.00%
981	149aa, >A/Netherlands/00156... at 100.00%
982	149aa, >A/Austria/1503854/2... at 100.00%
983	149aa, >A/Austria/1503824/2... at 100.00%
984	149aa, >A/Austria/1502449/2... at 100.00%
985	149aa, >A/Austria/1501217/2... at 100.00%
986	149aa, >A/Austria/1503823/2... at 100.00%
987	149aa, >A/Austria/1503368/2... at 100.00%
988	149aa, >A/Austria/1500832/2... at 100.00%
989	149aa, >A/Austria/1499572/2... at 100.00%
990	149aa, >A/Netherlands/10637... at 100.00%
991	149aa, >A/Netherlands/10502... at 100.00%
992	149aa, >A/Netherlands/10494... at 100.00%
993	149aa, >A/Netherlands/10488... at 100.00%
994	149aa, >A/Netherlands/10471... at 100.00%
995	149aa, >A/Netherlands/10458... at 100.00%
996	149aa, >A/Netherlands/10357... at 100.00%
997	149aa, >A/Netherlands/10355... at 100.00%
998	149aa, >A/Netherlands/10349... at 100.00%
999	149aa, >A/Netherlands/10347... at 100.00%
1000	149aa, >A/Netherlands/10442... at 100.00%
1001	149aa, >A/Netherlands/10250... at 100.00%
1002	149aa, >A/Netherlands/10413... at 100.00%
1003	149aa, >A/Netherlands/10377... at 100.00%
1004	149aa, >A/Netherlands/10375... at 100.00%
1005	149aa, >A/Netherlands/10567... at 100.00%
1006	149aa, >A/Netherlands/10433... at 100.00%
1007	149aa, >A/Netherlands/10433... at 100.00%
1008	149aa, >A/Netherlands/10430... at 100.00%
1009	149aa, >A/Netherlands/10430... at 100.00%
1010	149aa, >A/Netherlands/10429... at 100.00%
1011	149aa, >A/Netherlands/10429... at 100.00%
1012	149aa, >A/Netherlands/10586... at 100.00%
1013	149aa, >A/Netherlands/10394... at 100.00%
1014	149aa, >A/Netherlands/10392... at 100.00%
1015	149aa, >A/Netherlands/10595... at 100.00%
1016	149aa, >A/Netherlands/10452... at 100.00%
1017	149aa, >A/Netherlands/10451... at 100.00%
1018	149aa, >A/Netherlands/10574... at 100.00%
1019	149aa, >A/Netherlands/10401... at 100.00%
1020	149aa, >A/Netherlands/00647... at 100.00%
1021	149aa, >A/Netherlands/00635... at 100.00%
1022	149aa, >A/Netherlands/00583... at 100.00%
1023	149aa, >A/Netherlands/00579... at 100.00%
1024	149aa, >A/Netherlands/00574... at 100.00%
1025	149aa, >A/Netherlands/00569... at 100.00%
1026	149aa, >A/Netherlands/00541... at 100.00%
1027	149aa, >A/Netherlands/00562... at 100.00%
1028	149aa, >A/Netherlands/00557... at 100.00%
1029	149aa, >A/Netherlands/00522... at 100.00%
1030	149aa, >A/Netherlands/00494... at 100.00%
1031	149aa, >A/Netherlands/00493... at 100.00%
1032	149aa, >A/Netherlands/00474... at 100.00%
1033	149aa, >A/Netherlands/00469... at 100.00%
1034	149aa, >A/Netherlands/00782... at 100.00%
1035	149aa, >A/Netherlands/00706... at 100.00%
1036	149aa, >A/Netherlands/00701... at 100.00%
1037	149aa, >A/Netherlands/00676... at 100.00%
1038	149aa, >A/Netherlands/00671... at 100.00%
1039	149aa, >A/Netherlands/00670... at 100.00%
1040	149aa, >A/Netherlands/00719... at 100.00%
1041	149aa, >A/Netherlands/00717... at 100.00%
1042	149aa, >A/Austria/1506583/2... at 100.00%
1043	149aa, >A/Austria/1506576/2... at 100.00%
1044	149aa, >A/Austria/1504938/2... at 100.00%
1045	149aa, >A/Netherlands/10857... at 100.00%
1046	149aa, >A/Netherlands/10855... at 100.00%
1047	149aa, >A/Netherlands/10850... at 100.00%
1048	149aa, >A/Netherlands/10834... at 100.00%
1049	149aa, >A/Netherlands/10715... at 100.00%
1050	149aa, >A/Netherlands/10711... at 100.00%
1051	149aa, >A/Netherlands/10708... at 100.00%
1052	149aa, >A/Netherlands/10706... at 100.00%
1053	149aa, >A/Netherlands/10663... at 100.00%
1054	149aa, >A/Netherlands/10693... at 100.00%
1055	149aa, >A/Netherlands/10691... at 100.00%
1056	149aa, >A/Netherlands/10688... at 100.00%
1057	149aa, >A/Netherlands/10685... at 100.00%
1058	149aa, >A/Netherlands/10508... at 100.00%
1059	149aa, >A/Netherlands/10924... at 100.00%
1060	149aa, >A/Netherlands/10779... at 100.00%
1061	149aa, >A/Netherlands/10763... at 100.00%
1062	149aa, >A/Netherlands/11030... at 100.00%
1063	149aa, >A/Netherlands/11028... at 100.00%
1064	149aa, >A/Netherlands/11027... at 100.00%
1065	149aa, >A/Netherlands/10901... at 100.00%
1066	149aa, >A/Netherlands/10898... at 100.00%
1067	149aa, >A/Netherlands/10756... at 100.00%
1068	149aa, >A/Netherlands/10995... at 100.00%
1069	149aa, >A/Netherlands/10891... at 100.00%
1070	149aa, >A/Netherlands/10888... at 100.00%
1071	149aa, >A/Netherlands/10774... at 100.00%
1072	149aa, >A/Netherlands/11007... at 100.00%
1073	149aa, >A/Netherlands/11000... at 100.00%
1074	149aa, >A/Netherlands/10724... at 100.00%
1075	149aa, >A/Netherlands/10916... at 100.00%
1076	149aa, >A/Netherlands/10913... at 100.00%
1077	149aa, >A/Netherlands/10813... at 100.00%
1078	149aa, >A/Netherlands/10811... at 100.00%
1079	149aa, >A/Netherlands/10912... at 100.00%
1080	149aa, >A/Netherlands/11034... at 100.00%
1081	149aa, >A/Netherlands/10919... at 100.00%
1082	149aa, >A/Netherlands/10989... at 100.00%
1083	149aa, >A/Netherlands/10754... at 100.00%
1084	149aa, >A/Netherlands/00833... at 100.00%
1085	149aa, >A/Netherlands/00815... at 100.00%
1086	149aa, >A/Netherlands/00804... at 100.00%
1087	149aa, >A/Netherlands/00800... at 100.00%
1088	149aa, >A/Netherlands/00799... at 100.00%
1089	149aa, >A/Netherlands/00795... at 100.00%
1090	149aa, >A/Netherlands/00771... at 100.00%
1091	149aa, >A/Netherlands/00746... at 100.00%
1092	149aa, >A/Austria/1514532/2... at 100.00%
1093	149aa, >A/Austria/1509811/2... at 100.00%
1094	149aa, >A/Austria/1509468/2... at 100.00%
1095	149aa, >A/Austria/1509053/2... at 100.00%
1096	149aa, >A/Austria/1508650/2... at 100.00%
1097	149aa, >A/Austria/1508277/2... at 100.00%
1098	149aa, >A/Austria/1507890/2... at 100.00%
1099	149aa, >A/Austria/1507396/2... at 100.00%
1100	149aa, >A/Austria/1507013/2... at 100.00%
1101	149aa, >A/Netherlands/11451... at 100.00%
1102	149aa, >A/Netherlands/11382... at 100.00%
1103	149aa, >A/Netherlands/11381... at 100.00%
1104	149aa, >A/Netherlands/11342... at 100.00%
1105	149aa, >A/Netherlands/11110... at 100.00%
1106	149aa, >A/Netherlands/11104... at 100.00%
1107	149aa, >A/Netherlands/11389... at 100.00%
1108	149aa, >A/Netherlands/11282... at 100.00%
1109	149aa, >A/Netherlands/11281... at 100.00%
1110	149aa, >A/Netherlands/11276... at 100.00%
1111	149aa, >A/Netherlands/11270... at 100.00%
1112	149aa, >A/Netherlands/11157... at 100.00%
1113	149aa, >A/Netherlands/11153... at 100.00%
1114	149aa, >A/Netherlands/11150... at 100.00%
1115	149aa, >A/Netherlands/11088... at 100.00%
1116	149aa, >A/Netherlands/11137... at 100.00%
1117	149aa, >A/Netherlands/11130... at 100.00%
1118	149aa, >A/Netherlands/11124... at 100.00%
1119	149aa, >A/Netherlands/11120... at 100.00%
1120	149aa, >A/Netherlands/11119... at 100.00%
1121	149aa, >A/Netherlands/10981... at 100.00%
1122	149aa, >A/Netherlands/10961... at 100.00%
1123	149aa, >A/Netherlands/10953... at 100.00%
1124	149aa, >A/Netherlands/10941... at 100.00%
1125	149aa, >A/Netherlands/10867... at 100.00%
1126	149aa, >A/Netherlands/11439... at 100.00%
1127	149aa, >A/Netherlands/11331... at 100.00%
1128	149aa, >A/Netherlands/11214... at 100.00%
1129	149aa, >A/Netherlands/11208... at 100.00%
1130	149aa, >A/Netherlands/11207... at 100.00%
1131	149aa, >A/Netherlands/11166... at 100.00%
1132	149aa, >A/Netherlands/11165... at 100.00%
1133	149aa, >A/Netherlands/11163... at 100.00%
1134	149aa, >A/Netherlands/11428... at 100.00%
1135	149aa, >A/Netherlands/11307... at 100.00%
1136	149aa, >A/Netherlands/11219... at 100.00%
1137	149aa, >A/Netherlands/11218... at 100.00%
1138	149aa, >A/Netherlands/11216... at 100.00%
1139	149aa, >A/Netherlands/11295... at 100.00%
1140	149aa, >A/Netherlands/11291... at 100.00%
1141	149aa, >A/Netherlands/11223... at 100.00%
1142	149aa, >A/Netherlands/11222... at 100.00%
1143	149aa, >A/Netherlands/11220... at 100.00%
1144	149aa, >A/Netherlands/11426... at 100.00%
1145	149aa, >A/Netherlands/11424... at 100.00%
1146	149aa, >A/Netherlands/11023... at 100.00%
1147	149aa, >A/Netherlands/11022... at 100.00%
1148	149aa, >A/Netherlands/11417... at 100.00%
1149	149aa, >A/Netherlands/11234... at 100.00%
1150	149aa, >A/Netherlands/11317... at 100.00%
1151	149aa, >A/Netherlands/11322... at 100.00%
1152	149aa, >A/Netherlands/11321... at 100.00%
1153	149aa, >A/Catalonia/NSVH198... at 100.00%
1154	149aa, >A/Netherlands/11437... at 100.00%
1155	149aa, >A/Netherlands/11436... at 100.00%
1156	149aa, >A/Netherlands/11302... at 100.00%
1157	149aa, >A/Netherlands/11204... at 100.00%
1158	149aa, >A/Netherlands/11409... at 100.00%
1159	149aa, >A/Netherlands/11288... at 100.00%
1160	149aa, >A/Netherlands/11201... at 100.00%
1161	149aa, >A/Netherlands/11416... at 100.00%
1162	149aa, >A/Netherlands/11413... at 100.00%
1163	149aa, >A/Netherlands/11296... at 100.00%
1164	149aa, >A/Netherlands/11239... at 100.00%
1165	149aa, >A/Netherlands/11238... at 100.00%
1166	149aa, >A/Netherlands/11237... at 100.00%
1167	149aa, >A/Netherlands/11226... at 100.00%
1168	149aa, >A/Netherlands/11400... at 100.00%
1169	149aa, >A/Netherlands/11399... at 100.00%
1170	149aa, >A/Stockholm/12/2022... at 100.00%
1171	149aa, >A/Netherlands/01068... at 100.00%
1172	149aa, >A/Netherlands/01037... at 100.00%
1173	149aa, >A/Netherlands/01036... at 100.00%
1174	149aa, >A/Netherlands/01031... at 100.00%
1175	149aa, >A/Netherlands/01027... at 100.00%
1176	149aa, >A/Netherlands/01026... at 100.00%
1177	149aa, >A/Netherlands/01024... at 100.00%
1178	149aa, >A/Netherlands/01019... at 100.00%
1179	149aa, >A/Netherlands/01016... at 100.00%
1180	149aa, >A/Netherlands/01009... at 100.00%
1181	149aa, >A/Netherlands/01005... at 100.00%
1182	149aa, >A/Netherlands/01000... at 100.00%
1183	149aa, >A/Netherlands/00974... at 100.00%
1184	149aa, >A/Netherlands/00973... at 100.00%
1185	149aa, >A/Netherlands/00965... at 100.00%
1186	149aa, >A/Netherlands/00955... at 100.00%
1187	149aa, >A/Netherlands/00951... at 100.00%
1188	149aa, >A/Netherlands/00950... at 100.00%
1189	149aa, >A/Netherlands/00946... at 100.00%
1190	149aa, >A/Netherlands/00945... at 100.00%
1191	149aa, >A/Netherlands/00939... at 100.00%
1192	149aa, >A/Netherlands/00938... at 100.00%
1193	149aa, >A/Netherlands/00911... at 100.00%
1194	149aa, >A/Netherlands/00903... at 100.00%
1195	149aa, >A/Netherlands/00886... at 100.00%
1196	149aa, >A/Netherlands/00883... at 100.00%
1197	149aa, >A/Netherlands/00873... at 100.00%
1198	149aa, >A/Netherlands/00862... at 100.00%
1199	149aa, >A/Netherlands/00857... at 100.00%
1200	149aa, >A/Netherlands/00855... at 100.00%
1201	149aa, >A/Austria/MUW_15061... at 100.00%
1202	149aa, >A/Thueringen/11/202... at 100.00%
1203	149aa, >A/Thueringen/10/202... at 100.00%
1204	149aa, >A/Bremen/11/2022|Or... at 100.00%
1205	149aa, >A/Thueringen/18/202... at 100.00%
1206	149aa, >A/Halmstad/3/2022|O... at 100.00%
1207	149aa, >A/Stockholm/22/2022... at 100.00%
1208	149aa, >A/Netherlands/11513... at 100.00%
1209	149aa, >A/Netherlands/11509... at 100.00%
1210	149aa, >A/Netherlands/11506... at 100.00%
1211	149aa, >A/Netherlands/11504... at 100.00%
1212	149aa, >A/Netherlands/11503... at 100.00%
1213	149aa, >A/Netherlands/11522... at 100.00%
1214	149aa, >A/Netherlands/11501... at 100.00%
1215	149aa, >A/Netherlands/11494... at 100.00%
1216	149aa, >A/Netherlands/11497... at 100.00%
1217	149aa, >A/Netherlands/11496... at 100.00%
1218	149aa, >A/Netherlands/11495... at 100.00%
1219	149aa, >A/Netherlands/01086... at 100.00%
1220	149aa, >A/Netherlands/01074... at 100.00%
1221	149aa, >A/Netherlands/01070... at 100.00%
1222	149aa, >A/Netherlands/01066... at 100.00%
1223	149aa, >A/Netherlands/01064... at 100.00%
1224	149aa, >A/Netherlands/01047... at 100.00%
1225	149aa, >A/Netherlands/11599... at 100.00%
1226	149aa, >A/Netherlands/11598... at 100.00%
1227	149aa, >A/Eskilstuna/4/2022... at 100.00%
1228	149aa, >A/Netherlands/11590... at 100.00%
1229	149aa, >A/Netherlands/11588... at 100.00%
1230	149aa, >A/Netherlands/11622... at 100.00%
1231	149aa, >A/Netherlands/11579... at 100.00%
1232	149aa, >A/Denmark/2601/2022... at 100.00%
1233	149aa, >A/Denmark/2387/2022... at 100.00%
1234	149aa, >A/Denmark/2680/2022... at 100.00%
1235	149aa, >A/Denmark/2687/2022... at 100.00%
1236	149aa, >A/Netherlands/11568... at 100.00%
1237	149aa, >A/Netherlands/11567... at 100.00%
1238	149aa, >A/Netherlands/11566... at 100.00%
1239	149aa, >A/Netherlands/11565... at 100.00%
1240	149aa, >A/Catalonia/NSVH198... at 100.00%
1241	149aa, >A/Catalonia/NSVH198... at 100.00%
1242	149aa, >A/Netherlands/11620... at 100.00%
[truncated: 74,860 more rows]
