# Supplementary material for: Epistasis mediates the evolution of the receptor binding mode in recent human H3N2 hemagglutinin
Source: Nat Commun. 2024 Jun 18;15:5175. doi: 10.1038/s41467-024-49487-4 (PMC11189414; doi:10.1038/s41467-024-49487-4)
Supplement: Supplementary file 6 — Source Data [file 41467_2024_49487_MOESM6_ESM.zip › Source Data/Figure2a_tree/UniH3RBS_17to202306_clean.aln]

>A/CHATEAULIN/04140/2023|Original|EPI2438561|2023-02-10
TLEFKNESFNWTGVKQNGTSSACKRGSSSSFFSRLNWLTSLNNIYPAQNVTMPNKEQFDKLYIWGVHHPDTDKNQISLFAQSSGRITVSTKRSQQAVIPNIGSRPRIRDIPSRISIYWTIVKPGDILLINSTGNLIAPRGYFKIRSGKS
>A/Centre/03353/2023|Original|EPI2438427|2023-02-03
TLEFKNESFNWTGVKQNGTSSACKRGSSSSFFSRLNWLTSLNNIYPAQNVTMPNKEQFDKLYIWGVHHPDTDKNQISLFAQSSGRVTVSTKRSQQAVIPNIGSRPRIRDIPSRISIYWTIVKPGDILLINSTGNLIAPRGYFKIRSGKS
>A/Ile_de_France/02647/2023|Original|EPI2438248|2023-01-25
TLEFKNESFNWTGVKQNGTSSACKRGSSSSFFSRLNWLTHLNNIYPAQNVTMPNKEQFDKLYIWGVHHPDTDKNQISLFAQSSGRITVSTKRSQQAVIPNIGSRPRIRDIPSRISIYWTIVKPGDILLINSTGNLIAPRGYFKIRNGKS
>A/Basse_Normandie/02105/2023|Original|EPI2438166|2023-01-19
TLEFKNESFNWTGVKQNGASSACKRGSSSSFFSRLNWLTHLNNIYPAQNVTMPNKEQFDKLYIWGVHHPDTDKNQISLFAQSSGRITVSTKRSQQAVIPNIGSRPRIRDIPSRISIYWTIVKPGDILLINSTGNLIAPRGYFKIRNGKS
>A/Franche_Comte/02032/2023|Original|EPI2438152|2023-01-20
TLEFKNESFNWTGVKQNGTSSACKRGSSSSFFSRLNWLTSLNNIYPAQNVTMPNKEQFDKLYIWGVHHPDTDKNQFSLFAQSSGRITVSTKRSQQAVIPNIGSRPRVRDIPSRISIYWTIVKPGDILLINSTGNLIAPRGYFKIRSGKS
>A/AMIENS/02012/2023|Original|EPI2438144|2023-01-01
TLEFKNESFNWTGVKQNGTSSACKRGSSSSFFSRLNWLTHLNNIYPAQNVTMPNKEQFDKLYIWGVHHPDTDKNQISLFAQSSGRITVSTKRSQQAVIPNIGSRPRIRDIPSRISIYWTIVKPGDILLINSTGNLIAPRGYFKIRSGKS
>A/Pays_de_Loire/00451/2023|Original|EPI2414807|2023-01-03
TLEFKNESFNWTGVKQNGTSSACKRGSSSSFFSRLNWLTHSNNIYPAQNVTMPNKEQFDKLYIWGVHHPDTDKNQISLFAQSSGRITVSTKRSQQAVIPNIGSRPRIRDIPSRISIYWTIVKPGDILLINSTGNLIAPRGYFKIRNGKS
>A/Ile_de_France/00232/2023|Original|EPI2339903|2023-01-02
TLEFKNESFNWTGVKQNGTSSACKRGSSSSFFSRLNWLTSLNNIYPAQNVTMPNKEQFDKLYIWGVHHPDTDKNQISLFAQSSGRITVSTKRSQQAVIPNIGSRPRIRDISSRISIYWTIVKPGDILLINSTGNLIAPRGYFKIRSGKS
>A/Rhone_Alpes/00011/2023|Original|EPI2339868|2023-01-02
TLEFKDESFNWTGVKQNGTSSACKRGSSSSFFSRLNWLTSLNNIYPAQNVTMPNKEQFDKLYIWGVHHPDTDKNQFSLFAQSSGRITVSTKRSQQAVIPNIGSRPRVRDIPSRISIYWTIVKPGDILLINSTGNLIAPRGYFKIRSGKS
>A/Ile_de_France/00008/2023|Original|EPI2339852|2023-01-03
TLEFKNESFNWTGVKQNGTSSACIRGSSSSFFSRLNWLTSLNNIYPAQNVTMPNKEQFDKLYIWGVHHPDTDKNQFSLFAQSSGRITVSTKRSQQAVIPNIGSRPRVRDIPSRISIYWTIVKPGDILLINSTGNLIAPRGYFKIRSGKS
>A/South_Australia/5/2023|SIAT2|EPI2397603|2023-01-04
TLEFKNESFNWTGVKQNGTSSACKRGSSSSFFSRLNWLTHLNNIYPAQNVTMPNKEQFDKLYIWGVHHPDTDKNQISLFAQSSGRITVSTKRSQQAVIPNIGSRPRIRDIPSRISIYWTIVKPGDMLLINSTGNLIAPRGYFKIRSGKS
>A/South_Australia/4/2023|SIAT2|EPI2397597|2023-01-05
TLEFKDESFNWTGVKQNGTSSACKRGSSSSFFSRLNWLTSLNNIYPAQNVTMPNKEQFDKLYIWGVHHPDTDKNQFSLFAQSSGRITVSTKSSQQAVIPNIGSRPRVRDIPSRISIYWTIVKPGDILLINSTGNLIAPRGYFKIRSGKS
>A/Sri_Lanka/6/2023|Original|EPI2397508|2023-01-17
TLEFKNERFNWTGVKQNGTSSACMRGSSSSFFSRLNWLTSLNNIYPAQNVTMPNKEQFDKLYIWGVHHPDTDKNQFSLFAQSSGRITVSTKRSQQAVIPNIGSRPRIRDIPSRISIYWTIVKPGDILLINSTGNLIAPRGYFKIRSGKS
>A/Sri_Lanka/2/2023|Original|EPI2397502|2023-01-05
TLEFKNESFNWTGVKQNGTSSACMRGSSSSFFSRLNWLTSLNNIYPAQNVTMPNKEQFDKLYIWGVHHPDTDKSQFSLFAQSSGRITVSTKRSQQAVIPNIGSRPRIRDIPSRISIYWTLVKPGDILLINSTGNLIAPRGYFKIRSGKS
>A/Israel/R599/2023|P1/SIAT1|EPI2371153|2023-01-08
TLEFKNESFNWTGVKQNGTSSACMRGSSSSFFSRLNWLTSLNNIYPAQNVTMPNKEQFDKLYIWGVHHPDTDKNQFSLFAQSSGRITVSTKRSQQAVIPNIGSRPRIRDIPSRISIYWTIVKPGDILLINSTGNLIAPRGYFKIRSGKS
>A/Israel/R498/2023|cs|EPI2370775|2023-01-07
TLEFKNESFNWTGVKQNGTSSACKRGSSSSFFSRLNWLTHLNNIYPAQNVTMPNKEQFDKLYIWGVHHPDTDKNQISLFAQSSGRITVSTKKSQQAVIPNIGSRPRIRDIPSRISIYWTIVKPGDILLINSTGNLIAPRGYFKIRNGKS
>A/Serbia/500898/2023|cs|EPI2434301|2023-01-06
TLEFKDESFNWTGVKQNGTSSACKRGSSSSFFSRLNWLTSLNNIYPAQNVTMPNKEQFDKLYIWGVHHPDTDKNQFSLFAQSSGRITVSTKRSQQAVIPNIGSRPRIRDIPSRISIYWTIVKPGDILLINSTGNLIAPRGYFKIRSGKS
>A/Bulgaria/857/2023|cs|EPI2370801|2023-01-17
TLEFKNESFNWTGVKQNGTSSACKRGSSSSFFSRLNWLTHLNNIYPAQNVTMPNKEQFDKLYIWGVHHPDTDKNQISLFAQSSGRITVSTKRSQQAVIPNIGSRPRIRDIPSRISIYWTIVKPGDILLINSTGNLIAPRGYFKIRNRKS
>A/Albania/290469/2023|cs|EPI2434271|2023-01-04
TLEFKNESFNWTGVKQNGTSSACKRGSSSSFFSRLNWLTSLNNIYPAQNVTMPNKEQFDKLYIWGVHHPDTDKNQFSLFAQSSGRITVSTKKSQQAVIPNIGSRPRVRDIPSRISIYWTIVKPGDILLINSTGNLIAPRGYFKIRSGKS
>A/Albania/290484/2023|cs|EPI2434270|2023-01-04
TLEFKNESFNWTGVKQNGASSACKRGSSSSFFSRLNWLTHLNNIYPAQNVTMPNKEQFDKLYIWGVHHPDTDKNQISLFAQSSGRITVSTKRSQQAVIPNIGSRPRIRDIPSRISIYWTIVKPGDILLINSTGNLIAPRGYFKLRNGKS
>A/Victoria/35/2023|SIAT1|EPI2384243|2023-01-19
TLEFKNESFNWTGVKQNGTSSACKRGSSGSFFSRLNWLTSLNNIYPAQNVTMPNKEQFDKLYIWGVHHPDTDKNQISLFAQSSGRITVSTKRSQQAVIPNIGSRPRIRDIPSRISIYWTIVKPGDILLINSTGNLIAPRGYFKIRSGKS
>A/Neimenggu-Keerqin/125/2023|C1+S1|EPI2392089|2023-01-05
TLEFKNESFNWTGVKQNGTSSACIRGSSSSFFSRLNWLTHLNYTYPALNVTMPNNEQFDKLYIWGVHHPSTDKDQISLFAQPSGRITVSTKRSQQAVIPNIGSRPRIRDIPSRISIYWTIVKPGDILLINSTGNLIAPRGYFKIRSGKS
>A/Norway/01817/2023|Clinical_Specimen|EPI2415567|2023-01-30
TLEFKNESFNWTGVKQNGTSSACKRGSSSSFFSRLNWLTSSNNIYPAQNVTMPNREQFDKLYIWGVHHPDTDKNQISLFAQSSGRITVSTKRSQQAVIPNIGSRPRIRDIPSRISIYWTIVKPGDILLINSTGNLIAPRGYFKIRSGKS
>A/Norway/01499/2023|Clinical_Specimen|EPI2415561|2023-01-23
TLEFKNESFNWTGVKQNGTSSACKRGSSSSFFSRLNWLTSLNNIYPAQNVTMPNREQFDKLYIWGIHHPDTDKNQISLFAQSSGRITVSTKRSQQAVIPNIGSRPRIRDIPSRISIYWTIVKPGDILLINSTGNLIAPRGYFKIRSGKS
>A/Norway/01733/2023|Clinical_Specimen|EPI2415519|2023-01-26
TLEFKNESFNWTGVKQNGTSSACIRGSSSSFFSRLNWLTSLNNIYPAQNVTMPNKEQFDKLYIWGVHHPDTDKNQISLFAQSSGRITVSTKRSQQAVIPNIGSRPRIRDIPSRISIYWTIVKPGDILLINSTGNLIAPRGYFKIRSGKS
>A/Norway/01017/2022|Clinical_Specimen|EPI2381754|2023-01-13
TLEFKNESFNWTGVKQNGASSACIRGSSSSFFSRLNWLTSLNNIYPAQNVTMPNKEQFDKLYIWGVHHPDTDKNQFSLFAQSSGRITVSTKRSQQAVIPNIGSRPRVRDIPSRISIYWTIVKPGDILLINSTGNLIAPRGYFKIRSGKS
>A/Norway/00923/2022|Clinical_Specimen|EPI2381720|2023-01-17
TLEFKNESFNWTGVKQNGTSSACKRGSNSSFFSRLNWLTSLNNIYPAQNVTMPNKEQFDKLYIWGVHHPDTDKNQISLFAQSSGRITVSTKRSQQAVIPNIGSRPRIRDIPSRISIYWTIVKPGDILLINSTGNLIAPRGYFKIRSGKS
>A/Norway/00306/2022|Clinical_Specimen|EPI2310566|2023-01-04
TLEFKNESFNWTGVKQNGTSSACKRGSSSSFFSRLNWLTSLNNIYPAQNVTMPNKEQFDKLYIWGVHHPDTDKNQISLFAQSSGRITVSTKRSQQAVIPNIGSRPRIRDIPSRISIYWTIVKPGDVLLINSTGNLIAPRGYFKIRSGKS
>A/Manitoba/RV00067/2023|S3|EPI2367846|2023-01-08
TLEFKNESFNWTGVKQNGTSSACKRGSSNSFFSRLNWLTSLNNIYPAQNVTMPNKEQFDKLYIWGVHHPDTNKNQFSLFAQSSGRITVSTKRSQQAVIPNIGSRPRVRDIPSRISIYWTIVKPGDILLINSTGNLIAPRGYFKIRSGKS
>A/Finland/339/2023|original|EPI2337666|2023-01-06
TLEFKNESFNWTGVKQNGTSFACKRGSSSSFFSRLNWLTHLNNIYPAQNVTMPNKEQFDKLYIWGVHHPDTDKNQISLFAQSSGRITVSTKRSQQAVIPNIGSRPRIRDIPSRISIYWTIVKPGDMLLINSTGNLIAPRGYFKIRSGKS
>A/New_York/08/2023|Original|EPI2367101|2023-01-04
TLEFKNESFNWTGVKQNGKSSACKRGSSNSFFSRLNWLTSLNNIYPAQNVTMPNKEQFDKLYIWGVHHPDTDKNQFSLFAQSSGRITVSTKRSQQAVIPNIGSRPRIRDIPSRISIYWTIVKPGDILLINSTGNLIAPRGYFKIRSGKS
>A/Idaho/01/2023|Original|EPI2366431|2023-01-02
TLEFKNESFNWTGVKQNGTSSACIRGSSSSFFSRLNWLTSLNNIYPAQNVTMPNKEQFDKLYIWGAHHPDTDKNQISLFAQSSGRITVSTKRSQQAVIPNIGSRPRIRDIPSRISIYWTIVKPGDILLINSTGNLIAPRGYFKIRSGKS
>A/Idaho/06/2023|Original|EPI2366240|2023-01-10
TLEFKNESFNWTGVKQNGTSSACIRGSSSSFFSRLNWLTSLNNIYPAQNVTMPNKEQFDKLYIWGVHHPDTDKNQISLFAQSSGRITVSTKRSQQAVIPNIGSRPRIRDIPSRISIYWTIVKPGDILLINSTGNLIAPRGYFKIRNGKS
>A/Idaho/02/2023|Original|EPI2366178|2023-01-03
TLEFKNESFNWTGVKQNGTSSACKRGSSSSFFSRLNWLTHLNNIYPAQNVTMPNKEQFDKLYIWGVHHPDTDKNQISLFAQSSGRITVSTKRSQQTVIPNIGSRPRIRDIPSRISIYWTIVKPGDILLINSTGNLIAPRGYFKIRSGKS
>A/Connecticut/03/2023|Original|EPI2367577|2023-01-04
TLEFKDESFNWTGVKQNGTSSACKRGSSSSFFSRLNWLTSLNNIYPAQNVTMPNKEQFDKLYIWGVHHPDTEKNQFSLFAQSSGRITVSTKRSQQAVIPNIGSRPRVRDIPSRISIYWTIVKPGDILLINSTGNLIAPRGYFRIRSGKS
>A/Iowa/13/2023|Original|EPI2442055|2023-01-18
TLEFKNESFNWTGVKQNGTSSACKRGSSNSFFSRLNWLTHLNNIYPAQNVTMPNKEQFDKLYIWGVHHPDTDKNQISLFAQSSGRITVSTKRSQQAVIPNIGSRPRIRDIPSRISIYWTIVKPGDILLINSTGNLIAPRGYFKIRSGKS
>A/Iowa/19/2023|Original|EPI2441917|2023-01-30
TMEFKNESFNWTGVKQNGTSSACKRGSSSSFFSRLNWLTHLNNIYPAQNVTMPNKEQFDKLYIWGVHHPDTDKNQISLFAQSSGRITVSTKRSQQAVIPNIGSRPRIRDIPSRISIYWTIVKPGDILLINSTGNLIAPRGYFKIRSGKS
>A/Iowa/01/2023|S1|EPI2366899|2023-01-02
TLEFKNESFNWTGVKQNGTSSACKRGTSSSFFSRLNWLTHLNNIYPAQNVTMPNKEQFDKLYIWGVHHPDTDKNQISLFAQSSGRITVSTKRSQQAVIPNIGSRPRIRDIPSRISIYWTIVKPGDILLINSTGNLIAPRGYFKIRSGKS
>A/Massachusetts/05/2023|Original|EPI2441866|2023-01-05
TLEFKDESFNWTGVKQNGTSSACKRGSSSSFFSRLNWLTHLNNIYPAQNVTMPNKEQFDKLYIWGVHHPDTDKNQISLFAQSSGRITVSTKRSQQAVIPNIGSRPRIRDIPSRISIYWTIVKPGDILLINSTGNLIAPRGYFKIRSGKS
>A/Missouri/01/2023|S1|EPI2370231|2023-01-02
TLEFKNESFNWTGVKQNGTSSACKRGSSSSFFSRLNWLTHLNNIYPAQNVTMPNKEQFDKLYIWGIHHPDTDKNQISLFAQSSGRITVSTKRSQQAVIPNIGSRPRIRDIPSRISIYWTIVKPGDILLINSTGNLIAPRGYFKIRSGKS
>A/Michigan/05/2023|S1|EPI2442039|2023-01-04
TLEFKNENFNWTGVKQNGTSSACKRGSSSSFFSRLNWLTHLNNIYPAQNVTMPNKEQFDKLYIWGVHHPDTDKNQISLFAQSSGRITVSTKRSQQAVIPNIGSRPRIRDIPSRISIYWTIVKPGDILLINSTGNLIAPRGYFKIRSGKS
>A/California/22/2023|Original|EPI2441812|2023-01-12
TLEFKNENFNWTGVKQNGTSSACIRGSSSSFFSRLNWLTSLNNIYPAQNVTMPNKEQFDKLYIWGVHHPDTDKNQISLFAQSSGRITVSTKRSQQAVIPNIGSRPRIRDIPSRISIYWTIVKPGDILLINSTGNLIAPRGYFKIRSGKS
>A/Austria/MUW1588989/2023|Original|EPI2436575|2023-02-06
TLEFKNESFNWTGVKQNGASSACKRGSSSSFFSRLNWLTSLNNIYPAQNVTMPNKEQFDKLYIWGVHHPDTDKNQISLFAQSSGRITVSTKRSQQAVIPNIGSRPRIRDIPSRISIYWTIVKPGDILLINSTGNLIAPRGYFKIRNGKS
>A/Austria/MUW1579831/2023|Original|EPI2436528|2023-01-04
TLEFKNESFNWTGVKQNGTSSACKRGSSSSFFSRLNWLTSLNNIYPAQNVTMPNKEQFDKLYIWGVHHPDTDKNQISLFAQSSGRITVSTKRSQQAVIPNIGSRPRIRGIPSRISIYWTIVKPGDILLINSTGNLIAPRGYFKIRSGKS
>A/Norway/01999/2023|Clinical_Specimen|EPI2415483|2023-01-30
TLEFKNESFNWTGVKQNGTSSACKRGSSSSFFSRLNWLTHLNNIYPAQNVTMPNKEQFDKLYIWGVHHPDTDKNQISLFAQSSGRITVSTKRSQQAVTPNIGSRPRIRDIPSRISIYWTIVKPGDILLINSTGNLIAPRGYFKIRNGKS
>A/Extremadura/152/2023|Clinical_Specimen|EPI2400494|2023-01-02
TLEFKNESFNWTGVKQNGTSSACKRGSSSSFFSRLNWLTSLNNIYPAQNVTMPNKEQFDKLYIWGVHHPDTDKNQISLFAQSSGRITVSTKRSQQAVIPSIGSRPRIRDIPSRISIYWTIVKPGDILLINSTGNLIAPRGYFKIRSGKS
>A/Navarra/246/2023|MDCK|EPI2400566|2023-01-10
TLEFKSESFNWTGVKQNGTSSACKRGSSSSFFSRLNWLTHLNNIYPAQNVTMPNKEQFDKLYIWGVHHPDTDKNQISLFAQSSGRITVSTKRSQQAVIPNIGSRPRIRDIPSRISIYWTIVKPGDILLINSTGNLIAPRGYFKIRNGKS
>A/PaisVasco/385/2023|Clinical_Specimen|EPI2441318|2023-01-17
TLEFNNESFNWTGVKQNGTSSACKRGSSSSFFSRLNWLTHLNNIYPAQNVTMPNKEQFDKLYIWGVHHPDTDKNQISLFAQSSGRITVSTKRSQQAVIPNIGSRPRIRDIPSRISIYWTIVKPGDILLINSTGNLIAPRGYFKIRNGKS
>A/Catalonia/NSVH102023775/2023|Original|EPI2426483|2023-02-18
TLEFKNESFNWTGVKQNGTSSACKRGSSSSFFSRLNWLTHLNNIYPAQNVTMPNKEQFDKLYIWGVHHPDTDKNQISLFAQPSGRITVSTKRSQQAVIPNIGSRPRIRDIPSRISIYWTIVKPGDILLINSTGNLIAPRGYFKIRNGKS
>A/Catalonia/NSVH102014663/2023|Original|EPI2426451|2023-02-06
TLEFKNESFNWTGVKQNGTSSACKRGSSSSFFSRLNWLTHLNNIYPAQNVTMPNKEQFDKLYIWGVHHPDTDKNQISLFAQSSGRITVSTKRSQQAVIPNIGSRPRIRDIPSRISIYWTIVKPGDVLLINSTGNLIAPRGYFKIRNGKS
>A/Catalonia/NSVH170119329/2023|Original|EPI2426427|2023-02-07
TLEFKNESFNWTGVKQNGTSSACKRGSSSSFFSRLNWLTSLNNIYPAQNVTMPNKEQFDKLYIWGVHHPDTDKNQFSLFAQSSGRITVSTKRSQQAVIPNIGSRPRVRDIPSRISIYWTIVKSGDILLINSTGNLIAPRGYFKIRSGKS
>A/Catalonia/NSVH102009529/2023|Original|EPI2397899|2023-01-30
TLEFKNESFNWTGVKQNGTSSACKRGSSSSFFSRLNWLTHLNNIYPAQNVTMPNKEQFDKLYIWGVHHPDTDKNQISLFAQSSGRITVSTKRSQQAVIPNIGSRPRIRDIPSRISIYWTIVKPGDMLLINSTGNLIAPRGYFKIRNGKS
>A/Catalonia/NSVH199824471/2023|Original|EPI2397843|2023-01-23
TLEFKNESFNWTEVKQNGTSSACKRGSSSSFFSRLNWLTHLNNIYPAQNVTMPNKEQFDKLYIWGVHHPDTDKNQISLFAQSSGRITVSTKRSQQAVIPNIGSRPRIRDIPSRISIYWTIVKPGDILLINSTGNLIAPRGYFKIRNGKS
>A/Catalonia/NSVH101999721/2023|Original|EPI2324576|2023-01-16
TLEFKNESFNWTGVKQNGTSSACKRGSSNSFFSRLNWLTHLNNIYPAQNVTMPNKEQFDKLYIWGVHHPDTDKNQISLFAQSSGRITVSTKRSQQAVIPNIGSRPRIRDIPSRISIYWTIVKPGDILLINSTGNLIAPRGYFKIRNGKS
>A/Catalonia/NSVH101994946/2023|Original|EPI2324552|2023-01-09
TLEFKNERFNWTGVKQNGTSSACKRGSSSSFFSRLNWLTSLNNIYPAQNVTMPNKEQFDKLYIWGVHHPDTDKNQISLFAQSSGRITVSTKRSQQAVIPNIGSRPRIRDIPSRISIYWTIVKPGDILLINSTGNLIAPRGYFKIRSGKS
>A/Montenegro/101668/2023|cs|EPI2370986|2023-01-08
TLEFKNESFNWTGVKQDGTSSACKRGSSSSFFSRLNWLTSLNNIYPAQNVTMPNKEQFDKLYIWGVHHPDTDKNQISLFAQSSGRITVSTKRSQQAVIPNIGSRPRIRDIPSRISIYWTIVKPGDILLINSTGNLIAPRGYFKIRSGKS
>A/Victoria/12/2023|SIAT1|EPI2397556|2023-01-04
TLEFKNESFNWTGVKQNGTSSACIRGSSSSFFSRLNWLTSLNNIYPAQNVTMPNKEQFDKLYIWGVHHPDTDKNQISLFSQSSGRITVSTKRSQQAVIPNIGSRPRIRDIPSRISIYWTIVKPGDILLINSTGNLIAPRGYFKIRSGKS
>A/Ayutthaya/P173/2023|Original|EPI2312159|2023-01-13
TLEFKNESFNWTGVKQNGTSSACIRGSSSSFFSRLNWLTSLNNIYPAQNVTMPNKEQFDKLYIWGVHHPDTDKNQFSLFAQSSGRITVSTKRSQQAVIPNIGSRPRVRDIPSRISIYWTIVKPGDILLINSTGNLIAPRGYFKIQSGKS
>A/Japan/14074/2023|Original|EPI2416785|2023-01-22
TLEFKNESFNWAGVKQNGASSACIRGSSSSFFSRLNWLTSLNNIYPAQNVTMPNKEQFDKLYIWGVHHPDTDKNQFSLFAQSSGRITVSTKRSQQAVIPNIGSRPRVRDIPSRISIYWTIVKPGDILLINSTGNLIAPRGYFKIRSGKS
>A/Japan/14073/2023|Original|EPI2416777|2023-01-10
TLEFKNESFNWTGVKQNGTSSACKRGSSSSFFSRLNWLTSLNNIYPAQNVTMPNKEQFDKLYIWGVHHPDTDKNQFSLFAQSSGRITVSTKRSQQAVIPNVGSRPRVRDIPSRISIYWTIVKPGDILLINSTGNLIAPRGYFKIRSGKS
>A/Germany/14055/2023|Original|EPI2416661|2023-01-11
TLEFKNESFNWTGVKQNGTSSACKRGSSSSFFSRLNWLTHLNNIYPAQNVTMPNKEQFDKLYIWGVHHPDTDKNQISLFAQSSGRITVSTKRSQQAVISNIGSRPRIRDIPSRISIYWTIVKPGDILLINSTGNLIAPRGYFKIRNGKS
>A/Germany/14054/2023|Original|EPI2416654|2023-01-10
TLEFKNESFNWTGVKQNGTSSACKRGSSSSFFSRLNWLTSLNNIYPAQNVTMPNKEQFDKLYIWGVHHPDTDKNQISLFAQSSGRITVSTKRNQQAVIPNIGSRPRIRDIPSRISIYWTIVKPGDILLINSTGNLIAPRGYFKIRSGKS
>A/Germany/14053/2023|Original|EPI2416646|2023-01-10
TLEFKNESFNWTGVKQNGTSSACKRGSSSSFFSRLNWLTHLNNIYPAQNVTIPNKEQFDKLYIWGVHHPDTDKNQISLFAQSSGRITVSTKRSQQAVIPNIGSRPRIRDIPSRISIYWTIVKPGDMLLINSTGNLIAPRGYFKIRNGKS
>A/Ceuta/286/2023|Clinical_Specimen|EPI2441054|2023-01-08
TLEFKIESFNWTGVKQNGTSSACKRGSSSSFFSRLNWLTHLNNIYPAQNVTMPNKEQFDKLYIWGVHHPDTDKNQISLFAQSSGRITVSTKRSQQAVIPNIGSRPRIRDIPSRISIYWTIVKPGDILLINSTGNLIAPRGYFKIRNGKS
>A/Maryland/IVYG43Q05O8/2023|ORI|EPI2419460|2023-01-11
TLEFENESFNWTGVKQNGTSSACKRGSSSSFFSRLNWLTSLNNIYPAQNVTMPNKEQFDKLYIWGVHHPDTDKNQISLFAQSSGRITVSTKRSQQAVIPNIGSRPRIRDIPSRISIYWTIVKPGDILLINSTGNLIAPRGYFKIRSGKS
>A/Massachusetts/IVYG43Q04W8/2023|ORI|EPI2419444|2023-01-10
TLEFKNESFNWTGVKQNGTSYACKRGSSSSFFSRLNWLTSLNNIYPAQNVTMPNKEQFDKLYIWGVHHPDTDKNQISLFAQSSGRITVSTKRSQQAVIPNIGSRPRIRDIPSRISIYWTIVKPGDILLINSTGNLIAPRGYFKIRSGKS
>A/Utah/IVYG43P99A4/2023|ORI|EPI2418799|2023-01-03
TLEFKNESFNWTGVKQNGTSSACKRGSSSSFFSRLNWLTHSNNIYPAQNVTMPNKEQFDKLYIWGVHHPDTDKNQISLFAQSSGRITVSTKRSQQAVIPNIGSRPRIRDIPSRISIYWTIVKPGDILLINSTGNLIAPRGYFKIRSGKS
>A/Iowa/IVYG43P93Y0/2023|ORI|EPI2418446|2023-01-01
TLEFKNESFNWTGVKQNGTSSACKRGSSSSFFSRLNWLTSLNNIYPAQNVTMPNNEQFDKLYIWGVHHPDTDKNQISLFAQSSGRITVSTKRSQQAVIPNIGSRPRIRDIPSRISIYWTIVKPGDILLINSTGNLIAPRGYFKIRSGKS
>A/Beirut/88/2023|cs|EPI2371003|2023-01-10
TLEFKNESFNWTGVKQNGTSSACKKGSSSSFFSRLNWLTSLNNIYPAQNVTMPNKEQFDKLYIWGVHHPDTDKNQFSLFAQSSGRITVSTKRSQQAVIPNIGSRPRVRDIPSRISIYWTIVKPGDILLINSTGNLIAPRGYFKIRSGKS
>A/Metn/S0077/2023|cs|EPI2370994|2023-01-12
TLEFKNESFNWTGVKQNGTSSACKRGSSSSFFSRLNWLTHLNNIYPAQNVTMPNKEQFDKLYIWGVHHPDTDKNQISLFAQSSGRITVSTKRSQQAVIPNIGSKPRIRDIPSRISIYWTIVKPGDMLLINSTGNLIAPRGYFKIRSGKS
>A/Netherlands/10069/2023|Original|EPI2318200|2023-01-11
TLEFKDESFNWTGVKQNGTSSACKRGSSSSFFSRLNWLTSLNNIYPSQNVTMPNKEQFDKLYIWGVHHPDTDKNQFSLFAQSSGRITVSTKRSQQAVIPNIGSRPRVRDIPSRISIYWTIVKPGDILLINSTGNLIAPRGYFKIRSGKS
>A/Netherlands/10048/2023|Original|EPI2303036|2023-01-02
TLEFKNENFNWTGVKQNGTSSACKRGSSSSFFSRLNWLTSLNNIYPAQNVTMPNKEQFDKLYIWGVHHPDTDKNQISLFAQSSGRITVSTKRSQQAVIPNIGSRPRIRDIPSRISIYWTIVKPGDILLINSTGNLIAPRGYFKIRSGKS
>A/Sachsen-Anhalt/3/2023|Original|EPI2424898|2023-01-01
TLEFKNESFNWTGVKQNGTSSACKRGSSSSFFSRLNWLTHLNNIYPAQNVTMPNKEQFDKLYIWGVHHPDTDKNQISLFAQSSGRITVSTKRSQQAVIPNIGSRPRIRDIPSRISIYWTIVKPGDILLINSTGNLIAPRGYFKIRNGRS
>A/Thessaloniki/59/2023|Cs|EPI2337672|2023-01-10
TLEFKNESFNWTGVKQNGASSACKRGSSSSFFSRLNWLTHLNNIYPAQNVTMPNKEQFDKLYIWGVHHPDTDKNQISLFAQSSGRITVSTRRSQQAVIPNIGSRPRIRDIPSRISIYWTIVKPGDILLINSTGNLIAPRGYFKIRNGKS
>A/France/ARA-HCL023009058501/2023||EPI2357491|2023-01-15
TLEFKNESFNWTGVKQNGTSSACKRGSSSSFFSRLNWLTHLNNIYPAQNVTMPNKEQFDKLYIWGVHHPDTDKNQIFLFAQSSGRITVSTKRSQQAVIPNIGSRPRIRDIPSRISIYWTIVKPGDILLINSTGNLIAPRGYFKIRNGKS
>A/France/ARA-HCL023007513601/2023||EPI2357380|2023-01-12
TLEFKNEGFNWTGVKQNGTSSACKRGSSSSFFSRLNWLTHLNNIYPAQNVTMPNKEQFDKLYIWGVHHPDTDKNQISLFAQSSGRITVSTKRSQQAVIPNIGSRPRIRDIPSRISIYWTIVKPGDMLLINSTGNLIAPRGYFKIRSGKS
>A/France/ARA-HCL023004279301/2023||EPI2357069|2023-01-07
TLEFKNESFNWTGVKQNGASSACIRGSSSSFFSRLNWLTSLNNIYPAQNVSMPNKEQFDKLYIWGVHHPDTDKNQISLFAQSSGRITVSTKRSQQAVIPNIGSRPRIRDIPSRISIYWTIVKPGDILLINSTGNLIAPRGYFKIRSGKS
>A/France/ARA-HCL023002870501/2023||EPI2356933|2023-01-03
TLEFKNESFNWTGVKQNGASSACKRGSSSSFFSRLNWLTSLNNIYPAQNVTMPNKEQFDKLYIWGVHHPDTDKNQISLFAQSSGRITVSTKRSQQAVIPNIGSRPRIRDIPSRISIYWTIVKPGDILLINSTGNLIAPRGYFKIRSGKS
>A/France/ARA-HCL023001573101/2023||EPI2356813|2023-01-03
TLEFKNERFNWTGVKQNGTSSACKRGSSSSFFSRLNWLTHLNNIYPAQNVTMPNKEQFDKLYIWGVHHPDTDKNQISLFAQSSGRITVSTKRSQQAVIPNIGSRPRIRDIPSRISIYWTIVKPGDILLINSTGNLIAPRGYFKIRNGKS
>A/France/ARA-HCL023001422101/2023||EPI2356781|2023-01-03
TLEFKNESFNWTGVKQNGASSACKRGSSSSFFSRLNWLTHLNNIYPAQNVTMPNKEQFDKLYIWGVHHPDTDKNQISLFAQSSGRITVSTKRSQQAVIPNIGSRPKIRDIPSRISIYWTIVKPGDILLINSTGNLIAPRGYFKIRNGKS
>A/France/ARA-HCL023000916301/2023||EPI2356693|2023-01-02
TLEFKNESFNWTGVKQNGTSSACKRGSSSSFFSRLNWLTHLNNIYPAQNVTMPNKEQFDKLYIWGVHHPDTDKNQISLFAQSSGRITVSTKRSQQAIIPNIGSRPRIRDIPSRISIYWTIVKPGDILLINSTGNLIAPRGYFKIRNGKS
>A/France/ARA-HCL023000902701/2023||EPI2356677|2023-01-02
TLEFKNESFNWTGVKQNGASSACKRGSSSSFFSRLNWLTHLNNIYPAQNVTMPNKEQFDKLYIWGVHHPDTDKNQIFLFAQSSGRITVSTKRSQQAVIPNIGSRPRIRDIPSRISIYWTIVKPGDILLINSTGNLIAPRGYFKIRNGKS
>A/France/ARA-HCL023000641001/2023||EPI2356653|2023-01-02
TLEFKNESFNWTGVKQNGTSSACKRGSSSSFFSRLNWLTSLNNIYPAQNVTMPNKEQFDKLYIWGIHHPDTDKNQFSLFAQSSGRITVSTKRSQQAVIPNIGSRPRVRDIPSRISIYWTIVKPGDILLINSTGNLIAPRGYFKIRSGKS
>A/France/ARA-HCL023000119501/2023||EPI2356565|2023-01-01
TLEFKNESFNWTGVKQNGTSSACKRGSSSSFFSRLNWLTSLNNIYPAQNVTMPNKEQFDKLYIWGVHHPDTDKNQVSLFAQSSGRITVSTKRSQQAVIPNIGSRPRIRDIPSRISIYWTIVKPGDILLINSTGNLIAPRGYFKIRSGKS
>A/England/230320166/2023|original|EPI2409630|2023-01-03
TLEFKNESFNWTGVKQNGTSSACKRGSSSSFFSRLNWLTSLNYIYPAQNVTMPNKEQFDKLYIWGVHHPDTDKNQISLFAQSSGRITVSTKRSQQAVIPNIGSRPRIRDIPSRISIYWTIVKPGDILLINSTGNLIAPRGYFKIRNGKS
>A/England/230280257/2023|original|EPI2409446|2023-01-11
TLEFKNESFNWTGVKQNGTSSACKRGSSSSFFSRLNWLTSLNNIYPAQNVTMPNKEQFDKLYIWGVHHPDTDRNQISLFAQSSGRITVSTKRSQQAVIPNIGSRPRIRDIPSRISIYWTIVKPGDILLINSTGNLIAPRGYFKIRSGKS
>A/England/230280247/2023|original|EPI2409406|2023-01-13
TLEFKIESFNWTGVKQNGTSSACKRGSSSSFFSRLNWLTSLNNIYPAQNVTMPNKEQFDKLYIWGVHHPDTDKNQFSLFAQSSGRITVSTKRSQQAVIPNIGSRPRVRDIPSRISIYWTIVKPGDILLINSTGNLIAPRGYFKIRSGKS
>A/England/230240246/2023|original|EPI2409342|2023-01-05
TLEFKNESFDWTGVKQNGTSSACKRGSSSSFFSRLNWLTSLNNIYPAQNVTMPNKEQFDKLYIWGVHHPDTDKNQISLFAQSSGRITVSTKRSQQAVIPNIGSRPRIRDIPSRISIYWTIVKPGDILLINSTGNLIAPRGYFKIRSGKS
>A/England/230240199/2023|original|EPI2409286|2023-01-04
TLEFKNESFNWTGVKQNGTSSACKRGSSSSFFSRLNWLTSLNNIYPAQNVTMPNKEQFDKLYIWGVHHPDTDKNQISLFAQSSGRITVSTKRSQQAVIPNIGYRPRIRDIPSRISIYWTIVKPGDILLINSTGNLIAPRGYFKIRSGKS
>A/England/230160226/2023|original|EPI2409030|2023-01-05
TLEFKNEGFNWTGVKQNGTSSACKRGSSSSFFSRLNWLTSLNNIYPAQNVTMPNKEQFDKLYIWGVHHPDTDKNQISLFAQSSGRITVSTKRSQQAVIPNIGSRPRIRDIPSRISIYWTIVKPGDILLINSTGNLIAPRGYFKIRNGKS
>A/England/230280260/2023|original|EPI2408111|2023-01-11
TLEFKNENFNWTGVKQNGTSSACKRGSSSSFFSRLNWLTHLNNIYPAQNVTMPNKEQFDKLYIWGVHHPDTDKNQISLFAQSSGRITVSTKRSQQAVIPNIGSRPRIRDIPSRISIYWTIVKPGDMLLINSTGNLIAPRGYFKIRSGKS
>A/England/230220230/2023|original|EPI2408095|2023-01-06
TLEFKNESFNWTGVKQNGTSSACIRGSSSSFFSRLNWLTSLNNIYPAQNVTMPNKEQFDKLYIWGVHHPNTDKNQISLFAQSSGRITVSTKRSQQAVIPNIGSRPRIRGIPSRISIYWTIVKPGDILLINSTGNLIAPRGYFKIRSGKS
>A/England/230200601/2023|original|EPI2408086|2023-01-05
TLEFKIESFNWTGVKQNGTSSACKRGSSSSFFSRLNWLTSLNNIYPAQNVTMPNKEQFDKLYIWGVHHPDTDKNQISLFAQSSGRITVSTKRSQQAVIPNIGSRPRIRDIPSRISIYWTIVKPGDILLINSTGNLIAPRGYFKIRSGKS
>A/England/230200166/2023|original|EPI2395746|2023-01-05
TLEFKNESFNWTGVKQNGTSSACKRGSSSSFFSRLNWLTSLNNIYPAQNVTMPNKEQFDKLYIWGVHHPDTDKNQISLFAQSSGRITVSTKRSQQAVIPNIGSRPRVRDIPSRISIYWTIVKPGDILLINSTGNLIAPRGYFKIRSGKS
>A/Saskatchewan/SKFLU289162/2022||EPI2293437|2023-01-01
TLEFKNESFNWTGVKQNGTSSACKRGSSSSFFSRLNWLTSLNNIYPAQNVTMPNKEQFDKLYIWGVHHPDTDKNQIFLFAQSSGRITVSTKRSQQAVIPNIGSRPRIRDIPSRISIYWTIVKPGDILLINSTGNLIAPRGYFKIRSGKS
>A/Saskatchewan/SKFLU289064/2022||EPI2293417|2023-01-01
TLEFKNESFNWTGVKQNGTSSACIRGSSSSFFSRLNWLTSLNNIYPAQNVTMPNKEQFDKLYIWGVHHPDTDKNQIFLFAQSSGRITVSTKRSQQAVIPNIGSRPRIRDIPSRISIYWTIVKPGDILLINSTGNLIAPRGYFKIRSGKS
>A/Manitoba/RV00102/2023|P2|EPI2343328|2023-01-18
TLEFKNESFNWTGVKQNGTSSACKRGSSSSFFSRLNWLTHLNNIYPAQNVAMPNKEQFDKLYIWGVHHPDTDKNQISLFAQSSGRITVSTKRSQQSVIPNIGSRPRIRDIPSRISIYWTIVKPGDMLLINSTGNLIAPRGYFKIRSGKS
>A/Manitoba/RV00100/2023|P2|EPI2343326|2023-01-11
TLEFKNESFNWTGVKQNGTSSACKRGSSSSFFSRLNWLTHLNNIYPAQKVTMPNKEQFDKLYIWGVHHPDTDKNQISLFAQSSGRITVSTKRSQQAVIPNIGSRPRIRDIPSRISIYWTIVKPGDILLINSTGNLIAPRGYFKIRSGKS
>A/India/GIHSN-HCL023021265301/2023||EPI2386939|2023-01-12
TLEFKNESFNWTGVKQNGTSSACKRGSSSSFFSRLNWLTSLNNIYPAQNVTMPNKEQFDKLYIWGVHHPDTDKNQFSLFAQSSGRITVSTKRNQQAVIPNIGSRPRVRDIPSRISIYWTIVKPGDILLINSTGNLIAPRGYFKIRSGKS
>A/Netherlands/10142/2023|Original|EPI2318310|2023-01-12
TLEFKNESFNWTGVKQNGTSFACKRGSSSSFFSRLNWLTSLNNIYPAQNVTMPNKEQFDKLYIWGVHHPDTDKNQISLFAQSSGRITVSTKRSQQAVIPNIGSRPRIRDIPSRISIYWTIVKPGDILLINSTGNLIAPRGYFKIRSGKS
>A/Netherlands/10095/2023|Original|EPI2302916|2023-01-04
TLEFKNESFNWTGVKQNGTSSACKRGSSSSFFSRLNWLTSLNNIYPAQNVTMPNKEQFDKLYIWGVHHPDTDKNQISLFAQSSGRITVSTKRSQQAVIPNIGSRPRIRDIPSRISIYWTIVKPGDILVINSTGNLIAPRGYFKIRSGKS
>A/Catalonia/NSVH198263820/2023|Original|EPI2295595|2023-01-05
TLEFKNESFNWTGVKQNGTSSACKRGSSSSFFSRLNWLTHLNNIYPAQNVTMPNKEQFDKLYIWGVHHPDTEKNQISLFAQSSGRITVSTKRSQQAVIPNIGSRPRIRDIPSRISIYWTIVKPGDILLINSTGNLIAPRGYFKIRNGKS
>A/Sao_Paulo/IAL/C10381/2023|Original|EPI2412559|2023-01-05
TLEFKNESFNWTGVKQNGTSSACKRGSSSSFFSRLNWLTHLNNIYPAQNVTMPNKEQFDKLYIWGVHHPDTDKNQISLFAQSSGRITVSTKRSQQAVVPNIGSRPRIRDIPSRISIYWTIVKPGDILLINSTGNLIAPRGYFKIRSGKS
>A/Melilla/425/2023|Clinical_Specimen|EPI2441262|2023-01-24
TLEFKNESFNWTGVKQNGTSSACKRGSSSSFFSRLNWLTSLNNIYPAQNVTMPNKEQFDKLYIWGVHHPDTDKNQISLFAQSPGRITVSTKRSQQAVIPNIGSRPRIRDIPSRISIYWTIVKPGDILLINSTGNLIAPRGYFKIRSGKS
>A/Valencia/VAHNSI-GIHSN-07_3689/2023|Direct_sequencing|EPI2323232|2023-01-02
TLEFKNESFNWTGVKQNGTSSACKRGSSSSFFSRLNWLTHLNNIYPAQNVTMPNKEQFDKLYIWGVHHPDTDKNQISLFAQSSGRITVSTKRSQQAVIPNIGSRPRIRDIPSRISIYWTIVKPGDILLINSTGNLIAPRGYFKIQNGKS
>A/Catalonia/NSVH198264305/2023|Original|EPI2312356|2023-01-12
TLEFKNESFNWTGVKQNGTSSACKRGSSSSFFSRLNWLTSLNNIYPAQNVTMPNKEQFDKLYIWGVHHPDTDKNQISLFAQSSGRITVSTKRSQQSVIPNIGSRPRIRDIPSRISIYWTIVKPGDILLINSTGNLIAPRGYFKIRSGKS
>A/ROMANIA/544432/2023|MDCK-SIAT|EPI2434308|2023-01-04
TLEFKNESFNWTGVKQNGASSACKRGSSSSFFSRLNWLTHLNNIYPAQNVTMPNKEQFDKLYIWGVHHPDTDKNQISLFAQSSGRITVSTKRSQQAVIPNIGSRPRIRDIPSRISIYWTIVKPGDILLINSTGNLIAPRGYYKIRNGKS
>A/Romania/544528/2023|MDCK-SIAT|EPI2381470|2023-01-06
TLEFKNESFNWTGVKQNGTSSACKRGSSSSFFSRLNWLTSLNNIYPAQNVTMPNKEQFDKLYIWGVHHPGTDKNQISLFAQSSGRITVSTKRSQQAVIPNIGSRPRIRDIPSRISIYWTIVKPGDILLINSTGNLIAPRGYFKIRSGKS
>A/Ashgabad/167S/2023|Original|EPI2414230|2023-01-01
TLEFKNESFNWIGVKQNGTSSACKRGSSSSFFSRLNWLTSLNNIYPAQNVTMPNKEQFDKLYIWGVHHPDTDKNQFSLFAQSSGRITVSTKRSQQAVIPNIGSRPRVRDIPSRISIYWTIVKPGDILLINSTGNLIAPRGYFKIRSGKS
>A/Ashgabad/40S/2023|Original|EPI2414222|2023-01-05
TLEFKNESFNWTGVKQNGTSSACIRGSSSSFFSRLNWLTHLNNIYPAQNVTMPNKEQFDKLYIWGVHHPDTDKNQISLFAQSSGRITVFTKRSQQTVIPNIGSRPRIRDIPSRISIYWTIVKPGDILLINSTGNLIAPRGYFKIRSGKS
>A/Sydney/3/2023|SIAT1|EPI2397562|2023-01-05
TLEFKDESFNWTGVKQNGTSSACKRGSSSSFFSRLNWLTSLNNIYPAQNVTMPNKEQFDKLYIWGVHHPDTDKNQFSLFAQSSGRITVSTKRSQQAVIPNIGSRPRVRDIPSRISIYWTIVKAGDILLINSTGNLIAPRGYFKIRSGKS
>A/Gyeongnam/513/2023||EPI2384261|2023-01-02
TLEFKNESFNWTGVKQNGTSSACKRGSSNSFFSRLNWLTSLNNIYPAQNVTMPNKEQFDKLYIWGVHHPDTDKNQFSLFAQSSGRITVSTKRSQQAVIPNIGSRPRVRDIPSRISIYWTIVKPGDILLINSTGNLIAPRGYFKIRSGKS
>A/ComunidadValenciana/504/2023|Clinical_Specimen|EPI2441182|2023-01-31
TLEFKNERFNWTGVKQNGASSACKRGSSSSFFSRLNWLTHLNNIYPAQNVTMPNKEQFDKLYIWGVHHPDTDKNQISLFAQSSGRITVSTKRSQQAVIPNIGSRPRIRDIPSRISIYWTIVKPGDILLINSTGNLIAPRGYFKIRNGKS
>A/Gyeongnam/524/2023||EPI2404659|2023-01-16
TLEFKNESFNWTGVKQNGTSSACKRGSSGSFFSRLNWLTSLNNIYPAQNVTMPNKEQFDKLYIWGVHHPDTDKNQFSLFAQSSGRITVSTKRSQQAVIPNIGSRPRVRDIPSRISIYWTIVKPGDILLINSTGNLIAPRGYFKIRSGKS
>A/Gwangju/535/2023||EPI2404611|2023-01-09
TLEFKNESFNWTGVKQNGTSSACKRGPSSSFFSRLNWLTSLNNIYPAQNVTMPNKEQFDKLYIWGVHHPDTDKNQFSLFAQSSGRITVSTKRSQQAVIPNIGSRPRVRDIPSRISIYWTIVKPGDILLINSTGNLIAPRGYFKIRSGKS
>A/Daejeon/543/2023||EPI2404560|2023-01-03
TLEFKNESFNWTGVKQTGTSSACKRGSSSSFFSRLNWLTHLNNIYPAQNVTMPNKEQFDKLYIWGVHHPDTDKNQISLFAQSSGRITVSTKRSQQAVIPNIGSRPRIRDIPSRISIYWTIVKPGDILLINSTGNLIAPRGYFKIRNGKS
>A/Chungbuk/674/2023||EPI2404524|2023-01-16
TLEFKNESFNWTGVKQNGTSSACKRGSSSSFFSRLNWLTSLNNIYPAQNVTMPNKEQFDKLYIWGVHHPDTDKNQFSLFAQSSGRITVSTKRSQQAVIPNIGSRPRVRDIPSRISIYWTIVKPGDILLINSTGNLIAPRGYFKIQSGKS
>A/Andalucia/PMC-00001/2023|Original|EPI2440114|2023-02-03
TLEFKNESFNWTGVKQNGTSSACIRGSSSSFFSRLNWLTSLNNIYPAQNVSMPNKEQFDKLYIWGVHHPDTDKNQISLFAQSSGRITVSTKRSQQAVIPNIGSRPRIRDIPSRISIYWTIVKPGDILLINSTGNLIAPRGYFKIRSGKS
>A/SAPPORO/1/2023|MDCK_1_+hCK1|EPI2468105|2023-01-12
TLEFKNESFNWTGVKQNGASSACIRGSSSSFFSRLNWLTSLNNIYPAQNVTMPNKEQFDKLYIWGVHHPDTDKNQFSLFAQSSGRITVSTKRSQQAVIPNIGSRPRVRDIPSRISIYWTIVKPGDMLLINSTGNLIAPRGYFKIRSGKS
>A/Slovakia/23-1088/2023||EPI2469162|2023-01-24
TLEFKNESFNWTGVKQNGTSSACKRGSSSSFFSRLNWLTSLNNIYPAQNVTMPNKEQFDKLYIWGVHHPDTDKNQISLFAQSSGRITVSTKRSQQAVIPNIGSRPRIRDIPSRISIYWTIVKPGDILLINSTGNLIAPRGYFKIRGGKS
>A/Slovenia/47/2023|SIATx/SIAT1|EPI2461109|2023-01-04
TLEFKNESFNWTGVKQNGASSACKRGSNSSFFSRLNWLTHLNNIYPAQNVTMPNKEQFDKLYIWGVHHPDTDKNQISLFAQSSGRITVSTKRSQQAVIPNIGSRPRIRDIPSRISIYWTIVKPGDILLINSTGNLIAPRGYFKIRNGKS
>A/Burgos/5/2023|SIAT1/SIAT1|EPI2465682|2023-01-07
TLEFKNESFNWTGVKQNGASSACIRGSSSSFFSRLNWLTSLNNIYPAQNVSMPNKEQFDKLYIWGVHHPDTDKNQISLFAQSSGRITVSTKRSQQAVIPNIGSRPRIRDIPSRISIYWTIVKPGDILSINSTGNLIAPRGYFKIRSGKS
>A/KANAGAWA/AC2202/2023|hCK_0_+1|EPI2468232|2023-02-06
TLEFKNESFNWTGVKQNGASSACIRGSSSSFFSRLNWLTSLNNIYPAQNVTMPNKEQFDKLYIWGVHHPDTDKNQFSLFAQSPGRITVSTKRSQQAVIPNIGSRPRVRDIPSRISIYWTIVKPGDILLINSTGNLIAPRGYFKIRSGKS
>A/KANAGAWA/IC2205/2023|hCK_0_+2|EPI2468200|2023-01-14
TLEFKNESFNWTGVKQNGASSACIRGSSSSFFSRLNWLTSLNNIYPAQNVTMPNKEQFDKLYIWGVHHPDTDKNQFSLFAQSSGRITVSTKRSQQAVIPTIGSRPRVRDIPSRISIYWTIVKPGDILLINSTGNLIAPRGYFKIRSGKS
>A/Netherlands/01142/2023|Original|EPI2472277|2023-03-03
TLEFKNESFNWTGVKQNGTSSACKRGSSSSFFSRLNWLTSLNNIYPAQNVTMPNKEQFDKLYIWGVHHPDTDKNQISLFAQSSGRITVSTKRSQQAVIPNIGSRPKIRDIPSRISIYWTIVKPGDILLINSTGNLIAPRGYFKIRSGKS
>A/Netherlands/00983/2023|Original|EPI2455864|2023-02-27
TLEFKNESFNWTGVKQNGASSACKRGSSSSFFSRLNWLTHLNNIYPAQNVTMPNKEQFDKLYIWGVHHPDTDKNQISLFAQSSGRITVSTKRSQQAVIPNIGSRPRIRDIPSRISIYWTIVKSGDILLINSTGNLIAPRGYFKIRNGKS
>A/Norway/02257/2023|Clinical_Specimen|EPI2451485|2023-02-06
TLEFKNESFNWTGVKQNGTSSACKRGSSSSFFSRLNWLTSLNNIYPAQNVTMPNKEQFDKLYIWGVHHPDTDKNQISLFAQSSGRITVSTKRSQQAVIPNIGSRPRIRDIPSRISIYWTIVKPGDILLINSTGNLIAPRGYFRIRSGKS
>A/Norway/02414/2023|Clinical_Specimen|EPI2451383|2023-02-10
TLEFKNESFNWTGVKQNGTSSACKRGSSSSFFSRLNWLTHLNNIYPAQNVTMPNKEQFDKLYIWGVHHPDTDKNQISLFAQSSGRITVSTKRSQQAVIPNIGSRPRIRDIPSRISIYWTVVKPGDILLINSTGNLIAPRGYFKIRNGKS
>A/Florida/10/2023|S1|EPI2463924|2023-01-09
TLEFKNESFNWTGVKQNGTSSACKRGSSSSFFSRLNWLTHLNNIYPAQNVTMPNKEQFDKLYIWGVHHPDTDKNQISLFAQSSGRITVSTQRSQQAVIPNIGSRPRIRDIPSRISIYWTIVKPGDILLINSTGNLIAPRGYFKIRSGKS
>A/Florida/08/2023|Original|EPI2444441|2023-01-09
TLEFKNESFNWTGVKQNGTSSACKRGASSSFFSRLNWLTHLNNIYPAQNVTMPNKEQFDKLYIWGVHHPDTDKNQISLFAQSSGRITVSTKRSQQAVIPNIGSRPRIRDIPSRISIYWTIVKPGDILLINSTGNLIAPRGYFKIRSGKS
>A/New_Jersey/28/2023|S1|EPI2444956|2023-01-27
TLEFKNESFNWIGVKQNGKSSACKRGSSNSFFSRLNWLTSLNNIYPAQNVTMPNKEQFDKLYIWGVHHPDTDKNQFSLFAQSSGRITVSTKRSQQAVIPNIGSRPRIRDIPSRISIYWTIVKPGDILLINSTGNLIAPRGYFKIRSGKS
>A/Norway/03038/2023|Clinical_Specimen|EPI2474518|2023-02-26
TLEFKNESFNWTGVKQNGTSSACKRGSNSSFFSRLNWLTSLNNIYPAQNVTMPNKEQFDKLYIWGVHHPDTDKNQISLFAQSSGRITVSTKRSQQAVISNIGSRPRIRDIPSRISIYWTIVKPGDILLINSTGNLIAPRGYFKIRSGKS
>A/Norway/03245/2023|Clinical_Specimen|EPI2474432|2023-02-22
TLEFKNESFSWTGVKQNGASSACKRGSSSSFFSRLNWLTHLNNIYPAQNVTMPNKEQFDKLYIWGVHHPDTDKNQISLFAQSSGRITVSTKRSQQAVIPNIGSRPRIRDIPSRISIYWTIVKPGDILLINSTGNLIAPRGYFKIRNGKS
>A/CastillaLaMancha/584/2023|Clinical_Specimen|EPI2477747|2023-01-31
TLEFKNESFNWTGVKQNGTSSACKRGSSSSFFSRLNWLTHLNNIYPAQNVTMPNKEQFDKLYIWGVHHPDTDKNQISLFGQSSGRITVSTKRSQQAVIPNIGSRPRIRDIPSRISIYWTIVKPGDILLINSTGNLIAPRGYFKIRNGKS
>A/CastillaLaMancha/413/2023|Clinical_Specimen|EPI2477624|2023-01-21
TLEFKNESFNWTGVKQNGTSSACKRGSSSSFFSRLNWLTHLNNMYPAQNVTMPNKEQFDKLYIWGVHHPDTDKNQISLFAQSSGRITVSTKGSQQAVIPNIGSRPRIRDIPSRISIYWTIVKPGDILLINSTGNLIAPRGYFKIRNGKS
>A/Guyane/017/2023|Original|EPI2442798|2023-01-11
TLEFKNESFNWTGVKQNGTSSACKRGSSSSFFSRLNWLTSLNNIYPAQNVTMPNKEQFDKLYIWGVHHPDTDKNQISLFAQSSGRITVSTQRSQQAVIPNIGSRPRIRDIPSRISIYWTIVKPGDILLINSTGNLIAPRGYFKIRSGKS
>A/Greece/ILI_249/2023|cs|EPI2465730|2023-01-04
TLEFKNESFNWTGVKQNGTSSACKRGSSSSFFSRLNWLTHFNNIYPAQNVTMPNKEQFDKLYIWGVHHPDTDKNQISLFAQSSGRITVSTKRSQQAVIPNIGSRPRIRDIPSRISIYWTIVKPGDILLINSTGNLIAPRGYFKIRNGKS
>A/HYOGO/2014/2023|MDCK_1_+hCK1|EPI2468342|2023-01-06
TLEFKNESFNWTGVKQNGTSSACKRGSSSSFFSRLNWLTSLNNIYPAQNVTMPNKEQFDKLYIWGVHHPDTDKNQISLFAQSSGRITVSTKRSQQAVIPNIGSRPRIRDIPSRISVYWTIVKPGDILLINSTGNLIAPRGYFKIRSGKS
>A/EHIME/9/2023|MDCK_2_+hCK1|EPI2479352|2023-01-23
TLEFKNERFNWTGVKQNGTSSACKRGSSSSFFSRLNWLTSLNNIYPAQNVTMPNKEQFDKLYIWGVHHPDTDKNQFSLFAQSSGRITVSTKRSQQAVIPNIGSRPRVRDIPSRISIYWTIVKPGDILLINSTGNLIAPRGYFKIRSGKS
>A/Maryland/04/2023|Original|EPI2444742|2023-01-05
TLEFKNESFNWTGVKQNGTSSACKRGSSSSFFSRLNWLTHLNNIYPAQNVTMPNKEQFDKLYIWGVHHPDTDKNQISLFAQSSGKITVSTKRSQQAVIPNIGSRPRIRDIPSRISIYWTIVKPGDILLINSTGNLIAPRGYFKIRSGKS
>A/Maryland/02/2023|Original|EPI2444634|2023-01-01
TLEFKNESFNWTGVKQNGASSACKRGSSSSFFSRLNWLTHLNNIYPAQNVTMPNKEQFDKLYIWGVHHPDTDKNQISLFAQSSGRITVSTKRSQQAVIPNIGSRPRIRDIPSRISIYWTIVKPGDILLINSTGNLIAPRGYFKIRSGKS
>A/Idaho/20/2023|S1|EPI2464014|2023-01-31
TLEFENESFNWTGVKQNGTSSACKRGSSSSFFSRLNWLTHLNNIYPAQNVTMPNKEQFDKLYIWGVHHPDTDKNQISLFAQSSGRITVSTKRSQQAVIPNIGSRPRIRDIPSRISIYWTIVKPGDILLINSTGNLIAPRGYFKIRSGKS
>A/Idaho/13/2023|Original|EPI2443546|2023-01-18
TLEFKNESFNWTGVKQNGKSSACKRGSSSSFFSRLNWLTHLNNIYPAQNVTMPNKEQFDKLYIWGVHHPDTDKNQISLFAQSSGRITVSTKRSQQAVIPNIGSRPRIRDIPSRISIYWTIVKPGDILLINSTGNLIAPRGYFKIRSGKS
>A/Idaho/12/2023|Original|EPI2443499|2023-01-17
TLEFKNESFNWTGVKQNGTSSACKRGSSSSFFSRLNWLTHLNNIYPAQNVTMPNKEQFDKLYIWGVHHPDTDKNQISLFAQSSGRITVSTKRSQQAVIPNIGSRPKIRDIPSRISIYWTIVKPGDILLINSTGNLIAPRGYFKIRSGKS
>A/Vermont/01/2023|Original|EPI2444833|2023-01-06
TLEFKNESFNWTGVKQNGKSSACKRGSSNSFFSRLNWLTSLNNIYPAQNVTMPNREQFDKLYIWGVHHPDTDKNQFSLFAQSSGRITVSTKRSQQAVIPNIGSRPRIRDIPSRISIYWTIVKPGDILLINSTGNLIAPRGYFKIRSGKS
>A/South_Carolina/01/2023|S1|EPI2445915|2023-01-12
TLEFKNESFNWTGVKQNGKSSACIRGSSSSFFSRLNWLTSLNNIYPAQNVTMPNKEQFDKLYIWGVHHPDTDKNQISLFAQSSGRITVSTKRSQQAVIPNIGSRPRIRDIPSRISIYWTIVKPGDILLINSTGNLIAPRGYFKIRSGKS
>A/Colorado/13/2023|S1|EPI2445865|2023-01-10
TLEFENESFNWTGVKQNGTSSACKRGSSSSFFSRLNWLTHLNNIYPAQNVTMPNKEQFDKLYIWGVHHPDTDKNQISLFAQSSGRITVSTKRSQQAVIPNIGSRPRIRDIPSRISIYWTIVKPGDILLINSTGNLIAPRGYFKIRNGKS
>A/Colorado/17/2023|Original|EPI2442174|2023-01-24
TLEFKNESFNWTGVKQNGTSSACKRGSSSSFFSRLNWLTHLNNIYPAQNVTMPNKEQFDKLYIWGVHHPDTDKNQVSLFAQSSGRITVSTKRSQQAVIPNIGSRPRIRDIPSRISIYWTIVKPGDILLINSTGNLIAPRGYFKIRSGKS
>A/Pennsylvania/09/2023|S1|EPI2445633|2023-01-09
TLEFKNESFNWTGVKQDGTSSACKRGSSSSFFSRLNWLTHLNNIYPAQNVTMPNKEQFDKLYIWGVHHPDTDKNQISLFAQSSGRITVSTKRSQQAVIPNIGSRPRIRDIPSRISIYWTIVKPGDILLINSTGNLIAPRGYFKIRSGKS
>A/Pennsylvania/19/2023|Original|EPI2443809|2023-01-19
TLEFKNESFNWTGVKQNGTSSACKRGSSSSFFSRLNWLTHLNNIYPAQNVTMPNKERFDKLYIWGVHHPDTDKNQISLFAQSSGRITVSTKRSQQAVIPNIGSRPRIRDIPSRISIYWTIVKPGDILLINSTGNLIAPRGYFKIRNGKS
>A/Oregon/19/2023|S1|EPI2463998|2023-01-19
TLEFKNESFNWTGVKQNGKSSACMRGSSSSFFSRLNWLTSLNNIYPAQNVTMPNKEQFDKLYIWGVHHPDTDKNQFSLFAQSSGRITVSTKRSQQAVIPNIGSRPRIRDIPSRISIYWTIVKPGDILLINSTGNLIAPRGYFKIRSGKS
>A/Oregon/05/2023|S1|EPI2445050|2023-01-05
TLEFKNESFNWTGVKQNGKSSACIRGSSNSFFSRLNWLTSLNNIYPAQNVTMPNKEQFDKLYIWGVHHPDTDKNQFSLFAQSSGRITVSTKRSQQAVIPNIGSRPRIRDIPSRISIYWTIVKPGDILLINSTGNLIAPRGYFKIRSGKS
>A/Oregon/08/2023|Original|EPI2443275|2023-01-10
TLEFKNESFNWTGVKQNGTSSACIRGSSNSFFSRLNWLTSLNNIYPAQNVTMPNKEQFDKLYIWGVHHPDTDKNQISLFAQSSGRITVSTKRSQQAVIPNIGSRPRIRDIPSRISIYWTIVKPGDILLINSTGNLIAPRGYFKIRSGKS
>A/Massachusetts/10/2023|Original|EPI2443674|2023-01-14
TLEFKNESFNWTGVKQNGTSSACKRGSNSSFFSRLNWLTHLNNIYPAQNVTMPNKEQFDKLYIWGVHHPDTDKNQISLFAQSSGRITVSTKRSQQAVIPNIGSRPRIRDIPSRISIYWTIVKPGDILLINSTGNLIAPRGYFKIRSGKS
>A/Missouri/12/2023|Original|EPI2469840|2023-01-28
TLEFKNESFNWTGVKQNGASSACKRGSSNSFFSRLNWLTHLNNIYPAQNVTMPNKEQFDKLYIWGVHHPDTDKNQISLFAQSSGRITVSTKRSQQAVIPNIGSRPRIRDIPSRISIYWTIVKPGDILLINSTGNLIAPRGYFKIRNGKS
>A/Michigan/09/2023|Original|EPI2442589|2023-01-06
TLEFKNESFNWTGVKQNGASSACKRGSSSSFFSRLNWLTHLNNIYPAQNVTIPNKEQFDKLYIWGVHHPDTDKNQISLFAQSSGRITVSTKRSQQAVIPNIGSRPRIRDIPSRISIYWTIVKPGDILLINSTGNLIAPRGYFKIRNGKS
>A/Wisconsin/07/2023|Original|EPI2445407|2023-01-13
TLEFKNESFNWTGVKQNGTSSACKRGSSSSFFSRLNWLTHLNNIYPAQNVTMPNKEQFDKLYIWGVHHPDTDKNQISLFAQSSGRITVSTKKSQQAVIPNIGSRPRIRDIPSRISIYWTIVKPGDILLINSTGNLIAPRGYFKIRSGKS
>A/South_Dakota/08/2023|Original|EPI2444335|2023-01-25
TLEFKNESFNWTGVKQNGTSSACKRGSSSSFFSRLNWLTHLNNIYPAQNVTMPNKEQFDKLYIWGVHHPDTDKNQISLFAQSSGRITVSTKRSQQAVIPNIGSRPRIRDIPSRISIHWTIVKPGDILLINSTGNLIAPRGYFKIRSGKS
>A/Rhode_Island/17/2023|Original|EPI2463916|2023-01-30
TLEFKNESFNWTGVKQNGTSSACIRGSSNSFFSRLNWLTSLNNIYPAQNVTMPNKEQFDKLYIWGVHHPDTDKNQFSLFAQSSGRITVSTKRSQQAVIPNIGSRPRIRDIPSRISIYWTIVKPGDILLINSTGNLIAPRGYFKIRSGKS
>A/Rhode_Island/03/2023|S1|EPI2445731|2023-01-07
TLEFKNESFNWTGVKQNGTSSACKRGSSSSFFSRLNWLTSLNNIYPAQNVTMPNKEQFDKLYIWGVHHPDTDKNQISLFAQSSGRITVSTKRSQQAVIPNIGSRPRIRDIPSRISIYWTIVKPGDTLLINSTGNLIAPRGYFKIRSGKS
>A/Rhode_Island/02/2023|Original|EPI2444897|2023-01-07
TLEFKNESFNWTGVKQNGTSSACKRGSSNSFFSRLNWLTHLNNIYPAQNVTMPNKEQFDKLYIWGVHHPDTDKNQISLFAQPSGRITVSTKRSQQAVIPNIGSRPRIRDIPSRISIYWTIVKPGDILLINSTGNLIAPRGYFKIRSGKS
>A/Ohio/02/2023|Original|EPI2444580|2023-01-07
TLEFKNESFNWTGVKQNGTSSACKKGSSNSFFSRLNWLTHLNNIYPAQNVTMPNKEQFDKLYIWGVHHPDTDKNQISLFAQSSGRITVSTKRSQQAVIPNIGSRPRIRDIPSRISIYWTIVKPGDILLINSTGNLIAPRGYFKIRSGKS
>A/Washington/07/2023|Original|EPI2443331|2023-01-13
TLEFKNESFNWTGVKQNGTSSACIRGSSSSFFSRLNWLTSLNNIYPAQNVTMPNKEQFDKLYIWGVHHPDTDKNQISLFAQSSGKITVSTKRSQQAVIPNIGSRPRIRDIPSRISIYWTIVKPGDILLINSTGNLIAPRGYFKIRSGKS
>A/Delaware/06/2023|S1|EPI2445723|2023-01-12
TLEFKTESFNWTGVKQNGASSACKRGSSSSFFSRLNWLTHLNNIYPAQNVTMPNKEQFDKLYIWGVHHPDTDKNQISLFAQSSGRITVSTKRSQQAVIPNIGSRPRIRDIPSRISIYWTIVKPGDILLINSTGNLIAPRGYFKIRNGKS
>A/Norway/03093/2023|Clinical_Specimen|EPI2474464|2023-02-24
TLEFKNESFNWTGVKQNGTSSACKRGSSSSFFNRLNWLTHLNNIYPAQNVTMPNKEQFDKLYIWGVHHPDTDKNQISLFAQSSGRITVSTKRSQQAVIPNIGSRPRIRDIPSRISIYWTIVKPGDILLINSTGNLIAPRGYFKIRNGKS
>A/Norway/01699/2023|Clinical_Specimen|EPI2451369|2023-01-27
TLEFKNESFNWTGVKQNGTSSACKRGSSSSFFSRLNWLTSLNNIYPAQNVTMPNKEQFDKLYIWGVHHPDTDKNQFSLFAQPSGRITVSTKRSQQAVIPNIGSRPRVRDIPSRISIYWTIVKPGDILLINSTGNLIAPRGYFKIRSGKS
>A/Baleares/570/2023|Clinical_Specimen|EPI2477553|2023-02-01
TLEFKNESFNWTGVKQNGTSFACKRGSSSSFFSRLNWLTHLNNIYPAQNVTMPNKEQFDKLYIWGVHHPDTEKNQISLFAQSSGRITVSTKRSQQAVIPNIGSRPRIRDIPSRISIYWTIVKPGDILLINSTGNLIAPRGYFKIRNGKS
>A/Extremadura/713/2023|MDCK|EPI2478047|2023-02-08
TLEFKNESFNWTGVKQNGTSSACKRGSSSSFFSRLNWLTSLNSIYPAQNVTMPNKEQFDKLYIWGVHHPDTDKNQISLFAQSSGRITVSTKRSQQAVIPNIGSRPRIRDIPSRISIYWTIVKPGDILLINSTGNLIAPRGYFKIRSGKS
>A/Extremadura/709/2023|MDCK|EPI2478023|2023-02-07
TLEFKNESFNWTGVKQNGTSSACKRGSSSSFFSRLNWLTHLNNIYPAQNVTMPNKEQFDKLYIWGVHHPDTDKNQISLFAQLSGRITVSTKRSQQAVIPNIGSRPRIRDIPSRISIYWTIVKPGDILLINSTGNLIAPRGYFKIRNGKS
>A/Extremadura/608/2023|Clinical_Specimen|EPI2477983|2023-02-01
TLEFKSESFNWTGVKQNGTSSACKRGSSSSFFSRLNWLTHLNNIYPAQNVTMPNKEQFDKLYIWGVHHPDTDKNQISLFGQSSGRITVSTKRSQQAVIPNIGSRPRIRDIPSRISIYWTIVKPGDILLINSTGNLIAPRGYFKIRNGKS
>A/Extremadura/530/2023|Clinical_Specimen|EPI2477935|2023-01-01
TLEFKNESFNWTGVKQNGTSSACKRGSSSSFFSRLNWLTSLNNIYPAQNVTMPNKEQFDKLYIWGVHHPDTDKNQISLFAQSSGRITVSTKRSQQAVIPSIGSRPRIRDIPSRISIYWTVVKPGDILLINSTGNLIAPRGYFKIRSGKS
>A/Montana/14/2023|Original|EPI2445819|2023-01-16
TLEFENESFNWTGVKQNGTSSACIRGSSSSFFSRLNWLTSLNNIYPAQNVTMPNKEQFDKLYIWGVHHPDTDKNQISLFAQSSGRITVSTKRSQQAVIPNIGSRPRIRDIPSRISIYWTIVKPGDILLINSTGNLIAPRGYFKIRSGKS
>A/Norway/01524/2023|Clinical_Specimen|EPI2451513|2023-01-15
TLEFKNESFNWTGVKQNGTSSACKRGSSSSFFSRLNWLTSLNNIYPAQSVTMPNKEQFDKLYIWGVHHPDTDKNQISLFAQSSGRITVSTKRSQQAVIPNIGSRPRIRDIPSRISIYWTIVKPGDILLINSTGNLIAPRGYFKIRSGKS
>A/Nepal/4686M/2023|hCK_0_+2|EPI2467884|2023-01-01
TLEFENESFNWTGVKQNGTSSACKRGSSSSFFSRLNWLTSLNNIYPAQNVTMPNKEQFDKLYIWGVHHPDTDKNQFSLFAQSSGRITVSTKRSQQAVIPNIGSRPRVRDIPSRISIYWTIVKPGDILLINSTGNLIAPRGYFKIRSGKS
>A/Catalonia/NSVH102033788/2023|Original|EPI2458011|2023-03-03
TLEFKNESFNWTGVKQNGKSSACKRGSSSSFFSRLNWLTHLNNIYPAQNVTMPNKEQFDKLYIWGVHHPDTDKNQISLFAQSSGRITVSTKRSQQAVIPNIGSRPRIRDIPSRISIYWTIVKPGDMLLINSTGNLIAPRGYFKIRSGKS
>A/Bangkok/P337/2023|Original|EPI2474850|2023-01-25
TLEFKNESFNWTGVKQNGTSSACKRGSSSSFFSRLNWLTSLNNIYPAQNVTMPNKEQFDKLYIWGVHHPDTDKNQFSLFAQSPGRITVSTKRSQQAVIPNIGSRPRVRDIPSRISIYWTIVKPGDILLINSTGNLIAPRGYFKIRSGKS
>A/Chanthaburi/P203/2023|Original|EPI2474726|2023-01-16
TLEFKNESFNWTGVKQNGTSSACKRGSSNSFFSRLNWLTSLNNIYPAQNVTIPNKEQFDKLYIWGVHHPDTDKNQFSLFAQSSGRITVSTKRSQQAVIPNIGSRPRVRDIPSRISIYWTIVKPGDILLINSTGNLIAPRGYFKIRSGKS
>A/Illinois/14103/2023|Original|EPI2457234|2023-01-03
TLEFKNESFNWTGVKQNGASSACKRGSSSSFFSRLNWLTHLNNMYPAQNVTMPNKEQFDKLYIWGVHHPDTDKNQISLFAQSSGRITVSTKRSQQAVIPNIGSRPRIRDIPSRISIYWTIVKPGDILLINSTGNLIAPRGYFKIRNGKS
>A/Netherlands/10464/2023|Original|EPI2475768|2023-03-13
TLEFKNESFNWTGVKQNGTSSACKRGSSSSFFSRLNWLTSLNNMYPAQNVTMPNKEQFDKLYIWGVHHPDTDKNQFSLFAQSSGRITVSTKRSQQAVIPNIGSRPRVRDIPSRISIYWTIVKPGDILLINSTGNLIAPRGYFKIRSGKS
>A/Macedonia/133/2023|cs|EPI2465900|2023-01-09
TLEFKNESFNWTGVKQNGTSSACKRGSSSSFFSRLNWLTHLNNIYPAQNVTMPNKERFDKLYIWGVHHPDTDKNQISLFAQSSGRITVSTKRSQQAVIPNIGSRPRIRDIPSRISIYWTIVKPGDMLLINSTGNLIAPRGYFKIRSGKS
>A/Bulgaria/746/2023|Original|EPI2444225|2023-01-04
TLEFKNESFNWTGVKQNGTSSACKRGSSSSFFSRLNWLTHLNNIYPAQNVTMPNKEQFDKLYIWGVHHPDTDKNQISLFAQSPGRITVSTKRSQQAVIPNIGSRPRIRDIPSRISIYWTIVKPGDMLLINSTGNLIAPRGYFKIRSGKS
>A/France/ARA-HCL023017567501/2023||EPI2493384|2023-01-29
TLEFKNESFNWTGVKQNGTSSACKRGSSSSFFSRLNWLTSLNNIYPAQNVTMPNKEQFDKLYIWGVHHPDTDKNQIFLFAQSSGRITVSTKRSQQAVIPNIGSRPRIRDIPSRISIYWTIVKPGDILLINSTGNLIAPRGYFKIRGGKS
>A/France/ARA-HCL023016003001/2023||EPI2493024|2023-01-23
TLEFKNEGFNWAGVKQNGTSSACKRGSSSSFFSRLNWLTHLNNIYPAQNVTMPNKEQFDKLYIWGVHHPDTDKNQISLFAQSSGRITVSTKRSQQAVIPNIGSRPRIRDIPSRISIYWTIVKPGDVLLINSTGNLIAPRGYFKIRNGKS
>A/France/ARA-HCL023015736701/2023||EPI2492945|2023-01-25
TLEFKNESFNWIGVKQNGASSACKRGSSSSFFSRLNWLTHLNNIYPAQNVTMPNKEQFDKLYIWGVHHPDTDKNQISLFAQSSGRITVSTKRSQQAVIPNIGSRPRIRDIPSRISIYWTIVKPGDILLINSTGNLIAPRGYFKIRNGKS
>A/France/PAC-HCL023010211301/2023||EPI2492180|2023-01-12
TLEFKNESFNWTGVKQNGASSACKRGSSSSFFSRLNWLTHLNNIYPAQNVTMPNKEQFDKLYIWGVHHPDTDKNQISLFAQPSGRITVSTKRSQQAVIPNIGSRPRIRDIPSRISIYWTIVKPGDILLINSTGNLIAPRGYFKIRNGKS
>A/France/ARA-HCL023007352101/2023||EPI2492080|2023-01-12
TLEFKNESFNWTGVKQNGTSSACKRGSSSSFFSRLNWLTHLNNIYPAQNVTMPNKEQFDKLYIWGVHHPDTDKNQISLFAQSSGRITVSTKRSQQAVIPNIGSRPRIRDIPSRISIYWTIVKPGDILLINSTGNLIAPRGYFKIRDGKS
>A/France/ARA-HCL023003693201/2023||EPI2491963|2023-01-06
TLEFKNESFNWTGVKQNGTSSACKRGSSSSFFSRLNWLTHLNNIYPAQNVTMPNKEQFDKLYIWGVHHPDTDNNQISLFAQSSGRITVSTKRSQQAVIPNIGSRPRIRDIPSRISIYWTIVKPGDILLINSTGNLIAPRGYFKIRNGKS
>A/France/ARA-HCL022216933201/2023||EPI2491807|2023-01-17
TLEFKNESFNWTGVKQNGTSSACKRGSSSSFFSRLNWLTHLNNIYPAQNVAMPNKEQFDKLYIWGVHHPDTDKNQISLFAQSSGRITVSTKRSQQAVIPNIGSRPRIRDIPSRIGIYWTIVKPGDILLINSTGNLIAPRGYFKIRNGKS
>A/France/ARA-HCL022216799701/2023||EPI2491799|2023-01-17
TLEFKNESFNWTGVKQNGTSSACKRGSSSSFFSRLNWLTHLNNIYPAQNVTMPNKEQFDKLYIWGVHHPDTDKNQISLFAQSSGRITVSTKRSQQAVIPNIGSRPRIRDIPSRIGIYWTIVKPGDILLINSTGNLIAPRGYFKIRNGKS
>A/Prince_Edward_Island/RV00203/2023||EPI2448506|2023-01-08
TLEFKNESFNWTGVKQNGTSSACKRGSSSSFFSRLNWLTGLNNIYPAQNVTMPNKEQFDKLYIWGVHHPDTDKNQISLFAQSSGRITVSTKRSQQAVIPNIGSRPRIRDIPSRISIYWTIVKPGDILLINSTGNLIAPRGYFKIRSGKS
>A/England/230700337/2023|original|EPI2469782|2023-02-09
TLEFKNESFNWTGVKQNGTSSACKRGSSSSFFSRLNWLTSLNNIYPAQNVTMPNKEQFDKLYIWGVHHPDTNKNQISLFAQSSGRITVSTKRSQQAVIPNIGSRPRIRDIPSRISIYWTIVKPGDILLINSTGNLIAPRGYFKIRSGKS
>A/England/230420129/2023|original|EPI2469486|2023-01-16
TLEFKNESFNWTEVKQNGTSSACKRGSSSSFFSRLNWLTSLNNIYPAQNVTMPNKEQFDKLYIWGVHHPDTDKNQISLFAQSSGRITVSTKRSQQAVIPNIGSRPRIRDIPSRISIYWTIVKPGDILLINSTGNLIAPRGYFKIRSGKS
>A/England/230440412/2023|original|EPI2465998|2023-01-24
TLEFKNESFNWTGVKQNGASSACKRGSSSSFFSRLNWLTHLNNIYPAQNVTMPNKEQFDKLYIWGIHHPDTDKNQISLFAQSSGRITVSTKRSQQAVIPNIGSRPRIRDIPSRISIYWTIVKPGDILLINSTGNLIAPRGYFKIRNGKS
>A/Manitoba/RV00206/2023|P3|EPI2459165|2023-02-09
TLEFKNESFNWTGVKQNGTSSACKRGSSSSFFSRLNWLTSLNNIYPAQNVAMPNKEQFDKLYIWGVHHPDTDKNQFSLFAQSSGRITVSTKRSQQAVIPNIGSRPRVRDIPSRISIYWTIVKPGDILLINSTGNLIAPRGYFKIRSGKS
>A/Manitoba/RV00171/2023|P3|EPI2448470|2023-02-02
TLEFKNESFNWTGVKQNGTSSACKRGSSSSFFSRLNWLTHLNNIYPAQNVTMPNKEQFDKLYIWGVHHPDTDKNQISLFAQSSGRITVSTKRSQQAVIPNIRSRPRIRDIPSRISIYWTIVKPGDILLINSTGNLIAPRGYFKIRSGKS
>A/Romania/1180/2023||EPI2487827|2023-02-22
TLEFKNESFNWTGVKQNGTSSACKRGSSSSFFSRLNWLTSLNNIYPAQNVTMPNKEQFDKLYIWGIHHPDTDKNQISLFAQSSGRITVSTKRSQQAVIPNIGSRPRIRDIPSRISIYWTIVKPGDILLINSTGNLIAPRGYFKIRSGKS
>A/Romania/258/2023||EPI2462354|2023-01-10
TLEFKNESFNWTGVKQNGTSSACKRGSSSSFFSRLNWLTSLNNIYPAQNVTMPNKEQFDKLYIWGVHHPDTDKNQISLFAQSSGRITVSTKRSQQAVIPNIGSKPRIRDIPSRISIYWTIVKPGDILLINSTGNLIAPRGYFKIRSGKS
>A/Romania/211/2023||EPI2462330|2023-01-09
TLEFKIESFNWTGVKQNGASSACKRGSSSSFFSRLNWLTHLNNIYPAQNVTMPNKEQFDKLYIWGVHHPDTDKNQISLFAQSSGRITVSTKRSQQAVIPNIGSRPRIRDIPSRISIYWTIVKPGDILLINSTGNLIAPRGYFKIRNGKS
>A/Romania/98/2023||EPI2462298|2023-01-05
TLEFKNESFNWTGVKQNGTSSACKRGSSSSFFSRLNWLTSLNNMYPAQNVTMPNKEQFDKLYIWGVHHPDTDKNQISLFAQSSGRITVSTKRSQQAVIPNIGSRPRIRDIPSRISIYWTIVKPGDILLINSTGNLIAPRGYFKIRSGKS
>A/Denmark/228/2023|Original|EPI2458506|2023-01-20
TLEFKNESFNWTGVKQNGASSACKRGSSSSFFSRLNWLTHLNNIYPAQNVTMPNEEQFDKLYIWGVHHPDTDKNQISLFAQSSGRITVSTKRSQQAVIPNIGSRPRIRDIPSRISIYWTIVKPGDILLINSTGNLIAPRGYFKIRNGKS
>A/Denmark/485/2023|Original|EPI2458271|2023-02-03
TLEFKNENFNWTGVKQNGTSSACKRGSSSSFFSRLNWLTSLNNIYPAQNVTMPNKEQFDKLYIWGVHHPDTDKNQISLFAQSSGRITVSTKRSQQAVIPNIGSRPRIRDIPSRISIYWTIVKPGDILLINSTGNLIAPRGYFKIRGGKS
>A/Denmark/338/2023|Original|EPI2458167|2023-01-26
TLEFKNESFNWTGVKQNGTSSACKRGSSSSFFSRLNWLTSLNNIYPAQNVTMPNKERFDKLYIWGVHHPDTDKNQFSLFAQSSGRITVSTKRSQQAVIPNIGSRPRVRDIPSRISIYWTIVKPGDILLINSTGNLIAPRGYFKIRNGKS
>A/Denmark/316/2023|Original|EPI2458143|2023-01-25
TLEFKNESFDWTGVKQNGASSACKRGSSSSFFSRLNWLTHLNNIYPAQNVTMPNKEQFDKLYIWGVHHPDTDKNQISLFAQSSGRITVSTKRSQQAVIPNIGSRPRIRDIPSRISIYWTIVKPGDILLINSTGNLIAPRGYFKIRNGKS
>A/Denmark/185/2023|Original|EPI2457580|2023-01-16
TLEFKNESFNWTGVKQNGTSSACKRGSSSSFFSRLNWLTSLNNIYPAQNVTMPNKEQFDKLYIWGVHHPDTDKDQISLFAQSSGRITVSTKRSQQAVIPNIGSRPRIRDIPSRISIYWTIVKPGDILLINSTGNLIAPRGYFKIRSGKS
>A/Sejong/789/2023|original|EPI2470466|2023-03-06
TLEFKNESFNWTGVKQNGTSSACKRGSSSSFFSRLNWLTSLNNIYPAQNVTMPNKEQFDKLYIWGVHHPDTDKNQFSLFAQSSGRITVSTQRSQQAVIPNIGSRPRVRDIPSRISIYWTIVKPGDILLINSTGNLIAPRGYFKIRSGKS
>A/Gwangju/689/2023|original|EPI2454901|2023-02-01
TLEFKNESFNWTGVKQNGTSSACKRGSSSSFFSRLNWLTSLNNIYPAQNVTMPNNEQFDKLYIWGVHHPDTDKNQFSLFAQSSGRITVSTKRSQQAVIPNIGSRPRVRDIPSRISIYWTIVKPGDILLINSTGNLIAPRGYFKIRSGKS
>A/Andalucia/PMC-00023/2023|Original|EPI2472096|2023-02-15
TLEFKNESFNWTGVKQNGTSSACKRGSSSSFFSRLNWLTHLNNIYPAQNVTMPNKEQFDKLYIWGVHHPDTDKNQISLFAQSSGRITVSTKRSQQAVIPNIGSRPKIRDIPSRISIYWTIVKPGDILLINSTGNLIAPRGYFRIQNGKS
>A/HaidianCDC/12956/2023||EPI2467512|2023-03-02
TLEFKDESFNWTGVKQNGTSSACKRGSSSSFFSRLNWLTSLNNIYPAQNVTMPNKEQFDKLYIWGVHHPDTDKNQFSLFAQSSGRITVSTKRSQQAVIPNIGSRPKVRDIPSRISIYWTIVKPGDILLINSTGNLIAPRGYFKIRSGKS
>A/AKITA/1/2023|MDCK_1_+hCK1|EPI2527321|2023-01-04
TLEFKNESFNWTGVKQNGASSACIRGSSNSFFSRLNWLTSLNNIYPAQNVTMPNKEQFDKLYIWGVHHPDTDKNQFSLFAQSSGRITVSTKRSQQAVIPNIGSRPRVRDIPSRISIYWTIVKPGDILLINSTGNLIAPRGYFKIRSGKS
>A/South_Australia/36/2023|SIAT1|EPI2542168|2023-02-16
TLEFKDESFNWTGVKQNGTSSACKRGSNSSFFSRLNWLTSLNNIYPAQNVTMPNKEQFDKLYIWGVHHPDTDKNQFSLFAQSSGRITVSTKRSQQAVIPNIGSRPRVRDIPSRISIYWTIVKPGDILLINSTGNLIAPRGYFKIRSGKS
>A/Sweden/15/2023|Original|EPI2541043|2023-03-23
TLEFKNESFNWTGVKQNGKSSACKRGSSSSFFSRLNWLTHLNNIYPAQNVTMPNKEQFDKLYIWGVHHPDTDKNQISLFAQSSGRITVSTKRSQQAVIPNIGSRPRIRDIPSRISIYWTIVKPGDILLINSTGNLIAPRGYFKIRNGKS
>A/Sweden/7/2023|Original|EPI2495749|2023-01-23
TLEFKNESFNWTGVKQNGTSSACKRGSSSSFFSRLNWLTSLNNIYPAQNVTMPNKEQFDKLYIWGVHHPDTDKNQISLFAQSSGRITVSTKRSQQAVIPNIGSRPRIRDIPSRISIYWTIVKPGDMLLINSTGNLIAPRGYFKIRSGKS
>A/Latvia/01-091445/2023|P2/SIAT1|EPI2542016|2023-01-30
TLEFKNESFNWTGVKQNGTSSACKRGSSSSFFSRLNWLTSLNNIYPAQNVTMPNKEQFDKLYIWGVHHPNTDKNQISLFAQSSGRITVSTKRSQQAVIPNIGSRPRIRDIPSRISIYWTIVKPGDILLINSTGNLIAPRGYFKIRSGKS
>A/Slovakia/23-2038/2023||EPI2514547|2023-02-21
TLEFKNESFNWTGVKQNGASSACKRGSSSSFFSRLNWLTHLNNIYPAQNVTMPNKEQFDKLYIWGVHHPDTDKNQISLFAQSSGRITVSTKRSQQAVIPNIGSRPRIRDIPSRISIYWTIVKPGDMLLINSTGNLIAPRGYFKIRNGKS
>A/Slovakia/23-1874/2023||EPI2514266|2023-02-10
TLEFKNESFNWTGVKQDGTSSACKRGSSSSFFSRLNWLTSLNNIYPAQNVTMPNKEQFDKLYIWGVHHPDTDKNQISLFAQSSGRITVSTKRSQQAVIPNIGSRPRIRDIPSRISIYWTIVKPGDILLINSTGNLIAPKGYFKIRSGKS
>A/Jiangsu-Qingjiangpu/1128/2023|C3+S1|EPI2509724|2023-01-23
TLEFKNESFNWTGVKQNGTSSACMRGSSSSFFSRLNWLTHLNYTYPALNVTMPNNEQFDKLYIWGVHHPSTDKDQISLFAQPSGRITVSTKRSQQAVIPNIGSRPRIRDIPSRISIYWTIVKPGDILLINSTGNLIAPRGYFKIRSGKS
>A/Jiangsu-Qinhuai/186/2023|C3+C1|EPI2509721|2023-02-01
TLEFKNESFNWTGVKQNGTSSACIRGSSSSFFSRLNWLTHLNYTYPALNVTMPNNEKFDKLYIWGVHHPSTDKDQISLFAQPSGRITVSTKRSQQAVIPNIGSRPRIRDIPSRISIYWTIVKPGDILLINSTGNLIAPRGYFKIRSGKS
>A/Sichuan-Qingyang/1254/2023|E1+E1|EPI2509685|2023-02-14
TLEFKNESFNWTGVKQNGTSSACKRGSSSSFFSRLNWLTSLNNIYPAQNVTMPNKEQFDKLYIWGVHHPNTDKNQFSLFAQSSGRITVSTKRSQQAVIPNIGSRPRVRDIPSRISIYWTIVKPGDILLINSTGNLIAPRGYFKIRSGKS
>A/Sichuan-Gaoxin/1138/2023|C1+S1|EPI2509682|2023-02-14
TLEFKNESFNWTGVKQNGTSSACIRGSSSSFFSRLNWLTSLNNIYPAQNVTMPNKEQFDKLYIWGVHHPDTDKNQISLFAQSSGRITVSTKRSQQAVIPNIGSRPRIRDIPSRISIYWTIVKPGDILLIKSTGNLIAPRGYFKIRSGKS
>A/Sichuan-Gaoxin/1138/2023|E1+E1|EPI2509679|2023-02-14
TLEFKNESFNWTGVKQNGTSSACIRGSSSSFFSRLNWLTSLNNIYPAQNVTMPNKEQFDKLYIWGVHHPNTDKNQISLFAQSSGRITVSTKRSQQAVIPNIGSRPRIRDIPSRISIYWTIVKPGDILLIKSTGNLIAPRGYFKIRSGKS
>A/Sichuan-Pidou/36/2023|E1+E1|EPI2509676|2023-02-15
TLEFKNESFNWTGVKQNGTSSACKRGSSSSFFSRLNWLTSLNNIYPAQNVTMPNKEQFDKLYIWGVHHPDTDKNQFSLFAQSSGRITVSTKRSQQAVIPNIGSRPRVRDIPSRISIYWTIVKPGDILLIKSTGNLIAPRGYFKIRSGKS
>A/Hebei-Cixian/1181/2023|C1+C1|EPI2509634|2023-02-22
TLEFKNESFNWTGVKQNGTSSACIRGSSSSFFSRLNWLTHLNYKYPALNVTMPNNEQFDKLYIWGVHHPSTDKDQISLFAQPSGRITVSTKRSQQAVIPNIGSRPRIRDIPSRISIYWTIVKPGDILLINSTGNLIAPRGYFKIRSGKS
>A/Norway/03821/2023|Clinical_Specimen|EPI2507658|2023-03-10
TLEFKKESFNWTGVKQNGTSSACKRGSSSSFFSRLNWLTSLNNIYPAQNVTMPNKEQFDKLYIWGVHHPDTDKNQISLFAQSSGRITVSTKRSQQAVIPNIGSRPRIRDIPSRISIYWTIVKPGDILLINSTGNLIAPRGYFKIRSGKS
>A/Trinidad/1688/2023|OR_IR|EPI2544294|2023-01-06
TLEFKNESFNWTGVKQNGTSSACIRGSSSSFFSRLNWLTSLNNIYPAQNVTMPNKEQFDKLYIWGVHHPDTDKNQISLFAQSSGRITVSTKRSQQAVIPNIGSRPRIRDIPSRISIYWTIVKPGDILLINSTGNLIAPRGYFKIQSGKS
>A/CHIBA-C/1/2023|MDCK_4_+hCK1|EPI2543301|2023-02-06
TLEFKNESFNWTGVKQNGASSACIRGSSSSFFSRLNWLTSLNNIYPAQNVAMPNKEQFDKLYIWGVHHPDTDKNQFSLFAQSSGRITVSTKRSQQAVIPNIGSRPRVRDIPSRISIYWTIVKPGDILLINSTGNLIAPRGYFKIRSGKS
>A/OSAKA/27/2023|AX-4_3_+hCK1|EPI2543309|2023-02-13
TLEFKNESFNWTGVKQNGASSACKRGSSSSFFSRLNWLTHLNNIYPAQSVTMPNKEQFDKLYIWGVHHPDTDKNQISLFAQSSGRITVSTKRSQQAVIPNIGSRPRIRDIPSRISIYWTIVKPGDILLINSTGNLIAPRGYFKIRDGKS
>A/Maryland/24/2023|S1|EPI2535128|2023-02-21
TLEFKNERFNWTGVKQNGTSSACKRGSSSSFFSRLNWLTHLNNIYPAQNVTMPNKEQFDKLYIWGVHHPDTDKNQISLFAQSSGRITVSTKRSQQAVIPNIGSRPRIRDIPSRISIYWTIVKPGDILLINSTGNLIAPRGYFKIRSGKS
>A/Maryland/29/2023|Original|EPI2499130|2023-03-04
TLEFENESFNWTGVKQNGTSSACIRGSSSSFFSRLNWLTSLNNIYPAQNVTMPNKEQFDKLYIWGVHHPDTDKNQISLFAQSSGRITVSTKRSQQAVVPNIGSRPRIRDIPSRISIYWTIVKPGDILLINSTGNLIAPRGYFKIRSGKS
>A/Vermont/18/2023|S1|EPI2535096|2023-03-15
TLEFKNESFNWTGVKQNGTSSACKRGSSSSFFSRLNWLTSLNNIYPAQNVTMPNKEQFDKLYIWGVHHPDTDKNQISLFAQSSGRITVSTKRSQQAVIPNIGSRPRIRDIPSRISIYWTIVKSGDILLINSTGNLIAPRGYFKIRSGKS
>A/Colorado/33/2023|S1|EPI2535322|2023-02-28
TLEFKNESFNWTGVKQNGTSSACKRGSSSSFFSRLNWLTHLNNIYPAQNVTMPNKEQFDKLYIWGVHHPDTDKNQISLFAQSSGRITVSTKRSQQAVIPNIGSRPRIRDIPSRISIYWTIVKPGDILLINSTGNLIAPRGYFKIQSGKS
>A/Colorado/39/2023|Original|EPI2535298|2023-03-21
TLEFKNESFNWTGVKQNGTSSACKRGSSSSFFSRLNWLTSLNNIYPAQNVTMPNKEQFDKLYIWGVHHPDTDKNQFSLFAQSSGRITVSTKRSQQAVTPNIGSRPRVRDIPSRISIYWTIVKPGDILLINSTGNLIAPRGYFKIRSGKS
>A/Colorado/29/2023|Original|EPI2498776|2023-02-21
TLEFKNESFNWTGVKQNGTSSACKRGSSSSFFSRLNWLTHLNNIYPAQNVTMPNKEQFDKLYIWGVHHPDTDRNQISLFAQSSGRITVSTKRSQQAVIPNIGSRPRIRDIPSRISIYWTIVKPGDILLINSTGNLIAPRGYFKIRSGKS
>A/Massachusetts/25/2023|S1|EPI2535030|2023-03-02
TLEFKNESFNWTGVKQNGTSSACKRGSSSSFFSRLNWLTHLNNIYPAQNVTMPNKEQFDKLYIWGVHHPDTDKNQISLFAQSSGRITVSTKRSQQAVIPNIGSRPRIRDIPSRISIYWTIVKSGDMLLINSTGNLIAPRGYFKIRSGKS
>A/Missouri/15/2023|S1|EPI2507108|2023-02-09
TLEFKNESFNWTGVKQNGTSSACKRGSSSSFFSRLNWLTSLNNIYPAQNVTMPNKEQFDKLYIWGVHHPDTDKNQFSLFAQSSGRITVSTKRSQQAVIPNIGSRPRIRDIPSRISIYWTIVKPGDILLINSTGNLIAPRGYFKIRSGKS
>A/Michigan/33/2023|S1|EPI2544106|2023-03-07
TLEFKDENFNWTGVKQNGTSSACKRGSSSSFFSRLNWLTSLNNIYPAQNVTMPNKEQFDKLYIWGVHHPDTDKNQFSLFAQSSGRITVSTKRSQQAVIPNIGSRPRVRDIPSRISIYWTIVKPGDILLINSTGNLIAPRGYFKIRSGKS
>A/Wisconsin/36/2023|S1|EPI2544098|2023-03-30
TLEFKNESFNWTGVKQNGASSACKRGSSSSFFSRLNWLTHLNNIYPAQNVTMPNKEQFDKLYIWGVHHPDTDKNQISLFAQSSGRITVSTKKSQQAVIPNIGSRPRIRDIPSRISIYWTIVKPGDILLINSTGNLIAPRGYFKIRNGKS
>A/California/36/2023|S1|EPI2498666|2023-01-02
TLEFKNESFNWTGVKQNGTSSACMRGSSSSFFSRLNWLTSLNNIYPAQNVTMPNKEQFDKLYIWGVHHPDTDKNQFSLFAQSSGRITISTKRSQQAVIPNIGSRPRIRDIPSRISIYWTIVKPGDILLINSTGNLIAPRGYFKIRSGKS
>A/California/31/2023|S1|EPI2498649|2023-01-05
TLEFKNESFNWTGVKQNGTSSACKRGSSSSFFSRLNWLTHLNNIYPAQNVTMPNKEQFDKLYIWGVHHPDTDKNQISLFAQSSGRITVSTKSSQQAVIPNIGSRPRIRDIPSRISIYWTIVKPGDILLINSTGNLIAPRGYFKIRNGKS
>A/California/35/2023|Original|EPI2498530|2023-02-13
TLEFKNESFNWTGVKQNGTSSACIRGSSSSFFSRLNWLTSLNNIYPAQNVTMPNKEQFDKLYIWGVHHPDTDKNQFSLFAQSSGRITVSTKRSQQAVIPNIGSRPRIRDIPSRISIYWTIVKPGDILLINSTGNLIAPRGYFKIRSGKS
>A/Delaware/39/2023|S1|EPI2535112|2023-03-03
TLEFKNENFNWTGVKQNGTSSACKRGSSSSFFSRLNWLTSLNNIYPAQNVTMPNKEQFDKLYIWGVHHPDTDKNQFSLFAQSSGRITVSTKRSQQAVIPNIGSRPRVRDIPSRISIYWTIVKPGDILLINSTGNLIAPRGYFKIRSGKS
>A/Austria/1580144/2023|clinical_specimen|EPI2551297|2023-01-03
TLEFKNESFNWTGVKQNGTSSACKRGSSSSFFSRLNWLTSLNNIYPAQNVTMPNKEQFNKLYIWGVHHPDTDKNQISLFAQSSGRITVSTKRSQQAVIPNIGSRPRIRDIPSRISIYWTIVKPGDILLINSTGNLIAPRGYFKIRSGKS
>A/Norway/03689/2023|Clinical_Specimen|EPI2507766|2023-03-06
TLEFKNESFNWTGVKQNGASSACKRGSSSSFFSRLNWLTHLNNIYPAQNVTMPNKEQFDKLYIWGVHHPDTDKNQISLFAQSSGRITVSTKRGQQAVIPNIGSRPRIRDIPSRISIYWTIVKPGDILLINSTGNLIAPRGYFKIRNGKS
>A/Norway/04940/2023|Clinical_Specimen|EPI2529582|2023-03-29
TLEFKNESFNWTGVKQNGASSACKRGSSSSFFSRLNWLTHLNNIYPAQNVTMPNKEQFDKLYIWGVHHPDTDKNQISLFAQSSGRITVSTKRSQQVVIPNIGSRPRIRDIPSRISIYWTIVKPGDILLINSTGNLIAPRGYFKIRNGKS
>A/Victoria/119/2023|SIAT1|EPI2542188|2023-02-25
TLEFKDESFNWTGVKQNGTSAACKRGSSSSFFSRLNWLTSLNNIYPAQNVTMPNKEQFDKLYIWGVHHPDTDKNQFSLFAQSSGRITVSTKRSQQAVIPNIGSRPRVRDIPSRISIYWTIVKPGDILLINSTGNLIAPRGYFKIRSGKS
>A/Nakhon_Phanom/P1066/2023|Original|EPI2549866|2023-03-09
TLEFKNESFNWTGVKQNGTSSACKRGSSSSFFSRLNWLTSLNNIYPAQNVTMPNKEQFDKLYIWGVHHPDTDKNQFSLFAQSSGRITVSTKRSQQAVIPNIGSRPRVRDIPSRISIYWTIVKPGDTLLINSTGNLIAPRGYFKIRSGKS
>A/Phra_Nakhon_Si_Ayutthaya/P872/2023|Original|EPI2539396|2023-02-23
TLEFKDESFNWTGVKQNGTSSACKRGSSNSFFSRLNWLTSLNNIYPAQNVTMPNKEQFDKLYIWGVHHPDTDKNQFSLFAQSSGRITVSTKRSQQAVIPNIGSRPRVRDIPSRISIYWTIVKPGDILLINSTGNLIAPRGYFKIRSGKS
>A/Bangkok/P626/2023|Original|EPI2534008|2023-02-13
TLEFKNESFNWTGVKQNGTSSACKRGSSSSFFSRLNWLTSLNNIYPAQNVTMPNKGQFDKLYIWGVHHPDTDKNQISLFAQSSGRITVSTKRSQQAVIPNIGSRPRIRDIPSRISIYWTIVKPGDILLINSTGNLIAPRGYFKIRSGKS
>A/Japan/14149/2023|Original|EPI2510100|2023-02-28
TLEFKNESFNWTGVKQNGASSACKRGSSSSFFSRLNWLTHLNNIYPAQNVTMPNKEQFDKLYIWGVHHPDTDKNQISLFAQSSGRITVSTKRSQQAVIPIIGSRPRIRDIPSRISIYWTIVKPGDILLINSTGNLIAPRGYFKIRNGKS
>A/Ceuta/806/2023|Clinical_Specimen|EPI2520215|2023-02-16
TLEFKNESFNWTGVKQNGTSSACKRGSNSSFFSRLNWLTHLNNIYPAQNVTMPNKEQFDKLYIWGVHHPDTDKNQISLFAQSSGRITVSTKRSQQAVIPNIGSRPRIRDIPSRISIYWTIVKPGDILLINSTGNLIAPRGYFKIRNGKS
>A/Bolzano/25/2023||EPI2508510|2023-01-04
TLEFKNESFNWTGVKQNGASSACKRGSSSSFFSRLNWLTHLNNIYPAQNVTMPNKEQFDKLYIWGVHHPDTDKNQIYLFAQSSGRITVSTKRSQQAVIPNIGSRPRIRDIPSRISIYWTIVKPGDILLINSTGNLIAPRGYFKIRNGKS
>A/Bolzano/19/2023||EPI2508500|2023-01-12
TLEFKNESFNWTGVKQNGTSSACKRGSSSSFFSRLNWLTSLNNIYPAQNVTMPNKEQFDKLYIWGVHHPDTDKNQISLFAQSSGRITVSTKRSQQAVIPNIGSRPRIRDIPSRISIYWTIVKPGDILLINSTGNLIAPRGYFKIRNGKS
>A/Bolzano/14/2023||EPI2508477|2023-01-06
TLEFKNESFNWTGVKQNGTSSACKRGSSSSFFSRLNWLTHLNNIYPAQNVTMPNKEQFDKLYIWGVHHPDTDKNQISLFAQSSGRITVSTKRSQQAVIPNIGSRPRIRDIPSRISIYWTIVKPGDILLINSTGNLIAPRGYFKIRSGKG
>A/New_York/RVTNL5919778543362/2023|ORI|EPI2509521|2023-02-09
TLEFKNESFNWTGVKQNGASSACKRGSSSSFFGRLNWLTHLNNIYPAQNVTMPNKEQFDKLYIWGVHHPDTDKNQISLFAQSSGRITVSTKRSQQAVIPNIGSRPRIRDIPSRISIYWTIVKPGDILLINSTGNLIAPRGYFKIRNGKS
>A/New_York/RVTNL1532353594261/2023|ORI|EPI2509409|2023-02-08
TLEFKNESFNWTGVKQNGASSACKRGSSSSFFGRLNWLTHLNNIYPAQNVTMPNKEQFDKLYIWGVHHPDTDKNQISLFAQSSGRITVSTKRSQQTVIPNIGSRPRIRDIPSRISIYWTIVKPGDILLINSTGNLIAPRGYFKIRNGKS
>A/France/ARA-HCL023031994901/2023||EPI2567771|2023-02-22
TLEFKNESFNWTGVKQNGTSSACKRGPSSSFFSRLNWLTSLNNIYPAQNVTMPNKEQFDKLYIWGVHHPDTDKNQISLFAQSSGRITVSTKRSQQAVIPNIGSRPRIRDIPSRISIYWTIVKPGDILLINSTGNLIAPRGYFKIRSGKS
>A/France/ARA-HCL023030675501/2023||EPI2567517|2023-02-20
TLEFKNESFNWTGVKQNGTSSACKRGSSSSFFSRLNWLTHLNNIYPAQNVTMPNKEQFDKLYIWGVHHPDTDKNQISLSAQSSGRITVSTKRSQQAVIPNIGSRPRIRDIPSRISIYWTIVKPGDILLINSTGNLIAPRGYFKIRNGKS
>A/France/ARA-HCL023025095501/2023||EPI2566402|2023-02-10
TLEFKNESFNWTGVKQNGTSSACKRGSSSSFFSRLNWLTHLNNIYPAQNVTMPNKEQFDKLYIWGIHHPDTDKNQISLFAQSSGRITVSTKRSQQAVIPNIGSRPRIRDIPSRISIYWTIVKPGDILLINSTGNLIAPRGYFKIRNGKS
>A/France/ARA-HCL023023624101/2023||EPI2566034|2023-02-07
TLEFKNESFNWTGVKQNGASSACKRGSSSSFFSRLNWLTHLNNIYPAQNVTMPNKEQFDKLYIWGVHHPDTDKNQISLFAQSSGRITVSTKRSQQTVIPNIGSRPRIRDIPSRISIYWTIVKPGDILLINSTGNLIAPRGYFKIRNGKS
>A/France/OCC-HCL023023130501/2023||EPI2565914|2023-02-01
TLEFKNESFNWTGVKQNGTSSACKRGSSSSFFSRLNWLTHLNNIYPAQNVTMPNKEQFDKLYIWGVHHPDTDKNQISLFAQSSGRITVSTKRSQQAVIPNIGSRPRIRDMPSRISIYWTIVKPGDILLINSTGNLIAPRGYFKIRNGKS
>A/France/ARA-HCL023022020701/2023||EPI2565578|2023-02-05
TLEFKNESFNWTGVKQNGTSSACKRGSSSSFFSRLNWLTHLNNIYPAQNVTMPNKEQFDKLYIWGVHHPDTDKNQISLYAQSSGRITVSTKRSQQAVIPNIGSRPRIRDIPSRISIYWTIVKPGDILLINSTGNLIAPRGYFKIRNGKS
>A/France/ARA-HCL023021848701/2023||EPI2565514|2023-02-04
TLEFKNESFNWTGVKQNGASSACKRGSSSSFFSRLNWLTHSNNIYPAQNVTMPNKEQFDKLYIWGVHHPDTDKNQISLFAQSSGRITVSTKRSQQAVIPNIGSRPRIRDIPSRISIYWTIVKPGDILLINSTGNLIAPRGYFKIRNGKS
>A/France/ARA-HCL023021214201/2023||EPI2565322|2023-02-03
TLEFKNESFNWTGVKQNGTSSACKRGSSSSFFSRLNWLTHLNNIYPAQNVTMPNKEQFDKLYIWGVHHPDTDKNQIFMFAQSSGRITVSTKRSQQAVIPNIGSRPRIRDIPSRISIYWTIVKPGDILLINSTGNLIAPRGYFKIRNGKS
>A/France/ARA-HCL023020272201/2023||EPI2564899|2023-01-27
TLEFKNESFNWTGVKQNGTSSACKKGSSSSFFSRLNWLTHLNNIYPAQNVTMPNKEQFDKLYIWGVHHPDTDKNQISLFAQSSGRITVSTKRSQQAVIPNIGSRPRIRDIPSRISIYWTIVKPGDILLINSTGNLIAPRGYFKIRNGKS
>A/France/ARA-HCL023020108901/2023||EPI2564824|2023-02-02
TLEFKNESFNWIGVKQNGASSACKRGSSSSFFSRLNWLTHLNNIYPAQNVTMPNKEQFDKLYIWGVHHPDTDKNQIFLFAQSSGRITVSTKRSQQAVIPNIGSRPRIRDIPSRISIYWTIVKPGDILLINSTGNLIAPRGYFKIRNGKS
>A/Prince_Edward_Island/RV00276/2023|P1|EPI2529954|2023-02-26
TLEFKNESFNWTGVKQNGTSSACKRGSSSSFFSRLNWLTSLNNIYPAQNVTMPNKEQFDKLYIWGVHHPDTDKNQISLFAQSSGRITVSTKRSQQAVIPDIGSRPRIRDIPSRISIYWTIVKPGDILLINSTGNLIAPRGYFKIRSGKS
>A/England/230720061/2023|original|EPI2538942|2023-02-07
TLEFKNESFNWTGVKQNGTSSACKRGSSSSFFSRLNWLTSSNYKYPAQNVTMPNKEQFDKLYIWGVHHPDTDNNQISLFAQSSGRITVSTKRSQQAVIPNIGSRPRIRDIPSRISIYWTIVKPGDILLINSTGNLIAPRGYFKIRNGKS
>A/Sundsvall/2/2023|Original|EPI2540800|2023-02-08
TLEFKNESFNWTGVKQNGTSSACKRGSSSSFFSRLNWLTSLNNIYPTQNVTMPNKEQFDKLYIWGVHHPDTDKNQISLFAQSSGRITVSTKRSQQAVIPNIGSRPRIRDIPSRISIYWTIVKPGDILLINSTGNLIAPRGYFKIRSGKS
>A/Nova_Scotia/RV00275/2023|P1|EPI2529952|2023-01-20
TLEFKNESFNWTGVKQNGTSSACKRGSSSSFFSRLNWLTSLNNIYPAQNVTMPNKEQFDKLYIWGVHHPDTDKNQISLFAQSSGKITVSTKRSQQAVIPNIGSRPRIRDIPSRISIYWTIVKPGDILLINSTGNLIAPRGYFKIRSGKS
>A/Pakistan/GIHSN/ICT/923/2023|Original|EPI2505320|2023-02-15
TLEFKNESFNWTGVKQNGTSSACMRGSSSSFFSRLNWLTSLNNIYPAQNVTMPNKEQFDKLYIWGVHHPDTDKNQFSLFAQSSGRITVSTKRSQQAVIPSIGSRPRIRDIPSRISIYWTIVKPGDILLINSTGNLIAPRGYFKIRSGKS
>A/Eskilstuna/1/2023|Original|EPI2495882|2023-01-10
TLEFKNESFNWTGVKQNGTSSACKRGSSSSFFSRLNWLTSLNNIYPAQNVTMPNKEQFDKLYIWGVHHPDTDKNQISLFAQSSGRITVSTKRSQQTVIPNIGSRPRIRDIPSRISIYWTIVKPGDILLINSTGNLIAPRGYFKIRSGKS
>A/Quebec/002/2023|Original|EPI2537178|2023-01-04
TLEFKTESFNWTGVKQNGTSSACKRGSSSSFFSRLNWLTSLNNIYPAQNVTMPNKEQFDKLYIWGVHHPDTDKNQISLFAQSSGRITVSTKRSQQAVIPNIGSRPRIRDIPSRISIYWTIVKPGDILLINSTGNLIAPRGYFKIRSGKS
>A/Human/New_York/PV86029/2023|Original|EPI2558140|2023-01-16
TLEFKNESFNWTGVKQNGKSSACKRGSSNSFFSRLNWLTSLNNIYPAQNVTMPNKEQFDKLYIWGVHHPDTDKNQFSLFAQSSGRITVSTKRSQQAVTPNIGSRPRIRDIPSRISIYWTIVKPGDILLINSTGNLIAPRGYFKIRSGKS
>A/Human/New_York/PV83965/2023|Original|EPI2496659|2023-01-13
TLEFKNESFNWTGVKQNGTSSACIRGSSSSFFSRLNWLTSLNNIYPAQNVTMPNKEQFDKLYIWGVHHPDTDKNQISLFAQSPGRITVSTKRSQQAVIPNIGSRPRIRDIPSRISIYWTIVKPGDILLINSTGNLIAPRGYFKIRSGKS
>A/Romania/546710/2023|MDCK-SIAT|EPI2545528|2023-02-20
TLEFKNESFNWTGVKQNGTSSACKRGSSSSFFSRLNWLTSLNNIYPAQNVTMPNREQFDKLYIWGVHHPDTDKNQISLFAQSSGRITVSTKRSQQAVIPNIGSRPRIRDIPSRISIYWTIVKPGDILLINSTGNLIAPRGYFKIRSGKS
>A/Ostersund/1/2023|Original|EPI2495953|2023-01-23
TLEFKNESFNWTGIKQNGTSSACKRGSSSSFFSRLNWLTSLNNIYPAQNVTMPNKEQFDKLYIWGVHHPDTDKNQISLFAQSSGRITVSTKRSQQAVIPNIGSRPRIRDIPSRISIYWTIVKPGDMLLINSTGNLIAPRGYFKIRSGKS
>A/Chungbuk/905/2023|original|EPI2538814|2023-04-17
TLEFKNESFNWTGVKQNGTSSACKRGSSNSFFSRLNWLTSLNNIYPAQNVTMPNKEHFDKLYIWGVHHPDTDKNQFSLFAQSSGRITVSTKRSQQAVIPNIGSRPRVRDIPSRISIYWTIVKPGDILLINSTGNLIAPRGYFKIRSGKS
>A/Gyeongnam/876/2023|original|EPI2538805|2023-04-17
TLEFKNESFNWTGVKQNGTSSACKRGSSSSFFSRLNWLTHLNNIYPAQNVTMPNKEQFDKLYIWGVHHPDTDKNQISLFAQSPGRITVSTKRSQQAVIPNIGSRPRIRDIPSRISIYWTIVKPGDILLINSTGNLIAPRGYFKIRNGKS
>A/Daejeon/840/2023|original|EPI2508560|2023-04-04
TLEFKNESFNWTGVKQNGTSSACKRGSSSSFFSRLNWLTSLNNIYPAQNVTMPNKEQFDKLYIWGVHHPDTDKNQFSLFAQSSGRITISTKRSQQAVIPNIGSRPRVRDIPSRISIYWTIVKPGDILLINSTGNLIAPRGYFKIRSGKS
>A/Gyeonggi/837/2023|original|EPI2508559|2023-04-02
TLEFINESFNWTGVKQNGTSSACKRGSSSSFFSRLNWLTSLNNIYPAQNVTMPNKEQFDKLYIWGVHHPDTDKNQFSLFAQSSGRITVSTKRSQQAVIPNIGSRPRVRDIPSRISIYWTIVKPGDILLINSTGNLIAPRGYFKIRSGKS
>A/Gwangju/826/2023|original|EPI2508556|2023-03-27
TLEFKNESFNWTGVKQNGISSACKRGSSSSFFSRLNWLTSLNNIYPAQNVTMPNKEQFDKLYIWGVHHPDTDKNQFSLFAQSSGRITVSTKRSQQAVIPNIGSRPRVRDIPSRISIYWTIVKPGDILLINSTGNLIAPRGYFKIRSGKS
>A/Gyeonggi/820/2023|original|EPI2508555|2023-03-28
TLEFKNESFNWTGVKQNGKSSACKRGSSSSFFSRLNWLTSLNNIYPAQNVTMPNKEQFDKLYIWGVHHPDTDKNQFSLFAQSSGKITVSTKRSQQAVIPNIGSRPRVRDIPSRISIYWTIVKPGDILLINSTGNLIAPRGYFKIRSGKS
>A/Ile_de_France/10441/2023|Original|EPI2557594|2023-04-05
TLEFKNESFNWTGVKQNGASSACKRGSSSSFFSRLNWLTHLNNIYPAQNVTMPNKEQFDKLYIWGVHHPDTDKNQISLFARSSGRITVSTKRSQQAVIPNIGSRPRIRDIPSRISIYWTIVKPGDILLINSTGNLIAPRGYFKIRNGKS
>A/SAPPORO/12/2023|MDCK_1_+hCK1|EPI2591560|2023-03-06
TLEFKNESFNWTGVKQNGTSSACKRGSSSSFFSRLNWLTSLNNIYPAQNVTMPNKEQFDKLYIWGVHHPDTDKNQISLFAQSSGRITVSTKRSQQAVIPNIGSRPRIRDIPSRISIYWTIVKPGDILLINSTGNLIAPRGYFKLRSGKS
>A/South_Australia/68/2023|SIAT1|EPI2605895|2023-03-14
TLEFKDESFNWTGVKQNGTSSACKRGSSSSFFSRLNWLTSLNSIYPAQNVTMPNKEQFDKLYIWGVHHPDTDKNQFSLFAQSSGRITVSTKRSQQAVIPNIGSRPRVRDIPSRISIYWTIVKPGDILLINSTGNLIAPRGYFKIRSGKS
>A/Perth/46/2023|SIAT2|EPI2600660|2023-04-10
TLEFKDESFNWTGVKQNGTSAACKRGSSSSFFSRLNWLTSLNNIYPAQNVTMPNKEQFDKLYIWGVHHPDTDKNQFSLFAQSSGRITVSTKRSQQAVIPNIGSRPRVRDISSRISIYWTIVKPGDILLINSTGNLIAPRGYFKIRSGKS
>A/El_Salvador/741/2023|OR_IR|EPI2599505|2023-03-13
TLEFKNESFNWTGVKQNGTSSACKRGSSSSFFSRLNWLTSLNNIYPAQNVTMPNKEQFDKLYIWGVHHPDTDKNQISLFAQTSGRITVSTKRSQQAVIPNIGSRPRIRDIPSRISIYWTIVKPGDILLINSTGNLIAPRGYFKIRSGKS
>A/Singapore/GP1654/2023|clinical_specimen|EPI2614958|2023-02-17
TLEFKNESFNWTGVKQNGTSSACKRGSSSSFFSRLNWLTSLNNIYPAQNVTMPNKEQFDKLYIWGVHHPDTDKNQFSLFAQSSGRITVSTKRSQQSVIPNIGSRPRVRDIPSRISIYWTIVKPGDILLINSTGNLIAPRGYFKIRSGKS
>A/Singapore/GP1629/2023|clinical_specimen|EPI2614942|2023-02-16
TLEFKNEGFNWTGVKQNGTSSACKRGSSSSFFSRLNWLTHLNNIYPAQNVTMPNKERFDKLYIWGVHHPDTDKNQISLFAQSSGRITVSTKRSQQAVIPNIGSRPRIRDIPSRISIYWTIVKPGDMLLINSTGNLIAPRGYFKIRSGKS
>A/Singapore/SKH0001/2023|clinical_specimen|EPI2614870|2023-01-28
TLEFKNESFNWTGVKQNGTSSACMRGSSSSFFSRLNWLTSLNNIYPAQNVTMPNKEQFDKLYIWGVHHPDTDKNQFFLFAQSSGRITVSTKRSQQAVIPNIGSRPRIRDIPSRISIYWTIVKPGDILLINSTGNLIAPRGYFKIRSGKS
>A/Singapore/KK0129/2023|clinical_specimen|EPI2614838|2023-01-17
TLEFKNESFNWTGVKQNGTSSACKRGSSSSFFSRLNWLTRLNNIYPAQNVTMPNKEQFDKLYIWGVHHPDTDKNQISLFAQSSGRITVSTKRSQQAVIPNIGSRPRIRDIPSRISIYWTIVKPGDILLINSTGNLIAPRGYFKIRNGKS
>A/Canberra/74/2023|SIAT1|EPI2600684|2023-04-28
TLEFENESFNWTGVKQNGTSSACKRGSSNSFFSRLNWLTSLNNIYPAQNVTMPNKEQFDKLYIWGVHHPDTDKNQFSLFAQSSGRITVSTKRSQQAVIPNIGSRPRVRDIPSRISIYWTIVKPGDILLINSTGNLIAPRGYFKIRSGKS
>A/Serbia/312/2023|OR_IR|EPI2571452|2023-01-10
TLEFKNESFNWAGVKQDGTSSACKRGSSSSFFSRLNWLTSLNNIYPAQNVTMPNKEQFDKLYIWGVHHPDTDKNQISLFAQSSGRITVSTKRSQQAVIPNIGSRPRIRDIPSRISIYWTIVKPGDILLINSTGNLIAPRGYFKIRSGKS
>A/Latvia/01-091529/2023|P2/SIAT1|EPI2603024|2023-01-30
TLEFKNESFNWTGVKQNGASSACKRGSSSSFFSRLNWLTHLNNIYPAQNVTMPNKEQFDKLYIWGVHHPDTDKNQISLFAQSSGRITVSTKRNQQAVIPNIGSRPRIRDIPSRISIYWTIVKPGDILLINSTGNLIAPRGYFKIRNGKS
>A/Tasmania/16/2023|SIAT1|EPI2600618|2023-03-06
TLEFKNESFNWTGVKQNGTSSACKRGSSSSFFSRLNWLTHLNNIYPAQNVTMPNKEQFDKLYIWGVHHPDTDKNQISLFAQSSGRITVSTKRSQQTVIPNIGSRPRIRDIPSRISIYWTIVKPGDILLINSTGNLIAPRGYFKIRNGKS
>A/Guatemala/95/2023|OR_IR|EPI2571648|2023-02-09
TLEFKNEGFNWTGVKQNGTSSACIRGSSSSFFSRLNWLTSLNNIYPAQNVTMPNKEQFDKLYIWGVHHPDTDKNQFSLFAQSSGRITVSTKRSQQAVIPNIGSRPRIRDIPSRISIYWTIVKPGDILLINSTGNLIAPRGYFKIRSGKS
>A/Guatemala/187/2023|OR_IR|EPI2571576|2023-03-01
TLEFKNESFNWTGVKQNGTSSACKRGSSSSFFSRLNWLTHLNNIYPAQNVTMPNKEQFDKLYIWGVHHPDTDKNQISLFAQSSGRITVSTKRSQQAVIPNIGSRPRIRDIPSRISIYWTIVKPGDMLLINSTGNLIAPRGYFRIRSGKS
>A/Anguilla/6180/2023|OR_IR|EPI2571656|2023-02-27
TLEFKNESFNWTGVKQNGTSSACKRGSSSSFFSRLNWLTQLNNIYPAQNVTMPNKEQFDKLYIWGVHHPDTDKNQISLFAQSSGRITVSTKRSQQAVIPNIGSRPRIRDIPSRISIYWTIVKPGDILLINSTGNLIAPRGYFKIRSGKS
>A/India/RES-371/2023|Original|EPI2593709|2023-02-04
TLEFKNESFNWTGVKQNGTSSACKRGSSSSFFSRLNWLTSLNNIYPAQNVTMPNKEQFDKLYIWGVHHPDTDKNQFSLFAQSSGRITVSTKRSQQAVIPNIGSRPRVRDIPSRISIYWTIVKPGDILLINSTGNLIAPRGYFKIRSGES
>A/CHIBA-C/6/2023|MDCK_2_+hCK1|EPI2611200|2023-04-03
TLEFKNESFNWTGVKQNGTSSACKRGSSSSFFSRLNWLTHLNNIYPAQNVTMPNKEQFDKLYIWGVHHPDTDKNQISLFAQSSGRITVSTKRSLQAVIPNIGSRPRIRDIPSRISIYWTIVKPGDILLINSTGNLIAPRGYFKIRSGKS
>A/YOKOHAMA/90/2023|AX-4_1_+hCK1|EPI2611152|2023-04-08
TLEFKNESFNWTGVKQNGTSSACKRGSGSSFFSRLNWLTHLNNIYPAQNVTMPNKEQFDKLYIWGVHHPDTDKNQISLFAQSSGRITVSTKRSQQAVIPNIGSRPRIRDIPSRISIYWTIVKPGDILLINSTGNLIAPRGYFKIRNGKS
>A/SHIZUOKA/20/2023|MDCK_2_+hCK1|EPI2610968|2023-03-06
TLEFKNESFNWTGVKQNGASSACKRGSSSSFFSRLNWLTHLNNIYPAQNVIMPNKEQFDKLYIWGVHHPDTDKNQISLFAQSSGRITVSTKRSQQAVIPNIGSRPRIRDIPSRISIYWTIVKPGDILLINSTGNLIAPRGYFKIRNGKS
>A/OSAKA/30/2023|AX-4_2_+hCK1|EPI2589736|2023-03-03
TLEFKNESFNWTGVKQNGTSSACKRGSSSSFFSRLNWLTSLNNIYPAQNVTMPNKEQFDKLYIWGVHHPDTDKNQISLFAQSSGRITVSTKRSQQDVIPNIGSRPRIRDIPSRISIYWTIVKPGDILLINSTGNLIAPRGYFKIRSGKS
>A/OKAYAMA/1/2023|MDCK_3_+hCK2|EPI2589680|2023-01-23
TLEFKNESFNWTGVKQNGASSACKRGSSSSFFSRLNWLTHLNNIYPAQNVAMPNKEQFDKLYIWGVHHPDTDKNQISLFAQSSGRITVSTKRSQQAVIPNIGSRPRIRDIPSRISIYWTIVKPGDILLINSTGNLIAPRGYFKIRNGKS
>A/HIROSHIMA/42/2023|MDCK_2_+hCK1|EPI2591568|2023-03-09
TLEFKNESFNWTGVKQNGASSACKRGSSSSFFSRLNWLTHLNNIYPAQNVTMPNKEQFDKLYIWGAHHPDTDKNQISLFAQSSGRITVSTKRSQQAVIPNIGSRPRIRDIPSRISIYWTIVKPGDILLINSTGNLIAPRGYFKIRNGKS
>A/KOCHI/5/2023|MDCK_19_+hCK1|EPI2611168|2023-02-04
TLEFKNESFNWTGVKQNGASSACKRGSSSSFFSRLNWLTHLNNIYPAQNATMPNKEQFDKLYIWGVHHPDTDKNQISLFAQSSGRITVSTKRSQQAVIPNIGSRPRIRDIPSRISIYWTIVKPGDILLINSTGNLIAPRGYFKIRNGKS
>A/Maryland/30/2023|OR_IR|EPI2607201|2023-03-26
TLEFKNEGFNWTGVKQNGTSSACKRGSSSSFFSRLNWLTHLNNIYPAQNVTMPNKEQFDKLYIWGVHHPDTDKNQISLFAQSSGKITVSTQRSQQAVISNIGSRPRIRDIPSRISIYWTIVKPGDMLLINSTGNLIAPRGYFKIRSGKS
>A/Pennsylvania/42/2023|S1|EPI2607185|2023-01-08
TLEFKDESFNWTGVKQNGTSSACKRGSSSSFFSRLNWLTSLNNIYPAQNVTIPNKEQFDKLYIWGVHHPDTDKNQFSLFAQSSGRITVSTKRSQQAVIPNIGSRPRVRDIPSRISIYWTIVKPGDILLINSTGNLIAPRGYFKIRSGKS
>A/Hawaii/21/2023|OR_IR|EPI2599529|2023-04-01
TLEFKNESFNWTGVKQNGKSSACKRGSSSSFFSRLNWLTSLNNIYPAQNVTMPNKEQFDKLYIWGVHHPDTDKNQFSLFAQSSGRITVSTKRSQQAVIPNIGSRPRVRDIPSRISIYWTIVKPGDILLINSTGNLIAPRGYFKIRSGKS
>A/California/54/2023|OR_IR|EPI2599552|2023-04-27
TLEFKDESFNWTGVKQNGTSSACKRGSSSSFFSRLNWLTSLNNIYPAQNVTMPNKEQFDKLYIWGVHHPDTDKNQISLFAQSSGRITVSTQRSQQAVIPNIGSRPRIRDIPSRISIYWTIVKPGDILLINSTGNLIAPRGYFKIRSGKS
>A/Baleares/1627/2023|Clinical_Specimen|EPI2611591|2023-05-05
TLEFKNESFNWTGVKQNGTSSACIRGSSSSFFSRLNWLTSLNNMYPAQNVTMPNKEQFDKLYIWGVHHPDTDKNQFSLFAQSSGRITVSTKRSQQAVIPNIGSRPRIRDIPSRISIYWTIVKPGDILLINSTGNLIAPRGYFKIRSGKS
>A/Catalonia/NSVH171605044/2023|Original|EPI2616634|2023-06-27
TLEFKNENFNWTGVKQNGTSSACKRRSSNSFFSRLNWLTSLNNIYPAQNVTMPNKEQFNKLYIWGVHHPDTDKNQFSLFAQSSGRITVSTKRSQQAVIPNIGSRPRVRDIPSRISIYWTIVKPGDILLINSTGNLIAPRGYFKIRSGKS
>A/Bangkok/P1601/2023|Original|EPI2589092|2023-04-23
TLEFKNESFNWTGVKQNGTSSACKRGSSSSFFSRLNWLTSLNNIYPAQNVTMPNKEQFDKLYIWGVHHPDTDKNQFSLFAQSSGRITVSTKRSQQAVIPNIGSRPRVRDIPSRISIYWTIVKPGDILLINSTGNLIAPRGYFKIRNGKS
>A/Nakonde/11-NIC-406/2023||EPI2580978|2023-04-25
TLEFKDESFNWTGVKQNGTSSACKRGSSSSFFSRLNWLTSLNNIYPAQNVTMPNKEQFDKLYIWGVHHPDTDKNQFSLFAQSSGRITVSTKRSQQAVIPNIGSRPRVRDIPSRISIYWTIVKPGDILLINNTGNLIAPRGYYKIRSGKS
>A/Nakonde/11-NIC-393/2023||EPI2580720|2023-04-21
TLEFKDESFNWTGVKQNGTSSACKRGSSSSFFSRLNWLTSLNNIYPAQNVTMPNKEQFDKLYIWGVHHPDTDKNQFSLFAQSSGRITVSTKRSQQAVIPNIGSRPRVRDIPSRISIYWTIVKPGDILLINSTGNLIAPRGYFKILSGKS
>A/Nakonde/11-NIC-377/2023||EPI2580719|2023-04-18
TLEFKDESFNWTGVKQNGTSSACKRGSSSSFFSRLNWLTSLNNIYPAQNVTMPNKEQFDKLYIWGVHHPDTGKNQFSLFAQSSGRITVSTKRSQQAVIPNIGSRPRVRDIPSRISIYWTIVKPGDILLINSTGNLIAPRGYFKIRSGKS
>A/Lebanon/25/2023|OR_IR|EPI2599477|2023-01-03
TLEFKNESFNWTGVKQNGTSSACKRGSSSSFFSRLNWLTHLNNIYPAQNVTMPNKEQFDKLYIWGVHHPDTDKNQISLFAQSSGRITVSTKISQQAVIPNIGSRPRIRDIPSRISIYWTIVKPGDMLLINSTGNLIAPRGYFKIRSGKS
>A/Bhutan/0006/2023|OR_IR|EPI2571554|2023-03-08
TLEFKNESFNWTGVKQNGTSSACIRGSSSSFFSRLNWLTSLNNIYPAQNVTMPNKERFDKLYIWGVHHPDTDKNQFSLFAQSSGRITVSTKRSQQAVIPNIGSRPRIRDIPSRISIYWTIVKPGDILLINSTGNLIAPRGYFKIRSGKS
>A/Khabarovsk/259/2022|C1|EPI2589961|2023-01-16
TLEFKNESFNWTGVKQNGASSACKRGSSSSFFSRLNWLTHLNNIYPAQNVTVPNKEQFDKLYIWGVHHPDTDKNQISLFAQSSGRITVSTKRSQQAVIPNIGSRPRIRDIPSRISIYWTIVKPGDILLINSTGNLIAPRGYFKIRNGKS
>A/Denmark/1237/2023|Original|EPI2574624|2023-04-13
TLEFKNESFNWTGVKQNGTSSACKRGSSSSFFSRLNWLTSLSNIYPAQNVTMPNKEQFDKLYIWGVHHPDTDKNQISLFAQSSGRITVSTKRSQQAVIPNIGSRPRIRDIPSRISIYWTIVKPGDILLINSTGNLIAPRGYFKIRSGKS
>A/Denmark/1044/2023|Original|EPI2574465|2023-03-26
TLEFKNESFNWTGVKQNGTSSACKRGSSSSFFSRLNWLTHLNNIYPAQNVAMPNKEQFDKLYIWGVHHPDTDKNQISLFAQSSGRITVSTQRSQQAVIPNIGSRPRIRDIPSRISIYWTIVKPGDILLINSTGNLIAPRGYFKIRNGKS
>A/South_Africa/R04562/2023|Original|EPI2610376|2023-05-04
TLEFKNESFNWTGVKQNGTSSACKRESSSSFFSRLNWLTHLNNIYPAQNVTMPNKELFDKLYIWGVHHPDTDKNQISLFAQSSGRITVSTKRSQQTVIPNIGSRPRIRDIPSRISIYWTIVKPGDMLLINSTGNLIAPRGYFKIRSGKS
>A/South_Africa/R04458/2023|Original|EPI2610331|2023-05-03
TLEFKNESFNWTGVKQNGTSSACKRGSSSSFFSRLNWLTSLNNIYPAQNVNMPNKEQFDKLYIWGVHHPDTDKNQFSLFAQSSGRITVSTKRSQQAVIPNIGSRPRVRDIPSRISIYWTIVKPGDILLINSTGNLIAPRGYFKIRSGKS
>A/South_Africa/R03608/2023|Original|EPI2610139|2023-04-06
TLEFKNESFNWTGVKQNGTSSACKRGSSSSFFSRLNWLTHLNNIYPAQNVTMPNKELFDKLYIWGVHHPDTDKNQISLFAQSSGRITVSTKRSQQTVIPNIGSRPRIRDIPSRISIYWTIVKPGDMLLINSTGNLIAPRGYFKIRSGKS
>A/South_Africa/R03415/2023|Original|EPI2610097|2023-04-05
TLEFKNESFNWTGVKQNGTSSACKRGSSSSFFSRLNWLTHLNNIYPAQNVTMPNKEQFDKLYIWGVHHPDTDKNQISLFAQSSGRITVSTKRSQQAVIPNIGSRPRIRDIPSRISIYWTIVKPGDMLLINSTGNLIAPRGYFKIRSGRS
>A/Human/New_York/PV86698/2023|Original|EPI2618723|2023-03-26
TLEFKNESFNWTGVKQNGTSSACIRGSSNSFFSRLNWLTSLNNIYPAQNVTMPNKEQFDKLYIWGVHHPDTDKNQFSLFAQSSGRITVSTKRSQQAVIPNIGSRPRVRDIPSRISIYWTIVKPGDILLINSTGNLIAPRGYFKIRSGKS
>A/Michigan/UOM10049864339/2023|ORI|EPI2604696|2023-02-15
TLEFKNESFNWTGVKQNGTSSACKRGSSSSFFSRLNWLTHLNNIYPAQNVTMPNKEQFDKLYIWGVHHPDTDKNQISLFAQSSGRITVSTKRSQQAVIPNIGSRPRIRDIPSRISIYWTIVKPGDILLINSTGNLIAPRGYFKIRSRKS
>A/Michigan/UOM10049807359/2023|ORI|EPI2604615|2023-02-11
TLEFKNESFNWTGVKQNGTSSACKRGSSSSFFSRLNWLTSLNNIYPAQNVTMPNKEQFDKLYIWGVHNPDTDKNQISLFAQSSGRITVSTKKSQQAVIPNIGSRPRIRDIPSRISIYWTIVKPGDILLINSTGNLIAPRGYFKIRSGKS
>A/Michigan/UOM10049428561/2023|ORI|EPI2604475|2023-01-19
TLEFKDESFNWTGVKQNGTSSACKRGSSSSFFSRLNWLTSLNNIYPAQNVTMPNKEQFDKLYIWGVHHPDTDKNQFSLFAQASGRITVSTKRSQQAVIPNIGSRPRVRDIPSRISIYWTIVKPGDILLINSTGNLIAPRGYFKIRSGKS
>A/Michigan/UOM10049424813/2023|ORI|EPI2604459|2023-01-19
TLEFKNESFNWTGVKQNGTSSACKRGSSSSFFSRLNWLTHLNNRYPTQNVTMPNKEQFDKLYIWGVHHPDTDKNQISLFAQTSGRITVSTKRSQQAVIPNIGSRPRIRDIPSRISIYWTIVKPGDILLINSTGNLIAPRGYFKIRSGKS
>A/Michigan/UOM10049357874/2023|ORI|EPI2604331|2023-01-16
TLEFKNESFNWTGVKQNGTSSACKRGSSSSFFSRLNWLTHLNNIYPAQNVTMPNKEQFDKLYIWGVHHPDTDKNQISLFAQSSGIITVSTKRSQQAVIPNIGSRPRIRDIPSRISIYWTIVKPGDILLINSTGNLIAPRGYFKIRNGKS
>A/Michigan/UOM10049266353/2023|ORI|EPI2593671|2023-01-10
TLEFKNESFNWTGVKQNGTSSACKRGSSSSFFSRLNWLTHLNNIYPAQNVTMPNKEQFDKLYIWGVHHPDTDKNQISLFAQSSGRITVSTKRSQQAVIPNIGPRPRIRDIPSRISIYWTIVKPGDILLINSTGNLIAPRGYFKIRSGKS
>A/Michigan/UOM10049181196/2023|ORI|EPI2593463|2023-01-05
TLEFKNESFNWTGVKQNGASSACKRGSSSSFFSRLNWLTHLNNIYPAQNVTMPNKEQFDKLYIWGVHHPDTDKNQISLFAQLSGRITVSTKRSQQAVIPNIGSRPRIRDIPSRISIYWTIVKPGDILLINSTGNLIAPRGYFKIRNGKS
>A/Michigan/HFHSL361022675/2023|ORI|EPI2605208|2023-01-02
TLEFKNESFNWTGVKQNGTSSACKRGSSSSFFSRLNWLTHLNNIYPAQNVTMPNKEQFDKLYIWGVHHPDTDKNQVSLFAQSSGRITVSTKRSQQAVIPNIGSRPRIRDIPSRISIYWTIVKPGDMLLINSTGNLIAPRGYFKIRSGKS
>A/Michigan/HFHSL361017481/2023|ORI|EPI2605176|2023-01-02
TLEFKNENFNWTGVKQNGTSSACKRGSSSSFFSRLNWLTHSNNIYPAQNVTMPNKEQFDKLYIWGVHHPDTDKNQISLFAQSSGRITVSTKRSQQAVIPNIGSRPRIRDIPSRISIYWTIVKPGDILLINSTGNLIAPRGYFKIRSGKS
>A/Michigan/HFHSL361120844/2023|ORI|EPI2602575|2023-01-06
TLEFKNESFNWTGVKQNGTSSACKRGSSSSFFSRLNWLTHLNNIYPAQNVTMPNKEQFDKLYIWGVHHPDTDKNQISLFVQSSGRITVSTKRSQQVVIPNIGSRPRIRDIPSRISIYWTIVKPGDILLINSTGNLIAPRGYFKIRSGKS
>A/Michigan/HFHSL361077218/2023|ORI|EPI2602472|2023-01-04
TLEFKNESFKWTGVKQNGTSSACKRGSSSSFFSRLNWLTHLNNIYPAQNVTMPNKEQFDKLYIWGVHHPDTDKNQISLFAQSSGRITVSTKRSQQAVIPNIGSRPRIRDIPSRISIYWTIVKPGDILLINSTGNLIAPRGYFKIRSGKS
>A/SouthAfrica/K056331/2023||EPI2608653|2023-05-24
TLEFKNESFNWTGVKQNGTSSACKRGSSSSFFSRLNWLTSLNNIYPAQNVTMPNKEQFDKLYIWGVHHPDTDKNQISLFAQSSGRITVSTKRSQQAVIPNIGSRPRIRDIPSRISIYWTIVKPGDILLIKSTGNLIAPRGYFKIRSGKS
>A/South_Africa/K056313/2023||EPI2605933|2023-06-01
TLEFKNESFNWTGVKQNGTSSACKRGSSSSFFSRLNWLTSLNNIYPAQNVTMPNKEQFDKLYIWGLHHPDTDKNQISLFAQSSGRITVSTKRSQQAVIPNIGSRPRVRDIPSRISIYWTIVKPGDILLINSTGNLIAPRGYFKIRSGKS
>A/Paris/575/2017|PI|EPI922744|2017-01-20
TLEFKNESFNWTGVTQNGKSSACIRRSSSSFFSRLNWLTHLNYTYPALNVTMPNKEQFDKLYIWGVHHPGTDKDQIFLYAQSSGRITVSTKRSQQAVIPNIGSRPRIRDIPSRISIYWTIVKPGDILLINSTGNLIAPRGYFKIRSGKS
>A/South_Australia/13/2017|SIAT1|EPI919198|2017-01-19
TLEFKNESFNWTGVTQNGTSSACIRRSSSSFFSRLNWLTHLNYTYPALNVTMPNKEQFDKLYIWGVHHPGTDKDQIFLYAQSSGRITVSTKRSQQAVIPNIGSRPRIRDIPSRISIYWTIVKPGDILLINSTGNLIAPRGYFKIRSGKS
>A/South_Australia/19/2017|SIAT1|EPI919186|2017-01-19
TLEFKDESFNWTGVTQNGTSSACIRRSKSSFFSRLNWLTHLNYTYPALNVTMPNNEQFDKLYIWGVHHPGTDKDQIFLYAQSSGRITVSTKRSQQAVIPNIGSRPRIRDIPSRISIYWTIVKPGDILLINSTGNLIAPRGYFKIRNGKS
>A/South_Australia/15/2017|SIAT1|EPI919183|2017-01-20
TLEFNNESFNWTGVTQNGTSSACIRGSRSSFFSRLNWLTHLNYTYPALNVTMPNKEQFDKLYIWGVHHPGTDKDQTFLYAHSSGRITVSTKRSQQAVIPNIGSRPRIRDIPSRISIYWTIVKPGDILLINSTGNLIAPRGYFKIRSGKS
>A/Sri_Lanka/3/2017|SIAT2|EPI919195|2017-01-04
TLEFNNESFNWTGVTQNGTSSACIRRSSSSFFSRLNWLTHLNYTYPALNVTMPNKEQFDKLYIWGVHHPGTDKDQIFLYAQSSGRITVSTKRSQQAVIPNIGSRPRIRDIPSRISIYWTIVKPGDILLINSTGNLIAPRGYFKIQSGKS
>A/Poland/30539/2017|SIAT1|EPI943300|2017-01-09
TLEFNNESFNWTGVTQNGTSSACIRGSSSSFFSRLNWLTHLNYTYPALNVTMPNKEQFDKLYIWGVHHPGTDKDQIFLYAQSSGRITVSTKRSQQAVIPNIGSRPRIRDIPSRISIYWTIVKPGDILLINSTGNLIAPRGYFKIRSGKS
>A/Brisbane/2/2017|MDCK1,SIAT1|EPI919158|2017-01-03
TLEFNNESFNWTGVKQNGTSSACIRKSSSSFFSRLNWLTHLNYTYPALNVTMPNNEQFDKLYIWGVHHPGTDKDQIFLYAQSSGRITVSTKRSQQAVIPNIGSRPRIRDIPSRISIYWTIVKPGDILLINSTGNLIAPRGYFKIQSGKS
>A/Brisbane/3/2017|MDCK1,SIAT1|EPI903922|2017-01-04
TLEFNNESFNWTGVKQNGTSSACIRKSSSSFFSRLNWLTHLNYTYPALNVTMPNNEQFDKLYIWGVHHPGTDKDQIFLYAQSSGRITVSTKRSQQAVIPNIGSRPRIRDIPSRISIYWTIVKPGDILLINSTGNLIAPRGYFKIQNGKS
>A/Brisbane/1/2017|SIAT2|EPI903919|2017-01-02
TLEFNNESFNWAGVTQNGTSSSCIRGSKSSFFSRLNWLTHLNSKYPALNVTMPNNEQFDKLYIWGVHHPGTDKDQISLYAQSSGRITVSTKRSQQAVIPNIGSRPRIRDIPSRISIYWTIVKPGDILLINSTGNLIAPRGYFKIRSGKS
>A/Ulaanbaatar/AF120011/2017||EPI903981|2017-01-02
TLEFKNESFNWTGVTQNGTSSACIRRSKSSFFSRLNWLTHLNYTYPALNVTMPNNEQFDKLYIWGVHHPGTDKDQIFLYAQSSGRITVSTKRSQQAVIPNIGSRPRIRDIPSRISIYWTIVKPGDILLINSTGNLIAPRGYFKIRSGKS
>A/Israel/C-758/2017|C1/SIAT1|EPI943242|2017-01-12
TLEFKNEIFNWTGVTQNGASSACIRRSKSSFFSRLNWLTHLNYTYPALNVTMPNNEQFDKLYIWGVHHPGTDKDQIFLYAQSSGRITVSTKRSQQAVIPNIGSRPRIRDIPSRISIYWTIVKPGDILLINSTGNLIAPRGYFKIRSGKS
>A/Luxembourg/204/2017|MDCK1/SIAT1|EPI943256|2017-01-03
TLEFKNESFNWTGVTQNGTSSACMRRSSSSFFSRLNWLTHLNYTYPALNVTMPNKEQFDKLYIWGVHHPGTDKDQIFLYAQSSGRITVSTKRSQQAVIPNIGSRPRIRDIPSRISIYWTIVKPGDILLINSTGNLIAPRGYFKIRSGKS
>A/Hong_Kong/240/2017|MDCK1/S1|EPI943228|2017-01-07
TLEFNNESFNWTGVKQNGTSSACIRKSSSSFFSRLNWLTHLNYTYPALNVTMPNNEQFDKLYIWGVHHPGTDKDQIFLYAQSSGRITVSTKRSQQAVIPNIGSRPRIRDIPSRISIYWTIVKPGDILLINSTGNLIAPRGYFKIRSGKS
>A/Hong_Kong/120/2017|MDCK1/S1|EPI943226|2017-01-04
TLEFKNESFNWTGVTQNGTSSACMRRSSSSFFSRLNWLTHLNYTYPALNVTMPNKEQFDKLYIWGVHHPGTDKDQISLYAQSSGRITVSTKRSQQAVIPNIGSRPRIRDIPSRISIYWTIVKPGDILLINSTGNLIAPRGYFKIRSGKS
>A/Hong_Kong/119/2017|MDCK1/S1|EPI943224|2017-01-04
TLEFNNESFNWTGVTQNGTSSACIRRSSSSFFSRLNWLTHLNYTYPALNVTMPNKEQFDKLYIWGVHHPGTDKDQIFLYAQSSGRITVSTKRSQQAVIPNIGSRPRIRDIPSRISIYWTIVKPGDILLINSTGNLIAPRGYFKIRSGKS
>A/Hong_Kong/122/2017|Original|EPI918268|2017-01-04
TLEFNNESFNWTGVKQNGTSSACIRESSSSFFSRLNWLTHLNYTYPALNVTMPNNEQFDKLYIWGVHHPGTDKDQIFLYAQSSGRITVSTKRSQQAVIPNIGSRPRIRDIPSRISIYWTIVKPGDILLINSTGNLIAPRGYFKIQSGKS
>A/Slovenia/90/2017|MDCKx/SIAT1|EPI917254|2017-01-04
TLEFNNESFNWTGVTQNGTSSACIRRSSSSFFSRLNWLTHLNYTYPALNVAMPNKEQFDKLYIWGVHHPGTDKDQIFLYAQPSGRIIVSTKRSQQAVIPNIGSRPRIRDIPSRISIYWTIVKPGDILLINSTGNLIAPRGYFKIQSGKS
>A/Romania/207809/2017|Siat_1|EPI919631|2017-02-06
TLEFKDESFNWTGVTQNGTSSACIRRSKSSFFSRLNWLTHLNYTYPALNVTMPNNEQFDKLYIWGVHHPGTDKDQIFLYAQSSGRITVSTKRSQQAVIPNIGSRPRIRDIPSRISIYWTIVKSGDILLINSTGNLIAPRGYFKIRNGKS
>A/Romania/207604/2017|Siat_2|EPI919628|2017-01-31
TLEFKNESFNWTGVTQNGTSSACIRRSKSSFFSRLNWLTHLNYTYPALNVTMPNNEQFDKLYIWGVHHPGTDRDQIFLYAQSSGRITVSTKRSQQAVIPNIGSRPRIRDIPSRISIYWTIVKPGDILLINSTGNLIAPRGYFKIRSGKS
>A/Romania/207464/2017|Clinical_sample|EPI913889|2017-01-28
TLEFKNESFNWNGVTQNGTSSACIRRSKSSFFSRLNWLTHLNYTYPALNVTMPNNEQFDKLYIWGVHHPGTDKDQIFLYAQSSGRITVSTKRSQQAVIPNIGSRPRIRDIPSRISIYWTIVKPGDILLINSTGNLIAPRGYFKIRSGKS
>A/Romania/207297/2017|Clinical_sample|EPI913887|2017-01-21
TLEFKDESFNWTGVTQNGTSSACIRRSKSSFFSRLNWLTHLNYTYPALNVTMPNNEQFDKLYIWGVHHPGTDKDQTFLYAQSSGRITVSTKRSQQAVIPNIGSRPRIRDIPSRISIYWTIVKPGDILLINSTGNLIAPRGYFKIRNGKS
>A/Romania/206714/2017|Siat_1|EPI913838|2017-01-09
TLEFKNESFNWTGVTQNGTSSACMRRSSSSFFSRLNWLTHLNYTYPALNMTMPNKEQFDKLYIWGVHHPGTDKDQIFLYAQSSGRITVSTKRSQQAVIPNIGSRPRIRDIPSRISIYWTIVKPGDILLINSTGNLIAPRGYFKIRSGKS
>A/Romania/206613/2017|Clinical_sample|EPI899694|2017-01-03
TLEFKNESFNWTGVTQNGTSSACMRRSSSSFFSRLNWLTHLNYTYPALNVTMPNKEQFDKLYIWGVHHPGTDRDQIFLYAQSSGRITVSTKRSQQAVIPNIGSRPRIRDIPSRISIYWTIVKPGDILLINSTGNLIAPRGYFKIRSGKS
>A/Romania/206293/2017|Original|EPI884288|2017-01-02
TLEFKSESFNWTGVTQNGTSSACIRRSSSSFFSRLNWLTHLNYTYPALNVTMPNKEQFDKLYIWGVHHPGTDKDQIFLYAQSSGRITVSTKRSQQAVIPHIGSRPRIRDIPSRISIYWTIVKPGDILLINSTGNLIAPRGYFKIRSGKS
>A/KANAGAWA/AC1628/2017|SIAT_0_+1|EPI943180|2017-01-31
TLEFNNESFNWTGVKQNGTSSACIRKSSSSFFSRLNWLTHLNYTYPALNVTMPNNEQFDKLYIWGVHHPGTDKDQIFLYAQSSGRITVSTKRSQQTVIPNIGSRPRIRDIPSRISIYWTIVKPGDILLINSTGNLIAPRGYFKIQSGKS
>A/KANAGAWA/IC1625/2017|SIAT_0_+1|EPI943176|2017-01-28
TLEFKNESFNWTGVTQNGTSSACIRGSSSSFFSRLNWLTHLNYTYPALNVTMPNKEQFDKLYIWGVHHPGTDKDQIFLYAQSSGRITVSTKRSQQAVIPNIGSRPRIRDIPSRISIYWTIVKPGDILLINSTGNLIAPRGYFKIRSGKS
>A/KANAGAWA/IC1624/2017|SIAT_0_+1|EPI943174|2017-01-27
TLEFKNESFNWTGVTQNGTSSACIRGSSSSFFSRLNWLTHLNYTYPALNVTMPNREQFDKLYIWGVHHPGTDKDQNFLYAQSSGRITVSTKRSQQAVIPNIGSRPRIRDIPSRISIYWTIVKPGDILLINSTGNLIAPRGYFKIRSGKS
>A/KANAGAWA/IC1622/2017|SIAT_0_+1|EPI943170|2017-01-24
TLEFKNESFNWTGVTQNGTSSACIRRSSSSFFSRLNWLTHLNYTYPALNVTMPNKEQFDKLYIWGVHHPGTDKDQISLYAQSSGRITVSTKRSQQAVIPNIGSRPRIRDIPSRISIYWTIVKPGDILLINSTGNLIAPRGYFKIRSGKS
>A/KANAGAWA/AC1625/2017|SIAT_0_+1|EPI943164|2017-01-24
TLEFKNESFNWTGVTQNGTSSACIRRSSSSFFSRLNWLTHLNYTYPALNVTMPNKEQFDKLYIWGVHHPGTDKDQIFLYAQPSGRITVSTKRSQQAVIPNIGSRPRIRDIPSRISIYWTIVKPGDILLINSTGNLIAPRGYFKIRSGKS
>A/HOKKAIDO/HH01/2017|SIAT_0_+2|EPI941993|2017-02-01
TLEFNNESFNWTGVKQNGTSSACIRKSSSSFFSRLNWLTHLNYTYPALNVTMPNNEQFDKLYIWGVHHPGTDKDQIFLYAQSSGRITVSTKRSQQTVIPNIGSRPRIRDIPSRISIYWTIVKPGDIFLINSTGNLIAPRGYFKIQSGKS
>A/KANAGAWA/IC1607/2017|Original|EPI941969|2017-01-07
TLEFKNESFNWTGVTQNGTSSACIRRSKSSFFSRLNWLTHLNYTYPALNVTMPNNEQFDKLYIWGVHHPGTDKDQIFLYAQSSGRITVSTKRSQQAVIPNIGYRPRIRDIPSRISIYWTIVKPGDILLINSTGNLIAPRGYFKIRSGKS
>A/KANAGAWA/AC1622/2017|SIAT_0_+1|EPI917431|2017-01-17
TLEFNNESFNWTGVKQNGTSSACIRKSRSSFFSRLNWLTHLNYTYPALNVTMPNNEQFDKLYIWGVHHPGTDKDQILLYAQSSGRITVSTKRSQQAVIPNIGSRPRIRDIPSRISIYWTIVKPGDILLINSTGNLIAPRGYFKIQSGKS
>A/KANAGAWA/IC1615/2017|SIAT_0_+1|EPI909622|2017-01-16
TLEFNNESFNWTGVTQNGTSSACIRRSSSSFFSRLNWLTHLNYTYPALNVTMPNKEQFDKLYIWGVHHPGTDKDQISLYAQSSGRITVSTKRSQQAVIPNIGSRPRIRDIPSRVSIYWTIVKPGDILLINSTGNLIAPRGYFKIRSGKS
>A/KANAGAWA/IC1609/2017|SIAT_0_+1|EPI904174|2017-01-10
TLEFKNESFNWTGVTQNGKSSACMRRSSSSFFSRLNWLTHLNYTYPALNVTMPNKEQFDKLYIWGVHHPGTDKDQIFLYAQSSGRITVSTKRSQQAVIPNIGSRPRIRDIPSRISIYWTIVKPGDILLINSTGNLIAPRGYFKIRSGKS
>A/Beijing-Xicheng/1136/2017|C1|EPI943968|2017-01-16
TLEFNNESFNWTGVKQNGTSSACIRKSSSSFFSRLNWLTHLNYKYPALNVTMPNNEQFDKLYIWGVHHPGTDKDQIFLYAQSSGRITVSTKRSQQAVIPNIGSRPRIRDIPSRISIYWTIVKPGDILLINSTGNLIAPRGYFKIQSGKS
>A/Anhui-Jinghu/611/2017|C1|EPI885423|2017-01-02
TLEFNNESFNWTGVKQNGKSSACIRKSSSSFFSRLNWLTHLNYTYPALNVTMPNNEQFDKLYIWGVHHPGTDKDQIFLYAQSSGRITVSTKRSQQAVIPNIGSRPRIRDIPSRISIYWTIVKPGDILLINSTGNLIAPRGYFKIQSGKS
>A/Shandong-Rencheng/112/2017|C1|EPI885414|2017-01-02
TLEFNNESFNWTGVKQNGTSSACIRKSRSSFFSRLNWLTHLNYTYPALNVTMPNNEQFDKLYIWGVHHPGTDKDQISLYAQSSGRITVSTKRSQQAVIPNIGSRPRIRDIPSRISIYWTIVKPGDILLINSTGNLIAPRGYFKIQSGKS
>A/Florida/08/2017|Original|EPI925465|2017-01-24
TLEFKNESFNWTGVTQNGTSSACIRRSSSSFFSRLNWLTHLNYTYPALNVTMPNKEQFDKLYIWGVHHPGTDKDQIFLYARSSGRITVSTKRSQQAVIPNIGSRPRIRDIPSRISIYWTIVKPGDILLINSTGNLIAPRGYFKIRSGKS
>A/Utah/08/2017|Original|EPI925553|2017-02-04
TLEFKNESFNWTGVTQNGKSSACIRGSSSSFFSRLNWLTHLNYTYPALNVTMPNKEQFDKLYIWGVHHPGTDKDQIFLYAQSSGRITVSTKRSQQAVIPNIGSRPRIRDIPSRISIYWTIVKPGDILLINSTGNLIAPRGYFKIRSGKS
>A/Utah/05/2017|Original|EPI911528|2017-01-19
TLEFNNESFNWTGVTQNGTSSACIRRSSSSFFSRLNWLTHLNYTYPALNVTMPNKEQFDKLYIWGVHHPGTDKDQISLYAQSSGRITVSTKRSQQAVIPNIGSRPRIRDIPSRISIYWTIVKPGDILLINSTGNLIAPRGYFKIRSGKS
>A/New_Jersey/10/2017|Original|EPI925305|2017-01-30
TLEFKNESFNWTGVTQNGTSSACMRRSSSSFFSRLNWLTHLNYTYPALNVTMPNKEQFDKLYIWGVHHPGTDKDQIFLYAQSSGRITVSTKRSQQAVISNIGSRPRIRDIPSRISIYWTIVKPGDILLINSTGNLIAPRGYFKIRSGKS
>A/New_Jersey/09/2017|Original|EPI925297|2017-01-30
TLEFNNESFNWTGVTQNGTSSACIRGSSSSFFSRLNWLTHLNYTYPALNVTMLNKEQFDKLYIWGVHHPGTDKDQIFLYAQPSGRITVSTKRSQQAVIPNIGSRPRIRDIPSRISIYWTIVKPGDILLINSTGNLIAPRGYFKIRSGKS
>A/CastillaLaMancha/765/2017|Clinical_Specimen|EPI944206|2017-02-08
TLEFKNESFNWTGVTQNGKSSACIRRSSSSFFSRLNWLTHLNYTYPALNVTMPNKEQFDKLYIWGVHHPGTDKDQIFLYAQSSGRITVSTKRSQQAVIPNIGSRPRIRDIPSRISIYWTIVKPGDILLINNTGNLIAPRGYFKIRSGKS
>A/CastillaLaMancha/352/2017|Clinical_Specimen|EPI944205|2017-01-23
TLEFNNESFNWTGVTQNGTSSACIRRSSSSFFSRLNWLTHLNYTYPALNVTMPNKEQFDKLYIWGVHHPGTDKDQIFLYAQSSGRITVSTKRSQQAVIPNIGSRPRIRDIPSRISIYWTIVKPGDILLINSTGNLIAPRGYFRIRSGKS
>A/CastillaLaMancha/183/2017|Clinical_Specimen|EPI944204|2017-01-09
TLEFNNESFNWAGVTQNGTSSSCIRGSKSSFFSRLNWLTHLNSKYPALNVTMPNNEQFDKLYIWGVHHPGTDKDQIFLYAKPSGRITVSTKRSQQAVIPNIGSRPRIRDIPSRISIYWTIVKPGDILLINSTGNLIAPRGYFKIRSGKS
>A/CastillaLaMancha/421/2017|Clinical_Specimen|EPI916960|2017-01-24
TLEFKNESFNWTGVTQNGTSSACIRRSKSSFFSRLNWLTHLNYTYPALNVTMPNNEQFDKLYIWGVHHPGTDKDQIFLYAQSSGRITVSTKRSQQAVTPNIGSRPRIRDIPSRISIYWTIVKPGDILLINSTGNLIAPRGYFKIRSGKS
>A/CastillaLaMancha/314/2017|Clinical_Specimen|EPI906124|2017-01-10
TLEFKNESFNWTGVTQNGTSSACIRGSSSSFFSRLNWLTHLNYTYPALNVTMPNKEQFDKLYIWGVHHPGTDKDQIFLYAQSSGRITVSTKRSQQAVIPNIGSRPRIRDIPSRVSIYWTIVKPGDILLINSTGNLIAPRGYFKIRSGKS
>A/North_Carolina/05/2017|Original|EPI925617|2017-01-30
TLEFKNEGFNWTGVTQNGTSSACIRRSSSSFFSRLNWLTHLNYTYPALNVTMPNKEQFDKLYIWGVHHPGTDKDQIFLYAQSSGRITVSTKRSQQAVIPNIGSRPRIRDIPSRISIYWTIVKPGDILLINSTGNLIAPRGYFKIRSGKS
>A/Kalamata_GR/540/2017|SIAT2|EPI943248|2017-01-19
TLEFKDESFNWTGVTQNGKSSACIRRSSSSFFSRLNWLTHLNYTYPALNVTMPNKEQFDKLYIWGVHHPGTDKDQIFLYAQSSGRITVSTKRSQQAVIPNIGSRPRIRDIPSRISIYWTIVKPGDILLINSTGNLIAPRGYFKIRSGKS
>A/Athens.GR/12/2017|c1|EPI901680|2017-01-02
TLEFKNESFNWTGVTQNGKSSACIRRSSSSFFSRLNWLTHLNYTYPALNVTMPNKEQFDKLYIWGVHHPGTDKDQIFLYAKSSGRITVSTKRSQQAVIPNIGSRPRIRDIPSRISIYWTIVKPGDILLINSTGNLIAPRGYFKIRSGKS
>A/Finland/735/2017||EPI900385|2017-01-10
TLEFNNESFNWTGVKQNGTSSACIRKSSGSFFSRLNWLTHLNYTYPALNVTMPNNEQFDKLYIWGVHHPGTDKDQIFLYAQSSGRITVSTKRSQQAVIPNIGSRPRIRDIPSRISIYWTIVKPGDILLINSTGNLIAPRGYFKIQSGKS
>A/New_Mexico/02/2017|Original|EPI911216|2017-01-10
TLEFKNESFNWTGVTQNGTSSACIRKSSSSFFSRLNWLTHLNYTYPALNVTMPNKEQFDKLYIWGVHHPGTDKDQIFLYAQSSGRITVSTKRSQQAVIPNIGSRPRIRDIPSRISIYWTIVKPGDILLINSTGNLIAPRGYFKIRSGKS
>A/Maine/09/2017|Original|EPI925449|2017-02-05
TLEFNNESFNWTGVKQNGTSSACIRKSSSSFFSRLNWLTHLNYTYPALNVTMPNNEQFDKLYIWGVHHPGTDKDQIFLYAQSSGRITVSTKRSQQAVIPNVGSRPRIRDIPSRISIYWTIVKPGDILLINSTGNLIAPRGYFKIQSGKS
>A/Maine/05/2017|Original|EPI911512|2017-01-22
TLEFKDESFNWTGVTQNGTSSACIRRSKSSFFSRLNWLTHLNYTYPALNVTMPNNEQFDKLYIWGVHHPGTDKDQIFLYAQSSGRITVSTKRSQQAVIPNIGSRPRIRDIPSRISIYWTIVKPGDILLINSTGNLIAPRGYFKIQNGKS
>A/Maine/03/2017|Original|EPI911496|2017-01-20
TLEFNNESFNWTGVKQNGTSSACIRKSSSSFFSRLNWLTHLNYTYPALNVTMPNNEQFDKLYIWGVHHPGTDKDQIFLYAQSSGRITVSTKRSQQTVIPNIGSRPRIRDIPSRISIYWTIVKPGDILLINSTGNLIAPRGYFKIRSGKS
>A/Maine/04/2017|Original|EPI911488|2017-01-22
TLEFKDESFNWTGVTQNGTSSACIRRSKSSFFSRLNWLTHLNYTYPALNVTMPNNEQFDKLYIWGVHHPGTDKDQIFLYAQSSGRITVATKRSQQAVIPNIGSRPRIRDIPSRISIYWTIVKPGDILLINSTGNLIAPRGYFKIRNGKS
>A/Texas/52/2017|Original|EPI943556|2017-02-20
TLEFKNESFNWTGVTQNGKSSACIRRSSSSFFSRLNWLTHLNYTYPALNVTMPNKEQFDKLYIWGVHHPGTDKDQIFLYAQSSGRITVSTKRSQQAVIPNIGSRPRIRDIPSRISIYWTIVKPGDILLINSTGNLIAPRGYFKIRSGRS
>A/Texas/50/2017|Original|EPI943548|2017-02-16
TLEFKNESFNWTGVTQNGKSSACIRGSSSSFFSRLNWLTHLNYTYPALNVTMPNKEQFDKLYIWGVHHPGTDKDQIFLYAQPSGRITVSTKRSQQAVIPNIGSRPRIRDIPSRISIYWTIVKPGDILLINSTGNLIAPRGYFKIRSGKS
>A/North_Dakota/05/2017|Original|EPI912801|2017-01-29
TLEFKNESFNWTGVTQNGTSSACIRGSSSSFFSRLNWLTHLNYTYPALNVTMPNKEQFDKLYIWGVHHPGTDKDQIFLYAQSSGRITVSTKRSQQAVIPNIGSRPRIRDIPSRISIYWTIVKPGDVLLINSTGNLIAPRGYFKIRSGKS
>A/North_Dakota/04/2017|Original|EPI912793|2017-01-27
TLEFNNESFNWTGVKQNGTSSACTRKSSSSFFSRLNWLTHLNYTYPALNVTMPNNEQFDKLYIWGVHHPGTDKDQIFLYAQSSGRITVSTKRSQQAVIPNIGSRPRIRDIPSRISIYWTIVKPGDILLINSTGNLIAPRGYFKIQSGKS
>A/Wyoming/04/2017|Original|EPI911568|2017-01-16
TLEFKNESFNWTGVTQNGKSSACIRRSSSSFFSRLNWLTHLNYTYPALNVTMPNKEQFDKLYIWGVHHPGTDKDQIFLYAQSSGRITVSTKRSQQAVIPNIGSRPRIRDIPSRISIYWTVVKPGDILLINSTGNLIAPRGYFKIRSGKS
>A/Illinois/04/2017|Original|EPI911152|2017-01-07
TLEFKNEGFNWTGVTQNGTSSACIRRSSSSFFSRLNWLTHLNYTYPALNVTMPNKEQFDKLYIWGVHHPGTDKDQIFLYARSSGRITVSTKRSQQAVIPNIGSRPRIRDIPSRISIYWTIVKPGDILLINSTGNLIAPRGYFKIRSGKS
>A/Illinois/07/2017|Original|EPI911120|2017-01-12
TLEFNNESFNWTGVTQNGTSSACIRGSSSSFFSRLNWLTHLNYTYPALNVTMPNKEQFDKLYIWGVHHPGTDKDQIFLYAQSSGRITVSTKRSQQAVIPNIGSRPRIRDIPSRISIYWTIVKPGDILLINSTGNLIAPRGYFKIQSGKS
>A/New_Hampshire/04/2017|Original|EPI911320|2017-01-20
TLEFNNESFNWTGVTQNGTSSACIRGSSSSFFSRLNWLTHLNYTYPALNVTMLNKEQFDKLYIWGVHHPGTNKDQIFLYAQPSGRITVSTKRSQQAVIPNIGSRPRIRDIPSRISIYWTIVKPGDILLINSTGNLIAPRGYFKIRSGKS
>A/New_Hampshire/02/2017|Original|EPI895698|2017-01-03
TLEFKNESFNWTGVTQNGRSSACIRRSSSSFFSRLNWLTHLNYTYPALNVTMPNKEQFDKLYIWGVHHPGTDKDQIFLYAQSSGRITVSTKRSQQAVIPNIGSRPRIRDIPSRISIYWTIVKPGDILLINSTGNLIAPRGYFKIRSGKS
>A/Texas/23/2017|Original|EPI912753|2017-01-26
TLEFKNESFNWTGVTQNGTSSACIRRSKSSFFSRLNWLTHLNYTYPALNVTMPNNEQFDKLYIWGVHHPGTDKDQIFLYAQSSGRITVSTKRSQQAVIPNIGSRPRIRDIPSRISIYWTIVKPGDILLINSTGNLIAPRGYFKIQSGKS
>A/Colorado/04/2017|Original|EPI918129|2017-01-24
TLEFKNESFNWAGVTQNGTSSSCIRGSKSSFFSRLNWLTHLNSKYPALNVTMPNNEQFDKLYIWGVHHPGTDKDQISLYAQSSGRITVSTKRSQQAVIPNIGSRPRIRDIPSRISIYWTIVKPGDILLINSTGNLIAPRGYFKIRSGKS
>A/Kentucky/05/2017|S2|EPI918352|2017-01-09
TLEFNNESFNWTGVKQNGTSSACIRKSSSSFFSRLNWLTHLNYTYPALNVTMPNNEQFDKLYIWGVHHPGTDKDQVFLYAQSSGRITVSTKRSQQAVIPNIGSRPRIRDIPSRISIYWTIVKPGDILLINSTGNLIAPRGYFKIQSGES
>A/Oregon/04/2017|Original|EPI911552|2017-01-16
TLEFNNESFNWAGVTQNGTSSSCIRGSNSSFFSRLNWLTHLNSKYPALNVTMPNNEQFDKLYIWGVHHPGTDKDQIFLYAQPSGRITVSTKRSQQAVIPNIGSRPRIRDIPSRISIYWTIVKPGDILLINSTGNLIAPRGYFKIRSGKS
>A/Iowa/03/2017|Original|EPI925265|2017-01-12
TLEFNNESFNWTGVKQNGTSSACIRKSSSSFFSRLNWLTHLNYTYPALNVTMPNNEQFDKLYIWGVHHPGTNKDQIFLYAQSSGRITVSTKRSQQAVIPNIGSRPRIRDIPSRISIYWTIVKPGDILLINSTGNLIAPRGYFKIQSGKS
>A/Mississippi/04/2017|Original|EPI912785|2017-01-27
TLEFNNESFNWTGVKQNGTSSACIRKSSSSFFSRLNWLTHLNYTYPALNVTIPNNEQFDKLYIWGVHHPGTDKDQIFLYAQSSGRITVSTKRSQQTVIPNIGSRPRIRDIPSRISIYWTIVKPGDILLINSTGNLIAPRGYFKIRSGKS
>A/Massachusetts/03/2017|Original|EPI912872|2017-01-27
TLEFKDESFNWTGVTQNGKSSACIRRSSSSFFSRLNWLTHLNYTYPALNVTMPNKEQFDKLYIWGVHHPGTDKDQIFLYAQSSGRITVSTKRSQQAVIPNIGSKPRIRDIPSRISIYWTIVKPGDILLINSTGNLIAPRGYFKIRSGKS
>A/Michigan/20/2017|Original|EPI925257|2017-01-15
TLEFNNESFNWAGVTQNGTSSSCIRGSNSSFFSRLNWLTHLNSKYPALNVTMPNNEQFDKLYIWGVHHPGTDKDQIFLYAKPSGRITVSTKRSQQAVIPNIGSRPRIRDIPSRISIYWTIVKPGDILLINSTGNLIAPRGYFKIRSGKS
>A/Wisconsin/07/2017|Original|EPI918676|2017-01-13
TLEFNNESFNWTGVTQNGTSSACIRGSSSSFFSRLNWLTHLNYTYPALNVTMPNNEQFDKLYIWGVHHPGTDKDQIFLYAQSSGRITVSTKRSQQAVIPNIGSRPRIRDIPSRISIYWTIVKPGDILLINSTGNLIAPRGYFKIRSGKS
>A/Washington/03/2017|Original|EPI918591|2017-01-10
TLEFNNESFNWTGVKQNGTSSACIRKSSSSFFSRLNWLTHLNYTYPALNVTMPNNEQFDKLYIWGVHHPGTDKDQIFLYAQSSGRITVSTKRSQQAVIPNIGSRPRIRDIPSRMSIYWTIVKPGDILLINSTGNLIAPRGYFKIQSGKS
>A/Alabama/04/2017|Original|EPI912713|2017-01-23
TLEFKNESFNWTGVTQNGTSSACIRRSKSSFFSRLNWLTHLNYTYPALNVTMPNNEQFDKLYIWGVHHPGTDKDQIFLYAQSSGRITVSTKRSQQAVIPNIGSRPKIRDIPSRISIYWTIVKPGDILLINSTGNLIAPRGYFKIRSGKS
>A/Tennessee/01/2017|Original|EPI895650|2017-01-01
TLEFNNESFNWTGVKQNGTSSACIRKSSSSFFSRLNWLTHLNYTYPALNVTMPNNEQFDKLYIWGVHHPGTDKDQIFLYAQSSGRITVSTKRSQQAVIPNIGSRPRIRDIPSRISIYWTIVKPGDILLINSTGNLIAPRGYFKIQSRKS
>A/Oklahoma/06/2017|Original|EPI912745|2017-01-25
TLEFKNESFNWTGVTQNGTSSACIRRSKSSFFSRLNWLTHLNYTYPALNVTMPNNEHFDKLYIWGVHHPGTDKDQIFLYAQSSGRITVSTKRSQQAVIPNIGYRPRIRDIPSRISIYWTIVKPGDILLINSTGNLIAPRGYFKIRSGKS
>A/South_Dakota/02/2017|Original|EPI911400|2017-01-05
TLEFNNESFNWTGVKQNGTSSACIRKSSSSFFSRLNWLTHLNYTYPALNVTMPNNEQFDKLYIWGVHHPGTDKDQIFLYAQSSGRITVSTKRSQQAVIPSIGSRPRIRDIPSRISIYWTIVKPGDILLINSTGNLIAPRGYFKIRSGKS
>A/California/24/2017|Original|EPI941578|2017-01-09
TLEFNNESFNWTGVKQNGTSSACIRKSSSSFFSRLNWLTHLNYTYPALNVTMPNNEQFDKLYIWGVHHPGTDKDQIFLYAQSSGRITVSTKRSQQAVIPNIGSRPRVRDIPSRISIYWTIVKPGDILLINSTGNLIAPRGYFKIQSGKS
>A/California/18/2017|Original|EPI925353|2017-01-28
TLEFKNESFNWTGVTQNGTSSACIRRSSSSFFSRLNWLTHSNYTYPALNVTMPNKEQFDKLYIWGVHHPGTDKDQIFLYAQSSGRITVSTKRSQQAVIPNIGSRPRIRDIPSRISIYWTIVKPGDILLINSTGNLIAPRGYFKIRSGKS
>A/California/11/2017|Original|EPI918098|2017-01-20
TLDFKNESFNWTGVTQNGTSSACIRGSSSSFFSRLNWLTHLNYTYPALNVTMPNKEQFDKLYIWGVHHPGTDKDQIFLYAQSSGRITVSTKRSQQAVIPNIGSRPRIRDIPSRISIYWTIVKPGDILLINSTGNLIAPRGYFKIRSGKS
>A/Virginia/08/2017|Original|EPI912833|2017-01-22
TLEFKNESFNWTGVTQNGKSSACIRRSSSSFFSRLNWLTHLNYTYPALNVTMPNKEQFDKLYIWGVHHPGTDKDQIFLYAQSSGRITVSTKISQQAVIPNIGSRPRIRDIPSRISIYWTIVKPGDILLINSTGNLIAPRGYFKIRSGKS
>A/Texas/19/2017|Original|EPI911752|2017-01-18
TLEFNNESFNWTGVTQNGTSSACIRRSSSSFFSRLNWLTHLNYTYPALNVTMPNKEQFDKLYIWGVHHPGTNKDQIFLYAQSSGRITVSTKRSQQAVIPNIGSRPRIRDIPSRISIYWTIVKPGDILLINSTGNLIAPRGYFKIRSGKS
>A/Texas/01/2017|Original|EPI887138|2017-01-02
TLEFNNESFNWTGVTQNGTSSACIRGSSSSFFSRLNWLTHLNYTYPALNVTMPNKEQFDKLYIWGVHHPGTDKDQIFLYAQSSGRITVSTKRSQQAVIPNIGSRPRIRDIPSRISIYWTIVKPGDILLINSTGNLIAPRGYFKIRNGKS
>A/Delaware/03/2017|Original|EPI918223|2017-01-08
TLEFKNESFNWTGVTQNGKSSACIRRSSSSFFSRLNWLTHLNYTYPALNVTMPNKEQFDKLYIWGVHHPGTDKDQIFLYAQSSGRVTVSTKRSQQAVIPNIGSRPRIRDIPSRISIYWTIVKPGDILLINSTGNLIAPRGYFKIRSGKS
>A/Austria/962318/2017|Siat1|EPI902430|2017-01-02
TLEFKNESFNWTGVTQNGTSSACIRRSKSSFFSRLNWLTHLNYTYPALNVTMPNNEQFDKLYIWGVHHPGTDKDQIFLYAQSSGRITVSTKRSQQAVIPNIGSRPRIRDIPSRISIYWTIVKPGDILLINSTGNLIAPRGYFKVRSGKS
>A/Austria/962529/2017|Siat1|EPI884313|2017-01-04
TLEFKNESFNWTGVTQNGTSSACIRRSKSSFFSRLNWLTHLNYTYPALNVTMPNNEQFDKLYIWGVHHPGTDKDQIFLYAQSSGRITVSTKRSQQAVIPNIGYRPRIRDIPSRISIYWTIVKPGDILLINSTGNLIAPRGYFKIRNGKS
>A/Austria/962046/2017|Siat1|EPI884307|2017-01-02
TLEFKNESFNWTGVTQNGTSSACIRRSSSSFFSRLNWLTHLNYTYPALNVTMPNKEQFDKLYIWGVHHPGTDKDQIFLYAQSSGRITVSTKRSQQAVIPNIGFRPRIRDIPSRISIYWTIVKPGDILLINSTGNLIAPRGYFKIRSGKS
>A/Austria/962322/2017|Siat1|EPI879288|2017-01-03
TLEFKNESFNWTGVTQNGTSSACIRRSKSSFFSRLNWLTHLNYTYPALNVTMPNNEQFDKLYIWGVHHPGTDKDQIFLYAQSSGKITVSTKRSQQAVIPNIGSRPRIRDIPSRISIYWTIVKPGDILLINSTGNLIAPRGYFKIRSGKS
>A/Aragon/681/2017|MDCK|EPI942508|2017-01-11
TLEFNNESFNWTGVTQNGTSSACIRRSSSSFFSRLNWLTHLNYTYPALNVTMPNKEQFDKLYIWGVHHPGTDKDQTFLYAQSSGRITVSTKRSQQAVIPNIGSRPRIRDIPSRISIYWTIVKPGDILLINSTGNLIAPRGYFKIRSGKS
>A/Asturias/366/2017|Clinical_Specimen|EPI906120|2017-01-17
TLEFKDESFNWTGVTQNGASSACIRRSKSSFFSRLNWLTHLNYTYPALNVTMPNNEQFDKLYIWGVHHPGTDKDQIFLYAQSSGRITVSTKRSQQAVIPNIGSRPRIRDIPSRISIYWTIVKPGDILLINSTGNLIAPRGYFKIRNGKS
>A/Asturias/361/2017|Clinical_Specimen|EPI906117|2017-01-18
TLEFKDESFNWTGVTQNGTSSACIKRSKSSFFSRLNWLTHLNYTYPALNVTMPNNEQFDKLYIWGVHHPGTDKDQIFLYAQSSGRITVSTKRSQQAVIPNIGSRPRIRDIPSRISIYWTIVKPGDMLLINSTGNLIAPRGYFKIRNGKS
>A/Baleares/827/2017|Clinical_Specimen|EPI944199|2017-01-04
TLEFKDESFNWTGVTQNGTSSACIRRSKSSFFSRLNWLTHLNYTYPALNVTMPNNEQFDKLYIWGVHHPGTDKDQIFLYAQSSGRITVSTKRSQQAVIPNIGSRPRIRDIPSRISIYWTIVKPGDILLINSTGNLIAPRGYFKIRNEKS
>A/Baleares/826/2017|Clinical_Specimen|EPI944198|2017-01-04
TLEFNNESFNWTGVTQNGTSSACIRRSSSSFFSRLNWLTHLNYTYPALNVTMPNKEQFDKLYIWGVHHPGTDKDQIFLYAQSSGRITVSTKRSQQAAIPNIGSRPRIRDIPSRISIYWTIVKPGDILLINSTGNLIAPRGYFKIRSGKS
>A/Baleares/822/2017|Clinical_Specimen|EPI944195|2017-01-09
TLEFKNESFNWTGVTQNGTSSACMRRSSSSFFSRLNWLTHLNYTYPALNVTMPNKEQFDKLYIWGVHHPGTDKDQIFLYAQSSGRITVSTKRSQQAVIPNIGYRPRIRDIPSRISIYWTIVKPGDILLINSTGNLIAPRGYFKIRSGKS
>A/Extremadura/384/2017|MDCK|EPI944213|2017-01-15
TLEFKDESFNWTGVTQNGTSSACIRRSKSSFFSRLNWLTHLNYTYPALNVTKPNNEQFDKLYIWGVHHPGTDKDQIFLYAQSSGRITVSTKRSQQAVIPNIGSRPRIRDIPSRISIYWTIVKPGDILLINSTGNLIAPRGYFKIRNGKS
>A/Extremadura/641/2017|MDCK|EPI927096|2017-01-21
TLEFNNESFNWTGVTQNGTSSACIRRSSSSFFSRLNWLTHLNYKYPALNVTMPNKEQFDKLYIWGVHHPGTDKDQIFLYAQSSGRITVSTKRSQQAVIPNIGSRPRIRDIPSRISIYWTIVKPGDILLINSTGNLIAPRGYFKIRSGKS
>A/Extremadura/640/2017|MDCK|EPI927095|2017-01-22
TLEFENESFNWTGVTQNGTSSACIRRSSSSFFSRLNWLTHLNYKYPALNVTMPNKEQFDKLYIWGVHHPGTDKDQIFLYAQSSGRITVSTKRSQQAVIPNIGSRPRIRDIPSRISIYWTIVKPGDILLINSTGNLIAPRGYFKIRSGKS
>A/Galicia/70/2017|Clinical_Specimen|EPI895569|2017-01-07
TLEFKNESFNWTGVTQNGTSSACMRGSSSSFFSRLNWLTHLNYTYPALNVTMPNKEQFDKLYIWGVHHPGTDKDQIFLYAQSSGRITVSTKRSQQAVIPNIGSRPRIRDIPSRISIYWTIVKPGDILLINSTGNLIAPRGYFKIRSGKS
>A/Navarra/612/2017|Clinical_Specimen|EPI927123|2017-01-02
TLEFKNESFNWTGVTQNGTSSACIRRSKSSFFSKLNWLTHLNYTYPALNVTMPNNEQFDKLYIWGVHHPGTDKDQIFLYAQSPGRITVSTKRSQQAVIPNIGYRPRIRDIPSRISIYWTIVKPGDILLINSTGNLIAPRGYFKIRSGKS
>A/Romania/208058/2017|Clinical_sample|EPI944076|2017-02-14
TLEFNNESFNWTGVTQNGTSSACIRRSSSSFFSRLNWLTHLNYTYPALNVTMPNKEQFDKLYIWGVHHPGTDKDQIFLYAQSSGRITVSTKRSQQAVIPNIGSRPRIRDIPSRISIYWTIVKPGDILLINSTGNLIAPRGYFRIRRGKS
>A/Romania/207113/2017|Siat1|EPI913884|2017-01-16
TLEFNNESFNWTGVTQNGTSSACIRRSSSSFFSRLNWLTHLNYTYPALNVTMPNKEQFDKLYIWGVHHPGTDKDQIFLYAQSPGRITVSTKRSQQAVIPNIGSRPRIRDIPSRISIYWTIVKPGDILLINSTGNLIAPRGYFKIRSGKS
>A/Catalonia/NSVH100575604/2017|Original|EPI943189|2017-02-21
TLEFKNESFNWTGVTQNGTSSACIRRSKSSFFSRLNWLTHLNYTYPALNVTMPNNEQFDKLYIWGVHHPGTDKDQIFLYAQSSGRITVSTKRSQQAVIPNIGSRPRIRDIPSRISIYWTIVKPGDILLINSTGNLIAPRGYFRIRSGKS
>A/Catalonia/NSVH100566027/2017|Original|EPI926518|2017-02-04
TLEFKNESFNWTGVTQNGTSSACIRRSKSSFFSRLNWLTHLNYTYPALNVTMSNNEQFDKLYIWGVHHPGTDKDQIFLYAQSSGRITVSTKRSQQAVIPNIGSRPRIRDIPSRISIYWTIVKPGDILLINSTGNLIAPRGYFKIRSGKS
>A/Catalonia/NSVH100558008/2017|Original|EPI919651|2017-01-22
TLEFKNESFNWTGVTQNGTSSACIRRSKSSFFSRLNWLTHLNYTYPALNVTMPNTEQFAKLYIWGVHHPGTDKDQIFLYAQSSGRITVSTKRSQQAVIPNIGSRPRIRDIPSRISIYWTIVKPGDILLINSTGNLIAPRGYFKIRSGKS
>A/Catalonia/NSVH100565846/2017|Original|EPI919650|2017-02-03
TLEFNNESFNWTGVTQNGTSSACIRKSSSSFFSRLNWLTHLNYTYPALNVTMPNKEQFDKLYIWGVHHPGTDKDQIFLYAQSSGRITVSTKRSQQAVIPNIGSRPRIRDIPSRISIYWTIVKPGDILLINSTGNLIAPRGYFKIRSGKS
>A/Catalonia/NSVH100562706/2017|Original|EPI919648|2017-01-29
TLEFNNENFNWAGVTQNGTSSACIRRSSSSFFSRLNWLTHLNYTYPALNVTMPNKEQFDKLYIWGVHHPGTDKDQIFLYAQSSGRITVSTKRSQQAVIPNIGSRPRIRDIPSRISIYWTIVKPGDILLINSTGNLIAPRGYFKIRSGKS
>A/Catalonia/NSVH100549090/2017|Original|EPI909670|2017-01-07
TLEFKNESFNWTGVTQNGTSSACIRGSSSSFFSRLNWLTHLHYTYPALNVTMPNKEQFDKLYIWGVHHPGTDKDQIFLYAQSSGRITVSTKRSQQAVIPNIGSRPRIRDIPSRISIYWTVVKPGDILLINSTGNLIAPRGYFKIRSGKS
>A/Texas/15/2017|Original|EPI943500|2017-01-20
TLEFNNESFNWTGVKQNGTSSACIRKSSSSFFSRLNWLTHLNYTYPALNVTMPNNEQFDKLYIWGVHHPGTDKDQIFLYAQSSGRITVSTKRSQQAVIPNIGSRPKIRDIPSRISIYWTIVKPGDILLINSTGNLIAPRGYFKIQSGKS
>A/Texas/05/2017|Original|EPI896049|2017-01-03
TLEFKNESFNWTGVTQNGTSSACIRGSSSSFFSRLNWLTHLNYTYPALNVTMPNKEQFDKLYIWGVHHPGTDKDQISLYAQSSGRITVSTKRSQQAVIPNIGSRPRIRDIPSRISIYWTIVKPGDILLINSTGNLIAPRGYFKIRSGKS
>A/Netherlands/2009/2017|original|EPI922205|2017-02-10
TLEFKDESFNWTGVTQNGTSSACMRRSSSSFFSRLNWLTHLNYTYPALNVTMPNKEQFDKLYIWGVHHPGTDKDQIFLYAQSSGRITVSTKRSQQAVIPNIGSRPRIRDIPSRISIYWTIVKPGDILLINSTGNLIAPRGYFKIRSGKS
>A/Netherlands/1992/2017|original|EPI922192|2017-02-03
TLEFKNESFNWTGVTQNGTSSACIRRSSSSFFSRLNWLTHLNYTYPALNVTMPNKEQFDKLYIWGVHHPGTDKDQIFLYAQSSGRITVSTKRSQQAVIPNVGSRPRIRDIPSRISIYWTIVKPGDILLINSTGNLIAPRGYFKIRSGKS
>A/Netherlands/1575/2017|Original|EPI907343|2017-01-30
TLEFKNESFNWTGVTQNGTSSACIRRSSSSFFSRLNWLTHLNYKYPALNVTMPNKEQFDKLYIWGVHHPGTDKDQIFLYAQSSGRITVSTKRSQQAVIPNIGSRPRIRDIPSRISIYWTIVKPGDILLINSTGNLIAPRGYFKIRSGKS
>A/Netherlands/1090/2017|Original|EPI907341|2017-01-24
TLEFNNESFNWTGVTQNGTSSACIRKSSSSFFSRLNWLTHLNYTYPALNVTVPNNEQFDKLYIWGVHHPGTDKDQIFLYARSSGRITVSTKRSQQAVIPNIGSRPRIRDIPSRISIYWTIVKPGDILLINSTGNLIAPRGYFKIQSGKS
>A/Luxembourg/17003201/2017||EPI926194|2017-01-18
TLEFKNESFNWTGVTQNGTSSACTRRSKSSFFSRLNWLTHLNYTYPALNVTMPNNEQFDKLYIWGVHHPGTDKDQIFLYAQSSGRITVSTKRSQQAVIPNIGSRPRIRDIPSRISIYWTIVKPGDILLINSTGNLIAPRGYFKIRSGKS
>A/Luxembourg/17001967/2017||EPI926133|2017-01-10
TLEFKDESFNWTGVTQNGTSSACIRRSKSSFFSRLNWLTHLNYTYPALNVTMPNNEQFNKLYIWGVHHPGTDKDQIFLYAQSSGRITVSTKRSQQAVIPNIGSRPRIRDIPSRISIYWTIVKPGDILLINSTGNLIAPRGYFKIRNGKS
>A/Cantabria/726/2017|Clinical_Specimen|EPI942514|2017-01-10
TLEFKDESFNWTGVTQNGTSSACIRRSKSSFFSRLNWLTHLNYTYPALNVTMPNNEQFDKLYIWGVHHPGTDKDQIFLYAQSSGRITVSTKRSQQAVIPNIGSRPRIRDIPSRISIHWTIVKPGDILLINSTGNLIAPRGYFKIRNGKS
>A/Bari/22/2017||EPI931202|2017-01-05
TLEFNNESFNWTGVTQNGTSSACIRRSSSSFFSRLNWLTHLNYTYPALNVTMPNKEQFDKLYIWGVHHPGTDKDQIFLYAQPSGRITVSTKRSQQAVIPNIGSRPRIRDIPSRISIYWTIVKPGDILLINSTGNLIAPRGYFKIRSGKS
>A/Bari/16/2017||EPI931038|2017-01-02
TLEFKHESFNWTGVTQNGTSSACIRKSKSSFFSRLNWLTHLNYTYPALNVTMPNNEQFDKLYIWGVHHPGTDKDQIFLYAQSSGRITVSTKGSQQAVIPNIGSRPRIRDIPSRISIYWTIVKPGDILLINSTGNLIAPRGYFKIRSGKS
>A/Hungary/266/2017||EPI907354|2017-01-17
TLEFNNESFNWTGVTQNGTSSACIRRSSSSFFSRLNWLTHLNYTYPALNVTMPNKEQFDKLYIWGVHHPGTDKDQIFLYAQSSGRITVSTKISQQAVIPNIGSRPRIRDIPSRISIYWTIVKPGDILLINSTGNLIAPRGYFRIRSGKS
>A/Hungary/243/2017||EPI907350|2017-01-13
TLEFKDESFNWTGVTQNGKSSACIRRSSSSFFSRLNWLTHLNYKYPALNVTMPNKEQFDKLYIWGVHHPGTDKDQIFLYAQSSGRITVSTKRSQQAVIPNIGSRPRIRDIPSRISIYWTIVKPGDILLINSTGNLIAPRGYFKIRSGKS
>A/Hungary/65/2017||EPI906110|2017-01-09
TLEFKNESFNWTGVTQNGKSSACIRRSSSSFFSRLNWLTHLNYTYPALNVTMPNNEQFDKLYIWGVHHPGTDKDQIFLYAQSSGRITVSTKRSQQAVIPNIGSRPRIRDIPSRISIYWTIVKPGDILLINSTGNLIAPRGYFKIRSGKS
>A/Hungary/16/2017||EPI888138|2017-01-03
TLEFKNESFNWTGVTQNGTSSACIRRSKSSFFSRLNWLTHLNYTYPALNVTMPNNEQFDKLYIWGVHHPGTDKDQIFLYAQSSGRITVSTKRSQQAVIPNIGSRPRIRDIPSRISIYWTIVKPGDILLINSTGNLIAPRGYFKIRNGKS
>A/Ancona/05/2017||EPI917295|2017-01-03
TLEFKNESFNWTGVTQNGTSSACIRGSSSSFFSRLNWLTHLNYTYPALNVTMQNKEQFDKLYIWGVHHPGTDKDQIFLYAQSSGRITVSTKRSQQAVIPNIGSRPRIRDIPSRISIYWTIVKPGDILLINSTGNLIAPRGYFKIRSGKS
>A/Illinois/11/2017|Original|EPI910951|2017-01-17
TLEFKNESFNWTGVTQNGTSSACIRRSKSSFFSRLNWLTHLNYTYPALNVTMPNNEQFDKLYIWGVHHPGTDKDQIFLYAQSSGRITVSTKRSQQAVIPNTGYRPRIRDIPSRISIYWTIVKPGDILLINSTGNLIAPRGYFKIRSGKS
>A/Hessen/39/2017|Original|EPI944493|2017-01-25
TLEFKNESFNWTGVTQNGTSSACIRRSKSSFFSRLNWLTHLNYTYPALNVTMPNNEQFDKLYIWGVHHPGTDKDQIFLYAQSSGRITVSTKRSQQAVIPNIGYRPRIRDIPSRISIYWTIVKPGDILLINSTGNLIAPRGYFKIRIGKS
>A/Hessen/14/2017|Original|EPI944491|2017-01-26
TLEFKNESFNWTGVTQNGKSSACIRRSSSSFFSRLNWLTHLNYTYPALNVTMPNKEQFDKLYIWGVHHPGTDKDQIFLYAQSSGRITVSTKRSQQAVTPNIGSRPRIRDIPSRISIYWTIVKPGDILLINSTGNLIAPRGYFKIRSGKS
>A/Rheinland-Pfalz/39/2017|Original|EPI944483|2017-01-23
TLEFNNESFNWTGVKQNGTSSACIRKSSSSFFSRLNWLTHLNYTYPALNVTMPNNEQFDKLYIWGVHHPGTDKDQIFLYAQSSGRITVSTKRSQQAVIPNIGSRPRIRDIPSRISIYWTVVKPGDILLINSTGNLIAPRGYFKIQSGKS
>A/Nordrhein-Westfalen/88/2017|Original|EPI944475|2017-01-20
TLEFNNESFNWTGVTQNGTSSACIRRSSSSFFSRLNWLTHLNYTYPALNVTMPNKEQFDKLYIWGVHHPGTDKDQIFLYAQSSGRITVSTKRSQQAVIPNIGSRPRIRDIPSRISIYWTIVKPGDILLINSTGNLIAPRGYFKIRGGKS
>A/Berlin/9/2017|Original|EPI944445|2017-01-16
TLEFKYESFNWTGVTQNGKSSACIRRSSSSFFSRLNWLTHLNYTYPALNVTMPNKEQFDKLYIWGVHHPGTDKDQIFLYAQSSGRITVSTKRSQQAVIPNIGSRPRIRDIPSRISIYWTIVKPGDILLINSTGNLIAPRGYFKIRSGKS
>A/Thueringen/10/2017|Original|EPI944437|2017-01-16
TLEFKNESFNWTGVTQNGKSSACIRRSSSSFFSRLNWLTHLNYTYPALNVTMPNKEQFDKLYIWGVHHPGTDKDQIFLYAQSSGRITVSTQRSQQAVIPNIGSRPRIRDIPSRISIYWTIVKPGDILLINSTGNLIAPRGYFKIRSGKS
>A/Sachsen/6/2017|Original|EPI944419|2017-01-12
TLEFKNESFNWTGVTQNGTSSACIRRSSSSFFSRLNWLTHLNYTYPALNVTMPNKEQFDKLYIWGVHHPGTDKDQIFLYAQSSGRITVSTKRSQQAVTPNIGSRPRIRDIPSRISIYWTIVKPGDILLINSTGNLIAPRGYFKIRSGKS
>A/Dijon/958/2017|PI|EPI944398|2017-01-03
TLEFNNESFNWTGVKQNGTSSACIRKSNSSFFSRLNWLTHLNYTYPALNVTMPNNEQFDKLYIWGVHHPGTDKDQIFLYAQSSGRITVSTKRSQQAVIPNIGSRPRIRDIPSRISIYWTIVKPGDILLINSTGNLIAPRGYFKIQSGKS
>A/Pays_de_Loire/1010/2017|PI|EPI944376|2017-01-31
TLEFKNESFNWTGVTQNGASSACIRRSKSSFFSRLNWLTHLNYTYPALNVTMPNNEQFDKLYIWGVHHPGTDKDQIFLYAQSSGRITVSTKRSQQAVIPNIGSRPRIRDIPSRISIYWTIVKPGDILLINSTGNLIAPRGYFKIQSGKS
>A/Picardie/973/2017|PI|EPI944321|2017-02-13
TLEFKNESFNWIGVTQNGTSSACIRRSKSSFFSRLNWLTHLNYTYPALNVTMPNNEQFDKLYIWGVHHPGTDKDQIFLYAQSSGRITVSTKRSQQAVIPNIGSRPRIRDIPSRISIYWTIVKPGDILLINSTGNLIAPRGYFKIRSGKS
>A/Bourgogne/937/2017|PI|EPI944281|2017-02-10
TLEFKNESFNWTGVTQNGKSSACIRKSSSSFFSRLNWLTHLNYTYPALNVTMPNKEQFDKLYIWGVHHPGTDKDQIFLYAQSSGRITVSTKRSQQAVIPNIGSRPRIRDIPSRISIYWTIVKPGDILLINSTGNLIAPRGYFKIRSGKS
>A/Paris/809/2017|PI|EPI940723|2017-02-06
TLEFNNESFNWTGVTQNGTSSACIRRSSSSFFSRLNWLTHLNYTYPTLNVTMPNKEQFDKLYIWGVHHPGTDKDQIFLYAQSSGRITVSTKRSQQAVIPNIGSRPRIRDIPSRISIYWTIVKPGDILLINSTGNLIAPRGYFKIRSGKS
>A/Alsace/808/2017|PI|EPI940715|2017-02-03
TLEFKNESFNWTGVTQNGTSSACIRRSSSSFFSRLNWLTHLNYTYPALNVTMPNKEQFDKLYIWGVHHPGTDKDQIFLYAQASGRITVSTKRSQQAVIPNIGSRPRIRDIPSRISIYWTIVKPGDILLINSTGNLIAPRGYFKIRSGKS
>A/Champagne_Ardenne/645/2017|PI|EPI919918|2017-01-25
TLEFKNESFNWTGVTQNGTSSACIRGSSSSFFSRLNWLTHLNYTYPALNVTMPNKEQFDKLYIWGVHHPGTDKDQIFLYAQSSGRITVSTKRSQQAVIPNIGSRPRIRDIPSRISIYWTVVKPGDILLINSTGNLIAPRGYFKIRSGKS
>A/Bourgogne/502/2017|PI|EPI919872|2017-01-17
TLEFKNESFIWTGVTQNGASSACIRRSKSSFFSRLNWLTHLNYTYPALNVTMPNNEQFDKLYIWGVHHPGTDKDQIFLYAQSSGRITVSTKRSQQAVIPNIGSRPRIRDIPSRISIYWTIVKPGDTLLINSTGNLIAPRGYFKIQSGKS
>A/Centre/372/2017|PI|EPI919832|2017-01-11
TLEFKDESFNWTGVTQNGTSSACIRRSKSSFFSRLNWLTHLNYTYPALNVTMPNNEQFDKLYIWGVHHPGTDKDQIFLYAQSSGRITVSTKRSQQAVIPNIGSRPRIRDIPSRISIYWTIVKPGDILLINSTGNLIAPRGYFRIRNGKS
>A/Bretagne/284/2017|PI|EPI919776|2017-01-10
TLEFNNESFNWTGVSQNGTSSACIRRSSSSFFSRLNWLTHLNYTYPALNVTMPNKEQFDKLYIWGVHHPGTDKDQIFLYAQSSGRITVSTKRGQQAVIPNIGSRPRIRDIPSRISIYWTIVKPGDILLINSTGNLIAPRGYFKIRSGKS
>A/Paris/3622/2016|PI|EPI899072|2017-01-02
TLEFKNESFNWTGVTQNGTSSACIRRSKSSFFSRLNWLTHLNYTYPALNVTMPNNEQFDKLYIWGVHHPGTDKDQIFLYAQSSGRITVSTKRSQQAVIPNIGSRPRIRDIPSRLSIYWTIVKPGDILLINSTGNLIAPRGYFKIRSGKS
>A/Picardie/076/2017|PI|EPI899043|2017-01-03
TLEFKNESFNWTGVTQNGTSSACIRRSKSSFFSRLNWLTHLNYTYPALNVTMPNSEQFDKLYIWGVHHPGTDKDQIFLYAQSSGRITVSTKRSQQAVIPNIGSRPRIRDIPSRISIYWTIVKPGDILLINSTGNLIAPRGYFKIRSGKS
>A/Alsace/046/2017|PI|EPI898912|2017-01-03
TLEFKDESFNWTGVTQNGTSFACIRRSKSSFFSRLNWLTHLNYTYPALNVTMPNDEQFDKLYIWGVHHPGTDKDQIFLYAQSSGRITVSTKRSQQAVIPNIGSRPRIRDIPSRISIYWTIVKPGDILLINSTGNLIAPRGYFKIRNGKS
>A/Berlin/6/2017|Original|EPI905862|2017-01-09
TLEFKNESFNWTGVTQNGKSSACIRRSSSSFFSRLNWLTHLNYTYPALNVTMPNKEQFDKLYIWGVHHPGTDKDQIFLYAQSSGRITVSTKRSQLAVIPNIGSRPRIRDIPSRISIYWTIVKPGDILLINSTGNLIAPRGYFKIRSGKS
>A/Berlin/1/2017|Original|EPI905852|2017-01-05
TLEFKNESFNWTGVTQNGTSSACMRRSSSSFFSRLNWLTHLNYTYPALNVTMPNKEQFDKLYIWGVHHPGTDKDQIFLYAQSSGRITVSTKRSQQAVIPNIGSRPRIRDIPSRISIYWTIVKPGDILLINSTGNLIAPRGYFKMRSGKS
>A/Singapore/KK0076/2017|clinical_specimen|EPI957290|2017-01-31
TLEFKDESFNWTGVTQNGKSSACIRRSKSSFFSRLNWLTHLNYTYPALNVTMPNNEQFDKLYIWGVHHPGTDKDQIFLYAQSSGRITVSTKRSQQAVIPNIGSRPRIRDIPSRISIYWTIVKPGDILLINSTGNLIAPRGYFKIRNGKS
>A/Hong_Kong/235/2017|C1/S1|EPI960548|2017-01-08
TLEFNNESFNWTGVKQNGTSSACIRKSSSSFFSRLNWLTHLNYTYPALNVTMPNNEQFDKLYIWGVHHPGTDKDQISLYAQSSGRITVSTKRSQQAVIPNIGSRPRIRDIPSRISIYWTIVKPGDILLINSTGNLIAPRGYFKIQSGKS
>A/Moldova/4.01/2017|SIAT1|EPI960102|2017-01-03
TLEFKNESFNWTGVTQNGTSSACIRRSKSSFFSRLNWLTHLNYTYPALNVTMPNNEQFDKLYIWGVHHPGTDKDQIFLYAQSSGRITVSTKGSQQAVIPNIGSRPRIRDIPSRISIYWTIVKPGDILLINSTGNLIAPRGYFKIRSGKS
>A/Moldova/32.02/2017|SIAT1|EPI960100|2017-01-09
TLEFKNESFNWTGVTQNGTSSACIRRSKSSFFSRLNWLTHLNYTYPALNVTMPNNEQFDKLYIWGVHHPGTNKDQIFLYAQSSGRITVSTKRSQQAVIPNIGSRPRIRDIPSRISIYWTIVKPGDILLINSTGNLIAPRGYFKIRSGKS
>A/Qatar/10-VI-17-0001530/2017|SIAT1|EPI960122|2017-01-09
TLEFKNESFNWTGVTQNGKSSACIRRSSSSFFSRLNWLTHLNYTYPALNVTMPNKEQFDKLYIWGVHHPGTDKDQTFLYAQSSGRITVSTKRSQQAVIPNIGSRPRIRDIPSRISIYWTIVKPGDILLINSTGNLIAPRGYFKIRSGKS
>A/Romania/208404/2017|Clinical_sample|EPI971552|2017-02-20
TLEFNNESFNWTGVKQNGTSSACIRKSSSSFFSRLNWLTHLNYTYPALNVTMPNNEQFDRLYIWGVHHPSTDKDQIFLYAQSSGRITVSTKRSQQAVIPNIGSRPRIRDIPSRISIYWTIVKPGDILLINSTGNLIAPRGYFKIQSGKS
>A/Romania/209119/2017|Clinical_sample|EPI961445|2017-02-22
TLEFNNESFNWTGVTQNGTSSACIRRSSSSFFSRLNWLTHLNYTYPALNVTMPNKEQFDKLYIWGVHHPGTDKDQIFLYAQSSGRITVSTKRSQQAVIPSIGSRPRIRDIPSRISIYWTIVKPGDILLINSTGNLIAPRGYFRIRSGKS
>A/Kansas/07/2017|Original|EPI959762|2017-02-13
TLEFNNESFNWAGVTQNGTSSSCIRGSNSSFFSRLNWLTHLNSKYPALNVTMPNNEQFDKLYIWGVHHPGTDKDQIFLYAQPSGRITVSTKRSQQAVIPNIGSRPRIRDIPSRISIYWTIVKPGDILLINSTGNLIAPRGYFKIRRGKS
>A/KANAGAWA/AC1636/2017|SIAT_0_+1|EPI972350|2017-03-07
TLEFNSESFNWTGIKQNGTSSACIRKSSSSFFSRLNWLTHLNYTYPALNVTMPNNEQFDKLYIWGVHHPGTDKDQISLYAQSSGRITVSTKRSQQAVIPNIGSRPRIRDIPSRISIYWTIVKPGDILLINSTGNLIAPRGYFKIQSGKS
>A/KANAGAWA/ZC1617/2017|SIAT_0_+1|EPI970904|2017-02-23
TLEFKYESFNWTGVTQNGTSSACIRGSSSSFFSRLNWLTHLNYTYPALNVTMPNKEQFDKLYIWGVHHPGTDKDQIFLYAQSSGRITVSTKRSQQAVIPNIGSRPRIRDIPSRISIYWTIVKPGDILLINSTGNLIAPRGYFKIRSGKS
>A/KANAGAWA/AC1632/2017|SIAT_0_+1|EPI970872|2017-02-14
TLEFNNESFNWTGVKQNGTSSACIRKSSSSFFSRLNWLTHLNYTYPALNVTMPNNEQFDKLYIWGVHHPGTDKDQIFLYAQPSGRITVSTKRSQQAVIPNIGSRPRIRDIPSRISIYWTIVKPGDILLINSTGNLIAPRGYFKIQSGKS
>A/KANAGAWA/IC1633/2017|SIAT_0_+1|EPI970848|2017-02-08
TLEFKNESFNWTGVTQNGKSSACIRRSSSSFFSRLNWLTHLNYTYPALNVTMPNKEQFDKLYIWGVHHPGTDKDQIFLYAQSPGRITVSTKRSQQAVIPNIGSRPRIRDIPSRISIYWTIVKPGDILLINSTGNLIAPRGYFKIRSGKS
>A/Florida/20/2017|Original|EPI973161|2017-03-02
TLEFNNESFNWAGVTQNGTSSSCIRGSKSSFFSRLNWLTHLNSKYPALNVTMPNNEQFDKLYIWGVHHPDTDKDQISLYAQSSGRITVSTKRSQQAVIPNIGSRPRIRDIPSRISIYWTIVKPGDILLINSTGNLIAPRGYFKIRSGKS
>A/New_Jersey/19/2017|Original|EPI973042|2017-03-05
TLEFNNESFNWAGVTQNGTSSSCIRGSKSSFFSRLNWLTHLNSKYPALNVTMPNNEQFDKLYIWGVHHPGTDKDQISLYAQSSGRITVSTKRSQQAVIPNIGSRPRIRDIPSRISIYWTIVKPGDILLINSTGNLIAPRGYFKIQSGKS
>A/Melilla/36/2017|Clinical_Specimen|EPI973425|2017-01-03
TLEFNNESFNWTGVTQNGTSSACIRRSSSSFFSRLNWLTHLNYTYPALNVTMPNKEQFDKLYIWGVHHPGTDKDQIFLYAQSSGRITVSTKRSQQAVIPNIGSRPRIRDIPSRISIYWTIVKPGDILLINSTGNLIAPRGYFKIRSGRS
>A/North_Carolina/20/2017|Original|EPI973121|2017-03-07
TLEFNNESFNWAGVTQNGTSSSCIRGSKSSFFSRLNWLTHLNSKYPALNVTMPNNEQFDKLYIWGVHHPGTDKDQISLYAQSSGRITVSTKRSQRAVIPNIGSRPRIRDIPSRISIYWTIVKPGDILLINSTGNLIAPRGYFKIRSGKS
>A/North_Carolina/18/2017|Original|EPI973113|2017-02-14
TLEFKNESFNWTGVTQNGTSSACIRRSSSSFFSRLNWLTHLNYTYPALNVTMPNKEQFDKLYIWGVHHPGTDKDQIFLYARSSGRITISTKRSQQAVIPNIGSRPRIRDIPSRISIYWTIVKPGDILLINSTGNLIAPRGYFKIRSGKS
>A/MIE/2/2017|MDCK_1_+SIAT1|EPI972324|2017-01-20
TLEFNNESFNWTGVKQNGTSSACIRKSSSSFFSRLNWLTHLNYTYPALNVTMPNNEQFDKLYIWGVHHPGTDKDQIFLYAQSSGRITVSTKRGQQAVIPNIGSRPRIRDIPSRISIYWTIVKPGDILLINSTGNLIAPRGYFKIRSGKS
>A/New_York/06/2017|Original|EPI964690|2017-02-05
TLEFKKESFNWTGVTQNGKSSACIRRSSSSFFSRLNWLTHLNYTYPALNVTMPNKEQFDKLYIWGVHHPGTDKDQIFLYAQSSGRITVSTKRSQQAVIPNIGSRPRIRDIPSRISIYWTIVKPGDILLINSTGNLIAPRGYFKIRSGKS
>A/Maryland/14/2017|Original|EPI970306|2017-02-16
TLEFKNESFNWTGVTQNGTSSACMRRSSSSFFSRLNWLTHLNYTYPALNVTMPNKEQFDKLYIWGVHHPGTDKDQIFLYAQSSGRITVSTKISQQAVIPNIGSRPRIRDIPSRISIYWTIVKPGDILLINSTGNLIAPRGYFKIRSGKS
>A/Wyoming/08/2017|Original|EPI955877|2017-02-13
TLEFNNESFNWTGVKQNGTSSACIRKSSSSFFSRLNWLTHLNYTYPALNVTMPNNEQFDKLYIWGVHHPGTDKDQIFLYAQSSGRIAVSTKRSQQAVIPNIGSRPRIRDIPSRISIYWTIVKPGDILLINSTGNLIAPRGYFKIQSGKS
>A/Texas/68/2017|Original|EPI972987|2017-03-01
TLEFKNESFNWTGVTQNGTSSACIRRSSSSFFSRLNWLTHLNYIYPALNVTMPNKEQFDKLYIWGVHHPGTDKDQISLYAQSSGRITVSTKRSQQAVIPNIGSRPRIRDIPSRISIYWTIVKPGDILLINSTGNLIAPRGYFKIRSGKS
>A/Texas/55/2017|Original|EPI959948|2017-02-16
TLEFKNESFNWTGVTQNGTSSACIRRSKSSFFSRLNWLTHLNYTYPALNVTMPNNEQFDKLYIWGVHHPGTDKDQIFLYAQSSGRITVSTKRSQQAVIPNIGSRPRIRDIPSRISIYWTIVKPGDMLLINSTGNLIAPRGYFKIRSGKS
>A/Georgia/05/2017|Original|EPI970234|2017-02-15
TLEFNNESFNWTGVKQNGTSSACIRKSSSSFFSRLNWLTHLNYTYPALNVTMPNNEQFDKLYIWGVHHPGTDKDQTFLYAQSSGRITVSTKRSQQAVIPNIGSRPRIRDIPSRISIYWTIVKPGDTLLINSTGNLIAPRGYFKIQSGKS
>A/Colorado/09/2017|Original|EPI970096|2017-03-03
TLEFKNESFNWTGVTQNGKSSACIRRSSSSFFSRLNWLTHLNYTYPALNVTMPNKEQFDKLYIWGVHHPGTDKDQIFLYAQSSGRITVSTKRSQQTVIPNIGSRPRIRDIPSRISIYWTIVKPGDILLINSTGNLIAPRGYFKIRSGKS
>A/Alaska/10/2017|Original|EPI970056|2017-03-07
TLEFNNESFNWTGVKQNGTSSACIRKSSSSFFSRLNWLTHLNYTYPALNVTMPNNEQFDKLYIWGVHHPGTDKDQIFLYAQSSGKITVSTKRSQQAVIPNIGSRPRIRDIPSRISIYWTIVKPGDILLINSTGNLIAPRGYFKIQSGKS
>A/Connecticut/09/2017|Original|EPI970129|2017-01-31
TLEFNNESFNWAGVTQNGTSSSCIRGSKSSFFSRLNWLTHLDSKYPALNVTMPNNEQFDKLYIWGVHHPGTDKDQISLYAQSSGRITVSTKRSQQAVIPNIGSRPRIRDIPSRISIYWTIVKPGDILLINSTGNLIAPRGYFKIQSGKS
>A/Indiana/18/2017|Original|EPI973089|2017-03-06
TLEFNNESFNWTGVKQNGTSSACIRKSSSSFFSRLNWLTHLNYTYPALNVTMPNNEQFDKLYIWGVHHPGTDKDQIFLYAQSSGRITVSTKRSQQAVIPNIGFRPRIRDIPSRISIYWTIVKPGDILLINSTGNLIAPRGYFKMQSGKS
>A/Iowa/12/2017|Original|EPI961128|2017-02-22
TLEFKNESFSWTGVTQNGKSSACIRGSSSSFFSRLNWLTHLNYTYPALNVTMPNKEQFDKLYIWGVHHPGTDKDQIFLYAQSSGRITVSTKRSQQAVIPNIGSRPRIRDIPSRISIYWTIVKPGDILLINSTGNLIAPRGYFKIRSGKS
>A/Florida/19/2017|Original|EPI972909|2017-03-08
TLEFNNESFNWTGVKQNGTSSACIRKSSSSFFSRLNWLTHLNYTYPALNVTIPNNEQFDKLYIWGVHHPGTDKDQIFLYAQSSGRITVSTKRSQQAVIPNIGSRPRIRDIPSRISIYWTIVKPGDILLINSTGNLIAPRGYFKIQSGKS
>A/Florida/14/2017|Original|EPI972619|2017-02-14
TLEFNNESFNWTGVKQNGTSSACIRKSSSSFFSRLNWLTHLNYTYPALNVTMPNNEQFDKLYIWGVHHPGTDKDQTFLYAQSSGRITVSTKRSQQAVIPNIGSRPRIRDIPSRISIYWTIVKPGDILLINSTGNLIAPRGYFKIQSGKS
>A/Michigan/34/2017|Original|EPI973239|2017-02-18
TLEFNNESFNWTGVKQNGTSSACIRKSSSSFFSRLNWLTHLNYTYPALNVTMPNNEQFDKLYLWGVHHPGTDKDQISLYAQSSGRITVSTKRSQQAVIPNIGSRPRIRDIPSRISIYWTIVKPGDILLINSTGNLIAPRGYFKIQSGKS
>A/Wisconsin/26/2017|Original|EPI964378|2017-02-22
TLEFKNESFNWTGVTQNGASSACIRGSSSSFFSRLNWLTHLNYTYPALNVTMPNKEQFDKLYIWGVHHPGTDKDQIFLYAQSSGRITVSTKRSQQAVIPNIGSRPRIRDIPSRISIYWTIVKPGDILLINSTGNLIAPRGYFKIRSGKS
>A/Washington/19/2017|Original|EPI964330|2017-02-16
TLEFNNESFNWTGVKQNGTSSACIRKSSSSFFSRLNWLTHLNYTYPALNVTMPNNEQFDKLYIWGVHHPGTDKDQIFLYARSSGRITVSTKRSQQAVIPNIGSRPRIRDIPSRISIYWTIVKPGDILLINSTGNLIAPRGYFKIQSGKS
>A/Louisiana/17/2017|Original|EPI973185|2017-03-05
TLEFNNESFNWAGVTQNGTSSSCIRGSKSSFFSRLNWLTHLNSKYPALNVTMPNNEQFDKLYIWGVHHPGTDKDQISLYAQSSGRITVSTKRSQQAVIPNIGYRPRIRDIPSRISIYWTIVKPGDILLINSTGNLIAPRGYFKIRSGKS
>A/Oklahoma/09/2017|Original|EPI961091|2017-02-08
TLEFKNESFNWTGVTQNGTSSACMRGSSSSFFSRLNWLTHLNYTYPALNVTMPNKEQFDKLYIWGVHHPGTDKDQIFLYAQSSGRITVSTKRSQQAVIPNIGSRPRIRDIPSRISIYWTIVKPGDILLINSTGNLIAPRGYFKMRSGKS
>A/Hawaii/11/2017|Original|EPI964514|2017-02-26
TLEFNNESFNWTGVKQNGTSSACIRKSSSSFFSRLNWLTHLNYTYPALNVTMPNNEQFDKLYIWGVHHPGTDKDQIFLYAQSSGRITVSTKRSQQAVIPNIGSRPRIRDIPSRISIYWTIVKPGDKLLINSTGNLIAPRGYFKIQSGKS
>A/Arizona/11/2017|Original|EPI961051|2017-02-19
TLEFKNESFNWTGVTQNGTSSACIRRSKSSFFSRLNWLTHLNYTYPALNLTMPNNEQFDKLYIWGVHHPGTDKDQIFLYAQSSGRITVSTKRSQQAVIPNIGSRPRIRDIPSRISIYWTIVKPGDILLINSTGNLIAPRGYFKIRSGKS
>A/Virginia/11/2017|Original|EPI970653|2017-02-14
TLEFKNENFNWTGVTQNGKSSACIRGSSSSFFSRLNWLTHLNYTYPALNVTMPNKEQFDKLYIWGVHHPGTDKDQIFLYAQSSGRITVSTKRSQQAVIPNIGSRPRIRDIPSRISIYWTIVKPGDILLINSTGNLIAPRGYFKIRSGKS
>A/Texas/70/2017|Original|EPI973263|2017-03-17
TLEFNNESFNWTGVKQNGTSSACIRKSSSSFFSRLNWLTHLNYTYPALNVTMPNNEQFDKLYIWGVHHPGTDKDQIFLYAQSSGRVTVSTKRSQQAVIPNIGSRPRIRDIPSRISIYWTIVKPGDILLINSTGNLIAPRGYFKIQSGKS
>A/Washington/29/2017|Original|EPI970669|2017-02-27
TLEFNNESFNWTGVTQNGTSSACIRGSSSSFFSRLNWLTHLNYTYPALNVTMPNKEQFDKLYIWGVHHPGTDKDQIFLYAQPSGRITVSTKRSQQAVIPNIGSRPRIRDIPSRISIYWTIVKPGDILLINSTGNLIAPRGYFKIRSGKS
>A/West_Virginia/04/2017|Original|EPI972557|2017-01-26
TLEFNNESFNWTGVKQNGTSSACIRKSSSSFFSRLNWLTHLNYTYPALNVTMPNNEQFDKLYIWGVHHPGTDKDQIFLYAQSSGRITVSTKRSQQAVIPNIGSRPRIRDISSRISIYWTIVKPGDILLINSTGNLIAPRGYFKIQSGKS
>A/Austria/964916/2017|Siat1|EPI956164|2017-01-11
TLEFKNESFNWTGVTQNGKSSACIRRSSSSFFSRLNWLTHLNYTYPALNVTMPNKEQFDKLYIWGVHHPGTDKDQIFLYAQSSGRITVSTKRSQQAVVPNIGSRPRIRDIPSRISIYWTIVKPGDILLINSTGNLIAPRGYFKIRSGKS
>A/Austria/964767/2017|Siat1|EPI954540|2017-01-17
TLEFKNESFNWTGVTQNGKSSACIRRSSSSFFSRLNWLTHLNYKYPTLNVTMPNKEQFDKLYIWGVHHPGTDKDQIFLYAQSSGRITVSTKRSQQAVIPNIGSRPRIRDIPSRISIYWTIVKPGDILLINSTGNLIAPRGYFKIRSGKS
>A/Aragon/1269/2017|Clinical_Specimen|EPI973400|2017-01-09
TLEFKNESFNWTGVTQNGTSSACIRRSSSSFFSRLNWLTHLNYTYPALNVTMLNKEQFDKLYIWGVHHPGTDKDQIFLYAQSSGRITVSTKRSQQAVIPNIGSRPRIRDIPSRISIYWTIVKPGDILLINSTGNLIAPRGYFKIRSGKS
>A/Baleares/1328/2017|Clinical_Specimen|EPI973405|2017-02-23
TLEFNNESFNWTGVTQNGTSSACTRGSSSSFFSRLNWLTHLNYTYPALNVTIPNKEQFDKLYIWGVHHPGTDKDQIFLYAQSSGRITVSTKRSQQAVIPNIGSRPRIRDIPSRISIYWTIVKPGDILLINSTGNLIAPRGYFKIRSGKS
>A/Extremadura/1145/2017|MDCK|EPI973416|2017-02-21
TLEFKNESFNWTGVTQNGTSSACIRRSKSSFFSRLNWLTHLKYTYPALNVTMPNNEQFDKLYIWGVHHPGTDKDQIFLYAQSSGRITVSTKRSQQAVIPNIGSRPRIRDIPSRISIYWTIVKPGDILLINSTGNLIAPRGYFKIRSGKS
>A/Extremadura/1139/2017|Clinical_Specimen|EPI973414|2017-02-08
TLEFKDESFNWTGVTQNGKSSACIRRSSSSFFSRLNWLTHLNYTYPALNVTMPNKEQFDKLYIWGVHHPGTDKDQIFLYAQSSGRITVSTKRSQQAVIPNIGSRPRIRDIPSRISIYWTIVKPGDILLINSTGNLIAPRGYFKIRGGKS
>A/Extremadura/389/2017|MDCK|EPI971573|2017-01-09
TLEFKDESFNWTGVTQNGKSSACIRRSSSSFFSRLNWLTHLNYTYPALNVTMPNKEQFDKLYVWGVHHPGTDKDQIFLYAQSSGRITVSTKRSQQAVIPNIGSRPRIRDIPSRISIYWTIVKPGDILLINSTGNLIAPRGYFKIRSGKS
>A/Extremadura/1141/2017|MDCK|EPI971567|2017-02-07
TLEFKDESFNWTGVTQNGKSSACIRRSSSSFFSRLNWLTHLNYTYPALNVTMPNKEQFDKLYIWGVHHPGTDKDQTFLYAQSSGRITVSTKRSQQAVIPNIGSRPRIRDIPSRISIYWTIVKPGDILLINSTGNLIAPRGYFKIRSGKS
>A/Extremadura/1030/2017|MDCK|EPI957915|2017-02-04
TLEFKNESFNWTGVTQNGTSSACIGRSKSSFFSRLNWLTHLNYTYPALNVTMPNNEQFDKLYIWGVHHPGTDKDQIFLYAQSSGRITVSTKRSQQAVIPNIGSRPRIRDIPSRISIYWTIVKPGDILLINSTGNLIAPRGYFKIRSGKS
>A/LaRioja/1195/2017|MDCK|EPI971584|2017-01-17
TLEFKNESFNWTGVTQNGTSSACIRRSSSSFFSRLNWLTHLNYAYPALNVTMPNKEQFDKLYIWGVHHPGTDKDQIFLYAQSSGRITVSTKRSQQAVIPNIGSRPRIRDIPSRISIYWTIVKPGDILLINSTGNLIAPRGYFKIRSGKS
>A/LaRioja/870/2017|MDCK|EPI967645|2017-01-13
TLEFNNESFNWTGVTQNGTSSACIRRSSSSFFSRLNWLTHLNYKYPALNVTMPNKEQFDKLYIWGVHHPGTDKDQIFLYAQSSGRITVSTKRSQQAVIPNIGSRPRIRDIPSRISIYWTIVKPGDILLINSTGNLIAPRGYFRIRSGKS
>A/LaRioja/868/2017|MDCK|EPI967643|2017-01-16
TLEFNNESFNWTGVTQNGTSSACIRGSSSSFFSRLNWLTHLNYKYPALNVTMPNKEQFDKLYIWGVHHPGTDKDQIFLYAQSSGRITVSTKRSQQAVIPNIGSRPRIRDIPSRISIYWTIVKPGDILLINSTGNLIAPRGYFKIRSGKS
>A/Navarra/979/2017|MDCK|EPI971603|2017-01-04
TLEFNNESFNWTGVTQNGTSSACIRRSSSGFFSRLNWLTHLNYTYPALNVTMPNKEQFDKLYIWGVHHPGTDKDQIFLYAQSSGRITVSTKRSQQAVIPNIGSRPRIRDIPSRISIYWTIVKPGDILLINSTGNLIAPRGYFRIRSGKS
>A/Navarra/1095/2017|Clinical_Specimen|EPI971597|2017-01-09
TLEFKNESFNWTGVTQNGTSSACIRRSSSSFFSRLNWLTHLNYTYPALNVTMPNKEQFDKLYIWGVHHPGTDKDQNFLYAQSSGRITVSTKRSQQAVIPNIGSRPRIRDIPSRISIYWTIVKPGDILLINSTGNLIAPRGYFKIRSGKS
>A/Navarra/983/2017|MDCK|EPI967660|2017-01-13
TLEFNNESFNWTGVTQNGTSSACIRRSSSSFFSRLNWLTHLNYAYPALNVTMPNKEQFDKLYIWGVHHPGTDKDQIFLYAQSSGRITVSTKRSQQAVIPNIGSRPRIRDIPSRISIYWTIVKPGDILLINSTGNLIAPRGYFKIRSGKS
>A/Navarra/995/2017|MDCK|EPI957931|2017-01-16
TLEFKNESFNWTGVTQNGTSSACIRRSSSSFFSRLNWLTHLNYKYPALNVTMPNKEQFDKLYIWGVHHPGTDKDQNFLYAQSSGRITVSTKRSQQAVIPNIGSRPRIRDIPSRISIYWTIVKPGDILLINSTGNLIAPRGYFKIRSGKS
>A/Navarra/1044/2017|MDCK|EPI957923|2017-01-07
TLEFNNESFNWTGVAQNGTSSACIRRSSSSFFSRLNWLTHLNYTYPALNVTMPNKEQFDKLYIWGVHHPGTDKDQIFLYAQSSGRITVSTKRSQQAVIPNIGSRPRIRDIPSRISIYWTIVKPGDILLINSTGNLIAPRGYFRIRSGKS
>A/PaisVasco/842/2017|MDCK|EPI973453|2017-01-03
TLEFNNESFNWTGVTQNGTSSACIRRSSSSFFSRLNWLTHLNYTYPALNVTMPNKEQFDKLYIWGVHHPGTDKDQIFLYAQSSGRITVSTKRSQQAVVPNIGSRPRIRDIPSRISIYWTIVKPGDILLINSTGNLIAPRGYFRIRSGKS
>A/PaisVasco/1146/2017|MDCK|EPI971608|2017-01-16
TLEFKNESFNWTGVTQNGTSSACMRRSSSSFFSRLNWLTHLNYTYPALNVTMPNKEQFDKLYIWGVHHPGTDKDQIFLYAQSSGRITVSTKRSQQAVIPNIGSRPRIRDIPSRISIYWTIVKPGDILLINSTGNLIAPRGYFKIRNGKS
>A/PaisVasco/962/2017|MDCK|EPI967666|2017-01-09
TLEFNNESFNWTGVTQNGTSSACIRRSSSSFFSRLNWLTHLNYTYPALNVTMPNKEQFDKLYIWGVHHPGTDKDQIFLYAQSSGRITVSTKRSQQAVIPNIGSRPRIRDIPSRMSIYWTIVKPGDILLINSTGNLIAPRGYFRIRSGKS
>A/Sachsen-Anhalt/2/2017|C2/SIAT1|EPI960136|2017-01-16
TLEFKNESFNWTGVTQNGKSSACIRRSSSSFFSRLNWLTHLNYIYPALNVTMPNKEQFDKLYIWGVHHPGTDKDQIFLYAQSSGRITVSTKRSQQAVIPNIGSRPRIRDIPSRISIYWTIVKPGDILLINSTGNLIAPRGYFKIRSGKS
>A/Saarland/3/2017|C1/SIAT1|EPI960130|2017-01-16
TLEFNNESFNWTGVKQNGTSSACIRRSKSSFFSRLNWLTHLNYTYPALNVTMPNNEQFDKLYIWGVHHPGTDKDQIFLYAQSSGRITVSTKRSQQAVIPNIGSRPRIRDIPSRISIYWTIVKPGDILLINSTGNLIAPRGYFKIQSGKS
>A/Niedersachsen/5/2017|C1/SIAT1|EPI960108|2017-01-05
TLEFKNESFNWTGVTQNGTSSACMRRSSSSFFSRLNWLTHLKYTYPALNVTMPNKEQFDKLYIWGVHHPGTDKDQIFLYAQSSGRITVSTKRSQQAVIPNIGSRPRIRDIPSRISIYWTIVKPGDILLINSTGNLIAPRGYFKIRSGKS
>A/Michigan/16/2017|Original|EPI944782|2017-01-27
TLEFKNERFNWTGVTQNGTSSACIRRSSSSFFSRLNWLTHLNYTYPALNVTMPNKEQFDKLYIWGVHHPGTDKDQIFLYAQSSGRITVSTKRSQQAVIPNIGSRPRIRDIPSRISIYWTIVKPGDILLINSTGNLIAPRGYFKIRSGKS
>A/Michigan/11/2017|Original|EPI944701|2017-01-19
TLEFKNESFNWTGVTQNGTSSACIRRSSSSFFSRLNWLTHLNYTYPALNVTMPNKEQFDKLYIWGVHHPGTDKDQISLYAQSSGRITVSTKRSQQAVIPNIGSRPRIRDIPSRISIYWTIVKPGDILLINSTGNLIAPRGYFKIRGGKS
>A/Astana/ZVL280/2017|c1|EPI969307|2017-01-02
TLEFKNESFNWTGVTQNGTSSSCIRRSKSSFFSRLNWLTHLNYTYPALNVTMPNNEQFDKLYIWGVHHPGTDKDQIFLYAQSSGRITVSTKRSQQAVIPNIGSRPRIRDIPSRISIYWTIVKPGDILLINSTGNLIAPRGYFKIRSGKS
>A/Netherlands/2837/2017|Original|EPI957668|2017-03-02
TLEFKNESFNWTGVTQNGTSSACTRRSSSSFFSRLNWLTHLNYTYPALNVTMPNKEQFDKLYIWGVHHPGTDKDQIFLYAQSSGRITVSTKRSQQAVIPNIGSRPRIRDIPSRISIYWTIVKPGDILLINSTGNLIAPRGYFKIRSGKS
>A/Netherlands/2335/2017|Original|EPI957655|2017-02-15
TLEFKNESFNWTGVTQNGTSSACIRRSSSSFFSRLNWLTHLNYTYPALNVTMPNKEQFDKLYIWGVHHPGTDKDQIFLYAQSSGRITVSTKRSQQAVVPNIGSRPRIRDIPSRISIYWTIVKPGDILLINSTGNLIAPRGYFKIRSGKS
>A/Netherlands/1073/2017|Original|EPI957642|2017-01-23
TLEFNNESFNWTGVTQNGTSSACIRRSSSSFFSRLNWLTHLNYTYPALNVTMPNNEHFDKLYIWGVHHPGTDKDQIFLYAKSSGRITVSTKRSQQAVIPNIGSRPRIRDIPSRISIYWTIVKPGDILLINSTGNLIAPRGYFKIQSGKS
>A/Netherlands/748/2017|Original|EPI957640|2017-01-17
TLEFKDESFNWTGVTQNGTSSACIRGSKSSFFSRLNWLTHLNYTYPALNVTMPNNEQFDKLYIWGVHHPGTDKDQIFLYAQSSGRITVSTKRSQQAVIPNIGSRPRIRDIPSRISIYWTIVKPGDILLINSTGNLIAPRGYFKIRNGKS
>A/Texas/25/2017|Original|EPI944996|2017-01-03
TLEFNNESFNWTGVKQNGTSSACIRKSSSSFFSRLNWLTHLNYTYPALNVTMPNDEQFDKLYIWGVHHPGTDKDQIFLYAQSSGRITVSTKRSQQAVIPNIGSRPRIRDIPSRISIYWTIVKPGDILLINSTGNLIAPRGYFKIQSGKS
>A/Texas/26/2017|Original|EPI944988|2017-01-03
TLEFKDESFNWTGVTQNGTSSACIRRSKSSFFSRLNWLTHLNYTYPALNVTMSNNEQFDKLYIWGVHHPGTDKDQIFLYAQSSGRITVSTKRSQQAVIPNIGSRPRIRDIPSRISIYWTIVKPGDILLINSTGNLIAPRGYFKIRNGKS
>A/Texas/27/2017|Original|EPI944809|2017-01-08
TLEFKNESFNWIGVTQNGTSSACIRRSSSSFFSRLNWLTHLNYTYPALNVTMPNKEQFDKLYIWGVHHPGTDKDQIFLYARSSGRITVSTKRSQQAVIPNIGSRPRIRDIPSRISIYWTIVKPGDILLINSTGNLIAPRGYFKIRSGKS
>A/Cantabria/1387/2017|Clinical_Specimen|EPI973410|2017-02-18
TLEFKDESFNWTGVTQNGTSSACIRRSKSSFFSRLNWLTHLNYTYPALNVTMPNNEQFDKLYIWGVHHPGTDKDQIFLYAQSSGRITVSTKRSQQAVIPNIGSRPRIRDIPSRISIYWTIVKPGDILLINSTGNLIAPRGYFKTRNGKS
>A/Hungary/474/2017||EPI967459|2017-01-26
TLEFKNESFNWTGVTQNGTSSACMRRSSSSFFSRLNWLTHLNYTYPALNVTMPNKEQFDKLYIWGVHHPGTDKDQIFLYAQSSGRITVSTKRSQQAVIPNIGSRPRIRDIPSRISIHWTIVKPGDILLINSTGNLIAPRGYFKIRSGKS
>A/Hungary/448/2017||EPI967449|2017-01-23
TLEFKNESFNWTGVTQNGTSSACIRKSSSSFFSRLNWLTHLNYTYPALNVTMPNNEQFDKLYIWGVHHPGTDKDQIFLYAQSSGRITVSTKRSQQAVIPNIGSRPRIRDIPSRISIYWTIVKPGDILLINSTGNLIAPRGYFKIRSGKS
>A/Hungary/814/2017||EPI967138|2017-03-06
TLEFKNESFNWTGVTQNGKSSACIRRSSSSFFSRLNWLTHLNYTYPALNVTMPNKEQFDKLYIWGVHHPGTDKDQIFLYAQSSGRITVSTKRSQQAVIPNIGSRPRIRDIPSRISFYWTIVKPGDILLINSTGNLIAPRGYFKIRSGKS
>A/Hungary/430/2017||EPI967133|2017-01-25
KLEFIDESFNWTGVAQNGKSSACIRRSSSSFFSRLNWLTHLNYTYPALNVTMPNKEQFDKLYIWGVHHPGTDKDQIFLYAQSSGRITVSTKRSQQAVIPNIGSRPRIRDIPSRISIYWTIVKPGDILLINSTGNLIAPRGYFKIRSGKS
>A/Hungary/260/2017||EPI967132|2017-01-16
TLEFNNESFNWTGVTQNGTSSACIRGSSSSFFSRLNWLTHLNYTYPALNVTMPNKEQFDKLYIWGVHHPGTDKDQIFLYAQSSGRITVSTKRSQQAVTPNIGSRPRIRDIPSRISIYWTIVKPGDILLINSTGNLIAPRGYFKIRSGKS
>A/Ontario/027/2017|passage_details:_original_specimen|EPI953896|2017-01-11
TLEFNNESFNWTGVKQNGTSSACIRKSSSSFFSRLNWLTHLNYTYPALNVTMPNNEQFDKLYIWGVHHPGTDKDQIFLYAQSSGKITVSTKRSQQAAIPNIGSRPRIRDIPSRISIYWTIVKPGDILLINSTGNLIAPRGYFKIQSGKS
>A/Ontario/028/2017|passage_details:_original_specimen|EPI953892|2017-01-13
TLEFNNESFNWTGVKQNGTSSACIRKSSSSFFSRLNWLTHLNYTYPALNVTMPNNEQFDKLYIWGVHHPGTDKDQISLYAQSSGRITVSTKRSQQAVIPNIGSRPRIRDIPSRISIYWTIVKPRDILLINSTGNLIAPRGYFKIQSGKS
>A/Ontario/018/2017|passage_details:_original_specimen|EPI953891|2017-01-10
TLEFNNESFNWTGVKQNGTSSACIRKSSSSFFSRLNWLTHLNYTYPALNVTMPNNEQFDKLYIWGVHHPGTDKDQISLYAKSSGRITVSTKRSQQAVIPNIGSRPRIRDIPSRISIYWTIVKPGDILLINSTGNLIAPRGYFKIQSGKS
>A/Ontario/023/2017|passage_details:_original_specimen|EPI953885|2017-01-12
TLEFKDESFNWTGVTQNGTSSACIRRSKSSFFSRLNWLTHLNYTYPALNVTMPNNEQFDKLYIWGVHHPGTDKDQIFLYAQSSGRITVSTKRSQQAVIPNIGSRPRIRDIPSRISIYWTIVKPGDILLINSTGNIIAPRGYFKIRNGKS
>A/Quebec/003/2017|passage_details:_original_specimen|EPI953865|2017-01-03
TLEFNNESFNWAGVTQNGTSSSCIRGSKSSFFNRLNWLTHLNSKYPALNVTMPNNEQFDKLYIWGVHHPGTDKDQISLYAQSSGRITVSTKRSQQAVIPNIGSRPRIRDIPSRISIYWTIVKPGDILLINSTGNLIAPRGYFKIRSGKS
>A/British_Columbia/040/2017|passage_details:_original_specimen|EPI953844|2017-01-12
TLEFNNESFNWTGVTQNGTSSACIRRSSSSFFSRLNWLTHLNYTYPALNVTMPNKEQFDKLYIWGVHHPGTDKDQIFLYAQSSGRITVSTKRSQQAIIPNIGSRPRIRDIPSRISIYWTIVKPGDILLINSTGNLIAPRGYFKIRSGKS
>A/British_Columbia/005/2017|passage_details:_original_specimen|EPI953835|2017-01-06
TLEFKNESFNWTGVTQNGTSSACIRGSSSSFFSRLNWLTHLNYTYPALNVTMPNKEQFDKLYIWGAHHPGTDKDQIFLYAQSSGRITVSTKRSQQAVIPNIGSRPRIRDIPSRISIYWTIVKPGDILLINSTGNLIAPRGYFKIRSGKS
>A/British_Columbia/015/2017|passage_details:_original_specimen|EPI953820|2017-01-05
TLEFKNESFNWTGVTQNGKSSACIRRSSSSFFSRLNWLTHLNYTYPALNVTMPNKEQFDKLYIWGVHHPGTDKDQIFLYAQSSGRITVSTKRSQQAVIPNIGSRPRIRDIPSRISIYWTIVKPGDMLLINSTGNLIAPRGYFKIRSGKS
>A/British_Columbia/038/2017|passage_details:_original_specimen|EPI953815|2017-01-12
TLEFKNESFNWTGVTQNGKSSACIRRSSSSFFSRLNWLTHLNYTYPALNVSMPNKEQFDKLYIWGVHHPGTDKDQIFLYAQSSGRITVSTKRSQQAVIPNIGSRPRIRDIPSRISIYWTIVKPGDILLINSTGNLIAPRGYFKIRSGKS
>A/British_Columbia/028/2017|passage_details:_original_specimen|EPI953813|2017-01-10
TLEFNNESFNWTGVTQNGTSSACIRGSSSSFFSRLNWLTHLNYTYPALNVTMPNKEQFDKLYIWGVHHPGTDKDQIFLYAQPSGRITVSTKRSQQAVIPNIGSRPRIRDIPSRISIYWTIVKPGDILLINSTGNLIAPRGYFKIRSGES
>A/British_Columbia/032/2017|passage_details:_original_specimen|EPI953803|2017-01-11
TLEFNNESFNWTGVKQNGTSSACIRKSGSSFFSRLNWLTHLNYTYPALNVTMPNNEQFDKLYIWGVHHPGTDKDQIFLYAQSSGRITVSTKRSQQAVIPNIGSRPRIRDIPSRISIYWTIVKPGDILLINSTGNLIAPRGYFKIQSGKS
>A/Alberta/003/2017|passage_details:_original_specimen|EPI953708|2017-01-02
TLEFKNENFNWTGVTQNGTSSACIRGSSSSFFSRLNWLTHLNYTYPALNVTMPNKEQFDKLYIWGVHHPGTDKDQIFLYAQSSGRITVSTKRSQQAVIPNIGSRPRIRDIPSRISIYWTIVKPGDVLLINSTGNLIAPRGYFKIRSGKS
>A/Paris/1077/2017|PI|EPI962658|2017-02-23
TLEFKNESFNWTGVTQNGKSSACIRGSSSSFFSRLNWLTHLNYTYPALNVTMPNKEQFDKLYIWGVHHPGTDKDQIFLYAQSSGRITVSTKRSQQAVIPNIGSRPRIRDIPSRISIYWTVVKPGDILLINSTGNLIAPRGYFKIRSGKS
>A/Pays_de_Loire/1028/2017|PI|EPI962642|2017-02-04
TLEFNNESFNWTGVTQNGTSSACMRRSSSSFFSRLNWLTHLNYTYPALNVTMPNNEQFDKLYIWGVHHPGTDKDQIFLYAKSSGRITVSTKRSQQAVIPNIGSRPRIRDIPSRISIYWTIVKPGDILLINSTGNLIAPRGYFKIQSGKS
>A/Lorraine/1062/2017|PI|EPI957796|2017-02-21
TLEFKNESFNWNGVTQNGKSSACIRRSSSSFFSRLNWLTHLNYTYPALNVTMPNKEQFDKLYIWGVHHPGTDKDQIFLYAQSSGRITVSTKRSQQAVIPNIGSRPRIRDIPSRISIYWTIVKPGDILLINSTGNLIAPRGYFKIRSGKS
>A/Paris/1047/2017|PI|EPI957780|2017-02-18
TLEFKNESFNWTGVTQNGTSSACIRRSKSSFFSRLNWLTHLNYTYPALNVTMPNDEQFDKLYIWGVHHPGTDKDQIFLYAQSSGRITVSTKRSQQAVIPNIGSRPRIRDIPSRISIYWTIVKPGDILLINSTGNLIAPRGYFKIRSGKS
>A/Kursk/CRIE-216/2017|original|EPI962001|2017-01-12
TLEFKNESFNWTGVTQNGKSSACIRRSKSSFFSRLNWLTHLNYTYPALNVTMPNNEQFDKLYIWGVHHPGTDKDQIFLYAQSSGRITVSTKRSQQAVIPNIGSRPRIRDIPSRISIYWTIVKPGDILLINSTGNLIAPRGYFKIRSGKS
>A/Kostroma/CRIE-212/2017|original|EPI961999|2017-01-19
TLEFKNESFNWTGVTQNGTSSACIRRSKSSFFSRLNWLTHLNYTYPALNVTMPNNEQFDKLYIWGVHHPGTDKDQIFLYAQSSGRITVSTKRSQQAVIPNIGSRPRIRDIPSRISIYWTIVKPGDILLINSTGNLIAPRGYFKIRSRKS
>A/Lipetsk/CRIE-195/2017|original|EPI961993|2017-01-13
TLEFKDESFNWTGVTQNGTSSACIRRSKSSFFSRLNWLTHLNYTYPALNVTMPNNEQFDKLYIWGVHHPGTDKDQIFLYAQSSGRITVSTKRSQQAVIPNIGSRPRIRDIPSRISIYWTIVKPRDILLINSTGNLIAPRGYFKIRNGKS
>A/Taiwan/87923/2017||EPI955993|2017-01-17
TLEFKNESFNWTGVTQNGTSSACIRRSKSSFFSRLNWLTHLNYTYPALNMTMPNNEQFDKLYIWGVHHPGTDKDQIFLYAQSSGRITVSTKRSQQAVIPNIGYRPRIRDIPSRISIYWTIVKPGDILLINSTGNLIAPRGYFKIRSGKS
>A/Chita/927/2017|c1|EPI967095|2017-02-07
TLEFKNESFNWTGVTQNGTSSACIRRSKSSFFSRLNWLTHLNYIYPALNVTMPNNEQFDKLYIWGVHHPGTDKDQIFLYAQSSGRITVSTKRSQQAVIPNIGSRPRIRDIPSRISIYWTIVKPGDILLINSTGNLIAPRGYFKIRSGKS
>A/Novosibirsk/01/2017|c2|EPI963494|2017-01-08
TLEFKDESFTWTGVTQNGTSSACIRRSKSSFFSRLNWLTHLNYTYPALNVTMPNNEQFDKLYIWGVHHPGTDKDQIFLYAQSSGRITVSTKRSQQAVIPNIGSRPRIRDIPSRISIYWTIVKPGDILLINSTGNLIAPRGYFKIRNGKS
>A/Darwin/1001/2017|SIAT1|EPI989664|2017-01-30
TLEFKNESFNWTGVTQNGTSSACIRRSKSSFFSRLNWLTHLNYTYPALNVTMPNNEQFDKLYIWGVHHPGTDKDQIFLYAQSSGRITVSTKRSQQAVIPNIGSRPRIRDIPSRISIYWTIVKPGDILLINSTGNLIAPRGYFKIQSGNS
>A/Ulaanbaatar/321/2017|Original|EPI979127|2017-01-16
TLEFKNESFNWTGVTQNGTSSACIRRSKSSFFSRLNWLTHLNYTYPALNVTMPNNEQFDKLYIWGVHHPGTDKDQIFLYAQSSGRITVSTKRSQQAIIPNIGSRPRIRDIPSRISIYWTIVKPGDILLINSTGNLIAPRGYFKIRSGKS
>A/Mexico/217/2017|C2|EPI979018|2017-01-20
TLEFNNESFNWAGVTQNGTSSACIRGSRSSFFSRLNWLTHLNYTYPALNVTMPNKEQFDKLYIWGVHHPGTDKDQTFLYAHSSGRITVSTKRSQQAVIPNIGSRPRIRDIPSRISIYWTIVKPGDILLINSTGNLIAPRGYFKIRSGKS
>A/Samara/7/2017|C2|EPI979066|2017-02-15
TLEFKDESFNWTGVTQNGTSSACIRRSKSSFFSRLNWLTHLNYKYPALNVTMPNNEQFDKLYIWGVHHPGTDKDQIFLYAQSSGRITVSTKRSQQAVIPNIGSRPRIRDIPSRISIYWTIVKPGDILLINSTGNLIAPRGYFKIRNGKS
>A/Samara/4/2017|C2|EPI979042|2017-02-03
TLEFNNESFNWTGVKQNGTSSACIRKSSSSFFSRLNWLTHLNYTYPALNVTMPNNEQFDKLYIWGVHHPGTDKDQIFLYAQSSGRITVSTKRSQQAVIPNIGSRPRIRDIPSRISIYWTIVKPGDMLLINSTGNLIAPRGYFKIQSGKS
>A/Algeria/142/2017|MDCK3|EPI1001778|2017-01-02
TLEFKDESFNWTGVTQNGTSSACIRRSKSSFFSRLNWLTHLNYTYPALNVTMPNNEQFDKLYIWGVHHPGTNKDQIFLYAQSSGRITISTKRSQQAVIPNIGSRPRIRDIPSRISIYWTIVKPGDILLINSTGNLIAPRGYFKIRNGKS
>A/Qatar/47-VI-17-0001116/2017|SIAT1|EPI991703|2017-01-07
TLEFKDESFNWTGVTQNGTSSACIRRSKSSFFSRLNWLTHLNYTYPALNVTMPNNEQFDKLYIWGVHHPGTDKDQIFLYAQSSGRITVSTKRSQQAVIPNIGSRPRIRDIPSRISIYWTIVKPGDILLINSTGNLIAPRGYFKIRDGKS
>A/Czech_Republic/82/2017(H3N2)||EPI988936|2017-01-12
TLEFNNESFNWTGVTQNGTSSACIRRSSSSFFSRLNWLTHLNYTYPALNVTMPNKEQFDKLYIWGVHHPGTDKDQIFLYAQSSGRITVSTKRSQQAVIPNIGSRPRIRDIPSRISIYWTIVKPGDILLINSTGNLIAPRGYFKIRNGKS
>A/Czech_Republic/101/2017(H3N2)||EPI988752|2017-01-19
TLEFNDESFNWTGVKQNGTSSACIRKSSSSFFSRLNWLTHLNYTYPALNVTMPNNEQFDKLYIWGVHHPGTDKDQIFLYAQSSGRITVSTKRSQQAVIPNIGSRPRIRDIPSRISIYWTIVKPGDILLINSTGNLIAPRGYFKIQSGKS
>A/Bosnia_and_Herzegovina/31-G/2017|SIAT1|EPI978958|2017-01-04
TLEFKNESFNWTGVTQNGTSSACIRRSKSSFFSRLNWLTHLNYTYPALNVTMPNNEQFDKLYIWGVHHPGTDKDQIFLYAQSSGRITVSTKRSQQAVIPNIGSRPRIRDIPSRISIYWTTVKPGDILLINSTGNLIAPRGYFKIRSGKS
>A/Bosnia_and_Herzegovina/27-G/2017|cs-ori|EPI978623|2017-01-04
TLEFNNESFNWTRVTQNGTSSACIRRSSSSFFSRLNWLTHLNYTYPALNVAMPNKEQFDKLYIWGVHHPGTDKDQIFLYAQPSGRIIVSTKRSQQAVIPNIGSRPRIRDIPSRISIYWTIVKPGDILLINSTGNLIAPRGYFKIQSGKS
>A/Netherlands/700/17|Original|EPI998492|2017-01-20
TLEFNNESFNWTGVTQNATSSACIRRSKSSFFSRLNWLTHLNYTYPALNVTMPNNEQFDKLYIWGVHHPGTDKDQIFLYAQSSGRITVSTKRSQQAVIPNIGYRPRIRNIPSRISIYWTIVKPGDILLINSTGNLIAPRGYFKIRSGKS
>A/Florida/30/2017|Original|EPI1003411|2017-02-07
TLEFKNESFNWTGVTQNGTSSACIRRSKSSFFSRLNWLTHLNYTYPALNVTMPNNEQFDKLYIWGVHHPGTDKDQIFLYAQSSGRITVSTKRSQQAVIPNIGYRPRIRDIPSRISIYWTIVKPGDILLINSTGNLIAPRGYFKIQSGKS
>A/Melilla/222/2017|Clinical_Specimen|EPI977465|2017-01-17
TLEFNNESFNWTGVTQNGTSSACIRSSSSSFFSRLNWLTHLNYTYPALNVTMPNKEQFDKLYIWGVHHPGTDKDQIFLYAQSSGRITVSTKRSQQAVIPNIGSRPRIRDIPSRISIYWTIVKPGDILLINSTGNLIAPRGYFKIRSGKS
>A/North_Carolina/22/2017|Original|EPI994476|2017-03-08
TLEFKDESFNWTGVTQNGTSSACIRRSKSSFFSRLNWLTHLNYTYPALNVTMPNNEQFDKLYIWGIHHPGTDKDQISLYAQSSGRITVSTKRSQQAVIPNIGSRPRIRDIPSRISIYWTIVKPGDILLINSTGNLIAPRGYFKIRNGKS
>A/Finland/742/2017||EPI1000571|2017-01-18
TLEFKNESFNWTGVTQNGKSSACIRRSSSSFFSRLNWLTHLNYTYPALNVTMPNKEQFDKLYIWGVHHPGTDKDQIFLYAQPSGRITVSTKRSQQAVIPNIGSRPRIRDIPSRISIYWTIVKPGDILLINSTGNLIAPRGYFKIRSGKS
>A/MIE/9/2017|MDCK_1_+SIAT1|EPI990888|2017-01-27
TLEFNNESFNWTGVKQNGTSSACIRKSSSSFFSRLNWLTHLKYTYPALNVTMPNNEQFDKLYIWGVHHPGTDKDQIFLYAQSSGRITVSTKRSQQAVIPNIGSRPRIRDIPSRISIYWTIVKPGDILLINSTGNLIAPRGYFKIRSGKS
>A/Maryland/35/2017|Original|EPI1003617|2017-04-26
TLEFNNESFNWAGITQNGTSSSCIRGSKSSFFSRLNWLTHLNSKYPALNVTMPNNEQFDKLYIWGVHHPGTDKDQISLYAQSSGRITVSTKRSQQAVIPNIGSRPRIRDIPSRISIYWTIVKPGDILLINSTGNLIAPRGYFKIRSGKS
>A/Vermont/12/2017|Original|EPI994580|2017-04-01
TLEFNNESFNWTGVKQNGTSSACIRKSSSSFFSRLNWLTHLNYTYPALNVTMPNNEQFDKLYIWGVHHPGTDKDQIFLYAQSSGRITVSTKRSQQAVIPNIGSRPRIRDIPSRISIYWTIVKPGDVLLINSTGNLIAPRGYFKIQSGKS
>A/Vermont/09/2017|Original|EPI979230|2017-03-13
TLEFKDESFNWTGVTQNGTSSACIRRSKSSFFSRLNWLTHLNYTYPALNVTMPNNEQFDKLYIWGVHHPGTDKDQIFLYAQSSGRITVSTKRSQQAAIPNIGSRPRIRDIPSRISIYWTIVKPGDILLINSTGNLIAPRGYFKIRNGKS
>A/Georgia/08/2017|S1|EPI1003443|2017-03-20
TLEFNNESFNWAGVTQNGTSSSCIRGSKSSFFSRLNWLTHLNSKYPALNVTMPNNEQFDKLYIWGVHHPGTDKDQISLYAQSSGRITVSTKRSQQAVIPNIGFRPRIRDIPSRISIYWTIVKPGDILLINSTGNLIAPRGYFKIRSGKS
>A/Alaska/12/2017|Original|EPI984005|2017-03-30
TLEFKNESFNWTGVTQNGTSSACIRRSSSSFFSRLNWLTHLNYTYPALNVTIPNKEQFDKLYIWGVHHPGTDKDQIFLYAQSSGRITVSTKRSQQAVIPNIGSRPRIRDIPSRISIYWTIVKPGDILLINSTGNLIAPRGYFKIRSGKS
>A/Kentucky/24/2017|Original|EPI994391|2017-03-29
TLEFKNESFNWTGVTQNGKSSACIRRSSSSFFSRLNWLTHLNYTYPALNVTMPNKEQFDKLYIWGVHHPGTDKDQIFLYAHSSGRITVSTKRSQQAVIPNIGSRPRIRDIPSRISIYWTIVKPGDILLINSTGNLIAPRGYFKIRSGKS
>A/Oregon/11/2017|Original|EPI984197|2017-03-10
TLEFKNESFNWTGVTQNGKSSACIRRSSSSFFSRLNWLTHLNYTYPALNVTMPNKEQFDKLYIWGVHHPGTDKDQISLYAQSSGRITVSTKRSQQAVIPNIGSRPRIRDIPSRISIYWTIVKPGDILLINSTGNLIAPRGYFKIRSGKS
>A/Iowa/17/2017|Original|EPI977283|2017-03-21
TLEFKNESFNWTGVTQNGTSSACIRRSKSSFFSRLNWLTHLNYTYPALNVTMPNSEQFDKLYIWGVHHPGTDKDQISLYAQSSGRITVSTKRSQQAVIPNIGYRPRIRDIPSRISIYWTIVKPGDILLINSTGNLIAPRGYFKIRSGKS
>A/Massachusetts/13/2017|Original|EPI1003633|2017-04-17
TLEFKNENFNWTGVTQNGKSSACIRRSSSSFFSRLNWLTHLNYTYPALNVTMPNKEQFDKLYIWGVHHPGTDKDQIFLYAQSSGRITVSTKRSQQAVSPNIGSRPRIRDIPSRISIYWTIVKPGDILLINSTGNLIAPRGYFKIRSGKS
>A/Wisconsin/44/2017|Original|EPI989180|2017-04-13
TLEFKNESFNWTGVTQNGTSSACIRGSSSSFFSRLNWLTHLNYTYPALNVTMPNKEQFDKLYIWGVHHPGTDKDQIFLYAQSSGRITVSTKRSQQAVIPNIGSRPRIRDIPSRISIYWTIVKPGDILLINSTGNLVAPRGYFKIRSGKS
>A/Wisconsin/29/2017|Original|EPI976021|2017-03-07
TLEFKNESFNWTGVTQNGTSSACIRRSSSSFFSRLNWLTHLNYTYPALNVTMPNKEQFDKLYIWGVHHPGTDKDQIFLYARSSGRITVSTQRSQQAVIPNIGSRPRIRDIPSRISIYWTIVKPGDILLINSTGNLIAPRGYFKIRSGKS
>A/Wisconsin/28/2017|Original|EPI976013|2017-03-07
TLEFKNESFNWTGVTQNGKSSACIRRSSSSFFSRLNWLTHLDYTYPALNVTMPNKEQFDKLYIWGVHHPGTDKDQISLYAQSSGRITVSTKRSQQAVIPNIGSRPRIRDIPSRISIYWTIVKPGDILLINSTGNLIAPRGYFKIRSGKS
>A/Louisiana/15/2017|S1|EPI979372|2017-03-16
TLEFNNESFNWTGVTQNGTSSACIRGSRSSFFSRLNWLTHLNYTYPALNVTMPNKEQFDKLYIWGVHHPGTDKDQTFLYAHSSGRITVSTKRSQQAVTPNIGSRPRIRDIPSRISIYWTIVKPGDILLINSTGNLIAPRGYFKIRSGKS
>A/Arizona/18/2017|Original|EPI1003348|2017-03-13
TLEFKNESFNWTGVTQNGKSSACTRRSSSSFFSRLNWLTHLNYTYPALNVTMPNKEQFDKLYIWGVHHPGTDKDQIFLYAQSSGRITVSTKRSQQAVIPNIGSRPRIRDIPSRISIYWTIVKPGDILLINSTGNLIAPRGYFKIRSGKS
>A/Arizona/20/2017|Original|EPI984058|2017-03-27
TLEFKSESFNWTGVTQNGTSSACIRRSSSSFFSRLNWLTHLNYTYPALNVTMPNKEQFDKLYIWGVHHPGTDKDQIFLYARSSGRITVSTKRSQQAVIPNIGSRPRIRDIPSRISIYWTIVKPGDILLINSTGNLIAPRGYFKIRSGKS
>A/Ohio/10/2017|Original|EPI994508|2017-04-04
TLEFKNESFNWTGVTQNGTSSSCIRRSSSSFFSRLNWLTHLNYTYPALNVTMPNKEQFDKLYIWGVHHPGTDKDQISLYAQSSGRITVSTKRSQQAVIPNIGSRPRIRDIPSRISIYWTIVKPGDILLINSTGNLIAPRGYFKIRSGKS
>A/Virginia/26/2017|Original|EPI994596|2017-03-30
TLEFSNESFNWTGVKQNGTSSACIRKSSSSFFSRLNWLTHLNYTYPALNVTMPNNEQFDKLYIWGVHHPGTDKDQIFLYAQSSGRITVSTKRSQQAVIPNIGSRPRIRDIPSRISIYWTIVKPGDILLINSTGNLIAPRGYFKIQSGKS
>A/Delaware/19/2017|S1|EPI989399|2017-03-21
TLEFNNESFNWAGVTQNGTSSSCIRGSKSSFFSRLNWLTHLNSKYPALNVTMPNNEQFDKLYIWGVHHPGTDKDQFSLYAQSSGRITVSTKRSQQAVIPNIGSRPRIRDIPSRISIYWTIVKPGDILLINSTGNLIAPRGYFKIRSGKS
>A/Austria/967212/2017|Siat1|EPI998486|2017-01-23
TLEFKNESFNWTGVTQNGKSSACIRRSSSSFFSRLNWLTHLNYKYPALNVTMPNKEQFDKLYIWGVHHPGTDKDQIFLYAQSSGRITVSTKRSQQAVIPNIGSRPRIRDIPSRISIYWTIVKPGDILLINSTGNLIAPRGYFKIRSGKS
>A/Austria/962627/2017|Siat1|EPI997066|2017-01-02
TLEFNNESFNWTGVTQNGTSSSCIRRSSSSFFSRLNWLTHLNYTYPALNVTMPNKEQFDKLYIWGVHHPGTDKDQIFLYAQSSGRITVSTKRSQQAVIPNIGSRPRIRDIPSRISIYWTIVKPGDILLINSTGNLIAPRGYFRIRSGKS
>A/Aragon/1743/2017|Clinical_Specimen|EPI1002878|2017-02-15
TLEFNNESFNWTGVKQNGTSSACIRKSSSSFFSRLNWLTHLNYAYPALNVTMPNNEQFDKLYIWGVHHPGTDKDQISLYAQSSGRITVSTKRSQQAVIPNIGSRPRIRDIPSRISIYWTIVKPGDILLINSTGNLIAPRGYFKIQSGKS
>A/Madrid/1475/2017|Clinical_Specimen|EPI995501|2017-01-24
TLEFENESFNWTGVTQNGTSSACIRRSSSSFFSRLNWLTHLNYTYPALNVTMPNKEQFDKLYIWGVHHPGTDKDQIFLYAQSSGRITVSTKRSQQAVIPNIGSRPRIRDIPSRISIYWTIVKPGDILLINSTGNLIAPRGYFKIRSGKS
>A/Madrid/1471/2017|Clinical_Specimen|EPI991301|2017-01-20
TLEFNNESFNWTGVTQNGTSSACIRGSSSSFFSRLNWLTHLNYTYPALNVTMPNKEQFDKLYIWGVHHPGTDKDQIFLYAQSSGRITVSTQRSQQAVIPNIGSRPRIRDIPSRISIYWTIVKPGDILLINSTGNLIAPRGYFKIRSGKS
>A/Madrid/1469/2017|Clinical_Specimen|EPI991299|2017-01-24
TLEFNNESFNWTGVTQNGTSSACIRRSSSSFFSRLNWLTHLNYTYPALNVTMPNKEQFDKLYIWGVHHPGTDKDQIFLYAQSSGRITVSTKRSQQAVIPNIGSRPRIRDIPSRISIYWTIVKPGDILLINSTGNLIAPRGYFKILSGKS
>A/Madrid/1467/2017|Clinical_Specimen|EPI991297|2017-01-24
TLEFKDESFNWTGVTQNGTSFACIRRSKSSFFSRLNWLTHLNYTYPALNVTMPNNEQFDKLYIWGVHHPGTDKDQIFLYAQSSGRITVSTKRSQQAVIPNIGSRPRIRDIPSRISIYWTIVKPGDILLINSTGNLIAPRGYFKIRNGKS
>A/Madrid/1464/2017|Clinical_Specimen|EPI991294|2017-01-24
TLEFKDESFNWTGVTQNGTSSACIRRSKSSFFSRLNWLTHLNYTYPALNVTMPNNEQFGKLYIWGVHHPGTDKDQIFLYAQSSGRITVSTKRSQQAVIPNIGSRPRIRDIPSRISIYWTIVKPGDILLINSTGNLIAPRGYFKIRNGKS
>A/Navarra/1219/2017|Clinical_Specimen|EPI995515|2017-01-23
TLEFNNESFNWTGVTQNGTSSACIRRSSSSFFSRLNWLTHLNYTYPALNVTMPNKEQFDKLYIWGVHHPGTDKDQIFLYAQSSGRITVSTKRSQQAVIPNIGSRPRIRDIPSRISIYWTIVRPGDILLINSTGNLIAPRGYFKIQSGKS
>A/Navarra/1207/2017|Clinical_Specimen|EPI991309|2017-01-17
TLEFNNESFNWTGVTQNGTSSACIRRSSSSFFSRLNWLTHLNYTYPALNVTMPNKEQFDKLYIWGVHHPGTDKDQIFLYAQSSGRVTVSTKRSQQAVIPNIGSRPRIRDIPSRISIYWTIVKPGDILLINSTGNLIAPRGYFRIRSGKS
>A/PaisVasco/1168/2017|MDCK|EPI1002883|2017-01-18
TLEFNNESFNWTGVTQNGTSSACIRRSSSSFFSRLNWLTHLNYTYPALNVTMPNKEQFDKLYIWGVHHPGTDKDQIFLYAQSSGRITVSTKRSQQAVIPNIGSRPRIRDIPSRISIYWTIVKPGDILLINSTGNLIAPRGYFTIRSGKS
>A/PaisVasco/1369/2017|MDCK|EPI995543|2017-02-23
TLEFKNESFNWTGVTQNGTSSACIRKSKSSFFSRLNWLTHLNYTYPALNVTMPNNEQFDKLYIWGVHHPGTDKDQIFLYAQSSGRITVSTKRSQQAVIPNIGSRPRIRDIPSRISIYWTIVKPGDILLINSTGNLIAPRGYFKVRSGKS
>A/PaisVasco/1367/2017|MDCK|EPI995541|2017-02-13
TLEFKNESFNWTGVTQNGTSSACMRRSSSSFFSRLNWLTHLNYTYPALNVTMPNKEQFDKLYIWGVHHPGTDKDQIFLYAQSSGRITVSTKRSQQAVIPNIGSRPRIRDIPSRISIYWTIVKPGDILLINSTGNLIAPRGYFKIRIGKS
>A/PaisVasco/1340/2017|MDCK|EPI995539|2017-02-02
TLEFKNESFNWTGVTQNGTSSACIRGSSSSFFSRLNWLTHLNYTYPALNVTMPNKEQFDKLYIWGVHHPGTDKDQIFLYAQSSGRITVSTKRSQQAVVPNIGSRPRIRDIPSRISIYWTIVKPGDILLINSTGNLIAPRGYFKIRSGKS
>A/Michigan/48/2017|Original|EPI989142|2017-04-03
TLEFKNESFNWTGVTQNGTSSACIRRSGSSFFSRLNWLTHLNYTYPAQNVTMPNKEQFDKLYIWGVHHPGTDKDQIFLYARSSGRITVSTKRSQQAVIPNIGSRPRIRDIPSRISIYWTIVKPGDILLINSTGNLIAPRGYFKIRSGKS
>A/Michigan/25/2017|Original|EPI976101|2017-02-13
TLEFKNESFNWTGVTQNGTSSACIRRSSSSFFSRLNWLTHLNYKYPALNVTMPNKEQFDKLYIWGVHHPGTDKDQISLYAQSSGRITVSTKRSQQAVIPNIGSRPRIRDIPSRISIYWTIVKPGDILLINSTGNLIAPRGYFKIRGGKS
>A/Tunisia/739/2017|cs|EPI991780|2017-01-20
TLEFKNESFNWIGVTQNGKSSACIRRSSSSFFSRLNWLTHLNYTYPALNVTMPNKEQFDKLYIWGVHHPGTDKDQIFLYAQPSGRITVSTKRSQQAVIPNIGSRPRIRDIPSRISIYWTIVKPGDILLINSTGNLIAPRGYFKIRSGKS
>A/Tunisia/2476/2017|cs|EPI991763|2017-03-02
TLEFKDESFNWTGVTQNGTSSACIRRSKSSFFSRLNWLTHLNYTYPSLNVTMPNNEQFDKLYIWGVHHPGTDKDQIFLYAQSSGRITVSTKRSQQAVIPNIGSRPRIRDIPSRISIYWTIVKPGDILLINSTGNLIAPRGYFKIRNGKS
>A/Belgium/G119/2017||EPI990104|2017-01-12
TLDFKNESFNWTGVTQNGTSSACIRRSKSGFFSRLNWLTHLNYTYPALNVTMPNNEQFDKLYIWGVHHPGTDKDQIFLYAQSSGRITVSTKRSQQAVIPNIGSRPRIRDIPSRISIYWTIVKPGDILLINSTGNLIAPRGYFKIRSGKS
>A/Tennessee/19/2017|Original|EPI976196|2017-02-13
TLEFNNESFNWTGVKQNGTSSACIRKSSSSFFSRLNWLTHLNYTYPALNVTMPNNEQFDKLYIWGVHHPGTDKDQIFLYAQSSGRITVSTKRSQQAVIPNIGSRPRIRDIPSRISIYWTIVKPRDILLINSTGNLIAPRGYFKIQSGKS
>A/Tennessee/23/2017|Original|EPI976181|2017-02-27
TLEFKNESFDWTGVTQNGTSSACIRRSSSSFFSRLNWLTHLNYTYPALNVTMPNKEQFDKLYIWGVHHPGTDKDQIFLYARSSGRITVSTKRSQQAVIPNIGSRPRIRDIPSRISIYWTIVKPGDILLINSTGNLIAPRGYFKIRSGKS
>A/Macedonia/32/2017|Original|EPI976658|2017-01-10
TLEFKDESFNWTGVTQNGTSSACIRRSKSSFFSRLNWLTHLNYTYPALNVTMPNNEQFDKLYIWGVHNPGTDKDQIFLYAQSSGRITVSTKRSQQAVIPNIGSRPRIRDIPSRISIYWTIVKPGDILLINSTGNLIAPRGYFKIRNGKS
>A/Luxembourg/17007719/2017||EPI995328|2017-02-13
TLEFKNESFNWTGVTQNGTSSACMRRSSSSFFSRLNWLTHLNYTYPALNVTMPNKEQFDKLYIWGVHHPGTDKDQIFLYAQSSGRITVSTKRSQQAVIPNIGSRPRIRDIPSRISIYWTIVKPGDILLINSTGNLIAPRGYFKIQSGKS
>A/Slovenia/855/2017||EPI997174|2017-02-03
TLEFKNESFNWTGVTQNGTSSACIRRSSSSFFSRLNWLTHLSYTYPALNVTMPNKEQFDKLYIWGVHHPGTDKDQIFLYARSSGRITVSTKRSQQAVIPNIGSRPRIRDIPSRISIYWTIVKPGDILLINSTGNLIAPRGYFKIRSGKS
>A/Slovenia/1064/2017||EPI993850|2017-02-13
TLEFKNESFNWTGVTQNGTSSACIRRSKSSFFSRLNWLTHLNYTYPALNVTMPNDEQFDKLYIWGVHHPGTDKDQIFLYAQSSGRITVSTKRSQQAVIPNIGSRPRIRDIPSRISIYWTIVKPGDILLINSTGNLIAPRGYFKVRSGKS
>A/Slovenia/954/2017||EPI993849|2017-02-09
TLEFKNESFNWTGVTQNGTSSACIRRSKSSFFSRLNWLTHLNYTYPALNVTMPNNEQFDKLYIWGVHHPGTDKDQIFLYAQSSGRITVSTKRSQQAVIPNIGSRPRIRDIPSRISIYWTIVKPGDILLINSTGNLIAPRGYFKVRGGKS
>A/Cantabria/1393/2017|Clinical_Specimen|EPI977449|2017-01-23
TLEFKDESFNWTGVTQDGTSSACIRRSKSSFFSRLNWLTHLNYTYPALNVTMPNNEQFDKLYIWGVHHPGTDKDQIFLYAQSSGRITVSTKRSQQAVIPNIGSRPRIRDIPSRISIYWTIVKPGDILLINSTGNLIAPRGYFKIRNGKS
>A/Nordrhein-Westfalen/109/2017|Original|EPI975849|2017-03-20
TLEFKNESFNWTGVTQNGTSSACIRRSSSSFFSRLNWLTHLNYTYPALNVTMPNEEQFDKLYIWGVHHPGTDKDQIFLYAQSSGRITVSTKRSQQAVIPNIGSRPRIRDIPSRISIYWTIVKPGDILLINSTGNLIAPRGYFKIRNGKS
>A/Baden-Wuerttemberg/122/2017|Original|EPI975680|2017-03-02
TLEFKNESFNWTGVTQNGKSSACIRRSSSSFFSRLNWLTHLNYTYPALNVTMPNKEQFDKLYIWGVHHPGTDKDQIFLYARSSGRITVSTKRSQQAVIPNIGSRPRIRDIPSRISIYWTIVKPGDILLINSTGNLIAPRGYFKIRSGKS
>A/Nordrhein-Westfalen/93/2017|Original|EPI975672|2017-02-28
TLEFKDESFNWTGVTQNGKSSACLRRSSSSFFSRLNWLTHLNYTYPALNVTMPNKEQFDKLYIWGVHHPGTDKDQIFLYAQSSGRITVSTKRSQQAVIPNIGSRPRIRDIPSRISIYWTIVKPGDILLINSTGNLIAPRGYFKIRSGKS
>A/Berlin/42/2017|Original|EPI975670|2017-02-27
TLEFKDESFNWTGVTQNGKSSACIRRSSSSFFSRLNWLTHLNYTYPALNVTMPNREQFDKLYIWGVHHPGTDKDQIFLYAQSSGRITVSTKRSQQAVIPNIGSRPRIRDIPSRISIYWTIVKPGDILLINSTGNLIAPRGYFKIRSGKS
>A/Schleswig-Holstein/23/2017|Original|EPI975663|2017-02-23
TLEFKNESFNWTGVTQNGKSSACLRRSSSSFFSRLNWLTHLNYTYPALNVTMPNKEQFDKLYIWGVHHPGTDKDQIFLYAQSSGRITVSTKRSQQAVIPNIGSRPRIRDIPSRISIYWTIVKPGDILLINSTGNLIAPRGYFKIRSGKS
>A/Baden-Wuerttemberg/116/2017|Original|EPI975658|2017-02-21
TLEFNNESFNWTGVTQNGTSSACIRGSSSSFFSRLNWLTHLNYTYPALNVTMPNKEQFDKLYIWGVHHPGTDKDQIFLYAQSSGRITVSTKRSQQAVIPNIGSRPRIRDIPSRISIYWTIVKPGDILLINSTGNLIAPRGYFKMRSGKS
>A/Nordrhein-Westfalen/121/2017|Original|EPI975648|2017-02-13
TLEFNNERFNWTGVKQNGTSSACIRKSSSSFFSRLNWLTHLNYTYPALNVTMPNNEQFDKLYIWGVHHPGTDKDQIFLYAKSSGRITVSTKRSQQAVIPNIGSRPRIRDIPSRISIYWTIVKPGDILLINSTGNLIAPRGYFKIQSGKS
>A/Brandenburg/26/2017|Original|EPI975635|2017-02-13
TLEFKNESFNWTGVTQNGKSSACIRRSSSSFFSRLNWLTHLNYTYPALNVTMPNKEQFDKLYIWGVHHPGTDKDQIFLYAKSSGRITVSTKRSQQAVIPNIGSRPRIRDIPSRISIYWTIVKPGDILLINSTGNLIAPRGYFKILSGKS
>A/Bayern/93/2017|Original|EPI975633|2017-02-13
TLEFKNESFNWTGVTQNGASSACMRRSSSSFFSRLNWLTHLNYTYPALNVTMPNKEQFDKLYIWGVHHPGTDKDQIFLYAQSSGRITVSTKRSQQAVIPNIGSRPRIRDIPSRISIYWTIVKPGDILLINSTGNLIAPRGYFKIRSGKS
>A/Nordrhein-Westfalen/114/2017|Original|EPI975620|2017-02-07
TLEFKNESFNWTGVTQNGTSSACMRRSSSSFFSRLNWLTHLNYTYPALNVTMPNKEQFDKLYIWGVHHPGTDKDQVFLYAQSSGRITVSTKRSQQAVIPNIGSRPRIRDIPSRISIYWTIVKPGDILLINSTGNLIAPRGYFKIRSGKS
>A/Brandenburg/19/2017|Original|EPI975615|2017-02-07
TLEFKNESFNWTGVTQNGTSSACIRRSSSSFFSRLNWLTHLNYTYPALNVTMPNKEQFDKLYIWGVHHPGTDKDQIFLYARSSGRITVSTKRNQQAVIPNIGSRPRIRDIPSRISIYWTIVKPGDILLINSTGNLIAPRGYFKIRSGKS
>A/Baden-Wuerttemberg/202/2017|Original|EPI975608|2017-02-01
TLEFNNESFNWTGVTQNGTSSACMRRSSSSFFSRLNWLTHLNYTYPALNVTMPNKEQFDKLYIWGVHHPGTDKDQIFLYAQSSGRITVSTKRSQQAVIPNIGSRPRIRDIPSRISIYWTIVKPGDILLINSTGNLIAPRGYFKIRSGKS
>A/Berlin/46/2017|Original|EPI975603|2017-01-31
TLEFKNESFNWTGVTQNGTSSACMRRSSSSFFSRLNWLTHLNYTYPALNVTMPNREQFDKLYIWGVHHPGTDKDQIFLYAQSSGRITVSTKRSQQAVIPNIGSRPRIRDIPSRISIYWTIVKPGDILLINSTGNLIAPRGYFKIRSGKS
>A/Baltimore/0233/2017||EPI998386|2017-01-10
TLEFKNESFNWTGVTQNGKSSACIRRSSSSFFSRLNWLTHLNYTYPALNVTMPNKEQFDKLYIWGVHHPGTDKDQIFLYAQSSGRITVSTKRSQQAVIPNIGFRPRIRDIPSRISIYWTIVKPGDILLINSTGNLIAPRGYFKIRSGKS
>A/Baltimore/0306/2017||EPI998233|2017-02-14
TLEFKNESFNWTGVTQNGTSSACIRRSSSSFFSRLNWLTHLNYKYPALNVTMPNKEQFDKLYIWGVHHPGTDKDQISLYAQSSGRITVSTKRSQQAVIPNIGSRPRIRDIPSRISIYWTIVKPGDILLINSTGNLIAPRGYFKIRSGKS
>A/Baltimore/0262/2017||EPI998140|2017-01-31
TLEFKNESFNWTGVTQNGTSSACIRRSTSSFFSRLNWLTHLNYTYPALNVTMPNKEQFDKLYIWGVHHPGTDKDQIFLYARSSGRITVSTKRSQQAVIPNIGSRPRIRDIPSRISIYWTIVKPGDILLINSTGNLIAPRGYFKIRSGKS
>A/Baltimore/0301/2017||EPI998005|2017-02-12
TLEFKNESFNWTGVTQNGTSSACIRRSSSSFFSRLNWLTHLNYTYPALNVTMPNKEQFDKLYIWGVHHPGTYKDQIFLYAQSSGRITVSTKRSQQAVIPNIGSRPRIRDIPSRISIYWTIVKPGDILLINSTGNLIAPRGYFKIRSGKS
>A/Stockholm/27/2017|Direct|EPI995759|2017-04-12
TLEFKNESFNWTGVTQNGKSSACIRRSNSSFFSRLNWLTHLNYTYPALNVTMPNKEQFDKLYIWGVHHPGTDKDQIFLYAQSSGRITVSTKRSQQAVIPNIGSRPRIRDIPSRISIYWTIVKPGDILLINSTGNLIAPRGYFKIRSGKS
>A/Gavle/2/2017|Direct|EPI990099|2017-02-15
TLEFKDESFNWTGVTQNGTSSACIRRSKSSFFSRLNWLTHLNYTYPALNVTMPNNEQFDKLYIWGVHHPSTDKDQIFLYAQSSGRITVSTKRSQQAVIPNIGSRPRIRDIPSRISIYWTIVKPGDILLINSTGNLIAPRGYFKIRNGKS
>A/Stockholm/19/2017|Direct|EPI990042|2017-03-03
TLEFENESFNWTGVTQNGKSSACIRRSSSSFFSRLNWLTHLNYTYPALNVTMPNKEQFDKLYIWGVHHPGTDKDQIFLYAQSSGRITVSTKRSQQAVIPNIGSRPRIRDIPSRISIYWTIVKPGDILLINSTGNLIAPRGYFKIRSGKS
>A/Linkoping/3/2017|Direct|EPI988053|2017-02-17
TLEFKNESFNWTGVTQNGTSSACIRRSKSSFFSRLNWLTHLNYTYPALNVTMPNNEQFDKLYIWGVHHPGTDKDQIFLYAQSSGRITVSTKRSQQAVIPNIGYRPRIRDIPSRISIYWTIVKPGDMLLINSTGNLIAPRGYFKIRSGKS
>A/Sweden/65/2017|Direct|EPI975521|2017-03-15
TLEFKDERFNWTGVTQNGKSSACIRRSSSSFFSRLNWLTHLNYTYPALNVTMPNKEQFDKLYIWGVHHPGTDKDQIFLYAQSSGRITVSTKRSQQAVIPNIGSRPRIRDIPSRISIYWTIVKPGDILLINSTGNLIAPRGYFKIRSGKS
>A/Sweden/58/2017|Direct|EPI975478|2017-03-09
TLEFKNESFNWTGVTQNGKSSACIRRSSSSFFSRLNWLTHLNYTYPALNVTMPNKEQFDKLYIWGVHHPGTDKDQIFLYAQSSGRITVSTKRSQQAVIPNIGSRPRIRDIPSRISIYWTIVKPGDILLINSTGNLIAPRGYFKIQSGKS
>A/Sweden/57/2017|Direct|EPI975470|2017-01-28
TLEFNNESFNWTGVKQNGTSSACIRKSSSSFFSRLNWLTHLNYTYPALNVTMPNNEQFDKLYIWGVHHPGTDKDQIFLYARSSGRITVSTQRSQQAVIPNIGSRPRIRDIPSRISIYWTIVKPGDILLINSTGNLIAPRGYFKIQSGKS
>A/Florida/38/2017|Original|EPI1006318|2017-04-30
TLEFKDESFNWTGVTQNGKSSACIRRSSSSFFSRLNWLTHLNYTYPALNVTMPNKEQFDKLYIWGVHHPGTDKDQIFLYAQSSGRITVSTKRSQQAVIPNIGSRPRIRDIPSRISIYWTIVKPGDILLINSTGNLVAPRGYFKIRSGKS
>A/Arizona/25/2017|S1|EPI1006206|2017-04-16
TLEFKNESFNWTGVTQNGKSSACIRGSSSSFFSRLNWLTHLNYTYPALNVTMPNKEQFDKLYIWGVHHPGTDKDQIFLYAQSSGRITVSTKRSQQAVIPNIGSRPRIRDIPSRISIYWTIVKPGDILLINSTGNLIAPRGYFKIRGGKS
>A/Ontario/RV1908/2017|P1|EPI1005473|2017-03-27
TLEFNNESFNWTGVKQNGTSSACIRKSSSSFFSRLNWLTHLNYAYPALNVTMPNNEQFDKLYIWGVHHPGTDKDQIFLYAQSSGRITVSTKRSQQAVIPNIGSRPRIRDIPSRISIYWTIVKPGDILLINSTGNLIAPRGYFKIQSGKS
>A/Ontario/RV1906/2017|P1|EPI1005472|2017-03-26
TLEFKNESFNWTGVTQNGTSSACIRRSSSSFFSRLNWLSHLNYKYPALNVTMPNKEQFDKLYIWGVHHPGTDKDQIFLYARSSGRITVSTKRSQQAVIPNIGSRPRIRDIPSRISIYWTIVKPGDILLINSTGNLIAPRGYFKIRSGKS
>A/Ontario/RV1891/2017|P1|EPI1005471|2017-03-13
TLEFNNESFNWTGVKQNGTSSACIRKSSSSFFSRLNWLTHLNYKYPALNVTMPNNEQFDKLYIWGVHHPGTDKDQIFLYAQSSGRITVSTKRSQQTVIPNIGSRPRIRDIPSRISIYWTIVKPGDILLINSTGNLIAPRGYFKIRSGKS
>A/Ontario/RV1792/2017|P1|EPI1005463|2017-03-28
TLEFKNESFNWTGVTQNGTSSACIRRSKSSFFSRLNWLTHLNYKYPALNVTMPNNEQFDKLYIWGVHHPGTDKDQIFLYAQSSGRITVSTKRSQQAVIPNIGYRPRIRDIPSRISIYWTIVKPGDILLINSTGNLIAPRGYFKIRSGKS
>A/Ontario/RV1778/2017|P1|EPI1005460|2017-03-21
TLEFNNERFNWTGVTQNGTSSACIRRSSSSFFSRLNWLTHLNYTYPALNVTMPNKEQFDKLYIWGVHHPGTDKDQIFLYAQSSGRITVSTKRSQQAVIPNIGSRPRIRDIPSRISIYWTIVKPGDILLINSTGNLIAPRGYFKIRSGKS
>A/Ontario/RV1760/2017|P2|EPI1005455|2017-03-10
TLEFKNESFNWTGVTQNGTSSACIRGSSSSFFSRLNWLTHLKYTYPALNVTMPNKEQFDKLYIWGVHHPGTDKDQIFLYAQSSGRITVSTKRSQQAVIPNIGSRPRIRDIPSRISIYWTIVKPGDVLLINSTGNLIAPRGYFKIRSGKS
>A/Ontario/RV1754/2017|P2|EPI1005452|2017-02-27
TLEFNNESFNWTGVTQNGTSSACIRGSRSSFFSRLNWLTHLNYIYPALNVTMPNKEQFDKLYIWGVHHPGTDKDQTFLYAHSSGRITVSTKRSQQAVIPNIGSRPRIRDIPSRISIYWTIVKPGDILLINSTGNLIAPRGYFKIRSGKS
>A/Ontario/RV1370/2017|P1|EPI1005396|2017-03-02
TLEFNNESFNWTGVKQNGTSSACIRKSSSSFFSRLNWLTHLNYKYPALNVTMPNNEQFDKLYIWGVHHPGTDKDQISLYAQSSGRITVSTKRSQQAVIPNIGSRPRIRDIPSRISIYWTIVKPGDILLINSTGNLIAPRGYFKIQSGKS
>A/Ontario/RV1245/2017|P1|EPI1005383|2017-02-24
TLEFKNESFNWTGVTQNGTSSACIRRSSSSFFSRLNWLTHLNYTYPALNVTMPNKEQFDKLYIWGVHHPGTDKDQIFLYARSSGRITVSTKRSQQAVIPNIGSRLRIRDIPSRISIYWTIVKPGDILLINSTGNLIAPRGYFKIRSGKS
>A/Ontario/RV1243/2017|P1|EPI1005381|2017-02-23
TLEFNNESFNWTGVKQNGTSSACIRKSSSSFFSRLNWLTHLNYKYPALNVTMPNNEQFDKLYIWGVHHPGTDKDQIFLYAQSSGRITVSTKRSQQAVIPNIGSRPRVRDIPSRISIYWTIVKPGDILLINSTGNLIAPRGYFKIQSGKS
>A/Ontario/RV1242/2017|P1|EPI1005380|2017-02-17
TLEFNNESFNWTGVTQNGTSSACIRRSSSSFFSRLNWLTHLNYIYPALNVTMPNKEQFDKLYIWGVHHPGTDKDQIFLYAQSSGRITVSTKRSQQAVIPNIGSRPRIRDIPSRISIYWTIVKPGDILLINSTGNLIAPRGYFKIRSGKS
>A/Ontario/RV1239/2017|P1|EPI1005377|2017-02-11
TLEFKNESFNWTGVTQNGTSSSCIRRSSSSFFSRLNWLTHLNYTYPALNVTMPNKEQFDKLYIWGVHHPGTDKDQIFLYARSSGRITVSTKRSQQAVIPNIGSRPRIRDIPSRISIYWTIVKPGDILLINSTGNLIAPRGYFKIRSGKS
>A/Ontario/RV1238/2017|P1|EPI1005376|2017-02-17
TLEFNNESFNWTGVKQNGTSSACIRKSSSSFFSRLNWLTHLNYKYPALNVTMPNNEQFDKLYIWGVHHPGTDKDQIFLYAQSSGKITVSTKRSQQAVIPNIGSRPRIRDIPSRISIYWTIVKPGDILLINSTGNLIAPRGYFKIQSGKS
>A/Ontario/RV1237/2017|P1|EPI1005375|2017-02-21
TLEFNNESFNWTGVKQNGTSSACIRKSSSSFFSRLNWLTHLKYTYPALNVTMPNNEQFDKLYIWGVHHPGTDKDQISLYAQSSGRITVSTKRSQQAVIPNIGSRPRIRDIPSRISIYWTIVKPGDILLINSTGNLIAPRGYFKIQSGKS
>A/Ontario/RV1234/2017|P1|EPI1005372|2017-02-24
TLEFNNESFNWTGVKQNGTSSACIRKSSSSFFSRLNWLTHLNYTYPALNVTMPNNEQFDKLYIWGVHHPGTDKDQISLYAQSSGRITVSTKRSQQAVIPNIGSRPRIRDIPSRISIYWTIVKPGDILLISSTGNLIAPRGYFKIQSGKS
>A/Ontario/RV1209/2017|P1|EPI1005356|2017-02-13
TLEFNNESFNWTGVKQNGTSSACIRKSSSSFFSRLNWLTHLNYIYPALNVTMPNNEQFDKLYIWGVHHPGTDKDQIFLYAQSSGKITVSTKRSQQAVIPNIGSRPRIRDIPSRISIYWTIVKPGDILLINSTGNLIAPRGYFKIQSGKS
>A/Ontario/RV1208/2017|P1|EPI1005355|2017-02-13
TLEFKNESFNWTGVTQNGTSSACIRRSSSSFFSRLNWLTHLNYKYPALNVTMPNKEQFDKLYIWGVHHPGTDKDQIFLYARSSGRITVSTKRSQQAVIPNIGSRPRIRDIPSRISIYWTIVKPGDILLINSTGNLIAPRGYFKIRSGKS
>A/Ontario/RV1154/2017|P2|EPI1005348|2017-03-09
TLEFNNESFNWTGVTQNGTSSACIRRSSSSFFSRLNWLTHLNYTYPALNVTMPNKEQFDKLYIWGVHHPGTDKDQIFLYAQSSGRITVSTKRSQQAVIPNIGSRPRIRDIPSRISIYWTIVKPGDVLLINSTGNLIAPRGYFKIRSGKS
>A/Ontario/RV1144/2017|P1|EPI1005341|2017-02-08
TLEFKNESFNWTGVTQNGTSSACIRGSSSSFFSRLNWLTHLNYKYPALNVTMPNKEQFDKLYIWGVHHPGTDKDQIFLYAQSSGRITVSTKRSQQAVIPNIGSRPRIRDIPSRISIYWTIVKPGDILLINSTGNLIAPRGYFKIRSGKS
>A/Ontario/RV1117/2017|P1|EPI1005327|2017-02-06
TLEFKNESFNWTGVTQNGTSSACIRRSSSSFFSRLNWLTHLNYAYPALNVTMPNKEQFDKLYIWGVHHPGTDKDQIFLYARSSGRITVSTKRSQQAVIPNIGSRPRIRDIPSRISIYWTIVKPGDILLINSTGNLIAPRGYFKIRSGKS
>A/Ontario/RV0993/2017|P1|EPI1005298|2017-01-28
TLEFKNESFNWTGVTQNGTSSACIRRSSSSFFSRLNWLTHLNYTYPALNVTMPNKEQFDKLYIWGVHHPGTDKDQIFLYARSSGRITVSTKRSQQAVIPNIGSRPRIRDIPSRISIYWTIVKPGDILLINSTGNLIAPRGYFKIRSGKG
>A/Ontario/RV0982/2017|P1|EPI1005288|2017-02-06
TLEFNNESFNWTGVKQNGTSSACIRKSSSSFFSRLNWLTHLNYTYPALNVTMPNNEQFDKLYLWGVHHPGTDKDQISLYAQSSGRITVSTKRSQQAVIPNIGSRPRIRDIPSRISIYWTIVKPGDILLINSTGNLIAPRGYFKIQNGKS
>A/Ontario/RV0972/2017|P1|EPI1005278|2017-01-30
TLEFKNESFNWTGVTQNGTSSACIRRSSSSFFSRLNWLTHLNYIYPALNVTMPNKEQFDKLYIWGVHHPGTDKDQIFLYARSSGRITVSTKRSQQAVIPNIGSRPRIRDIPSRISIYWTIVKPGDILLINSTGNLIAPRGYFKIRSGKS
>A/Ontario/RV0961/2017|P1|EPI1005268|2017-01-26
TLEFKNESFNWTGVTQNGTSSACIRRSKSSFFSRLNWLTHLNYTYPALNVTMPNNEQFDKLYIWGIHHPGTDKDQIFLYAQSSGRITVSTKRSQQAVIPNIGYRPRIRDIPSRISIYWTIVKPGDILLINSTGNLIAPRGYFKIRSGKS
>A/Ontario/RV0960/2017|P1|EPI1005267|2017-01-01
TLEFKNESFNWTGVTQNGTSSACIRRSSSSFFSRLNWLTHLNYTYPALNVTMPNKEQFDKLYIWGVHHPGTDKDQIYLYAQSSGRITVSTKRSQQAVIPNIGSRPRIRDIPSRISIYWTIVKPGDILLINSTGNLIAPRGYFKIRSGKS
>A/Ontario/RV0958/2017|P2|EPI1005265|2017-01-17
TLEFNNESFNWTGVKQNGTSSACIRKSSSSFFSRLNWLTHLNYAYPALNVTMPNNEQFDKLYIWGVHHPGTDKDQIFLYAQSSGKITVSTKRSQQAAIPNIGSRPRIRDIPSRISIYWTIVKPGDILLINSTGNLIAPRGYFKIQSGKS
>A/Ontario/RV0922/2017|P1|EPI1005254|2017-01-14
TLEFKNESFNWTGVTQNGTSSACIRRSSSSFFSRLNWLTHLKYTYPALNVTMPNKEQFDKLYIWGVHHPGTDKDQIFLYARSSGRITVSTKRSQQAVIPNIGSRPRIRDIPSRISIYWTIVKPGDILLINSTGNLIAPRGYFKIRSGKS
>A/Ontario/RV0914/2017|P1|EPI1005247|2017-01-28
TLEFKNESFNWTGVTQNGTSSACIRRSSSSFFSRLNWLTHLHYTYPALNVTMPNKEQFDKLYIWGVHHPGTDKDQIFLYARSSGRITVSTKRSQQAVIPNIGSRPRIRDIPSRISIYWTIVKPGDILLINSTGNLIAPRGYFKIRSGKS
>A/Ontario/RV0913/2017|P1|EPI1005246|2017-02-07
TLEFKNESFNWTGVTQNGKSSACIRRSSSSFFSRLNWLTHLKYTYPALNVTMPNKEQFDKLYIWGVHHPGTDKDQIFLYAQSSGRITVSTKRSQQAVIPNIGSRPRIRDIPSRISIYWTIVKPGDILLINSTGNLIAPRGYFKIRSGKS
>A/Ontario/RV0910/2017|P1|EPI1005244|2017-01-30
TLEFNNESFNWTGVKQNGTSSACIRKSSSSFFSRLNWLTHLNYTYPALNVTMQNNEQFDKLYIWGVHHPGTDKDQIFLYAQSSGRITVSTKRSQQAVIPNIGSRPRIRDIPSRISIYWTIVKPGDILLINSTGNLIAPRGYFKIQSGKS
>A/Ontario/RV0909/2017|P1|EPI1005243|2017-01-19
TLEFKNESFNWTGVTQNGTSSACIRGSSSSFFSRLNWLTHLNYAYPALNVTMPNKEQFDKLYIWGVHHPGTDKDQIFLYAQSSGRITVSTKRSQQAVIPNIGSRPRIRDIPSRISIYWTIVKPGDILLINSTGNLIAPRGYFKIRSGKS
>A/Ontario/RV0899/2017|P1|EPI1005234|2017-01-31
TLEFKNESFNWTGVTQNGTSSACMRRSSSSFFSRLNWLTHLNYKYPALNVTMPNKEQFDKLYIWGVHHPGTDKDQIFLYAQSSGRITVSTKRSQQAVIPNIGSRPRIRDIPSRISIYWTIVKPGDILLINSTGNLIAPRGYFKIRNGKS
>A/Ontario/RV0806/2017|P1|EPI1005199|2017-01-27
TLEFKNESFNWTGVTQNGTSSACIRRSKSSFFSRLNWLTHLKYTYPALNVTMPNNEQFDKLYIWGVHHPGTDKDQIFLYAQSSGRITVSTKRSQQAVIPNIGYRPRIRDIPSRISIYWTIVKPGDILLINSTGNLIAPRGYFKIRSGKS
>A/Ontario/RV0802/2017|P1|EPI1005195|2017-01-17
TLEFNNESFNWTGVKQNGTSSACIRKSSSSFFSRLNWLTHLDYTYPALNVTMPNNEQFDKLYIWGVHHPGTDKDQISLYAQSSGRITVSTKRSQQAVIPNIGSRPRIRDIPSRISIYWTIVKPGDILLINSTGNLIAPRGYFKIQSGKS
>A/Ontario/RV0764/2017|P1|EPI1005188|2017-01-16
TLEFKNESFNWTGVTQNGTSSACIRRSSSSFFSRLNWLTHLNYTYPALNVTMPNKEQFDKLYIWGVHHPGTDKDQIFLYARSSGRITVSTKRSQQAVIPNIGSRPRIRDIPSRISIYWTIVKPGDILLITSTGNLIAPRGYFKIRSGKS
>A/Ontario/RV0751/2017|P1|EPI1005176|2017-01-10
TLEFKNESFNWTGVTQNGTSSACIRRSSSSFFSRLNWLTHLNYTYPALNVTMPNKEQFDKLYIWGVHHPGTDKDQIFLYAKSSGRITVSTKRSQQAVIPNIGSRPRIRDIPSRISIYWTIVKPGDILLINSTGNLIAPRGYFKIRSGKS
>A/Ontario/RV0746/2017|P1|EPI1005172|2017-01-17
TLEFNNESFNWTGVKQNGTSSACIRKSSSSFFSRLNWLTHLNYIYPALNVTMPNNEQFDKLYIWGVHHPGTDKDQISLYAQSSGRITVSTKRSQQAVIPNIGSRPRIRDIPSRISIYWTIVKPGDILLINSTGNLIAPRGYFKIQSGKS
>A/Ontario/RV0709/2017|P2|EPI1005152|2017-01-04
TLEFKNESFNWTGVTQNGTSSACIRGSSSSFFSRLNWLTHLNYIYPALNVTMPNKEQFDKLYIWGVHHPGTDKDQIFLYAQSSGRITVSTKRSQQAVIPNIGSRPRIRDIPSRISIYWTIVKPGDVLLINSTGNLIAPRGYFKIRSGKS
>A/Ontario/RV0705/2017|P1|EPI1005149|2017-01-19
TLEFKNESFNWTGVTQNGTSSACMRRSSSSFFSRLNWLTHLNYIYPALNVTMPNKEQFDKLYIWGVHHPGTDKDQIFLYAQSSGRITVSTKRSQQAVIPNIGSRPRIRDIPSRISIYWTIVKPGDILLINSTGNLIAPRGYFKIRSGKS
>A/Ontario/RV0690/2017|P1|EPI1005137|2017-01-11
TLEFKNESFNWTGVTQNGKSSACIRGSSSSFFSRLNWLTHLNYKYPALNVTMPNKEQFDKLYIWGVHHPGTDKDQIFLYAQSSGRITVSTKRSQQAVIPNIGSRPRIRDIPSRISIYWTIVKPGDILLINSTGNLIAPRGYFKIRSGKS
>A/Ontario/RV0683/2017|P1|EPI1005130|2017-01-06
TLEFNNESFNWTGVKQNGTSSACIRKSSSSFFSRLNWLTHLSYTYPALNVTMPNNEQFDKLYIWGVHHPGTDKDQISLYAQSSGRITVSTKRSQQAVISNIGSRPRIRDIPSRISIYWTIVKPGDILLINSTGNLIAPRGYFKIQSGKS
>A/Ontario/RV0454/2017|P1|EPI1005032|2017-01-05
TLEFNNESFNWTGVKQNGTSSACIRKSSSSFFSRLNWLTHLKYTYPALNVTMPNNEQFDKLYIWGVHHPGTDKDQIFLYAQSSGKITVSTKRSQQAVIPNIGSRPRIRDIPSRISIYWTIVKPGDILLINSTGNLIAPRGYFKIQSGKS
>A/Ontario/RV0448/2017|P1|EPI1005026|2017-01-09
TLEFNNESFNWTGVKQNGTSSACIRKSSSSFFSRLNWLTHLNYKYPALNVTMPNNEQFDKLYIWGVHHPGTDKDQIFLYAQSSGRITVSTKRSQQAVIPNIGSRPRIRDIPSRMSIYWTIVKPGDILLINSTGNLIAPRGYFKIQSGKS
>A/Alberta/RV1267/2017|P1|EPI1004276|2017-02-19
TLEFNNESFNWTGVTQNGTSSACIRRSSSSFFSRLNWLTHLNYTYPALNVTMPNKEQFDKLYIWGVHHPGTDKDQIFLYAQSSGRITVSTKRSQQAVIPNIGSRPRVRDIPSRISIYWTIVKPGDILLINSTGNLIAPRGYFKIRSGKS
>A/Alberta/RV1261/2017|P1|EPI1004271|2017-02-16
TLEFNNENFNWTGVKQNGTSSACIRKSSSSFFSRLNWLTHLNYTYPALNVTMPNNEQFDKLYIWGVHHPGTDKDQIFLYAQSSGRITVSTKRSQQAVIPNIGSRPRIRDIPSRISIYWTIVKPGDILLINSTGNLIAPRGYFKIQSGKS
>A/Alberta/RV1259/2017|P1|EPI1004270|2017-02-08
TLDFKNESFNWTGVTQNGTSSACIRGSSSSFFSRLNWLTHLNYTYPALNVTMPNKEQFDKLYIWGVHHPGTDKDQIFLYAQSSGRITVSTKRSQQAVIPNIGSRPRIRDIPSRISIYWTIVKPGDVLLINSTGNLIAPRGYFKIRSGKS
>A/Sao_Paulo/428610/2017|Original_Sample|EPI1004080|2017-01-25
TLEFKNESFNWTGVTQNGTSSACIRGSSSSFFSRLNWLTHLNYTYPALNVTMPNKEQFDKLYIWGVHHPGTDKDQIFLYAQSSGRITVSTKRSQQAVIPNIGSRPRIRDIPSRISIYWTIVKPGDILLINSTGNLIAPRGYFKIRRGKS
>A/Quebec/RV1440/2017|P1|EPI1005962|2017-02-20
TLEFKNESFNWTGVTQNGTSSACIRRSKSSFFSRLNWLTHLNYTYPALNVTMPNNEQFDKLYIWGVHHPGTDKDQIFLYAQSSGRITVSTKRSQQAVIPNIGYRPRIRDIPSRISIYWTIVRPGDILLINSTGNLIAPRGYFKIRSGKS
>A/Quebec/RV1433/2017|P1|EPI1005955|2017-02-11
TLEFNNESFNWTGVTQNGTSSACIRRSSSSFFSRLNWLTHLNYTYPALNVTMPNKEQFDKLYIWGVHHPGTDKDQIFLYAQSSGRITVSTKRSQQAVIPSIGSRPRIRDIPSRISIYWTIVKPGDILLINSTGNLIAPRGYFKIRSGKS
>A/Quebec/RV1157/2017|P1|EPI1005933|2017-02-26
TLEFNNESFNWTGVKQNGTSSACIRKSSSSFFSRLNWLTQLNYTYPALNVTMPNNEQFDKLYIWGVHHPGTDKDQIFLYAQSSGRITVSTKRSQQAVIPNIGSRPRIRDIPSRISIYWTIVKPGDILLINSTGNLIAPRGYFKIQSGKS
>A/Quebec/RV0633/2017|P1|EPI1005837|2017-01-15
TLEFNSESFNWTGVTQNGTSSACIRGSSSSFFSRLNWLTHLNYAYPALNVTMPNKEQFDKLYIWGVHHPGTDKDQIFLYAQSSGRITVSTKRSQQAVIPNIGSRPRIRDIPSRISIYWTIVKPGDILLINSTGNLIAPRGYFKIRSGKS
>A/Quebec/RV0589/2017|P1|EPI1005823|2017-01-27
TLEFNNESFNWTGVKQNGTSSACIRKSSSSFFSRLNWLTHLNYKYPALNVTMPNNEQFDKLYLWGVHHPGTDKDQISLYAQSSGRITVSTKRSQQAVIPNIGSRPRIRDIPSRISIYWTIVKPGDILLINSTGNLIAPRGYFKIQSGKS
>A/Quebec/RV0475/2017|P1|EPI1005820|2017-01-26
TLEFKDESFNWTGVTQNGTSSACIRRSKSSFFSRLNWLTHLNYTYPALNVTMPNNEQFDKLYIWGVHHPGTNKDQIFLYAQSSGRITVSTKRSQQAVIPNIGSRPRIRDIPSRISIYWTIVKPGDILLINSTGNLIAPRGYFKIRNGKS
>A/Quebec/RV0468/2017|P1|EPI1005817|2017-01-27
TLEFNNESFNWTGVKQNGTSSACIRKSSSSFFSRLNWLTHLNYKYPALNVTMPNNEQFDKLYIWGVHHPGTDKDQIFLYAQSSGRITVSTKRSQQAVIPNIGSRPRIRDIPSRISIYWTIVKPGDILLINSTGNLIAPRGYFKIRSGKS
>A/Quebec/RV0351/2017|P1|EPI1005801|2017-01-14
TLEFNNESFNWTGVTQNGTSSACIRGSSSSFFSRLNWLTHLNYRYPALNVTMPNKEQFDKLYIWGVHHPGTDKDQIFLYAQSSGRITVSTKRSQQAVIPNIGSRPRIRDIPSRISIYWTIVKPGDILLINSTGNLIAPRGYFKIRSGKS
>A/Quebec/RV0198/2017|P1|EPI1005773|2017-01-02
TLEFKNESFNWTGVTQNGTSSACIRGSSSSFFSRLNWLTHLNYTYPALNVTMPNKEQFDKLYIWGVHHPGTDKDQIFLYAQSSGRITVSTKRSQQAVIPNIGSRPRIRDIPSRISIYWTIVKPGDILLINSTGNLIAPKGYFKIRSGKS
>A/Quebec/RV0197/2017|P1|EPI1005772|2017-01-07
TLEFKNESFNWTGVTQNGTSSACIRRSKSSFFSRLNWLTHLNYKYPALNVTMPNNEQFDKLYIWGVHHPGTDKDQIFLYAQSSGRITVSTKGSQQAVIPNIGYRPRIRDIPSRISIYWTIVKPGDILLINSTGNLIAPRGYFKIRSGKS
>A/Saskatchewan/RV1500/2017|P1|EPI1005673|2017-03-15
TLEFKDESFNWTGVTQNGKSSACIRRSSSSFFSRLNWLTHLNYTYPALNVTMPNKEQFDKLYIWGVHHPGTDKDQIFLYAQPSGRITVSTKRSQQAVIPNIGSRPRIRDIPSRISIYWTIVKPGDILLINSTGNLIAPRGYFKIRSGKS
>A/Saskatchewan/RV1198/2017|P1|EPI1005662|2017-02-09
TLEFKNESFNWTGVTQNGTSSACIRGSSSSFFSRLNWLTHLNYTYPALNVTMPNKEQFDKLYIWGVHHPGTDKDQIFLYAQSSGRITVSTKRSQQAVIPNIGSRLRIRDIPSRISIYWTIVKPGDVLLINSTGNLIAPRGYFKIRSGKS
>A/Saskatchewan/RV1192/2017|P2|EPI1005656|2017-02-10
TLEFNNESFNWTGVKQNGTSSACIRKSSSSFFSRLNWLTHLNYIYPALNVTMPNNEQFDKLYIWGVHHPGTDKDQIFLYAQSSGRITVSTKRSQQAVIPNIGSRPRIRDIPSRISIYWTIVKPGDILLINSTGNLIAPRGYFKIQSGKS
>A/Saskatchewan/RV1177/2017|P1|EPI1005640|2017-02-18
TLEFKNESFNWTGVTQNGTSSACIRGSSSSFFSRLNWLTHLNYTYPALNVTMPNKEQFDKLYIWGVHHPGTDKDQIFLYAQSSGRITVSTKRSQQAIIPNIGSRPRIRDIPSRISIYWTIVKPGDVLLINSTGNLIAPRGYFKIRSGKS
>A/Saskatchewan/RV1173/2017|P1|EPI1005636|2017-03-10
TLEFKDESFNWTGVTQNGKSSACIRRSSSSFFSRLNWLTHLNYTYPALNVTMPNKEQFDKLYIWGVHHPGTDKDQIFLYAQSSGRITVSTKRSQQAVIPNIGSRTRIRDIPSRISIYWTIVKPGDILLINSTGNLIAPRGYFKIRSGKS
>A/Saskatchewan/RV0865/2017|P1|EPI1005621|2017-01-23
TLEFKNESFNWTGVTQNGTSSACIRGSSSSFFSRLNWLTHLNYTYPALNVTMPNKKQFDKLYIWGVHHPGTDKDQIFLYAQSSGRITVSTKRSQQAVIPNIGSRPRIRDIPSRISIYWTIVKPGDVLLINSTGNLIAPRGYFKIRSGKS
>A/Saskatchewan/RV0861/2017|P1|EPI1005617|2017-01-30
TLEFKNESFNWTGVTQNGKSSACMRRSSSSFFSRLNWLTHLNYKYPALNVTMPNKEQFDKLYIWGVHHPGTDKDQIFLYAQSSGRITVSTKRSQQAVIPNIGSRPRIRDIPSRISIYWTIVKPGDILLINSTGNLIAPRGYFKIRSGKS
>A/Saskatchewan/RV0846/2017|P1|EPI1005604|2017-02-03
TLEFKNESFNWTGVTQNGKSSACIRGSSSSFFSRLNWLTHLNYTYPALNVTMPNKEQFDKLYIWGVHHPGTDKDQIFLYAQSSGRITVSTKRSQQAVVPNIGSRPRIRDIPSRISIYWTIVKPGDILLINSTGNLIAPRGYFKIRSGKS
>A/Saskatchewan/RV0845/2017|P1|EPI1005603|2017-02-02
TLEFKDESFNWTGVTQNGKSSACIRRSSSSFFSRLNWLTHLKYTYPALNVTMPNKEQFDKLYIWGVHHPGTDKDQIFLYAQSSGRITVSTKRSQQAVIPNIGSRPRIRDIPSRISIYWTIVKPGDILLINSTGNLIAPRGYFKIRSGKS
>A/Saskatchewan/RV0630/2017|P1|EPI1005592|2017-01-24
TLEFKDESFNWTGVTQNGKSSACIRRSSSSFFSRLNWLTHLNYTYPALNVTMPNKEQFDKLYIWGVHHPGTDKDQIFLYAQSSGRITVSTKRSQQAVIPNIGSRLRIRDIPSRISIYWTIVKPGDILLINSTGNLIAPRGYFKIRSGKS
>A/Prince_Edward_Island/RV1608/2017|P1|EPI1005487|2017-03-15
TLEFKNENFNWTGVTQNGKSSACIRRSSSSFFSRLNWLTHLNYTYPALNVSMPNKEQFDKLYIWGVHHPGTDKDQIFLYAQSSGRITVSTKRSQQAVIPNIGSRPRIRDIPSRISIYWTIVKPGDILLINSTGNLIAPRGYFKIRSGKS
>A/Ontario/RV1747/2017|P1|EPI1005450|2017-03-27
TLEFNNESFNWTGVKQNGTSSACIRKSSSSFFSRLNWLTHLNYKYPALNVTMPNNEQFDKLYIWGVHHPGTDKDQISLYAQSSGRITVSTKRSQQAVIPNIGSRPRIRDIPSRISIYWTIVKPGDILLINSTGNLIAPKGYFKIQSGKS
>A/Ontario/RV1746/2017|P1|EPI1005449|2017-03-20
TLEFKNESFNWTGVTQNGTSSACIRGSSSSFFSRLNWLTHLNYTYPALNVTMPNKEQFDKLYIWGVHHPGTDKDQIFLYAQSSGRITVSTKRSQQAVTPNIGSRPRIRDIPSRISIYWTIVKPGDILLINSTGNLIAPRGYFKIRSGKS
>A/Ontario/RV1650/2017|P1|EPI1005439|2017-03-21
TLEFKNESFNWTGVTQNGKSSACIRRSSSSFFSRLNWLTHLNYKYPALNVTMPNKEQFDKLYIWGVHHPGTDKDQIFLYAKSSGRITVSTKRSQQAVIPNIGSRPRIRDIPSRISIYWTIVKPGDILLINSTGNLIAPRGYFKIRSGKS
>A/Ontario/RV1640/2017|P1|EPI1005431|2017-03-30
TLEFNNESFNWTGVKQNGTSSACIRKSSSSFFSRLNWLTHLNYRYPALNVTMPNNEQFDKLYLWGVHHPGTDKDQISLYAQSSGRITVSTKRSQQAVIPNIGSRPRIRDIPSRISIYWTIVKPGDILLINSTGNLIAPRGYFKIQSGKS
>A/Ontario/RV1403/2017|P1|EPI1005421|2017-03-24
TLEFKNESFNWTGVTQNGTSSACIRGSSSSFFSRLNWLTHLNYTYPALNVTMPNKEQFDKLYIWGVHHPGTDKDQIFLFAQSSGRITVSTKRSQQAVIPNIGSRPRIRDIPSRISIYWTIVKPGDVLLINSTGNLIAPRGYFKIRSGKS
>A/Ontario/RV1382/2017|P1|EPI1005408|2017-02-27
TLEFKIESFNWTGVTQNGTSSACIRGSSSSFFSRLNWLTHLSYTYPALNVTMPNKEQFDKLYIWGVHHPGTDKDQIFLYAQSSGRITVSTKRSQQAVIPNIGSRPRIRDIPSRISIYWTIVKPGDVLLINSTGNLIAPRGYFKIRSGKS
>A/Ontario/RV1292/2017|P1|EPI1005389|2017-02-18
TLEFKNESFNWTGVTQNGTSSACMRRSSSSFFSRLNWLTHLHYTYPALNVTMPNKEQFDKLYIWGVHHPGTDKDQIFLYAQSSGRITVSTKRSQQAVIPNIGSRPRIRDIPSRISIYWTIVKPGDILLINSTGNLIAPRGYFKIRSGKS
>A/Ontario/RV1086/2017|P1|EPI1005321|2017-01-07
TLEFKNESFNWTGVTQNGTSSACIRKSKSSFFSRLNWLTHLNYTYPALNVTMPNNEQFDKLYIWGVHHPGTDKDQIFLYAQSSGRITVSTKRSQQAVIPNIGSRPRIRDIPSRISIYWTIVKPGDILLINSTGNLIAPRGYFKIRSGKS
>A/Ontario/RV1085/2017|P1|EPI1005320|2017-01-04
TLEFRNESFNWTGVTQNGTSSACIRGSSSSFFSRLNWLTHLNYTYPALNVTMPNKEQFDKLYIWGVHHPGTDKDQIFLYAQSSGRITVSTKRSQQAVIPNIGSRPRIRDIPSRISIYWTIVKPGDVLLINSTGNLIAPRGYFKIRSGKS
>A/Ontario/RV0786/2017|P1|EPI1005191|2017-02-03
TLEFKNESFNWTGVTQNGTSSACMRRSSSSFFSRLNWLTHLNYTYPALNVTMPNKEKFDKLYIWGVHHPGTDKDQIFLYAQSSGRITVSTKRSQQAVIPNIGSRPRIRDIPSRISIYWTIVKPGDILLINSTGNLIAPRGYFKIRSGKS
>A/Ontario/RV0344/2017|P1|EPI1004952|2017-01-04
TLEFKNESFNWTGVTQNGTSSACIRGSSSSFFSRLNWLTHLNYTYPALNVTMPNKEQFDKLYIWGVHHPGTDKDQIFLYAQSSGRITVSTKRSQQAVIPNIGSRPRIRDIPSRISIYWTIVKPGDVLLIHSTGNLIAPRGYFKIRSGKS
>A/Ontario/RV0338/2017|P1|EPI1004948|2017-01-06
TLEFKNESFNWTGVTQNGKSSACIRGSSSSFFSRLNWLTHLNYIYPALNVTMPNKEQFDKLYIWGVHHPGTDKDQIFLYAQSSGRITVSTKRSQQAVIPNIGSRPRIRDIPSRISIYWTIVKPGDILLINSTGNLIAPRGYFKIRSGKS
>A/Ontario/RV0228/2017|P1|EPI1004936|2017-01-04
TLEFKNESFNWTGVTQNGTSSACIRGSSSSFFSRLNWLTHLSYTYPALNVTMPNKEQFDKLYIWGVHHPGTDKDQIFLYAQSSGRITVSTKRSQQAVIPNIGSRPRIRDIPSRISIYWTIVKPGDILLINSTGNLIAPRGYFKIRSGKS
>A/Nova_Scotia/RV1599/2017|P1|EPI1004604|2017-02-15
TLEFKNESFNWTGVTQNGTSSACIRGSSSSFFSRLNWLTHLNYTYPALNVTMPNKEQFDKLYIWGVHHPGTDKDQIFLYAQSSGRITISTKRSQQAVIPNIGSRPRIRDIPSRISIYWTIVKPGDVLLINSTGNLIAPRGYFKIRSGKS
>A/Newfoundland/RV1733/2017|P1|EPI1004568|2017-03-20
TLEFKNESFNWTGVTQNGTSSACIRRSSSSFFSRLNWLTHLNYTYPALNVTMPNKEQFDKLYIWGVHHPGADKDQIFLYARSSGRITVSTKRSQQAVIPNIGSRPRIRDIPSRISIYWTIVKPGDILLINSTGNLIAPRGYFKIRSGKS
>A/Newfoundland/RV1680/2017|P1|EPI1004558|2017-03-09
TLEFKNESFNWTGVTQNGKSSACIRRSSSSFFSRLNWLTHLNYTYPALNVTMPNKEQFDKLYIWGVHHPGTEKDQIFLYAQSSGRITVSTKRSQQAVIPNIGSRPRIRDIPSRISIYWTIVKPGDILLINSTGNLIAPRGYFKIRSGKS
>A/Newfoundland/RV1558/2017|P1|EPI1004536|2017-02-22
TLEFKNESFNWTGVTQNGKSSACIRRSSSSFFSRLNWLTHLNYTYPALNVTMQNKEQFDKLYIWGVHHPGTDKDQIFLYAQSSGRITVSTKRSQQAVIPNIGSRPRIRDIPSRISIYWTIVKPGDILLINSTGNLIAPRGYFKIRSGKS
>A/Newfoundland/RV1554/2017|P1|EPI1004532|2017-02-19
TLEFKNESFNWTGVTQNGKSSACIRRSSSSFFSRLNWLTHLNYTYPALNVTMPNKEQFDKLYIWGVHHPGTDKDQIFLYAQSSGRITVCTKRSQQAVIPNIGSRPRIRDIPSRISIYWTIVKPGDILLINSTGNLIAPRGYFKIRSGKS
>A/New_Brunswick/RV1479/2017|P1|EPI1004480|2017-02-21
TLEFNNESFNWTGVKQNGTSSACIRKSSSSFFSRLNWLTHLNYTYPALNVTMPNNEQFDKLYIWGAHHPGTDKDQIFLYAQSSGRITVSTKRSQQAVIPNIGSRPRIRDIPSRISIYWTIVKPGDILLINSTGNLIAPRGYFKIQSGKS
>A/New_Brunswick/RV1478/2017|P1|EPI1004479|2017-02-22
TLEFKNESFNWTGVTQNGTSSACIRGSSSSFFSRLNWLTHLNYTYPALNVTMPNKEQFDKLYIWGVHHPGTDKDQIFLYAQSSGRITVSTKRSQQAVIPNIGSRPRIRDIPSRISIYWTIVKPGDVLLINSTGNLIAPRGNFKIRSGKS
>A/New_Brunswick/RV0481/2017|P1|EPI1004461|2017-01-02
TLEFKNESFNWTGVTQNGTSSACIRRSKSSFFSRLNWLTHLNYTYPALNVTMPNNEQFDKLYIWGVHHPGTDKDQIFLYAQSSGRITVSTKGSQQAVIPNIGYRPRIRDIPSRISIYWTIVKPGDILLINSTGNLIAPRGYFKIRSGKS
>A/Manitoba/RV1547/2017|P1|EPI1004427|2017-03-29
TLEFKDESFNWTGVTQNGKSSACIRRSKSSFFSRLNWLTHLNYTYPAVNVTMPNNEQFDKLYIWGVHHPGTDKDQIFLYAQSSGRITVSTKRSQQAVIPNIGSRPRIRDIPSRISIYWTIVKPGDILLINSTGNLIAPRGYFKIRNGKS
>A/Manitoba/RV1546/2017|P1|EPI1004426|2017-03-31
TLEFNNESFNWTGVTQNGTSSACIRGSSSSFFSRLNWLTHLKYTYPALNVTMPNKEQFDKLYIWGVHHPGTDKDQIFLYAQSSGRITVSTKRSQQAVIPNIGSRPRIRDIPSRISIYWTIVKPGDILLINSTGNLIAPRGYFKIRSGKS
>A/Manitoba/RV1425/2017|P1|EPI1004420|2017-03-22
TLEFKNESFNWTGVTQNGTSSACIRGSSSSFFSRLNWLTHLNYTYPALNVTMPNKEQFDKLYIWGVHHPGTDKDQIFLYAQPSGRITVSTKRSQQAVIPNIGSRPRIRDIPSRISIYWTIVKPGDILLINSTGNLIAPRGYFKIRSGKS
>A/Manitoba/RV1062/2017|P1|EPI1004403|2017-02-25
TLEFKNESFNWTGVTQNGTSSACIRGSSSSFFSRLNWLTHLNYKYPALNVTMPNKEQFDKLYIWGVHHPGTDKDQIFLYAQSSGRITVSTKRSQQAVIPNIGSRPRIRDIPSRISIYWTIVKPGDVLLINSTGNLIAPRGYFKIRSGKS
>A/Manitoba/RV0934/2017|P1|EPI1004398|2017-02-22
TLEFKNESFNWTGVTQNGTSSACIRGSSSSFFSRLNWLTHLNYKYPALNVTMPNKEQFDKLYIWGVHHPGTDKDQIFLYAQPSGRITVSTKRSQQAVIPNIGSRPRIRDIPSRISIYWTIVKPGDILLINSTGNLIAPRGYFKIRSGKS
>A/Manitoba/RV0931/2017|P1|EPI1004396|2017-02-16
TLEFNNESFNWTGVTQNGTSSACIRRSSSSFFSRLNWLTHLNYKYPALNVTMPNKEQFDKLYIWGVHHPGTDKDQIFLYAQSSGRITVSTKRSQQAVIPNIGSRPRIRDIPSRISIYWTIVKPGDVLLINSTGNLIAPRGYFKIRSGKS
>A/Taiwan/88332/2017||EPI1004796|2017-05-10
TLEFNNESFNWTGVKQNGTSSACIRKSSSSFFSRLNWLTHLNYTYPALNVTMPNNEQFDKLYIWGVHHPGTDKDQIFLYAQSSGRITVSTKRSQQAVIPNIGSRPRIRDIPSRISIYWTIVKPGDILLINSTGNLIAPRGYFKIQGGKS
>A/South_Auckland/27/2017|MDCK,SIAT1|EPI1022496|2017-04-03
TLEFKDESFNWTGVTQNGKSSACIRRSSSSFFSKLNWLTHLNYTYPALNVTMPNKEQFDKLYIWGVHHPGTDKDQIFLYAQSSGRITVSTKRSQQAVIPNIGSRPRIRDIPSRISIYWTIVKPGDILLINSTGNLIAPRGYFKIRSGKS
>A/South_Auckland/16/2017|MDCK,SIAT1|EPI1022472|2017-03-11
TLEFKDESFNWTGVTQNGKSSACIRRSSSSFFSKLNWLTHLNYKYPALNVTMPNKEQFDKLYIWGVHHPGTDKDQIFLYAQSSGRITVSTKRSQQAVIPNIGSRPRIRDIPSRISIYWTIVKPGDILLINSTGNLIAPRGYFKIRSGKS
>A/South_Auckland/15/2017|MDCK,SIAT1|EPI1022469|2017-03-02
TLEFKNESFNWTGVTQNGTSSACIRRSKSSFFSRLNWLTHLNYTYPALNVTMPNNEQFDKLYIWGVHHPGTDKDQIFLYAKSSGRITVSTKRSQQAVIPNIGYRPRIRDIPSRISIYWTIVKPGDILLINSTGNLIAPRGYFKIRSGKS
>A/South_Australia/76/2017|SIAT1|EPI1022439|2017-04-21
TLEFKNESFNWTGVTQNGTSSACIRRSKSSFFSRLNWLTHLNFTYPALNVTMPNNEQFDKLYIWGVHHPGTDKDQIFLYAQSSGRITVSTKRSQQAVIPNIGSRPRIRDIPSRISIYWTIVKPGDILLINSTGNLIAPRGYFKIRSGKS
>A/South_Australia/75/2017|SIAT1|EPI1022436|2017-04-18
TLEFKNESFNWTGVTQNGKSSACIRGSSSSFFSRLNWLTHLNYTYPALNVTMPNKEQFDKLYIWGVHHPGTDKDQIFLYAQSSGRITVSTKRSQQAVIPNIGSRPRIRDIPSRVSIYWTIVKPGDILLINSTGNLIAPRGYFKIRSGKS
>A/South_Australia/73/2017|SIAT1|EPI1022430|2017-04-18
TLEFKNESFNWTGVTQNGTSSACIRRSKSSFFSRLNWLTHLNYTYPALNVTMPNNEQFDKLYIWGVHHPGTDKDQIFLYAQPSGRITVSTKRSQQAVIPNIGYRPRIRDIPSRISIYWTIVKPGDILLINSTGNLIAPRGYFKIQSGKS
>A/South_Australia/65/2017|SIAT1|EPI1022415|2017-04-03
TLEFNNESFNWTGVNQNGTSSACIRGSRSSFFSRLNWLTHLNYTYPALNVTMPNKEQFDKLYIWGVHHPGTDKDQTFLYAHSSGRITVSTKRSQQAVIPNIGSRPRIRDIPSRISIYWTIVKPGDILLINSTGNLIAPRGYFKIRSGKS
>A/South_Australia/3/2017|SIAT1|EPI1022013|2017-01-02
TLEFNNESFNWTGVTQNGTSSACIRRSSSSFFSRLNWLTHLNYKYPALNVTMPNKEQFDKLYIWGVHHPGTDKDQIFLYAQPSGRITVSTKRSQQAVIPNIGSRPRIRDIPSRISIYWTIVKPGDILLINSTGNLIAPRGYFKIRSGKS
>A/Darwin/1005/2017|SIAT1|EPI1021933|2017-03-06
TLEFKNESFNWTGVTQNGTSSACIRRSKSSFFSRLNWLTHLSYTYPALNVTMPNNEQFDKLYIWGVHHPGTDKDQIFLYAQSSGRITVSTKRSQQAVIPNIGSRPRIRDIPSRISIYWTIVKPGDILLINSTGNLIAPRGYFKIQSGNS
>A/Colombia/959/2017|Original|EPI1017184|2017-04-18
TLEFNNESFNWTGVTQNGTSSSCIRGSKSSFFSRLNWLTHLNSKYPALNVTMPNNEQFDKLYIWGVHHPGTDKDQISLYAQSSGRITVSTKRSQQAVIPNIGYRPRIRDIPSRISIYWTIVKPGDILLINSTGNLIAPRGYFKIRSGKS
>A/Brisbane/34/2017|MDCK2,SIAT1|EPI1022379|2017-03-14
TLEFNNESFNWTGVKQNGTSSACIRKSRSSFFSRLNWLTHLNYTYPALNVTMPNNEQFDKLYIWGVHHPGTDKDQIFLYAQSSGRITVSTKRSQQTVIPNIGSRPRIRDIPSRISIYWTIVKPGDILLINSTGNLIAPRGYFKIQSGKS
>A/Brisbane/33/2017|MDCK3,SIAT1|EPI1022376|2017-03-06
TLEFNNESFNWTGVKQNGTSSACIRKSSSSFFSRLNWLTHLNYTYPALNVTMPNNEQFDKLYIWGVHHPGTDKDQLFLYAQSSGRITVSTKRSQQAVIPNIGSRPRIRDIPSRISIYWTIVKPGDILLINSTGNLIAPRGYFKIRSGKS
>A/Brisbane/32/2017|MDCK2,SIAT1|EPI1022373|2017-03-09
TLEFNNESFNWTGVTQNGTSSACIRGSRSSFFSRLNWLTHLKYTYPALNVTMPNKEQFDKLYIWGVHHPGTDKDQTFLYAHSSGRITVSTKRSQQAVIPNIGSRPRIRDIPSRISIYWTIVKPGDILLINSTGNLIAPRGYFKIRSGKS
>A/Brisbane/26/2017|MDCK2,_SIAT1|EPI1022190|2017-01-31
TLEFNNENFNWTGVTQNGTSSACIRGSRSSFFSRLNWLTHLNYTYPALNVTMPNKEQFDKLYIWGVHHPGTDKDQTFLYAHSSGRITVSTKRSQQAVIPNIGSRPRIRDIPSRISIYWTIVKPGDILLINSTGNLIAPRGYFKIRSGKS
>A/Townsville/5/2017|MDCK3,SIAT1|EPI1021958|2017-03-08
TLEFKNESFNWTGVTQNGASSACIRRSKSSFFSRLNWLTHLNYRYPALNVTMPNNEQFDKLYIWGVHHPGTDKDQIFLYAQSSGRITVSTKRSQQAVIPNIGSRPRIRDIPSRISIYWTIVKPGDILLINSTGNLIAPRGYFKIQSGKS
>A/Perth/40/2017|MDCK1,_SIAT1|EPI1022106|2017-02-10
TLEFKNESFNWTGVTQNGTSSACIRRSKSSFFSRLNWLTHLNYTYPALNVTMPNNEQFDKLYIWGVHHPGTDKDQIFLYAQSSGRITVSTKRSQQAVIPNIGSRPRIRDIPSRISIYWTIVKSGDILLINSTGNLIAPRGYFKIQSGNS
>A/Perth/2/2017|MDCK1,_SIAT1|EPI1022088|2017-01-06
TLEFNNESFNWTGVKQNGTSSACIRKSSSSFFSRLNWLTHLHYTYPALNVTMPNNEQFDKLYIWGVHHPATDKDQIFLYAQSSGRITVSTKRSQQAVIPNIGSRPRIRDIPSRISIYWTIVKPGDILLINSTGNLIAPRGYFKIQSGKS
>A/Perth/51/2017|MDCK1,_SIAT1|EPI1022085|2017-03-03
TLEFKNESFNWTGVNQNGTSSACIRRSKSSFFSRLNWLTHLNYTYPALNVTMPNNEQFDKLYIWGVHHPGTDKDQIFLYAQSSGRITVSTKRSQQAVIPNIGSRPRIRDIPSRISIYWTIVKPGDILLINSTGNLIAPRGYFKIQSGNS
>A/Perth/32/2017|MDCK1,_SIAT1|EPI1022073|2017-02-02
TLEFKNESFNWTGVTQNGTSSACIRRSKSSFFSRLNWLTHLNYTYPALNMTMPNNEQFDKLYIWGVHHPGTDKDQIFLYAQSSGRITVSTKRSQQAVIPNIGSRPRIRDIPSRISIYWTIVKPGDILLINSTGNLIAPRGYFKIQSGNS
>A/Santa_Catarina/121/2017|Original|EPI1016874|2017-03-02
TLEFKNESFNWTGVTQNGTSSACIRRSSSSFFSRLNWLTHLNYTYPALNVTMPNKEQFDKLYIWGVHHPGTNKDQIFLYAQSSGRITVSTKRSQQAVIPNIGSRPRIRDIPSRISIYWTIVKPGDILLINSTGNLIAPRGYFKIRSGKS
>A/Singapore/TT0279/2017|clinical_specimen|EPI1023530|2017-03-02
TLEFNNESFNWTGVTQNGTSSACIRGSRSSFFSRLNWLTHLNYTYPALNVTMPNKEQFDKLYIWGVHHPGTNKDQTFLYAHSSGRITVSTKRSQQAVIPNIGSRPRIRDIPSRISIYWTIVKPGDILLINSTGNLIAPRGYFKIRSGKS
>A/Canberra/1/2017|SIAT1|EPI1022277|2017-03-10
TLEFKNESFNWTGVTQNGKSSACIRRSSSSFFSRLNWLTHLNYTYPALNVTIPNKEQFDKLYIWGVHHPGTDKDQIFLYAQSSGRITVSTKRSQQAVIPNIGSRPRIRDIPSRISIYWTIVKPGDILLINSTGNLIAPRGYFKIRSGKS
>A/Hong_Kong/2293/2017|CS|EPI1021224|2017-05-23
TMEFKNESFNWTGVTQNGKSSACIRGSSSSFFSRLNWLTHLNYTYPALNVTMPNKEQFDKLYIWGVHHPGTDKDQIFLYAQSSGRITVSTKRSQQAVIPNIGSRPRIRDIPSRISIYWTIVKPGDILLINSTGNLIAPRGYFKIRSGKS
>A/Hong_Kong/2286/2017|cs|EPI1021210|2017-05-23
TLEFKNESFNWTGVTQNGKSSACIRGSSSSFFSRLNWLTHLNYTYPALNVTMPNKEQFDKLYIWGVHHPGTDKDQIFLYAQSSGRITVSTKRSQQAVIPNIGSRPRIRDIPSRISIYWTIVKPGDILLINSTGNLIAPKGYFKIRSGKS
>A/Hong_Kong/2281/2017|cs|EPI1021202|2017-05-20
TLEFKNESFNWTGVTQNGKSSACIRRSSSSFFSRLNWLTHLNYTYPALNVTMPNKEQFDKLYIWGVHHPGTDKDQIFLYAQSSGRITVSTKRSQQAVIPNIGSRPRIRDIPSRISIYWTIVKPGDILLINSTGNLIAPRGYFKIRSGES
>A/Hong_Kong/2280/2017|cs|EPI1021200|2017-05-20
TLEFNNESFNWTGVKQNGTSSACIRKSSGSFFSRLNWLTHLNYTYPALNVTMPNNEQFDKLYIWGVHHPGTDKDQIFLYAQPSGRITVSTKRSQQAVIPNIGSRPRIRDIPSRISIYWTIVKPGDILLINSTGNLIAPRGYFKIQSGKS
>A/Hong_Kong/2277/2017|cs|EPI1021196|2017-05-19
TLEFKNESFNWTGVTQSGKSSACIRGSSSSFFSRLNWLTHLNYTYPALNVTMPNKEQFDKLYIWGVHHPGTDKDQIFLYAQSSGRITVSTKRSQQAVIPNIGSRPRIRDIPSRISIYWTIVKPGDILLINSTGNLIAPRGYFKIRSGKS
>A/Hong_Kong/2271/2017|cs|EPI1021184|2017-05-21
TLEFKNESFNWTGVTQNGKSSACIRRSKSSFFSKLNWLTHLNYTYPALNVTMPNNEQFDKLYIWGVHHPGTDKDQIFLYAQSSGRITVSTKRSQQAVIPNIGSRPRIRDIPSRISIYWTIVKPGDILLINSTGNLIAPRGYFKIQSGKS
>A/Hong_Kong/2263/2017|cs|EPI1021172|2017-05-19
TLEFNNERFNWTGVKQNGTSSACIRKSSSSFFSRLNWLTHLNYTYPALNVTMPNNEQFDKLYIWGVHHPGTDKDQIFLYAQSSGRITVSTKRSQQAVIPNIGSRPRIRDIPSRISIYWTIVKPGDILLINSTGNLIAPRGYFKIQSGKS
>A/Hong_Kong/2256/2017|cs|EPI1021160|2017-05-19
TLEFENESFNWTGVTQNGTSSACIRRSKSSFFSRLNWLTHLNYTYPALNVTMPNNEQFDKLYIWGVHHPGTDKDQIFLYAQPSGRITVSTKRSQQAVIPNIGYRPRIRDIPSRISIYWTIVKPGDILLINSTGNLIAPRGYFKIQSGKS
>A/Khmelnitsky/136/2017|CXSX|EPI1017017|2017-01-03
TLEFKNESFNWTGVTQNGKSSACIRRSSSSFFSRLNWLTHLNYTYPALNVTMPNKEQFDKLYIWGVHHPGTDKDQIFLYAQSSGRITVSTKRSQQAVIPTIGSRPRIRDIPSRISIYWTIVKPGDILLINSTGNLIAPRGYFKIRSGKS
>A/Sydney/103/2017|MDCK,SIAT1|EPI1022463|2017-03-29
TLEFKNESFNWTGVTQNGTSSACIRRSSSSFFSRLNWLTHLNYKYPALNVTMPNKEQFDKLYIWGVHHPGTDKDQIFLYAQSSGRITVSTKRSQQAVTPNIGSRPRIRDIPSRISIYWTIVKPGDILLINSTGNLIAPRGYFKIRSGKS
>A/Sydney/66/2017|MDCKX,_SIAT1|EPI1022349|2017-03-18
TLEFNNESFNWTGVTQNGTSSACIRGSRSSFFSRLNWLTHLNYKYPALNVTMPNKEQFDKLYIWGVHHPGTDKDQTFLYAHSSGRITVSTKRSQQAVIPNIGSRPRIRDIPSRISIYWTIVKPGDILLINSTGNLIAPRGYFKIRSGKS
>A/Cyprus/F98/2017|SIAT1|EPI1015875|2017-01-19
TLEFKNESFNWTGVTQNGTSSACIRRSKSSFFSRLNWLTHLNYTYPALNVTMPNNEQFDKLYIWGVHHPGTDKDQIFLYAQSSGRITVSTKRSQQAVIPTIGSRPRIRDIPSRISIYWTIVKPGDILLINSTGNLIAPRGYFKIRSGKS
>A/Cyprus/F143/2017|SIAT1|EPI1015851|2017-01-26
TLEFEDESFNWTGVTQNGTSSACIRRSKSSFFSRLNWLTHLNYTYPALNVTMPNNEQFDKLYIWGVHHPGTDKDQIFLYAQSSGRITVSTKRSQQAVIPNIGSRPRIRDIPSRISIYWTIVKPGDILLINSTGNLIAPRGYFKIRNGKS
>A/Usak/54/2017_(TR-30)|SIAT1/SIAT1|EPI1013155|2017-01-02
TLEFENESFNWTGVTQNGTSSACIRRSKSSFFSRLNWLTHLNYTYPALNVTMPNNEQFDKLYIWGVHHPGTDKDQIFLYAQSSGRITVSTKRSQQAVIPNIGYRPRIRDIPSRISIYWTIVKPGDILLINSTGNLIAPRGYFKIRSGKS
>A/Karaganda/55/2017|CX|EPI1027070|2017-01-16
TLEFKDESFNWTGVTQNGTSSACIRRSKSSFFSRLNWLTHLKYTYPALNVTMPNNEQFDKLYIWGVHHPGTDKDQIFLYAQSSGRITVSTKRSQQAVIPNIGSRPRIRDIPSRISIYWTIVKPGDILLINSTGNLIAPRGYFKIRNGKS
>A/Kyrgyzstan/632/2017|Original|EPI1016835|2017-01-03
TLEFKNESFNWTGVTQNGTSSACIRRSKSSFFSKLNWLTHLNYTYPALNVTMPNNEQFDKLYIWGVHHPGTDKDQIFLYAQSSGRITVSTKRSQQAAIPNIGSRPRIRDIPSRISIYWTIVKPGDILLINSTGNLIAPRGYFKIRSGKS
>A/Tanzania/1753/2017|Original|EPI1016779|2017-04-04
TLEFKNESFNWTGVTQNGTSSACIRRSSSSFFSRLNWLTHLNYTYPALNVTMPNKEQFDKLYIWGVHHPGTDKDQIFLYAQSSGRITVSTKRSQQAVIPNIGSRPRIRDIPSRISIYWTIVKPGDILLINSTGNLIAPRGYFKIRNGKS
>A/Tanzania/4354/2017|Original|EPI1016685|2017-03-23
TLEFKDESFNWTGVTQNGTSSACIRRSKSSFFSRLNWLTHLNYTYPALNVTMPNNEQFDKLYIWGVHHPGTDKDQIFLYAQSSGRITVSTKRSQQAVIPNIGSRPRIRDIPSRMSIYWTIVKPGDILLINSTGNLIAPRGYFKIRNGKS
>A/KANAGAWA/201/2017|MDCK_2_+SIAT1|EPI1010353|2017-04-05
TLEFNNESFNWTGVKQNGTSSACIRKSSSSFFSRLNWLTHLNYTYPALNVTMPNNEQFDKLYIWGVHHPGTEKDQIFLYAQSSGRITVSTKRSQQAVIPNIGSRPRIRDIPSRISIYWTIVKPGDILLINSTGNLIAPRGYFKIQSGKS
>A/YOKOHAMA/131/2017|AX-4_2_+SIAT1|EPI1010361|2017-04-15
TLEFNNESFNWTGVKQNGTSSACIRKSSSSFFSRLNWLTHLNYTYPALNVTMPNNEQFDKLYIWGVHHPGTDKDQISLYAQSSGRITVSTKRSQQAVIPNIGSRPRIRDIPSRISFYWTIVKPGDILLINSTGNLIAPRGYFKIQSGKS
>A/Newcastle/18/2017|SIAT1|EPI1022208|2017-02-20
TLEFKDESFNWTGVTQNGTSSACIRRSKSSFFSRLNWLTHLNYTYPALNVTMPNNEQFDKLYIWGVHHPGTNKDQIFLYAQSSGRITVSTKRSQQAVIPNIGSRPRIRDIPSRISIYWTIVKPGDILLINSTGNLIAPRGYFKIRNGRS
>A/Idaho/24/2017|Original|EPI1016065|2017-04-07
TLEFKNESFNWTGVTQNGKSSACIRRSSSSFFSRLNWLTHLNYTYPALNVTMPNKEQFDKLYIWGVHHPATDKDQIFLYAQSSGRITVSTKRSQQAVIPNIGSRPRIRDIPSRISIYWTIVKPGDILLINSTGNLIAPRGYFKIRSGKS
>A/Alaska/13/2017|S2|EPI1017271|2017-04-03
TLEFNNESFNWTGVKQNGTSSACIRKSSSSFFSRLNWLTHLNYTYPALNVTMPNNEQFDKLYIWGVHHPGTDKDQIFLYAQSSGRITVSTKRSQQAVIPNIGSRPRIRDIPSRISVYWTIVKPGDILLINSTGNLIAPRGYFKIQSGKS
>A/California/58/2017|Original|EPI1016335|2017-05-31
TLEFNNESFNWAGVTQNGTSSSCIRGSKSSFFSRLNWLTHLNSKYPALNVTMPNNEQFDKLYIWGVHHPGTDKDQISLYAQSSGGITVSTKRSQQAVIPNIGSRPRIRDIPSRISIYWTIVKPGDILLINSTGNLIAPRGYFKIRSGKS
>A/Extremadura/1027/2017|Clinical_Specimen|EPI1015924|2017-01-30
TLEFKDESFNWTGVTQNGTSSACIRRSKSSFFSRLNWLTHLKYTYPALNVTMPNNEQFDKLYIWGVHHPGTDKDQIFLYAQSSGRITVSTKRSQQAVIPNIGSRPRVRDIPSRISIYWTIVKPGDILLINSTGNLIAPRGYFKIRNGKS
>A/Ontario/RV2067/2017|P1|EPI1010306|2017-04-26
TLEFNNESFNWTGVTQNGTSSACIRGSRSSFFSRLNWLTHLKYTYPALNVTMPNKEQFDKLYIWGVHHPGTDRDQTFLYAHSSGRITVSTKRSQQAVIPNIGSRPRIRDIPSRISIYWTIVKPGDILLINSTGNLIAPRGYFKIRSGKS
>A/Ontario/RV2026/2017|P2|EPI1006409|2017-04-29
TLEFKNEGFNWTGVTQNGTSSACIRRSSSSFFSRLNWLTHLNYTYPALNVTMPNKEQFDKLYIWGVHHPGTDKDQIFLYAQSSGRITVSTKRSQQAVIPNIGSRLRIRDIPSRISIYWTIVKPGDILLINSTGNLIAPRGYFKIRSGKS
>A/Taiwan/L516-T56/2017|C1|EPI1028837|2017-06-08
TLEFKNESFNWTGVTQNGKSSACMRRSSSSFFSRLNWLTHLNYTYPALNVTMPNKEQFDKLYIWGVHHPGTDKDQISLYAQSSGRITVSTKRSQQAVIPNIGSRPRIRDIPSRISIYWTIVKPGDILLINSTGNLIAPRGYFKIRSGKS
>A/Texas/98/2017|Original|EPI1008641|2017-03-12
TLEFKDESFNWTGVTQNGTSSACIRRSKSSFFSRLNWLTHLNYTYPALNVTMPNNEQFDKLYIWGVHHPGTDKDQISLYAQSSGRITVSTKRSQQAVIPNIGSRPRIRDIPSRISIYWTIVKPGDILLINSTGNLIAPRGYFKIRNGKS
>A/Cantabria/1395/2017|Clinical_Specimen|EPI1010062|2017-01-08
TLEFKDESFNWTGVTQNGTSSACIRRSKSSFFSRLNWLTHLNYTYPALNVTMPNNEQFDKLYIWGVHHPGTDKDQIFLYAQSSGRITVSTKRSQQAVIPNIGSRPRIRDIPSRISIYWTIVKPGDILLINSTGNLIAPRGYFKIRNGES
>A/Bangladesh/3028/2017|Original|EPI1017112|2017-03-23
TLEFKDESFNWTGVTQNGTSSACIRRSKSSFFSRLNWLTHLNYTYPALNVTMPNNEQFDKLYIWGVHHPGTDKDQIFLYARSSGRITVSTKRSQQAVIPNIGSRPRIRDIPSRISIYWTIVKPGDILLINSTGNLIAPRGYFKIRNGKS
>A/England/70540231/2017|original|EPI1029253|2017-01-30
TLEFKNESFNWTGVTQNGKSSACIRRSSSSFFSRLNWLTHLNYTYPALNVTMPNKEQFDKLYIWGVHHPGTDKDQIFLYAQSSGRITVSTKRSQQAVIPNIGSRPRIRDIPSRISIYWTIVRPGDILLINSTGNLIAPRGYFKIRSGKS
>A/England/70520074/2017|original|EPI1029205|2017-01-27
TLEFKNESFNWTGVTQNGTSSACMRRSSSSFFSRLNWLTHLNYTYPALNVTMPNKEQFDKLYIWGVHHPGTDKDQIFLYAQSSGRITVSTKRSQQAVIPSIGSRPRIRDIPSRISIYWTIVKPGDILLINSTGNLIAPRGYFKIRSGKS
>A/England/70340163/2017|original|EPI1028957|2017-01-12
TLEFKNESFNWTGVTQNGTSSACMRRSSSSFFSRLNWLTHLNYKYPALNVTMPNKEQFDKLYIWGVHHPGTDKDQIFLYAQSSGRITVSTKRSQQAVIPNIGSRPRIRDIPSRISIYWTIVKPGDILLINSTGNLIAPRGYFKIRSGKS
>A/England/70600061/2017|original|EPI1028377|2017-02-06
TLEFNNESFNWTGVKQNGTSSACIRKSSSSFFSRLNWLTHLNYTYPALNVTMSNNEQFDKLYIWGVHHPGTDKDQIFLYAQSSGRITVSTKRSQQAVIPNIGSRPRIRDIPSRISIYWTIVKPGDILLINSTGNLIAPRGYFKIQSGKS
>A/England/70500472/2017|original|EPI1028353|2017-01-25
TLEFNNESFNWTGVKQNGTSFACIRKSSSSFFSRLNWLTHLNYTYPALNVTMPNNEQFDKLYIWGVHHPGTDKDQIFLYAQSSGRITVSTKRSQQAVIPNIGSRPRIRDIPSRISIYWTIVKPGDILLINSTGNLIAPRGYFKIQSGKS
>A/England/70220036/2017|original|EPI1028273|2017-01-06
TLEFNNESFNWTGVKQNGTSSACIRKSSSSFFSRLNWLTHLNYTYPALNVTMPNNEQFDKLYIWGVHHPGTDKDQIFLYAQSSGRITVSTKRSQQAVIPNIGFRPRIRDIPSRISIYWTIVKPGDILLINSTGNLIAPRGYFKIQSGKS
>A/England/71360549/2017|original|EPI1024846|2017-03-14
TLEFKNESFNWTGVTQNGTSSACIRRSKSSFFSRLNWLTHLNYTYPALNVTMPNNEQFDKLYIWGVHHPGTDKDQIFLYAQPSGRITVSTKRSQQAVIPNIGYRPRIRDIPSRISIYWTIVKPGDILLINSTGNLIAPRGYFKIRSGKS
>A/England/70620213/2017|original|EPI1024694|2017-02-06
TLEFKDESFNWTGVTQNGTSSACIRRSKSSFFGRLNWLTHLNYTYPALNVTMPNNEQFDKLYIWGVHHPGTDKDQIFLYAQSSGRITVSTKRSQQAVIPNIGSRPRIRDIPSRISIYWTIVKPGDILLINSTGNLIAPRGYFKIRNGKS
>A/England/70440224/2017|original|EPI1024446|2017-01-23
TLEFKDESFNWTGVTQNGTSSACIRRSKSSFFSRLNWLTHLNYTYPALNVTMPNNEQFDKLYIWGVHHPGTDKDQIFLYAQSSGRITVSTKRSQQAVIPNIGSRPRIRDIPSRISIYWTIVKPGDMLLINSTGNLIAPRGYFKIRNGKS
>A/England/70360040/2017|original|EPI1024358|2017-01-18
TLEFKDESFNWTGVTQNGTSSACIRRSKSSFFSRLNWLTHLNYTYPALNVTMPNNEQFDKLYIWGIHHPGTDKDQIFLYAQSSGRITVSTKRSQQAVIPNIGSRPRIRDIPSRISIYWTIVKPGDILLINSTGNLIAPRGYFKIRNGKS
>A/England/70260700/2017|original|EPI1024278|2017-01-11
TLEFKNESFNWTGVTQNGTSSACIRRSKSSFFSRLNWLTHLNYTYPALNVTMPNNGQFDKLYIWGVHHPGTDKDQIFLYAQSSGRITVSTKRSQQAVIPNIGSRPRIRDIPSRISIYWTIVKPGDILLINSTGNLIAPRGYFKIRSGKS
>A/England/70240083/2017|original|EPI1024238|2017-01-09
TLEFKDESFNWTGVTQNGTSSACIRRSKSSFFSRLNWLTHLNYTYPALNVTMPNNEQFDKLYIWGVHHPGTDKDQIFLYAQSSGRITVSTKRSQQTVIPNIGSRPRIRDIPSRISIYWTIVKPGDILLINSTGNLIAPRGYFKIRNGKS
>A/Santiago/27820/2017|Original|EPI1016437|2017-04-09
TLEFKNESFNWTGVTQNGTSSACIRGSSSSFFSRLNWLTHLNYTYPALNVTMPNKGRFDKLYIWGVHHPGTDKDQIFLYAQSSGRITVSTKRSQQAVIPNIGSRPRIRDIPSRISIYWTIVKPGDILLINSTGNLIAPRGYFKIRSGKS
>A/Ontario/RV2149/2017|P1|EPI1022838|2017-05-08
TLEFKNEGFNWTGVTQNGTSSACIRRSSSSFFSRLNWLTHLNYAYPALNVTMPNKEQFDKLYIWGVHHPGTDKDQIFLYAQSSGRITVSTKRSQQAVIPNIGSRPRIRDIPSRISIYWTIVKPGDILLINSTGNLIAPRGYFKIRSGKS
>A/Ontario/RV2092/2017|P1|EPI1010323|2017-04-07
TLEFKNESFNWTGVTQNGKSSACIRRSSSSFFSRLNWLTHLNYIYPALNVTMPNKEQFDKLYIWGVHHPGTDKDQIFLYAKSSGRITVSTKRSQQAVIPNIGSRPRIRDIPSRISIYWTIVKPGDILLINSTGNLIAPRGYFKIRSGKS
>A/Ontario/RV2087/2017|P1|EPI1010318|2017-03-25
TLEFKNESFNWTGVTQNGKSSACIRGSSSSFFSRLNWLTHLNYTYPALNVTMPNKEQFDKLYIWGVHHPGTDKDQIFLYAQSSGRITVSTKRSQQAVIPNIGSRPRIRDIPSRISIYWTIVKPGDIILINSTGNLIAPRGYFKIRSGKS
>A/Ontario/RV2084/2017|P1|EPI1010315|2017-03-30
TLEFNNESFNWTGVKQNGTSSACIRKSSSSFFSRLNWLTHLNYTYPALNVTMPNNEQFDKLYIWGVHHPGTDKDQIFLYAQSSGKITVSTKRSQQAVIPNIGSRSRIRDIPSRISIYWTIVKPGDILLINSTGNLIAPRGYFKIQSGKS
>A/Quebec/RV1942/2017|P1|EPI1006451|2017-03-22
TLEFNNESFNWAGVTQNGTSSSCIRGSKSSFFSRLNWLTHLNSKYPALNVTMPNNEQFDKLYIWGVHHPGTDKDQISLYAQSSGRITVSTKRSQQAVIPNIGSRPRIRDIPSRISIYWTIVKPGDILLINSTGNLIAPKGYFKIRSGKS
>A/Quebec/RV1517/2017|P1|EPI1006429|2017-03-19
TLEFKNESFNWTGVTQNGTSSACIRGSSSSFFSRLNWLTHLNYAYPALNVTMPNKEQFDKLYIWGVHHPGTDKDQIFLYAQSSGRITVSTKRSQQAVIPNIGSRPRIRDIPSRISIYWTIVKPGDILLINSTGNLIAPRGYFKIQSGKS
>A/Brandenburg/40/2017|Original|EPI1013037|2017-03-10
TLEFKNESFNWTGVTQNGTSSACMRRSSNSFFSRLNWLTHLNYTYPALNVTMPNKEQFDKLYIWGVHHPGTDKDQIFLYAQSSGRITVSTKRSQQAVIPNIGSRPRIRDIPSRISIYWTIVKPGDILLINSTGNLIAPRGYFKIRSGKS
>A/Baden-Wuerttemberg/138/2017|Original|EPI1013031|2017-03-10
TLEFKNESFNWTGVTQNGTSSACMRRSSSSFFSRLNWLTHLNYTYPALNVTMPNKEQFDKLYIWGVHHPGTDKDQIFLYAQSSGRITVSTKRSQQAVIPNIGSRPRIRDIPSRISIYWTIVKPGDMLLINSTGNLIAPRGYFKIRSGKS
>A/Hessen/42/2017|Original|EPI1013026|2017-03-06
TLEFKDESFNWTGVTQNGKSSACIRRSSSSFFSRLNWLTHLNYTYPALNVTMPNKEQFDKLYIWGVHHPGTDKDQIFLYAQSSGRITVSTTRSQQAVIPNIGSRPRIRDIPSRISIYWTIVKPGDILLINSTGNLIAPRGYFKIRNGKS
>A/Bayern/43/2017|Original|EPI1013019|2017-01-25
TLEFNNESFNWTGVTQNGTSSACIRGSSSSFFSRLNWLTHLNYTYPALNVTMPNKEQFDKLYIWGVHHPGTDKDQIFLYAQSSGRITVSTKKSQQAVIPNIGSRPRIRDIPSRISIYWTIVKPGDILLINSTGNLIAPRGYFKIRNGKS
>A/Moscow/CRIE-312/2017|original|EPI1019991|2017-02-27
TLEFKDESFNWTGVTQNGKSSACIRKSSSSFFSRLNWLTHLNYTYPALNVTMPNKEQFDKLYIWGVHHPGTDKDQIFLYAQSSGRITVSTKRSQQAVIPNIGSRPRIRDIPSRISIYWTIVKPGDILLINSTGNLIAPRGYFKIRSGKS
>A/Vologda/CRIE-263/2017|original|EPI1019986|2017-01-24
TLEFKNESFNWTGVTQNGTSSACIRGSSSSFFSRLNWLTHLNYTYPALNVTMPNREQFDKLYIWGVHHPGTDKDQIFLYAQSSGRITVSTKRSQQAVIPNIGSRPRIRDIPSRISIYWTIVKPGDILLINSTGNLIAPRGYFKIRSGKS
>A/Saratov/CRIE-259/2017|original|EPI1019980|2017-01-31
TLEFKNESFNWTGVTQNGTSSACIRRSKSSFFSRLNWLTHLNYKYPALNVTMPNSEQFDKLYIWGVHHPGTDKDQIFLYAHSSGRITVSTKRSQQAVIPNIGSRPRIRDIPSRISIYWTIVKPGDILLINSTGNLIAPRGYFKIRSGKS
>A/Taiwan/88374/2017||EPI1018312|2017-05-22
TLEFNNESFNWTGVKQNGTSSACIRKSSSSFFSRLNWLTHLNYTYPALNVTMPNNEQFDKLYIWGVHHPGTEKDQIFLYAQSSGKITVSTKRSQQAVIPNIGSRPRIRDIPSRISIYWTIVKPGDILLINSTGNLIAPRGYFKIQSGKS
>A/Taiwan/88363/2017||EPI1018311|2017-05-19
TLEFKNESFNWTGVTQNGKSSACIRRSKSSFFSKLNWLTHLNYTYPALNVTMPNNEQFDKLYIWGVHHPGTDKDQISLYAQSSGRITVSTKRSQQAVIPNIGSRPRIRDIPSRISIYWTIVKPGDILLINSTGNLIAPRGYFKIQSGKS
>A/Krasnoyarsk/RII07/2017|MDCK2/SIAT1|EPI1043062|2017-02-15
TLEFKDESFNWTGVTQNGTSSACIRRSKSSFFSRLNWLTHLNYKYPALNVTMPNNEQFDKLYIWGVHHPGTDKDQIFLYAQSSGRITVSTKRSQQAVIPNIGSRPRIRDIPSRISIYWTIVKPRDILLINSTGNLIAPRGYFKIRNGKS
>A/Paris/1232/2017|PI|EPI1040259|2017-06-19
TLEFNNESFNWTGVTQNGTSSACIRGSSSSFFSRLNWLTHLNYTYPALNVTMPNKEQFDKLYIWGVHHPGTDKDQIFLYAQSSGRITVSTKRSQQSVIPNIGSRPRIRDIPSRISIYWTIVKPGDILLINSTGNLIAPRGYFKIRSGKS
>A/Taiwan/364/2017|MDCK_3_+SIAT1|EPI1043700|2017-05-12
TLEFKNESFNWTGVTQNGKSSACMRRSSSSFFSRLNWLTHLNYKYPALNVTMPNKEQFDKLYIWGVHHPGTDKDQISLYAQSSGRITVSTKRSQQAVIPNIGSRPRIRDIPSRISIYWTIVKPGDILLINSTGNLIAPRGYFKIRSGKS
>A/Taiwan/342/2017|MDCK_3_+SIAT1|EPI1043684|2017-05-10
TLEFKNESFNWTGVTQNGTSSACIRGSSSSFFSRLNWLTHLHYTYPALNVTMPNKEQFDKLYIWGVHHPGTDKDQFFLYAQSSGRITVSTKRSQQAVIPNIGSRPRIRDIPSRISIYWTIVKPGDILLINSTGNLIAPRGYFKIRSGKS
>A/South_Australia/110/2017|SIAT1|EPI1031539|2017-05-15
TLEFKNESFNWTGVTQNGNSSACIRRSSSSFFSRLNWLTHLNYTYPALNVTMPNKEQFDKLYIWGVHHPGTDKDQIFLYAQSSGRITVSTKRSQQAVIPNIGSRPRIRDIPSRISIYWTIVKPGDILLINSTGNLIAPRGYFKIRSGKS
>A/Poland/439/2017|SIAT1|EPI1036149|2017-01-19
TLEFKNESFNWTGVTQNGTSSACIRRSSSSFFSRLNWLTHLNYTYPALNVTMPNKEQFDKLYIWGVHHPGTDKDQIFLYAQSSGRITVSTKRSQQAVIPNIGSRPRIRDIPSRISIYWTIVKPGDILLINSTGNLIAPRGYFKVRSGKS
>A/Stockholm/26/2017|MDCK0/SIAT1|EPI1040746|2017-01-21
TLEFKNESFNWTGVTQNGTSSACIRRSKSSFFSRLNWLTHLNYKYPALNVTMPNNEQFDKLYIWGVHHPGTDKDQIFLYAQSSGRITVSTKRSQQAVIPNIGSRPRIRDIPSRISIYWTIVKPGDILLINSTGNLIAPRGYFKIRSGKS
>A/Linkoping/3/2017|MDCK1/SIAT1|EPI1040726|2017-02-17
TLEFKNESFNWTGVTQNGTSSACIRRSKSSFFSRLNWLTHLNYKYPALNVTMPNNEQFDKLYIWGVHHPGTDKDQIFLYAQSSGRITVSTKRSQQAVIPNIGYRPRIRDIPSRISIYWTIVKPGDMLLINSTGNLIAPRGYFKIRSGKS
>A/Rio_de_Janeiro/323/2017|Original|EPI1040852|2017-02-08
TLEFKNESFNWTGVTPNGTSSACIRRSKSSFFSRLNWLTHLNYTYPALNVTMPNNEQFDKLYIWGVHHPGTDKDQIFLYAQSSGRITVSTKRSQQAVIPNIGSRPRIRDIPSRISIYWTIVKPGDILLINSTGNLIAPRGYFKIRSGKS
>A/Rio_de_Janeiro/332/2017|Original|EPI1040826|2017-04-10
TLEFNNESFNWNGVTQNGTSSACIRGSSSSFFSRLNWLTHLNYTYPALNVTMPNKEQFDKLYIWGVHHPGTDKDQIFLYAQSSGRITVSTKRSQQAVIPNIGSRPRIRDIPSRISIYWTIVKPGDILLINSTGNLIAPRGYFKIRSGKS
>A/Rio_de_Janeiro/201601873/2017|Original|EPI1040823|2017-01-04
TLEFKNESFNWTGVTQNGTSSACMRRFSSSFFSRLNWLTHLNYTYPALNVTMPNKEQFDKLYIWGVHHPGTDKDQIFLYAQSSGRITVSTKRSQQAVIPNIGSRPRIRDIPSRISIYWTIVKPGDILLINSTGNLIAPRGYFKIRSGKS
>A/Hong_Kong/3115/2017|cs|EPI1043927|2017-07-01
TLEFNNESFNWTGVKQNGTSSACIRKSSSSFFSRLNWLTHLNYTYPALNVTMPNNEQFDKLYIWGVHHPGTDKDQIFLYAQPSGRITVSTKRSQQAVIPNIGSRPRIRDIPSRISIYWTIVKPGDILLIKSTGNLIAPRGYFKIQSGKS
>A/Hong_Kong/3095/2017|cs|EPI1043893|2017-07-01
TLEFKNESFNWTGVTQNGTSSACIRRSKSSFFSRLNWLTHLNYTYPALNVTMPNNEQFDKLYIWGVHHPGTDKDQIFLYAQPSGRVTVSTKRSQQAVIPNIGYRPRIRDIPSRISIYWTIVKPGDILLINSTGNLIAPRGYFKIQSGKS
>A/Hong_Kong/3090/2017|cs|EPI1043883|2017-07-03
TLEFKNENFNWTGVTQNGKSSACIRRSSSSFFSRLNWLTHLNYTYPALNVTMPNKEQFDKLYIWGVHHPGTDKDQIFLYAQSSGRITVSTKRSQQAVIPNIGSRPRIRDIPSRISIYWTIVKPGDILLINSTGNLIAPRGYFKIRSGKS
>A/Hong_Kong/3079/2017|cs|EPI1043863|2017-06-28
TLEFKNESFNWIGVTQNGKSSACIRGSSSSFFSRLNWLTHLNYTYPALNVTMPNKEQFDKLYIWGVHHPGTDKDQIFLYAQSSGRITVSTKRSQQAVIPNIGSRPRIRDIPSRISIYWTIVKPGDILLINSTGNLIAPRGYFKIRSGKS
>A/Hong_Kong/3042/2017|cs|EPI1036313|2017-06-27
TLEFNNESFNWTGVTQNGTSSACIRGSRSSFFSRLNWLTHLNYTYPALNVTMPNKEQFDKLYIWGVHHPGTDKDQTFLYAHSSGRITVSTKRSQQAVIPNIGSRPRIRDIPSRISIYWTIVEPGDILLINSTGNLIAPRGYFKIRSGKS
>A/Dnipro/244/2017|MDCK1/SIAT1|EPI1036309|2017-01-02
TLEFKNESFNWTGVTQNGKSSACIRRSSSSFFSRLNWLTHLNYTYPALNVTMPNKEQFDKLYIWGVHHPGTDKDQIFLYAQSSGRITVSTKRSQQAVIPNIGSRPRIRDIPSRISIYWTIVKPGDILLINSTGNLIAPRGYFKIRNGKS
>A/Egypt/160/2017|SIAT1|EPI1036035|2017-01-02
TLEFNNEIFNWTGVTQNGTSSACIRRSSSSFFSRLNWLTHLNYTYPALNVTMPNKEQFDKLYIWGVHHPGTDKDQIFLYAQSSGRITVSTKRSQQAVIPNIGSRPRIRDIPSRISIYWTIVKPGDILLINSTGNLIAPRGYFKIRSGKS
>A/Novosibirsk/42/2017|C1|EPI1039141|2017-02-27
TLEFKNESFNWTGVTQNGTSSACIRRSKSSFFSRLNWLTHLNYTYPALNVTIPNNEQFDKLYIWGVHHPGTDKDQIFLYAQSSGRITVSTKRSQQAVIPNIGSRPRIRDIPSRISIYWTIVKPGDILLINSTGNLIAPRGYFKIRSGKS
>A/Sydney/134/2017|MDCK,SIAT1|EPI1031707|2017-04-08
TLEFNNESFNWTGVTQNGTSSACIRGSRSSFFSRLNWLTHLNYTYPALNVTMPNKEQFDKLYIWGVHHPGTDKDQTFLYAHSSGRITVSTGRSQQAVIPNIGSRPRIRDIPSRISIYWTIVKPGDILLINSTGNLIAPRGYFKIRSGKS
>A/Moldova/140.06/2017|SIAT1|EPI1036109|2017-02-06
TLEFKNESFNWTGVTQNGTSSACIRRSSSSFFSRLNWLTHLNYTYPALNVTMPNNEQFDKLYIWGVHHPGTDKDQIFLYAQSSGRITVSTKRSQQAVIPNIGSRPRIRDIPSRISIYWTIVKPGDILLINSTGNLIAPRGYFKIRSGKS
>A/Belgium/H22/2017|SIATx/SIAT1|EPI1042946|2017-02-06
TLEFKNESFNWTGVTQNGTSSACIRRSKSSFFSRLNWLTHLNYTYPALNVTMPNNEQFDKLYIWGVHHPGTGKDQIFLYAQSSGRITVSTKRSQQAVIPNIGYRPRIRDIPSRISIYWTIVKPGDILLINSTGNLIAPRGYFKIRSGKS
>A/Lithuania/6735/2017|MDCK2/SIAT1|EPI1043072|2017-01-01
TLEFKNESFNWTGVTQNGTSSACMRRSSSSFFSRLNWLTHLNYTYPALNVTMPNKEQFDKLYIWGVHHPGTDKDQIFLYAQSSGRITVSTKRSQQAVIPNIGSRLRIRDIPSRISIYWTIVKPGDILLINSTGNLIAPRGYFKIRSGKS
>A/Lithuania/7906/2017|MDCK2/SIAT1|EPI1043048|2017-03-06
TLEFNNESFNWTGVKQNGTSSACIRKSSSSFFSRLNWLTHLNYTYPALNVTMPNNEQFDKLYIWGVHHPGTDKDQIFLYAQASGRITVSTKRSQQAVIPNIGSRPRIRDIPSRISIYWTIVKPGDILLINSTGNLIAPRGYFKIQSGKS
>A/Lithuania/7703/2017|MDCK2/SIAT1|EPI1043046|2017-02-27
TLEFKNESFNWTGVTQNGTSSACIRRSSSSFFSRLNWLTHLNYKYPALNVTMPNKEQFDKLYIWGVHHPGTDKDQIFLYAQSSGRITVSTKRSQQAVIPNIGSRPRIRDIPSRISIYWTVVKPGDILLINSTGNLIAPRGYFKIRSGKS
>A/Fiji/46/2017|SIAT2|EPI1031677|2017-03-04
TLEFKNESFNWTGVTQNGTSSACIRRSKRSFFSRLNWLTHLNFTYPALNVTMPNNEQFDKLYIWGVHHPGTDKDQIFLYAQSSGRITVSTKRSQQAVIPNIGSRPRIRDIPSRISIYWTIVKPGDILLINSTGNLIAPRGYFKIRSGKS
>A/Bulgaria/413/2017|SIAT2/SIAT1|EPI1043022|2017-02-01
TLEFKNESFNWTGVTQNGKSSACIRRSSSSFFSRLNWLTHLNYTYPALNVTMPNKGQFDKLYIWGVHHPGTDKDQIFLYAKSSGRITVSTKRSQQAVIPNIGSRPRIRDIPSRISIYWTIVKPGDILLINSTGNLIAPRGYFKIRSGKS
>A/Bulgaria/2/2017|SIAT2/SIAT1|EPI1042982|2017-01-02
TLEFKNESFNWTGVTQNGTSSACMRRSSSSFFSRLNWLTHLNYTYPALNVTMPNTEQFDKLYIWGVHHPGTDKDQIFLYAQSSGRITVSTKRSQQAVIPNIGSRPRIRDIPSRISIYWTIVKPGDILLINSTGNLIAPRGYFKIRSGKS
>A/Perugia/26/2017|SIAT3/SIAT1|EPI1036407|2017-01-20
TLEFKNESFNWTGVTQNGTSSACIRRSSSSFFSRLNWLTQLNYTYPALNVTMPNKEQFDKLYIWGVHHPGTDKDQIFLYAQSSGRITVSTKRSQQAVIPNIGSRPRIRDIPSRISIYWTIVKPGDILLINSTGNLIAPRGYFKIRSGKS
>A/Pavia/13/2017|SIAT3/SIAT1|EPI1036405|2017-01-13
TLEFKNESFNWTGVTQNGTSSACMRRSSSSFFSRLNWLTHLNYTYPALNVTMPNKEQFDKLYIWGVHHPGTDKDQIFLYAQSSGRITVSTKKSQQAVIPNIGSRPRIRDIPSRISIYWTIVKPGDILLINSTGNLIAPRGYFKIRSGKS
>A/Guangdong-Maonan/1173/2017|C2+S1|EPI1030339|2017-02-27
TLEFNNESFNWAGVTQNGTSSACIRGSNSSFFSRLNWLTHLNFKYPALNVTMPNNEQFDKLYIWGVHHPGTDKDQIFLYAQSSGRITVSTKRSQQAVIPNIGSRPRIRNIPSRISIYWTIVKPGDILLINSTGNLIAPRGYFKIRSGKS
>A/Hebei-Yunhe/1101/2017|C2+S1|EPI1030198|2017-02-22
TLEFNNENFNWAGVTQNGTSSSCIRGSNSSFFSRLNWLTHLNFKYPALNVTMPNNEQFDKLYIWGVHHPGTDKDQIFLYAQSSGRITVSTKRSQQAVIPNIGSRPRIRDIPSRISIYWTIVKPGDILLINSTGNLIAPRGYFRIRSGKS
>A/Jiangsu-Yandou/16/2017|C2+C1|EPI1030009|2017-04-18
TLEFNNESFNWTGVKQNGTSSACIRKSRSSFFSRLNWLTHLNYTYPALNVTMPNNEQFDKLYIWGVHHPGTDKDQIFLYAQSSGRITVSTKRSQQAVIPNIGSRPRIRDIPSRISIYWTIVKPGDILLINSTGNLIAPRGYFKIQSGKS
>A/Anhui-Yaohai/1307/2017|C2+C1|EPI1029994|2017-04-17
TLEFNNESFNWTGVKQNGTSSACIRKSSSSFFSRLNWLTHLNYTYPALNVTMPNNEQFDKLYIWGVHHPGTDKDQIFLYAQSSGRITVSTKRSQQAVIPSIGSRPRIRDIPSRISIYWTIVKPGDILLINSTGNLIAPRGYFKIQSGKS
>A/Yunnan-Chuxiong/1376/2017|C1+S1|EPI1029991|2017-04-26
TLEFNNENFNWTGVTQNGTSSACIRRSSSSFFSRLNWLTHLNYTYPALNVTMPNKEQFDKLYIWGVHHPGTDKDQIFLYAQSSGRITVSTKRSQQAVIPNIGSRPRIRDIPSRISIYWTIVKPGDILLINSTGNLIAPRGYFKIRSGKS
>A/Novosibirsk/47/2017|C1|EPI1039163|2017-03-09
TLEFKNESFNWTGVTQNGTSSACIRRSKSSFFSRLNWLTHLKYTYPALNVTMPNNEQFDKLYIWGVHHPGTDKDQIFLYAQSSGRITVSTKRSQQAVIPNIGSRPRIRDIPSRISIYWTIVKPGDILLINSTGNLIAPRGYFKIQSGKS
>A/Florida/48/2017|Original|EPI1042711|2017-07-09
TLEFNSESFNWAGVTQNGTSSSCIRGSKSSFFSRLNWLTHLNSKYPALNVTMPNNEQFDKLYIWGVHHPGTDKDQISLYAQSSGRITVSTKRSQQAVIPNIGFRPRIRDIPSRISIYWTIVKPGDILLINSTGNLIAPRGYFKIRSGKS
>A/Tomsk/3/2017|C2|EPI1038968|2017-02-01
TLEFKDESFNWTGVTQNGTSSACVRRSKSSFFSRLNWLTHLNYTYPALNVTMPNNEQFDKLYIWGVHHPGTDKDQIFLYAQSSGRITVSTKRSQQAVIPNIGSRPRIRDIPSRISIYWTIVKPGDILLINSTGNLIAPRGYFKIRNGKS
>A/Moscow/46/2017|S1|EPI1038780|2017-02-22
TLEFKNESFNWTGVTQNGTSSACIRRSKSSFFSRLNWLTHLNYTYPALNVTMPNNEQFDKLYIWGVHHPGTDKDQIFLYAQSSGRITISTKRSQQAVIPNIGSRPRIRDIPSRISIYWTIVKPGDILLINSTGNLIAPRGYFKIRSGKS
>A/Bolivia/795/2017|Original|EPI1035183|2017-06-06
TLEFNNESFNWTGVTQNGTSSACIRRSSSSFFSRLNWLTHLNYTYPALNVTMPNNEQFDKLYIWGVHHPGTDKDQIFLYAKSSGRITVSTKRSQQAVIPNIGSRPRIRDIPSRISIYWTIVKPGDILLINSTGNLIAPRGYFKIRSGKS
>A/KANAGAWA/204/2017|MDCK_2_+SIAT1|EPI1037862|2017-04-28
TLEFNNESFNWTGVTQNGTSSACIRGSRSSFFSRLNWLTHLNYTYPALNVTMPNKEQFDKLYIWGVHHPGTDKDQTFLYAHSSGRITVSTKRSQQAVIPNIGSRPRIRDIPSRISIYWTIVKPGDILLINSTGNLIAPRGYFKIQSGKS
>A/YOKOHAMA/139/2017|AX-4_2_+SIAT1|EPI1037870|2017-05-20
TMEFNNESFNWTGVTQNGTSSACIRGSRSSFFSRLNWLTHLNYTYPALNVTMPNKEQFDKLYIWGVHHPGTDKDQTFLYAHSSGRITVSTKRSQQAVIPNIGSRPRIRDIPSRISIYWTIVKPGDILLINSTGNLIAPRGYFKIQSGKS
>A/NIIGATA/509/2017|CaCo-2_1_+SIAT1|EPI1043604|2017-06-05
TLEFNNESFNWTGVTQNGTSSACIRGSRSSFFSRLNWLTHLNYTYPALNVTMPNKEQFDKLYIWGVHHPGTDKDQTFLYAHSSGRITVSTKRSQQAVIPNIGSRPRIRDIPSRISIYWTIVKPGDILLINSTGNLIAPRGYFKIRSEKS
>A/MIE/18/2017|MDCK_1_+SIAT1|EPI1037950|2017-05-30
TLEFKNESFNWTGVTQNGKSSACIRGSSSSFFSRLNWLTHLNYTYPALNVTMPNKEQFDKLYIWGVHHPGTDKDQIFLYAQSSGRITVSTKRSQQAVIPNIGSRPRIRDIPSRISIYWTIVKPGDILLINSTGNLIAPRGYFKIQSGKS
>A/Alaska/21/2017|Original|EPI1039298|2017-06-16
TLEFKNESFNWTGVTQNGTSSACIRRSSSSFFSRLNWLTHLNYTYPALNVTMPNKEQFDKLYIWGVHHPGTDKDQIFLYAQSSGRITVSTKRSQQAVIPNIGSRPRIRDIPSRISIYWTIVKPGDILLINSTGNLIAPRGYFKIQSGKS
>A/Connecticut/24/2017|Original|EPI1039266|2017-06-13
TLEFNNESFNWTGVTQNGTSSACIRGSRSSFFSRLNWLTHLNYTYPALNVTMPNKEQFDKLYIWGVHHPGTDKDQTFLYAHSSGRITVSTKRSQQAVIPNIGSRPRIRDIPSRISIYWTIVKPGDLLLINSTGNLIAPRGYFKIRSGKS
>A/Wisconsin/317/2017|Original|EPI1042543|2017-07-21
TLEFENESFNWTGVTQNGTSSACIRRSKSSFFSRLNWLTHLNYTYPALNVTMPNNEQFDKLYIWGVHHPGTDKDQIFLYAQPSGRITVSTKRSQQAVIPNIGYRPRIRDIPSRISIYWTVVKPGDILLINSTGNLIAPRGYFKIQSGKS
>A/Wisconsin/315/2017|Original|EPI1035713|2017-06-23
TLEFNNESFNWTGVKQNGTSSACIRKSSSSFFSRLNWLTHLNYTYPALNVTMPNNEQFDKLYIWGVHHPGTDKDQIFLYAQSSGRITVSTKRSQQAVIPNIGSRPRIRDIPSRISIYWTIVKPGDILLINSTGNLIAPRGYFKIQSGES
>A/Puerto_Rico/26/2017|Original|EPI1042687|2017-06-28
TLEFKNESFNWTGITQNGTSSACIRRSSSSFFSRLNWLTHLNYTYPALNVTMPNKEQFDKLYIWGVHHPGTDKDQIFLYARSSGRITVSTKRSQQAVIPNIGSRPRIRDIPSRISIYWTIVKPGDILLINSTGNLIAPRGYFKIRSGKS
>A/Austria/964437/2017|Siat1|EPI1044215|2017-01-09
TLEFKNEGFNWTGVTQNGTSSACIRRSKSSFFSRLNWLTHLNYTYPALNVTMPNNEQFDKLYIWGVHHPGTDKDQIFLYAQSSGRITVSTKRSQQAVIPNIGSRPRIRDIPSRISIYWTIVKPGDILLINSTGNLIAPRGYFKIRSGKS
>A/Austria/964170/2017|Siat1|EPI1043484|2017-01-09
TLEFKNESFNWTGVTQNGTSSACMRRSSSSFFSRLNWLTHLNYTYPALNVTMPNKEQFDKLYIWGVHHPGTDKDQIFLYAQSSGRITVSTKRSQQAVIPTIGSRPRIRDIPSRISIYWTIVKPGDILLINSTGNLIAPRGYFKIRSGKS
>A/Austria/962629/2017|Siat1|EPI1043290|2017-01-02
TLEFKNESFNWTGVTQNGTSSACIRRSKSSFFSRLNWLTHLNYKYPALNVNMPNNEQFDKLYIWGVHHPGTDKDQIFLYAQSSGRITVSTKRSQQAVIPNIGSRPRIRDIPSRISIYWTIVKPGDILLINSTGNLIAPRGYFKVRSGKS
>A/Austria/962149/2017|Siat1|EPI1040419|2017-01-02
TLELNNESFNWTGVTQNGTSSACIRRSSSSFFSRLNWLTHLNYTYPALNVTMPNNEQFDKLYIWGVHHPGTDKDQIFLYAQSSGRITVSTKRSQQAVIPNIGSRPRIRDIPSRISIYWTIVKPGDILLINSTGNLIAPRGYFRIRSGKS
>A/Austria/967279/2017|Siat1|EPI1034717|2017-01-26
TLEFKNESFNWTGVNQNGKSSACIRGSSSSFFSRLNWLTHLNYTYPALNVTMPNKEQFDKLYIWGVHHPGTDKDQIFLYAQSSGRITVSTKRSQQAVIPNIGSRPRIRDIPSRISIYWTIVKPGDILLINSTGNLIAPRGYFKIRSGKS
>A/Aragon/1646/2017|Clinical_Specimen|EPI1032458|2017-01-24
TLEFKNESFNWTGVTQNGTSSACIRRSKSSFFSRLNWLTHLNYTYPALNVTMSNNEQFDKLYIWGVHHPGTDKDQILLYAQSSGRITVSTKRSQQAVIPNIGSRPRIRDIPSRISIYWTIVKPGDILLINSTGNLIAPRGYFKIRSGKS
>A/Niedersachsen/186/2017|C2/SIAT1|EPI1040732|2017-03-21
TLEFKDESFNWTGVTQNGKSSACIRRSSSSFFSRLNWLTHLNYTYPALNVTMPNNEQFDKLYIWGVHHPGTDKDQIFLYAQSSGRITVSTKRSQQAVIPNIGSRPRIRDIPSRISIYWTIVKPGDILLINSTGNLIAPRGYFKIRSGKS
>A/Parana/339/2017|Original|EPI1040846|2017-05-02
TLEFNNESFNWTGVKQNGTSSACIRKSSSSFFSRLNWLTHLNYTYPALNVTMPNNEQFDKLYIWGVHHPGTDKDQIFLYAQSSGRITVSTKRSQQAVIPNIGTRPRIRDIPSRISIYWTIVKPGDILLINSTGNLIAPRGYFKIQSGKS
>A/Ecuador/6771/2017|Original|EPI1035287|2017-03-07
TLEFNNESFNWAGVTQNGTSSSCIRGSKSSFFSRLNWLTHLNSKYPALNVTMPNNEQFDKLYIWGVHHPGTDKDQISLYAQSSGRITVSTKRSQQAVIPNIGYRPRIRDIPSRISIYWTIVKPGDVLLINSTGNLIAPRGYFKIRSGKS
>A/Ecuador/627/2017|Original|EPI1035263|2017-03-28
TLEFNNESFNWAGVTQNGTSSSCIRGSKSSFFSRLNWLTHLNSKYPALNVTMPNNEQFDKLYIWGVHHPGTDKDQISLYAQSSGRITVSTKRSQQAVIPNIGYRPRIRDIPSRISIYWTIVKPGDILLINSTGNLIAPRGYFKIQSGKS
>A/Ecuador/2323/2017|Original|EPI1035231|2017-03-21
TLEFNNESFNWTGVTQNGTSSACIRGSSSSFFSRLNWLTHLNYKYPALNVTMLNKEQFDKLYIWGVHHPGTDKDQIFLYAQPSGRITVSTKRSQQAVIPNIGSRPRIRDIPSRISIYWTIVKPGDILLINSTGNLIAPRGYFKIRSGKS
>A/Santa_Catarina/475/2017|Original|EPI1043549|2017-05-23
TLEFNNESFNWTGVTQNGTSSACIRGSSSSFFSRLNWLTHLNYTYPALNVTMPNKEQFDKLYIWGVHHPGTDKDQIFLYAQSSGRITVSTKRSQQAVIPNIGSRPRIRDIPSRISIYWTIVKPGDILLINSTGNLIAPRGYFKIRSRKS
>A/Peru/9417/2017|Original|EPI1039089|2017-06-14
TLEFKNESFNWTGVTQNGTSSACIRGSSSSFFSRLNWLTHLNYTYPALNVTMPNKEQFDKLYIWGVHHPGTDKDQIFLYAQSSGRITISTKRSQQAVIPSIGSRPRIRDIPSRISIYWTIVKPGDILLINSTGNLIAPRGYFKIRSGKS
>A/Peru/0817/2017|Original|EPI1039073|2017-06-12
TLEFNNESFNWTGVTQNGTSSACIRKSSSSFFSRLNWLTHLNYTYPALNVTMPNKEQFDKLYIWGVHHPGTDKDQIFLYAQSSGRITVSTKRSQQAVIPNIGSRPRIRDIPSRISIYWTIVKPGDILLINSTGNLIAPRGYFKIRNGKS
>A/Peru/6817/2017|Original|EPI1039003|2017-05-19
TLEFKNESFNWTGVTQNGTSSACIRGSSSSFFSRLNWLTHLNYTYPALNVTMPNKEQFDKLYIWGIHHPGTDKDQIFLYAQSSGRITVSTKRSQQAVIPNIGSRPRIRDIPSRISIYWTIVKPGDILLINSTGNLIAPRGYFKIRSGKS
>A/England/70380038/2017|original|EPI1030427|2017-01-19
TLEFKNESFNWTGVTQNGTSSACIRRSKSSFFSRLNWLTHLNYTYPALNVTMPNNEQFDKLYIWGVHHPGTDKDQIFLYAQSSGRITVSTKRSQQAVLPNIGYRPRIRDIPSRISIYWTIVKPGDILLINSTGNLIAPRGYFKIRSGKS
>A/England/70120027/2017|original|EPI1030390|2017-01-03
TLEFKNESFNWTGVTQNGTSSACIRRSKSSFFSRLNWLTHLNYTYPALNVTMPNNEQFDKLYIWGVHHPGTDKDQIFLYAQSSGRITVSTKRSQQAVIPNIGYKPRIRDIPSRISIYWTIVKPGDILLINSTGNLIAPRGYFKIRSGKS
>A/England/71140581/2017|original|EPI1029629|2017-03-11
TLEFKNESFNWTGVTQNGTSSACMRRSSSSFFSKLNWLTHLNYTYPALNVTMPNKEQFDKLYIWGVHHPGTDKDQIFLYAQSSGRITVSTKRSQQAVIPNIGSRPRIRDIPSRISIYWTIVKPGDILLINSTGNLIAPRGYFKIRSGKS
>A/England/71100703/2017|original|EPI1029589|2017-03-08
TLEFKNESFNWTGVTQNGKSFACIRRSSSSFFSRLNWLTHLNYTYPALNVTMPNKEQFDKLYIWGVHHPGTDKDQIFLYAQSSGRITVSTKRSQQAVIPNIGSRPRIRDIPSRISIYWTIVKPGDILLINSTGNLIAPRGYFKIRSGKS
>A/England/70940259/2017|original|EPI1029533|2017-03-01
TLEFKNESFNWTGVTQNGTSSACIRRSSSSFFSRLNWLTHLNYTYPALNVTMPNKEQFDKLYIWGVHHPGTDKDQIFLYARSSGRITVSTKRSQQAVIPNIGSRPRIRDIPSRISIYWTIVKPGDILLINSTGNLIAPRGYFKIQSGKS
>A/England/70780309/2017|original|EPI1029453|2017-02-07
TLEFKNESFNWTGVTQNGKSSACIRRSSSSFFSRLNWLTHLNYTYPALNVTMPNKEQFDKLYIWGVHHPGTDKDQIFLYAQSSGRITVSTKRSQQAVIPNIGSRPRIRDIPSRISIYWTIVKPGDILLINSTGNLIAPRGYFKLRSGKS
>A/England/70700076/2017|original|EPI1029413|2017-02-13
TLEFNNESFNWTGVTQNGTSSACIRRSRSSFFSRLNWLTHLNYTYPALNVTMPNKEQFDKLYIWGVHHPGTDKDQIFLYAQSSGRITVSTKRSQQAVIPNIGSRPRIRDIPSRISIYWTIVKPGDILLINSTGNLIAPRGYFKIRSGKS
>A/New_Jersey/NHRC_93616/2017||EPI1030665|2017-02-23
TLEFNNESFNWTGVKQNGTSSACIRKSSSSFFSRLNWLTHLNYTYPALNVTMPNNEZFDKLYIWGVHHPGTDKDQIFLYAQSSGRITVSTKRSQQAVIPNIGSRPRIRDIPSRISIYWTIVKPGDILLINSTGNLIAPRGYFKIQSGKS
>A/Missouri/NHRC_36956/2017||EPI1030662|2017-02-15
TLEFKNESFNWTGVTQNGTSSACIRRSSSSFFSRLNWLTHLNYTYPALNVTMPNKEQFDKLYIWGVHHPGTDKDQIFLYARSAGRITVSTKRSQQAVIPNIGSRPRIRDIPSRISIYWTIVKPGDILLINSTGNLIAPRGYFKIRSGKS
>A/Georgia/NHRC_68645/2017||EPI1030632|2017-01-17
TLEFKNESFNWTGVTQNGTSSACIRRSSSSFFSRLNWLTHLNYTYPALNVTMPNKEQFDKLYIWGVHHPGTDKDQIFLYAQSSGRITVSTKRSQQAVIPNIGSRPRIRDIPSRISIYWTVVKPGDILLINSTGNLIAPRGYFKIRSGKS
>A/South_Korea/5744/2017|passage_details:_PMK1|EPI1030552|2017-01-11
TLEFNNESFNWTGVTQNGKSSACIRKSSSSFFSRLNWLTHLNYTYPALNVTMPNKEQFDKLYIWGVHHPGTDKDQISLYAQSSGRITVSTKRSQQAVIPNIGSRPRIRDIPSRISIYWTIVKPGDILLINSTGNLIAPRGYFKIRSGKS
>A/Oklahoma/5740/2017|passage_details:_PMK1|EPI1030548|2017-01-17
TLEFKNESFNWTGVTQNGKSSACMRRSSSSFFSRLNWLTHLNYTYPALNVTMPNKEQFDKLYIWGVHHPGTDKDQIFLYAQTSGRITVSTKRSQQAVIPNIGSRPRIRDIPSRISIYWTIVKPGDILLINSTGNLIAPRGYFKIRSGKS
>A/Montana/5733/2017|passage_details:_PMK1|EPI1030541|2017-01-10
TLEFKNESFNWTGVTQNGTSSACIRGSSSSFFSRLNWLTHLKYTYPALNVTMPNKEQFDKLYIWGVHHPGTDKDQIFLYAQSSGRITVSTKRSQQAVIPNIGSRPRIRDIPSRISIYWTIVKPGDILLINSTGNLIAPRGYFKIRSGKS
>A/California/5676/2017|passage_details:_PMK1|EPI1030484|2017-01-04
TLEFNNESFNWTGVTQNGTSSACIRGSSSSFFSRLNWLTHLNYIYPALNVTMPNKEQFDKLYIWGVHHPGTDKDQISLYAQSSGRITVSTKRSQQAVIPNIGSRPRIRDIPSRISIYWTIVKPGDILLINSTGNLIAPRGYFKIRSGKS
>A/California/NHRC_SAR10458N/2017||EPI1030620|2017-01-17
TLEFKNESFNWTGVTQNGTSSACMKRSSSSFFSRLNWLTHLNYTYPALNVTMPNKEQFDKLYIWGVHHPGTDKDQIFLYAQSSGRITVSTKRSQQAVIPNIGSRPRIRDIPSRISIYWTIVKPGDILLINSTGNLIAPRGYFKIRSGKS
>A/Taiwan/446/2017|MDCK_3_+SIAT1|EPI1054678|2017-05-31
TLEFKNESFNWTGVTQNGKSSACIRRSKSSFFSKLNWLTQLNYTYPALNVTMPNNEQFDKLYIWGVHHPGTDKDQIFLYAQSSGRITVSTKRSQQAVIPNIGSRPRIRDIPSRISIYWTIVKPGDILLINSTGNLIAPRGYFKIQSGKS
>A/Taiwan/393/2017|MDCK_3_+SIAT1|EPI1054614|2017-05-22
TLEFNNESFNWTGVKQNGTSSACIRKSSNSFFSRLNWLTHLNYTYPALNVTMPNNEQFDKLYIWGVHHPGTDKDQIFLYAQSSGRITVSTKRSQQAVIPNIGSRPRIRDIPSRISIYWTIVKPGDILLINSTGNLIAPRGYFKIQSGKS
>A/Taiwan/531/2017|MDCK_3_+SIAT1|EPI1046852|2017-06-08
TLEFKNESFNWTGVTQNGTSSACIRGSSSSFFNRLNWLTHLNYKYPALNVTMPNKEQFDKLYIWGVHHPGTDKDQIFLYAQSSGRITVSTKRSQQAVIPNIGSRPRIRDIPSRISIYWTIVKPGDILLINSTGNLIAPRGYFKIRSGKS
>A/New_Zealand/719/2017|SX|EPI1048315|2017-07-05
TLEFKYESFNWTGVTQNGTSSACIRGSSSSFFSRLNWLTHLNYTYPALNVTMPNKEQFDKLYIWGVHHPGTDKDQNFLYAQSSGRITVSTKRSQQAVIPNIGSRPRIRDIPSRISIYWTIVKPGDILLINSTGNLIAPRGYFKIRSGKS
>A/Philippines/2/2017|MDCK2,_SIAT1|EPI1044771|2017-04-05
TLEFKNESFNWTGVTQNGTSSACMRRSSSSFFSRLNWLTHSNYTYPALNVTMPNKEQFDKLYIWGVHHPGTDKDQIFLYAQSSGRITVSTKRSQQAVIPNIGSRPRIRDIPSRISIYWTIVKPGDILLINSTGNLIAPRGYFKIRSGKS
>A/South_Africa/R07360/2017|Original|EPI1049447|2017-07-26
TLEFKNESFNWTGVTQNGTSSACLRGSSSSFFSRLNWLTHLNYTYPALNVTMPNKEQFDKLYIWGVHHPGTDKDQIFLYAQSSGRITVSTKRSQQAVIPNIGSRPRIRDIPSRISIYWTIVKPGDILLINSTGNLIAPRGYFKIRSGKS
>A/South_Africa/R06787/2017|Original|EPI1049367|2017-07-17
TLEFKDESFNWTGVTQNGTSSACIRRSKSSFFSRLNWLTHLNYTYPALNVTMPNNEQFDKLYIWGVHHPGTDKDQIFLYAQSSGRITVSTKRSQQAVIPSIGSRPRIRDIPSRISIYWTIVKPGDILLINSTGNLIAPRGYFKIRNGKS
>A/South_Australia/182/2017|SIAT1|EPI1057215|2017-07-01
TLEFNNESFNWPGVKQNGTSSACIRKSSSSFFSRLNWLTHLNYTYPALNVTMPNNEQFDKLYIWGVHHPGTDKDQIFLYAQSSGRITVSTKRSQQAVIPNIGSRPRIRDIPSRISIYWTIVKPGDILLINSTGNLIAPRGYFKIQSGKS
>A/South_Australia/146/2017|SIAT1|EPI1045441|2017-06-14
TLEFNNESFNWTGVKQNGTSSACIRKSSSSFFSRLNWLTHLNYTYPALNVTMPNNEQFDKLYIWGVHHPGTDKDQIFLYAKSSGRITVSTKRSQQAVIPNIGSRPRIRDIPSRISIYWTIVKPGDILLINSTGNLIAPRGYFKIQSGKS
>A/South_Australia/142/2017|SIAT1|EPI1045435|2017-06-16
TLEFKNESFNWTGVTQNGTSSACIRRSKSSFFSRLNWLTHLNYTYPALNVTMPNNEQFDKLYIWGVHHPGTDKDQIFLYAQPSGRITVSTKRSQQAVIPNIRYKPRIRDIPSRISIYWTIVKPGDILLINSTGNLIAPRGYFKIQSGKS
>A/Townsville/1002/2017|SIAT1|EPI1045420|2017-06-14
TLEFKNESFNWTGVTQNGTSSACIRGSSSSFFSRLNWLTHLNYTYPALNVTMSNKEQFDKLYIWGVHHPGTDKDQIFLYAQSSGRITVSTKRSQQAVIPNIGSRPRIRDIPSRISIYWTIVKPGDILLINSTGNLIAPRGYFKIRSGKS
>A/Sydney/1012/2017|SIAT1|EPI1045402|2017-06-27
TLEFRDESFNWTGVTQNGKSSACIRRSKSSFFSKLNWLTHLNYTYPALNVTMPNNEQFDKLYIWGVHHPGTDKDQIFLYAQSSGRITVSTKRSQQAVIPNIGSRPRIRDIPSRISIYWTIVKPGDILLINSTGNLIAPRGYFKIQSGKS
>A/Victoria/528/2017|SIAT1|EPI1045555|2017-07-05
TLEFNNESFNWTGVTQNGTSSACIRGSRSSFFSRLNWLTHLNYTYPALNVTMPNKEQFDKLYIWGVHHPGTDKDQTFLYAHSSGRITVSTKGSQQAVIPNIGSRPRIRDIPSRISIYWTIVKPGDILLINSTGNLIAPRGYFKIRSGKS
>A/Minas_Gerais/626/2017|Original_sample|EPI1045694|2017-06-29
TLEFKDESFNWTGVTQNGTSSACIRRSKSSFFSRLNWLTHLNYTYPALNVTMPNNEQFDKLYIWGVHHPGTDKDQIFLYAQSSGRITVSTKRNQQAVIPNIGSRPRIRDIPSRISIYWTIVKPGDILLINSTGNLIAPRGYFKIRNGKS
>A/Brazil/492/2017|Original|EPI1049003|2017-06-12
TLEFKDESFNWTGVTQNGKSSACIRRSSSSFFSRLNWLTHLNYIYPALNVTMPNKEQFDKLYIWGVHHPGTDKDQIFLYAQSSGRITVSTKRSQQAVIPNIGSRPRIRDIPSRISIYWTIVKPGDILLINSTGNLIAPRGYFKIRSGKS
>A/Brazil/478/2017|Original|EPI1048924|2017-05-29
TLEFKDESFNWTGVTQNGTSSACIRRSKSSFFSKLNWLTHLNYTYPALNVTMPNNEQFDKLYIWGVHHPGTDKDQIFLYAQSSGRITVSTKRSQQAVIPNIGSRPRIRDIPSRISIYWTIVKPGDILLINSTGNLIAPRGYFKIRNGKS
>A/Santa_Catarina/451/2017|Original_sample|EPI1045705|2017-06-21
TLEFKNESFNWTGVTQNGTSSACIRRSKSSFFSRLNWLTHLNYTYPALNVTMPNNEQFDKLYIWGVHHPGTGKDQIFLYAQSSGRITVSTKRSQQAVIPNIGSRPRIRDIPSRISIYWTIVKPGDILLINSTGNLIAPRGYFKIRSGKS
>A/Lisboa/13/2017|SIAT1/SIAT1|EPI1050833|2017-01-05
TLEFKNESFNWTGVTQNGTSSACIRRSSSSFFSRLNWLTHLNYTYPALNVTMPNKDQFDKLYIWGVHHPGTDKDQIFLYAQPSGRITVSTKRSQQAVIPNIGSRPRIRDIPSRISIYWTIVKPGDILLINSTGNLIAPRGYFKIRSGKS
>A/Lisboa/12/2017|SIAT1/SIAT1|EPI1050831|2017-01-05
TLEFKNESFNWTGVTQNGTSSACIRRSKSSFFSRLNWLTHLNYTYPALNVTMPNNEQFDKLYIWGVHHPGTDKDQISLYAQSSGRITVSTKRSQQAVIPNIGSRPRIRDIPSRISIYWTIVKPGDILLINSTGNLIAPRGYFKIRSGKS
>A/Hong_Kong/3568/2017|Original|EPI1048614|2017-07-15
TLEFNNESFNWTGVKQNGTSSACIRKSSSSFFSRLNWLTHLNYTYPALNVTMLNNEQFDKLYIWGVHHPGTDKDQIFLYAQSSGRITVSTKRSQQTVIPNIGSRPRIRDIPSRISIYWTIVKPGDILLINSTGNLIAPRGYFKIQSGKS
>A/Hong_Kong/3512/2017|Original|EPI1048567|2017-07-11
TLEFENESFNWTGVTQNGNSSACIRRSSSSFFSRLNWLTHLNYTYPALNVTMPNKEQFDKLYIWGVHHPGTDKDQIFLYAQSSGRITVSTKRSQQAVIPNIGSRPRIRDIPSRISIYWTIVKPGDILLINSTGNLIAPRGYFKIRSGKS
>A/Serbia/103/2017|SIAT2|EPI1054485|2017-01-06
TLEFKNESFNWTGVTQNGKSSSCIRRSSSSFFSRLNWLTHLNYTYPALNVTMPNKEQFDKLYIWGVHHPGTDKDQIFLYAQSSGRITVSTKRSQQAVIPNIGSRPRIRDIPSRISIYWTIVKPGDILLINSTGNLIAPRGYFKIRSGKS
>A/Sydney/138/2017|MDCK,SIAT1|EPI1044678|2017-04-25
TLEFKNESFNWTGVTQNGTSSACIRRSKSSFFSRLNWLTHLNYTYPALNVTMPNNEQFDKLYIWGVHHPGTDKDQIFLYAQSPGRITVSTKRSQQAVIPNIGYRPRIRDIPSRISIYWTIVKPGDILLINSTGNLIAPRGYFKIRNGKS
>A/Fiji/59/2017|SIAT2|EPI1044756|2017-01-01
TLEFKNESFNWTGVNQNGTSSACIRRSKSSFFSRLNWLTHLNFTYPALNVTMPNNEQFDKLYIWGVHHPGTDKDQIFLYAQSSGRITVSTKRSQQAVIPNIGSRPRIRDIPSRISIYWTIVKPGDILLINSTGNLIAPRGYFKIRSGKS
>A/Fiji/60/2017|SIAT2|EPI1044711|2017-03-21
TLDFKNESFNWTGVTQNGTSSACIRRSKSSFFSRLNWLTHLNFTYPALNVTMPNNEQFDKLYIWGVHHPGTDKDQIFLYAQSSGRITVSTKRSQQAVIPNIGSRPRIRDIPSRISIYWTIVKPGDILLINSTGNLIAPRGYFKIRSGKS
>A/Argentina/822/2017|S1|EPI1048060|2017-06-02
TLEFKNESFNWTGVTQNGTSSACIRRSSSSFFSRLNWLTHLNYIYPALNVTMPNKEQFDKLYIWGVHHPGTDKDQIFLYAQSSGRITVSTKRSQQAVIPNIGSRPRIRDIPSRISIYWTIVKPGDILLINSTGNLIAPRGYFKIRSGKS
>A/Argentina/746/2017|S1|EPI1048005|2017-06-03
TLEFKNESFNWTGVTQNGTSSACMRRSSSSFFSRLNWLTHLNYTYPALNVTMPNKEQFDKLYIWGVHHPGTDKDQIFLYAQPSGRITVSTKRSQQAVIPNIGSRPRIRDIPSRISIYWTIVKPGDILLINSTGNLIAPRGYFKIRSGKS
>A/Argentina/103/2017|S1|EPI1047963|2017-05-03
TLEFNNESFNWTGVKQNGTSSACIRKSSSSFFSRLNWLTHLNYTYPALKVTMPNNEQFDKLYIWGVHHPGTDKDQIFLYAQSSGRITVSTKRSQQAVIPNIGSRPRIRDIPSRISIYWTIVKPGDILLINSTGNLIAPRGYFKIQSGKS
>A/Bursa/709/2017|SIAT|EPI1045251|2017-02-27
TLEFKDESFNWTGVTQNGTSSACIRRSSSSFFSRLNWLTHLNYTYPALNVTMPNNEQFDKLYIWGVHHPGTDKDQIFLYAQSSGRITVSTKRSQQAVIPNIGSRPRIRDIPSRISIYWTIVKPGDILLINSTGNLIAPRGYFKIRNGKS
>A/Istanbul/653/2017|SIAT|EPI1045249|2017-02-21
TLEFKNESFNWTGVTQNGTSSACIRGSSSSFFSRLNWLTHLNYTYPALNVTMPNKEQFDKLYIWGVHHPGTDKDQTFLYAQSSGRITVSTKRSQQAVIPNIGSRPRIRDIPSRISIYWTIVKPGDILLINSTGNLIAPRGYFKIRSGKS
>A/Tekirdag/631/2017|SIAT|EPI1045247|2017-02-20
TLEFKDESFNWTGVTQNGTSSACIRRSKSSFFSRLNWLTHLNYTYPALNVTMPNNEQFGKLYIWGVHHPGTDKDQIFLYAQPSGRITVSTKRSQQAVIPNIGSRPRIRDIPSRISIYWTIVKPGDILLINSTGNLIAPRGYFKIRNGKS
>A/Istanbul/114/2017|SIAT|EPI1045235|2017-01-06
TLEFKNESFNWTGVTQNGKSSACIRRSSSSFFSRSNWLTHLNYTYPALNVTMPNKEQFDKLYIWGVHHPGTDKDQIFLYAKSSGRITVSTKRSQQAVIPNIGSRPRIRDIPSRISIYWTIVKPGDILLINSTGNLIAPRGYFKIRSGKS
>A/Antalya/235/2017|SIAT|EPI1045185|2017-01-26
TLEFKNESFNWTGVTQNGTSSACIRGSKSSFFSRLNWLTHLNYTYPALNVTMPNNEQFDKLYIWGVHHPGTDKDQIFLYAQSSGKITVSTKRSQQAVIPNIGSRPRIRDIPSRISIYWTIVKPGDILLINSTGNLIAPRGYFKIQSGKS
>A/Eskisehir/200/2017|SIAT|EPI1045175|2017-01-23
TLEFKDESFNWNGVTQNGTSSACIRRSKSSFFSRLNWLTHLNYTYPALNVTMPNNEQFDKLYIWGVHHPGTDKDQIFLYAQSSGRITVSTKRSQQAVIPNIGSRPRIRDIPSRISIYWTIVKPGDILLINSTGNLIAPRGYFKIRNGKS
>A/Ankara/23/2017|SIAT|EPI1045161|2017-01-01
TLEFKDESFNWTGVTQNGTSSACIRRSKSSFFSRLNWLTHSNYTYPALNVTMPNNEQFDKLYIWGVHHPGTDKDQIFLYAQSSGRITVSTKRSQQAVIPNIGSRPRIRDIPSRISIYWTIVKPGDILLINSTGNLIAPRGYFKIRNGKS
>A/Guatemala/940/2017|Original|EPI1049121|2017-06-29
TLEFKNESFNWTGVTQNGTSSACIRRSSSSFFSRLNWLTHLNYTYPALNVTMPNKEQFDKLYIWGVHHPGTDKDQIFLYAQSSGRITVSTKRSQQAVIPNIGSRPRIRDIPSRISIYWTIVKPGDILLINSTGNLIAPRGYFKMRSGKS
>A/Honduras/492/2017|Original|EPI1056395|2017-06-29
TLEFKNESFNWTGVTQNGTSSACIRRSSSSFFSRLNWLTHLNYTYPALNVTMPNKEQFDKLYIWGVHHPGTDKDQIFLYAQSSGRITVSTKRSQQAVIPNIGSRPRIRDIPSRISIYWTIVKPGDILLINSTGNLVAPRGYFKIRSGKS
>A/Panama/322597/2017|Original|EPI1048672|2017-07-05
TLEFNNESFNWTGVTQNGTSSACIRRSSSSFFSRLNWLTHLNYTYPALNVTMPNKEQFDKLYIWGVHHPGTDKDQIFLYAHSSGRITVSTKRSQQAVIPNIGSRPRIRDIPSRISIYWTIVKPGDILLINSTGNLIAPRGYFKIRSGKS
>A/SHIGA/22/2017|MDCK_2_+SIAT1|EPI1055136|2017-03-14
TLEFNNESFNWTGVTQNGTSSACIRGSSSSFFSRLNWLTHLSYTYPALNVTMPNKEQFDKLYIWGVHHPGTDKDQIFLYAQSSGRITVSTKRSQQAVIPNIGSRPRIRDIPSRISIYWTIVKPGDILLINSTGNLIAPRGYFKIRSGKS
>A/Newcastle/87/2017|SIAT1|EPI1045384|2017-06-07
TLEFKNESFNWTGVTQNGKSSACIRGSSSSFFSRLNWLTHLNYTYPALNVTMPNKEHFDKLYIWGVHHPGTDKDQIFLYAQSSGRITVSTKRSQQAVIPNIGSRPRIRDIPSRISIYWTIVKPGDILLINSTGNLIAPRGYFKIRSGKS
>A/Newcastle/78/2017|SIAT1|EPI1045315|2017-06-04
TLEFSNESFNWAGVTQNGTSSSCIRGSKSSFFSRLNWLTHLNSKYPALNVTMPNNEQFDKLYIWGVHHPGTDKDQISLYAQSSGRITVSTKRSQQAVIPNIGSRPRIRDIPSRISIYWTIVKPGDILLINSTGNLIAPRGYFKIRSGKS
>A/Newcastle/77/2017|SIAT1|EPI1045312|2017-07-02
TLEFNNESFTWAGVTQNGTSSSCIRGSKSSFFSRLNWLTHLNSKYPALNVTMPNNEQFDKLYIWGVHHPGTDKDQISLYAQSSGRITVSTKRSQQAVIPNIGSRPRIRDIPSRISIYWTIVKPGDILLINSTGNLIAPRGYFKIRSGKS
>A/Bangladesh/5012/2017|Original|EPI1056952|2017-05-16
TLEFNNESFNWTGVTQNGTSSACIRGSRSSFFSRLNWLTHLNYTYSALNVTMPNKEQFDKLYIWGVHHPGTDKDQTFLYAHSSGRITVSTKRSQQAVIPNIGSRPRIRDIPSRISIYWTIVKPGDILLINSTGNLIAPRGYFKIRSGKS
>A/Bangladesh/8007/2017|Original|EPI1056944|2017-05-16
TLEFKDESFNWTGVTQNGTSSACIRRSSSSFFSRLNWLTHLNYTYPALNVTMPNKEQFDKLYIWGVHHPGTDKDQIFLYAQSSGRITVSTKRSQQAVIPNIGSRPRIRDIPSRISIYWTIVKPGDILLINSTGNLIAPRGYFKIRSGKS
>A/Alaska/35/2017|Original|EPI1056172|2017-07-07
TLEFNNESFNWTGVRQNGTSSACIRKSSSSFFSRLNWLTHLNYTYPALNVTMPNNEQFDKLYIWGVHHPGTDKDQIFLYAQSSGRITVSTKRSQQAVIPNIGSRPRIRDIPSRISIYWTIVKPGDILLINSTGNLIAPRGYFKIQSGKS
>A/Arizona/47/2017|Original|EPI1049807|2017-07-30
TLEFKNESFNWTGVTQNGKSSACIRRSKSSFFSKLNWLTHLNYTYPALNVTMPNNEQFDKLYIWGVHHPGTDKDQIFLYAQSSGRITVSTKRSQQAVIPNIGSRPRIRDIPSRISIYWTVVKPGDILLINSTGNLIAPRGYFKIQSGKS
>A/California/65/2017|Original|EPI1049799|2017-07-26
TLEFNNESFNWTGVKQNGTSSACIRKSSSSFFSRLNWLTHLNYTYPALNVTMPNNEQFDKLYIWGVHHPGTDKDQIFLYAQSSGRITVSTKRSQQAIIPNIGSRPRIRDIPSRISIYWTIVKPGDILLINSTGNLIAPRGYFKIQSGKS
>A/Victoria/2500/2017|SIAT1|EPI1045477|2017-07-07
TLEFKNESFNWAGVTQNGKSSACIRGSSSSFFSRLNWLTHLNYTYPALNVTMPNKEQFDKLYIWGVHHPGTDKDQIFLYAQSSGRITVSTKRSQQAVIPNIGSRPRIRDIPSRISIYWTIVKPGDILLINSTGNLIAPRGYFKIRSGKS
>A/Parana/719/2017|Original_sample|EPI1045698|2017-07-11
TLEFNNESFNWTGVTQNGTSSACIRGSRSSFFSRLNWLTHLNYTYPALNVTMPNKEQFDKLYIWGVHHPGTDKDQTFLYAHSSGRITVSTKRNQQAVIPNIGSRPRIRDIPSRISIYWTIVKPGDILLINSTGNLIAPRGYFKIRSGKS
>A/London/17U056092-53_S5_L001/2017||EPI1046466|2017-01-02
TLEFNNESFNWTGVTQNGTSSACIRKSRSSFFSRLNWLTHLNYTYPALNVTMPNNEQFDKLYIWGVHHPGTDKDQIFLYAQSSGRITVSTKRSQQAVIPNIGSRPRIRDIPSRISIYWTIVKPGDILLINSTGNLIAPRGYFKIRSGKS
>A/Roraima/148113-IEC/2017||EPI1045920|2017-03-24
TLEFNNESFNWTGVTQNGTSSACIRRSSSSFFSRLNWLTHLNYKYPALNVTMPNKEQFDKLYIWGVHHPGTDKDQIFLYAQSSGRITVSTKRSQQAVIPNIGSRPRIRDIPSRISIYWTIVKPGDILLINSTGNLIAPRGYFKIQSGKS
>A/Roraima/146112-IEC/2017||EPI1045917|2017-02-13
TLEFNNESFNWTGVTQNGTSSACIRRSSSSFFSRLNWLTHLNYTYPGFDVTMPNKEQFDKLYIWGVHHPGTDKDQIFLYAQSSGRITVSTKRSQQAVIPNIGSRPRIRDIPSRISIYWTIVKPGDILLINSTGDLIAPRGYFKIRSGKS
>A/Rio_Grande_do_Norte/145641-IEC/2017||EPI1045911|2017-03-22
TLEFNNESFNWTGLTQNGTSSACIRRSSSSFFSRLNWLTHLNYTYPALNVTMPNKEQFDKLYIWGVHHPGTDKDQIFLYAQSSGRITVSTKRSQQAVIPNIGSRPRIRDIPSRISIYWTIVKPGDLLLINSTGNLIAPRGYFKIRSGKS
>A/Pernambuco/147500-IEC/2017||EPI1045906|2017-03-13
TLFFNNESFNWTGVTQNGTSSACIRGSSSRFFSRLNWLTHLNYTYPALNVTMPNKEQFDKLYIWGVHHPGTDKDQIFLYAQSSGRITVSTKRSQQAVIPNIGSRPRIRDIPSRISIYWTIVKPGDILLINSTGNLIAPRGYFKIRSGKS
>A/Pernambuco/147098-IEC/2017||EPI1045902|2017-03-14
TLEFNNESFNWTGVTQNGTSSACIRGSRSNFFNKINWLTHLNYTYPALNVTMPNKEQFDKLYIWGVHHPGTDKDQIFLYAQSSGRITVSTKRSQQAVIPNIGSRPRIRDIPSRISIYWTIVKPGDILLINSTGNLIAPRGYFKIRSGKS
>A/Pernambuco/145845-IEC/2017||EPI1045892|2017-02-12
TLEFNNESFNWTGVTQNGTSSACIRGSSSSFFSRLNWLTHLNYTYPALYVTMPNKEQFDKLYIWGVHHPGTDKDQIFLYAQSSGRITVSTKRSQQAVIPNIGSRPRIRDLPSRISIYWTIVKPGDILLINSTGNLIAPRGYFKIRSGKS
>A/Pernambuco/145840-IEC/2017||EPI1045889|2017-03-07
TLEFNNESFNWTGVTQNGTSSACIRGSSSSFFSRLNWLTHLNYTYPALNVNMPNKEQFDKLYIWGVHHPGTDKDQIILYAQSSGRITVSTKRNQQAVIPNIGSRPRIRDIPSRISIYWTIVKPGDILLINSTGNLIAPRGYFKIRSGKS
>A/Paraiba/146800-IEC/2017||EPI1045882|2017-03-05
TLEFNNESFNWTGVTQNGTSSACIRGSSSSFFSKLNWLTHLNYTYPALNVTMPNKEQFDKLYIWGVHHPGTDKDQIFLYAQSSGRITVSTKRSQQSVIPNIGSRPRIRDIPSRISIYWTIVKPGDILLINSTGNLIAPRGYFKIRSGKS
>A/Paraiba/145808-IEC/2017||EPI1045868|2017-02-14
TLEFNNESFNWTGVTQNGTSSACIRGSSSSFFSRLNWLTHLNYTYPALSVTMPNKEQFDKLYIWGVHHPGTDKDQIFLYAQSSGRITVSTKRSQQAVIPNIGSRPRIRDIPSRISIYWTIVKPGDILLINSTGNLIAPRGYFKIRSGKS
>A/Paraiba/145708-IEC/2017||EPI1045866|2017-02-28
TLEFNNESFNWTGVTQNGTSSACISRSSSSFFSRLNWLTHLNYTYPALNVTMPNDEQFDKLYIWGVHHPGTDKDQIFLYAQSSGRITVSTKRSQQAVIPNIGSRPRIRDIPSRISIYWTIVKPGDILLINSTGNLIAPRGYFKIRSGKS
>A/Ceara/146082-IEC/2017||EPI1045848|2017-02-16
TLEFNNESFNWTGVTQNGTSSACIRGSSSSFFSRLNWLTHLNYAYPALNVTMPNKEQFDKLYIWGVHHPGTDKDQIFLYAQSSGRITVSTKRSQQAVIPNIGSRPRIRDIPSRISIYWTIVNPGDILLINSTGNLIAPRGYFKIRSGKS
>A/Ceara/145905-IEC/2017||EPI1045844|2017-02-06
TLEFKNESFNWTGVTQNGTSSACIRRSSSSFFSRLNWLTHLNYTYPALNVTMPNKEQFDKLYIWGVHHPGTDKDQIFLYAQSSGRITVSTKRSQQAVIPNIGSSPRIRDIPSRISIYWTIVKPGDILLINSTGNLIAPRGYFKIRSGKS
>A/Ceara/145603-IEC/2017||EPI1045840|2017-01-16
TLEFKNESFNWTGVTQNGTSSACIRGSSSSFFSRLNWLTHLNYTYFGLDVTMPNKEQFDKLYIWGVPHPGTDKDQIFLYAQSSGRITVSTKRSQQAVIPNIGSRPRIRDIPSRISIYWTIVKPGDILLINSTGNLIAPRGYFKIRSGKS
>A/Amazonas/145938-IEC/2017||EPI1045832|2017-02-02
TLEFNNESFNWTGVTQNGTSSACIRRSSSSFFSRLNWLTHLNYTYPALNVTMPNKEQFDKLYIWGVHHPGTDKDQIFLYAQSSGRITVSTKRSQQAVIPNIGSRPRIMDFPSRISIYWTIVKPGDILLINSTGNLIAPRGYFKIRSGKS
>A/Amazonas/145756-IEC/2017||EPI1045830|2017-02-08
TLEFNNESFNWTGVTQNGTSSACIRRSSSSFFSRLNWLTHLNYTYPALNVTMPNKEQFDKLYIWGVHHPGTDKDQIFLYAQSSRRITVSTKTSQQAVIPNIGSRPRIRDIPSRISIYWTIVKPGDILLINSTGNLIAPRGYFKIRSGKS
>A/Amazonas/145625-IEC/2017||EPI1045828|2017-02-10
TLEFNNESFNWTGVTQNGTSSACIRRSSSSFFSRLNWLTHLNYTYPALNVSMPNKEQFDKLYIWGVHHPGTDKDQIFLYAQSSGRITVSTKRSQQAVIPNIGSRPRIRDIPSRISIYWTIVKPGDILLINSTGNLIAPRGYFKIRSGKS
>A/Amazonas/145492-IEC/2017||EPI1045826|2017-02-07
TLEFNNESFYWTGVTPNGTSSACIRRSSSSFFSRLNWLTHLNYTYPALNVFLSNKEQFDKLYIWGVHHPGTDKDQIFLYAQSSGRITVSTKRSQQAVIPNIGSRPRIRDIPSRISIYWTIVKPGDILLINSTGNLIAPRGYFKIRSGKS
>A/Amapa/146418-IEC/2017||EPI1045818|2017-01-31
TLEFKNESFNWTGVTQNGTSSACIRGSSSSFFSRLNWLTHLNYTYPALNVTMPNKEQFDKLYIWGVHHPGTDKDQIFLYAQSPGRITVSTKRSQQAVIPNIGSRPRIRDIPSRISIYWTIVKPGDILLINSTGNLIAPRGYFKIRSGKS
>A/Suriname/2032/2017|Original|EPI1049501|2017-04-10
TLEFKNESFNWTGVTQNGASSACIRRSKSSFFSRLNWLTHLNYTYPALNVTMPNNEQFDKLYIWGVHHPGTDKDQISLYAQSSGRITVSTKRSQQAVIPNIGSRPRIRDIPSRISIYWTIVKPGDILLINSTGNLIAPRGYFKIQSGKS
>A/Bangladesh/1500/2017|Original|EPI1048200|2017-06-06
TLEFNNESFNWTGVTQNGTSSACIRGSRSSFFSRLNWLTHLNYTYPALNVTMSNKEQFDKLYIWGVHHPGTDKDQTFLYAHSSGRITVSTKRSQQAVIPNIGSRPRIRDIPSRISIYWTIVKPGDILLINSTGNLIAPRGYFKIRSGKS
>A/Bangladesh/2021/2017|Original|EPI1048144|2017-06-24
TLEFKNESFNWTGVTQNGKSSACRRGSSSSFFSRLNWLTHLNYTYPALNVTMPNKEQFDKLYIWGVHHPGTDKDQIFLYAQSSGRITVSTKRSQQAVIPNIGSRPRIRDIPSRISIYWTIVKPGDILLINSTGNLIAPRGYFKIRSGKS
>A/SWITZERLAND/199482-2/2017|Original|EPI1046218|2017-02-08
TLEFKNESFNWTGVTQNGKSSACIRRSSSSFFSRLNWLTHLNYTYPALNVTMPNKEQFDKLYIWGVHHPGTDKDQIFLYAQSSGRITVSTKRSQQAVIPNIGSRPRIRDIPSRISIYWTIVKPGDVLLINSTGNLIAPRGYFKIRSGKS
>A/Santiago/46637/2017||EPI1047529|2017-06-19
TLEFNNESFNWTGVKQNGTSSACIRKSSSSFFSRLNWLTHLNYTYPALNVTMPNNEQFDKLYIWGVHHPSTDKDQIFLYAQSSGRITVSTKRSQQAVIPNIGSRPRIRDIPSRISIYWTIVKPGDILLINSTGNLIAPRGYFKIQSGKS
>A/Calama/56093/2017|Original|EPI1049340|2017-06-27
TLEFKDESFNWTGVTQNGTSSACIRRSKSSFFSRLNWLTHLNYTYPALNVTMPNNEQFDKLYIWGVHHPGTDRDQIFLYAQSSGRITVSTKRSQQAVIPNIGSRPRIRDIPSRISIYWTIVKPGDILLINSTGNLIAPRGYFKIRNGKS
>A/Valparaiso/54802/2017|Original|EPI1049137|2017-07-15
TLEFNNESFNWTGVTQNGTSSACIRGSSSSFFSRLNWLTHLNYTYPALNVTMLNKEQFDKLYIWGVHHPGTDKDQIFLYAQPSGRITVSTKRSQQAVIPNIGSRPRIRDIPSRISIYWTIVKPGDILLINSTGNLIAPRGYFKIRNGKS
>A/Nova_Scotia/RV2235/2017|P1|EPI1049888|2017-04-12
TLEFKNESFNWTGVTQNGTSSACIRRSSSSFFSRLNWLTHLNYTYPALNVTMPNKEQFDKLYIWGVHHPGTDKDQIFLYARSSGRITVSTKRSQQSVIPNIGSRPRIRDIPSRISIYWTIVKPGDILLINSTGNLIAPRGYFKIRSGKS
>A/SAPPORO/46/2017|MDCK_2_+SIAT1|EPI1057864|2017-07-05
TLEFKNESFNWTGVTQNGKSSACIRGSSSSFFSRLNWLTHLNYTYPALNVTMPNKEQFDKLYIWGVHHPGTDKDQIFLYAQSSGRITVSTKRSQQAVIPNIGSRPRIRDIPSRISIYWTIVKPGDILLINSTGNLIAPRGYFKMRSGKS
>A/Wellington/45/2017|MDCKX,SIAT1|EPI1058826|2017-07-18
TLEFKYESFNWTGVTQNGTSSACIRGSSSSFFSRLNWLTHLNYKYPALNVTMPNKEQFDKLYIWGVHHPGTDKDQNFLYAQSSGRITVSTKRSQQAVIPNIGSRPRIRDIPSRISIYWTIVKPGDILLINSTGNLIAPRGYFKIRSGKS
>A/South_Africa/R05624/2017|MDCK1/SIAT1|EPI1060934|2017-07-01
TLEFKNESFNWTGVTQNGTSSACIRRSKSSFFSRLNWLTHLNYTYPALNVTMPNNEQFDKLYIWGVHHPGTDKDQIFLYAQSSGRITVSTKRSQQAVIPNIGSRPRIRDIPSRISIYWTVVKPGDILLINSTGNLIAPRGYFKIRSGKS
>A/South_Africa/R05074/2017|MDCK1/SIAT1|EPI1060922|2017-06-23
TLEFKNESFNWTGVTQNGTSSACIRRYSSSFFSRLNWLTHLNYTYPALNVTMPNKEQFDKLYIWGVHHPGTDKDQIFLYAQSSGRITVSTKRSQQAVIPNIGSRPRIRDIPSRISIYWTIVKPGDILLINSTGNLIAPRGYFKIRSGKS
>A/South_Africa/R04468/2017|MDCK1/SIAT1|EPI1060914|2017-06-13
TLEFKNESFNWTGVTQNGKSSACIRRSSSSFFSRLNWLTHLNYAYPALNVTMPNKEQFDKLYIWGVHHPGTDKDQIFLYAKSSGRITVSTKRSQQAVIPNIGSRPRIRDIPSRISIYWTIVKPGDILLINSTGNLIAPRGYFKIRSGKS
>A/South_Africa/R06243/2017|MDCK1,SIAT1|EPI1058661|2017-07-07
TLEFKNESFNWTGVTQNGKSSACIRRSSSSFFSKLNWLTHLNYTYPALNVTMPNKEQFDKLYIWGVHHPGTDKDQIFLYAKSSGRITVSTKRSQQAVIPNIGSRPRIRDIPSRISIYWTIVKPGDILLINSTGNLIAPRGYFKIRSGKS
>A/Brisbane/1026/2017|SIAT1|EPI1060695|2017-08-07
TLEFKNESFNWTGVTQNGKSSACIRRSKSSFFSKLNWLTHLNYTYPALNVTMPNNEQFDKLYIWGVHHPGTDKDQIFLYAQSSGRITVSTKRSQQAVIPNIGSRPRIRDIPSRISIYWTIVKPGDIILINSTGNLIAPRGYFKIQSGKS
>A/Sydney/1093/2017|SIAT1|EPI1060292|2017-08-03
TLEFNNESFNWTGVTQNGTSSACIRGSRSSFFSRLNWLTHLNYTYPALNVTVPNKEQFDKLYIWGVHHPGTDKDQTFLYAHSSGRITVSTKRSQQAVIPNIGSRPRIRDIPSRISIYWTIVKPGDILLINSTGNLIAPRGYFKIRSGKS
>A/Sydney/1085/2017|SIAT1|EPI1060286|2017-07-31
TLEFNNESFNWTGVKQNGTSSACIRKSSSSFFSRLNWLTHLNYTYSALNVTMPNNEQFDKLYIWGVHHPGTDKDQIFLYAKSSGRITVSTKRSQQAVIPNIGSRPRIRDIPSRISIYWTIVKPGDILLINSTGNLIAPRGYFKIQSGKS
>A/Sydney/1081/2017|SIAT1|EPI1060283|2017-08-07
TLEFKNESFNWTGVTQNGTSSACIRRSKSSFFSRLNWLTHLNYTYPALNVTMPNNEQFDKLYIWGVHHPGTDKDQIFLYAQSPGRITVSTKRSQQAVIPNIGYRPRIRDIPSRISIYWTIVKQGDILLINSTGNLIAPRGYFKIRNGKS
>A/Sydney/1034/2017|SIAT1|EPI1058685|2017-07-18
TLEFNNESFNWTGVTQNGTSSACIRESRSSFFSRLNWLTHLNYTYPALNVTMPNKEQFDKLYIWGVHHPGTDKDQTFLYAHSSGRITVSTKRSQQAVIPNIGSRPRIRDIPSRISIYWTIVKPGDILLINSTGNLIAPRGYFKIRSGKS
>A/Colombia/5121/2017|Original|EPI1058277|2017-07-21
TLEFKNESFNWTGVTQNGTSSACIRRSSSSFFSRLNWLTHLNYTYPALNVTMPNKEQFDKLYIWGVHHPGTDKDQIFLYARSSGRITVSTKRSQQAVIPNIGSRPRIRDIPSRISIYWTIVKPGDILLINSTGNLIAPRGYFKIRSGES
>A/Townsville/13/2017|MDCK3,SIAT1|EPI1060424|2017-07-19
TLEFKNESFNWTGVTQNGKSSACIRRSKSSFFSKLNWLTHLNYTYPALNVTMPNNEQFDKLYIWGVHHPGTDKDQTFLYAQSSGRITVSTKRSQQAVIPNIGSRPRIRDIPSRISIYWTIVKPGDILLINSTGNLIAPRGYFKIQSGKS
>A/Brisbane/116/2017|MDCK1,SIAT1|EPI1060406|2017-07-27
TLEFNNESFNWTGVTQNGTSSACIRGSRSSFFSRLNWLTHLNYRYPALNVTMPNKEQFDKLYIWGVHHPGTDKDQTFLYAHSSGRITVSTKRSQQAVIPNIGSRPRIRDIPSRISIYWTIVKPGDLLLINSTGNLIAPRGYFKIRSGKS
>A/Victoria/572/2017|SIAT1|EPI1060710|2017-07-18
TLEFNNESFNWTGVTQNGTSSACIRGSRSSFFNRLNWLTHLNYTYPALNVTMPNKEQFDKLYIWGVHHPGTDKDQTFLYAHSSGRITVSTKRSQQAVIPNIGSRPRIRDIPSRISIYWTIVKPGDILLINSTGNLIAPRGYFKIRSGKS
>A/Victoria/582/2017|SIAT1|EPI1060662|2017-07-21
TLEFKNESFNWTGVTQNGTSSACIRRSSSSFFSRLNWLTHLNYTYPALNVTMPNKEQFDKLYIWGVHHPGTDKDQTFLYAQSSGRITVSTKRSQQAVTPNIGSRPRIRDIPSRISIYWTIVKPGDILLINSTGNLIAPRGYFKIRSGKS
>A/Victoria/548/2017|SIAT1|EPI1060632|2017-07-14
TLEFKNESFNWTGVTQNGKSSACIRGSSSSFFSRLNWLTHLNYTYPALNVTMPNKEQFDKLYIWGVHHPGTDKDQIFLYAQSSGRITVSTKRSQQAVVPNIGYRPRIRDIPSRISIYWTIVKPGDILLINSTGNLIAPRGYFKIRSGKS
>A/Victoria/561/2017|SIAT1|EPI1060617|2017-07-14
TLEFNNESFNWTGITQNGTSSACIRGSHSSFFSRLNWLTHLNYTYPALNVTMPNKEQFDKLYIWGVHHPGTDKDQTFLYAHSSGRITVSTKRSQQAVIPNIGSRPRIRDIPSRISIYWTIVKPGDILLINSTGNLIAPRGYFKIRSGKS
>A/Victoria/632/2017|SIAT1|EPI1060353|2017-08-06
TLEFNNESFNWTGVTQNGTSSACIRGSRSSFFSRLNWLTHLNYTYPALNETMPNKEQFDKLYIWGVHHPGTDKDQTFLYAHSSGRITVSTKRSQQAVIPNIGSRPRIRDIPSRISIYWTIVKPGDILLINSTGNLIAPRGYFKIRSGKS
>A/Victoria/49/2017|SIAT1|EPI1058769|2017-07-18
TLEFKNESFNWTGVTQNGTSSACIRRSGSSFFSRLNWLTHLNYTYPALNVTMPNKEQFDKLYIWGVHHPGTDKDQIFLYAQSSGRITVSTKRSQQAVIPNIGSRPRIRDIPSRISIYWTIVKPGDILLINSTGNLIAPRGYFKIRSGKS
>A/Victoria/27/2017|SIAT1|EPI1058754|2017-07-03
TLEFKNESFNWTGVTQNGKSSACIRRSSSSFFSRLNWLTHLNYTYPALNVTMPNKEQFDKLYIWGVHHPGTDKDQIFLYARSSGRITVSTQRSQQAVIPNIGSRPRIRDIPSRISIYWTIVKPGDILLINSTGNLIAPRGYFKIRSGKS
>A/Hong_Kong/3854/2017|cs|EPI1060884|2017-07-21
TLEFKNESFNWTGVTQNGTSSACIRRSKSSFFSRLNWLTHLNYTYPALNVTMPNNEQFDKLYIWGVHHPGTDKDQIFLYAQPSGRITVSTKRIQQAVIPNIGYRPRIRDIPSRISIYWTIVKPGDILLINSTGNLIAPRGYFKIQSGKS
>A/Argentina/2075/2017|S1|EPI1058093|2017-07-11
TLEFNNESFNWTGVKQNGTSSACIRKSSSSFFSRLNWLTHLNYKYPALNVTMPNNEQFDKLYIWGVHHPGTDKDQIFLYAQSSGRITVSTKRSQQAVIPNIGSRPRIRDTPSRISIYWTIVKPGDILLINSTGNLIAPRGYFKIQSGKS
>A/Guangxi-Jiangzhou/1518/2017|C2+C1|EPI1062964|2017-06-20
TLEFNNESFNWTGVKQNGTSSACIRKSSSSFFSRLNWLTHLNYTYPALNVTMPNNEQFDKLYIWGVHHPGTDKDQIFLYAQSSGRITVSTRRSQQAVIPNIGSRPRIRDIPSRISIYWTIVKPGDILLINSTGNLIAPRGYFKIQSGKS
>A/Fujian-Licheng/1354/2017|C2+S1|EPI1062943|2017-05-02
TLEFNNESFNWTGVKQNGTSSACKRKSSSSFFSRLNWLTHLNYKYPALNVTMPNNEQFDKLYIWGVHHPGTDKDQIFLYAQSSGRITVSTKRSQQAVIPNIGSRPRIRDIPSRISIYWTIVKPGDILLINSTGNLIAPRGYFKIQSGKS
>A/Anhui-Xiangshan/1381/2017|C1+S1|EPI1062910|2017-05-08
TLEFNNENFNWAGVTQNGTSSSCIRGSNSSFFSRLNWLTHLNSKYPALNVTMPNNEQFDKLYIWGVHHPGTDKDQTFLYAQSSGRITVSTKRSQQAVIPNIGSRPRIRDIPSRISIYWTIVKPGDILLINSTGNLIAPRGYFKIRSGKS
>A/Qinghai-Gangcha/1235/2017|C2+S1|EPI1062904|2017-05-15
TLEFNNESFNWTGVKQNGTSSACIRKSSSSFFSRLNWLTHLNYKYPALNVTMPNNEQFDKLYIWGVHHPGTDKDQLSLYAQSSGRITVSTKRSQQAVIPNIGSRPRIRDIPSRISIYWTIVKPGDILLINSTGNLIAPRGYFKIQSGKS
>A/Fujian-Fengze/1491/2017|C2|EPI1062727|2017-06-14
TLEFNNESFNWTGVTQNGTSSACIRRSSSSFFSRLNWLTHLNYKYPALNVTMPNNEQFDKLYIWGVHHPGTDKDQIFLYAQSSGRITVSTKRSQQAVIPNIGSRPRIRDIPSRISIYWTIVKPGDILLINSTGNLIAPRGYFKIRSGKS
>A/Guangdong-Pengjiang/1707/2017|C2|EPI1062682|2017-07-26
TLEFKNESFNWTGVTQNGNSSACIRRSSSSFFSRLNWLTHLNYKYPALNVTMPNKEQFDKLYIWGVHHPGTDKDQIFLYAQSSGRITVSTKRSQQAVIPNIGSRPRIRDIPSRISIYWTIVKPGDILLINSTGNLIAPRGYFKIRSGKS
>A/Guangdong-Huicheng/1557/2017|C3|EPI1062679|2017-07-12
TLEFNNESFNWTGVTQNGTSSACIRRSNNSFFSRLNWLTHLNFKYPALNVTMPNNEQFDKLYIWGVHHPGTDKDQIFLYAQSSGRITVSTKRSQQAVIPNIGSRLRIRNIPSRISIYWTIVKPGDILLINSTGNLIAPRGYFKIRSGKS
>A/Shanghai-Jiading/1555/2017|C2|EPI1062637|2017-07-11
TLEFKNESFNWTGVTQNGTSSACIRGSSSSFFSKLNWLTHLNYKYPALNVTMPNKEQFDKLYIWGVHHPGTDKDQIFLYAQSSGRITVSTKRSQQAVIPNIGSRPRIRDIPSRISIYWTIVKPGDILLINSTGNLIAPRGYFKIRSGKS
>A/Shanghai-Fengxian/1618/2017|C2|EPI1062634|2017-07-10
TLEFNNESFNWIGVKQNGTSSACIRKSSSSFFSRLNWLTHLNYKYPALNVTMPNNEQFDKLYIWGVHHPGTDKDQIFLYAQSSGRITVSTKRSQQAVIPNIGSRPRIRDIPSRISIYWTIVKPGDILLINSTGNLIAPRGYFKIQSGKS
>A/Yunnan-Hongta/1728/2017|C1|EPI1062631|2017-07-24
TLEFKNESFNWTGVTQNGTSSACIRGSSSSFFSRLNWLTHLNYTYPALNVTMPNKEQFDKLYIWGVHHPGTDKDQIFLYAQSSGRITVSTKRSQQAVIPNIGSRPRIRDIPSRISIYWTIVKPGDILLINSTGNLIAPRGYFKIRNGKS
>A/Fujian-Pinghe/313/2017|C1|EPI1062619|2017-07-14
TLEFKNESFNWTGVTQNGKSSACIRGSKSSFFSKLNWLTHLNYTYPALNVTMPNNEQFDKLYIWGVHHPGTDKDQIFLYAQSSGRITVSTKRSQQAVIPNIGSRPRIRDIPSRISIYWTIVKPGDILLINSTGNLIAPRGYFKIQSGKS
>A/Guangdong-Lechang/33/2017|C2|EPI1062580|2017-07-08
TLEFNNESFNWTGVKQNGTSSACIRKSSSSFFSRLNWLTHLNYTYPALNVTMPNNEQFDKLYIWGVHHPGSDKDQIFLYAQSSGRITVSTKRSQQAVIPNIGSRPRIRDIPSRISIYWTIVKPGDILLINSTGNLIAPRGYFKIQSGKS
>A/Guangdong-Qingcheng/1608/2017|C3|EPI1062574|2017-07-11
TLEFNNESFNWTGVKQNGTSSACMRKSSSSFFSRLNWLTHLNYKYPALNVTMPNKEQFDKLYIWGVHHPGTDKDQIFLYAQSSGRITVSTKRSQQAVIPNIGSRPRIRDIPSRISIYWTIVKPGDILLINSTGNLIAPRGYFKIQSGKS
>A/Sichuan-Gaoxin/1586/2017|C2|EPI1062568|2017-07-17
TLEFNNESFNWTGVTQNGTSSACIRGSRSSFFSRLNWLTHLNYAYPALNVTMPNKEQFDKLYIWGVHHPGTDKDQTFLYAHSSGRITVSTKRSQQAVIPNIGSRPRIRDIPSRISIYWTIVKPGDILLINSTGNLIAPRGYFKIRSGKS
>A/Shanghai-Pudongxin/11115/2017|C2|EPI1062562|2017-07-04
TLEFKNESFNWTGVTQNGNSSACIRRSSSSFFSRLNWLTHLNYTYPALNVTMPNKEQFDKLYIWGVHHPGTDKDQIFLYAQSSGRITVSTKRSQQAVIPNIGSRLRIRDIPSRISIYWTIVKPGDILLINSTGNLIAPRGYFKIRSGKS
>A/Guangxi-Longan/1539/2017|C2|EPI1062538|2017-07-04
TLEFNNESFNWTGVKQNGTSSACIRKSSSSFFSRLNWLTHLNYTYPALNVTMPNNGQFDKLYIWGVHHPGTDKDQIFLYAQSSGRITVSTKRSQQAVIPNIGSRPRIRDIPSRISIYWTIVKPGDVLLINSTGNLIAPRGYFKIQSGKS
>A/Fujian-Fengze/1507/2017|C2+S1|EPI1062490|2017-06-21
TLEFNNERFNWTGVTQNGTSSACIRRSSSSFFSRLNWLTHLSYTYPALNVTMPNNEQFDKLYIWGVHHPGTDKDQIFLYAQSSGRITVSTKRSQQAVIPNIGSRPRIRDIPSRISIYWTIVKPGDILLINSTGNLIAPRGYFKIRSGKS
>A/Jiangsu-Sucheng/1513/2017|C2+S1|EPI1062487|2017-06-28
TLEFNNESFNWAGVTQNGTSSSCIRGSNSSFFSRLNWLTHLNSKYPALNVTMPNNEQFDKLYIWGVHHPRTDKDQIFLYAQSSGRITVSTKRSQQAVIPNIGSRPRIRDIPSRISIYWTIVKPGDILLISSTGNLIAPRGYFKIRSGKS
>A/Shanghai-Minxing/1482/2017|C2+S1|EPI1062484|2017-06-18
TLEFNNESFNWTGVTQNGTSSACIRRSNNSFFSRLNWLTHLNFKYPALNVTMPNNEQFDKLYIWGVHHPGTDKDQIFLYAQSSGRITVSTKRSQQAVIPNIGSRPRIRNIPSRISIYWTIVKPGDILLINSTGNLIAPRGYFKIRSGKS
>A/Shanghai-Jinshan/1514/2017|C3+S1|EPI1062481|2017-06-28
TLEFNNESFNWTGVKQNGTSSACIRKSSSSFFSRLNWLTHLNYKYPALNVTMPNNEQFDKLYIWGVHHPGTDKDQISLYAQSSGRITVSTKRSQQAVIPNIGSRPRIRDIPSRISIYWTIVKPGDILLINSTGNLIAPRGYFKIRSGKS
>A/Guangdong-Maonan/1520/2017|C2+S1|EPI1062424|2017-06-21
TLEFNNESFNWAGVTQNGTSSSCIRGSNSSFFSRLNWLTHLNYKYPALNVTMPNNEQFDKLYIWGVHHPGTDKDQIFLYAQSSGRITVSTKRSQQAVIPNIGSRPRIRDIPSRISIYWTIVKPGDILLINSTGNLIAPRGYFKIRSGKS
>A/Guangdong-Chancheng/1618/2017|C2+S1|EPI1062421|2017-08-01
TLEFKNESFNWTGVTQNGTSSACIRGSSSSFFSRLNWLTHLNYAYPALNVTMPNKEQFDKLYIWGVHHPGTDKDQIFLYAQSSGRITVSTKRSQQAVIPNIGSRLRIRDIPSRISIYWTIVKPGDILLINSTGNLIAPRGYFKIRSGKS
>A/Hubei-Dongbao/1631/2017|C1+S1|EPI1062412|2017-08-07
TLEFKNESFNWTGVTQNGKSSACIRRSKSSFFSKLNWLTHLNYTYPALNVTMPNNEQFDKLYIWGVHHPGTDKDQIFLYAQSSGRITVSTKRSQQAVIPNIGSRPRIRDIPSRISIYWTIVKPGDILLINSTGNLIAPRGYFKIQNGKS
>A/Sichuan-Chuanshan/11005/2017|C1+S1|EPI1062397|2017-06-28
TLEFNNESFNWTGVKQNGTSSACIRKSSSSFFSRLNWLTHLKYTYPALNVTMPNNEQFDKLYIWGVHHPGSDKDQIFLYAQSSGRITVSTKRSQQAVIPNIGSRPKIRDIPSRISIYWTIVKPGDILLINSTGNLIAPRGYFKIQSGKS
>A/MIYAZAKI/89/2017|MDCK_2_+SIAT1|EPI1057808|2017-05-02
TLEFKNESFNWTGVTQNGTSSACIRGSSSSFFSRLNWLTHLNYTYPALNVTMPNKEQFDKLYIWGVHHPGTDKDQISLYAQSSGRITVSTKRSQQAVIPNIGSRPRIRDIPSRVSIYWTIVKPGDILLINSTGNLIAPRGYFKIRSGKS
>A/Ohio/37/2017|Original|EPI1060067|2017-08-23
TLEFKDESFNWTGVTQNGTSSACMRRSKSSFFSRLNWLTHLNYTYPALNVTMPNNEQFDKLYIWGVHHPGTDKDQIFLYAQSSGRITVSTKRSQQAVIPNIGSRPRIRDIPSRISIYWTIVKPGDILLINSTGNLIAPRGYFKIRNGKS
>A/Alberta/RV2247/2017|P1|EPI1064585|2017-07-18
TLEFNNENFNWTGVKQNGTSSACIRKSSSSFFSRLNWLTHLNHTYPALNVTMPNNGQFDKLYIWGVHHPGTDKDQIFLYAQSSGRITVSTKRSQQAVIPNIGSRPRIRDIPSRISIYWTIVKPGDILLINSTGNLIAPRGYFKIQSGKS
>A/Victoria/2087/2017|SIAT1|EPI1060485|2017-08-05
TLEFKYESFNWTGVTQNGTSSACIRRSSSSFFSRLNWLTHLNYTYPALNVTMPNKEQFDKLYIWGVHHPGTDKDQNFLYAQSSGRITVSTKRSQQAVIPNIGSRPRIRDIPSRISIYWTIVKPGDILLINSTGNLIAPRGYFKIRSGKS
>A/Chaco/62780/2017|Original|EPI1059727|2017-04-07
TLEFNNESFNWTGVKQNGTSSACIRKSSSSFFSRLNWLTHLNYTYPALNVTMPNNEQFDKLYIWGVHHPGTDKDQIFLYAQSSGRITVSTKRSQQAVIPNIGSRPRIRDIPSRISIYWTIVKPGDILLINSTGNLIAPRGYFKIQSAKS
>A/Neuquen/26102/2017|Original|EPI1059716|2017-06-19
TLEFNNESFNWTGVKQNGTSSACKRKSSSSFFSRLNWLTHLNYTYPALNVTMPNNEQFDKLYIWGVHHPGTDKDQIFLYAQSSGRITVSTKRSQQAVIPNIGSRPRIRDIPSRISIYWTIVKPGDILLINSTGNLIAPRGYFKIQSGKS
>A/BuenosAires/425/2017|Original|EPI1059712|2017-01-01
TLEFKDESFNWTGVTQNGTSSACIRRSKSSFFSRLNWLTHLNYTYPALNVTMPNNEQFDKLYIWGVHHPGTDKDQIFLYAQSSGRITVSTKRSQQAVIPNIGSRPRIRDIPSRISIYWTIVKPGDILLINSTGNLIAPRGYFKVRNGKS
>A/Tucuman/I626/2017|Original|EPI1059698|2017-05-26
TLEFKNESFNWAGVTQNGKSSACIRRSSSSFFSRLNWLTHLNYTYPALNVTMPNKEQFDKLYIWGVHHPGTDKDQIFLYAKSSGRITVSTKRSQQAVIPNIGSRPRIRDIPSRISIYWTIVKPGDILLINSTGNLIAPRGYFKIRSGKS
>A/Bangladesh/602005/2017|Original|EPI1058181|2017-06-11
TLEFNNESFNWTGVTQNGTSSACIRGSRSSFFSRLNWLTHLNYIYPALNVTMPNKEQFDKLYIWGVHHPGTDKDQTFLYAHSSGRITVSTKRSQQAVIPNIGSRPRIRDIPSRISIYWTIVKPGDLLLINSTGNLIAPRGYFKIRSGKS
>A/Wyoming/5870/2017|passage_details:_PMK1|EPI1075480|2017-01-18
TLEFNNESFNWTGVKQNGASSACIRKSSSSFFSRLNWLTHLNYTYPALNVTMPNNEQFDKLYIWGVHHPGTDKDQIFLYAQSPGRITVSTKRSQQAVIPNIGSRPRIRDIPSRISIYWTIVKPGDILLINSTGNLIAPRGYFKIQSGKS
>A/South_Dakota/6016/2017|passage_details:_PMK1|EPI1075456|2017-02-02
TLEFKNESFNWTGVTQNGTSSACIRRSKSSFFSRLNWLTHLNYTYPALNVTMPNNEQFDKLYIWGVHHPGTEKDQIFLYAQSSGRITVSTKRSQQAVIPNIGSRPRIRDIPSRISIYWTIVKPGDILLINSTGNLIAPRGYFKIRSGKS
>A/Oklahoma/6013/2017|passage_details:_PMK1|EPI1075453|2017-02-14
TLEFKDESFNWTGVTQNGTSSACTRRSKSSFFSRLNWLTHLNYTYPALNVTMPNNEQFDKLYIWGVHHPGTDKDQIFLYAQSSGRITVSTKRSQQAVIPNIGSRPRIRDIPSRISIYWTIVKPGDILLINSTGNLIAPRGYFKIRNGKS
>A/Oklahoma/6009/2017|passage_details:_PMK1|EPI1075449|2017-02-01
TLEFKNESFNWTGVTQNGTSSACMRRSSSSFFSRLNWLTHLNYTYPALNVTMPNKEQFDKLYIWGVHHPGTDKDQIFLYAQSSGRITVSTKRSQQAVVPNIGSRPRIRDIPSRISIYWTIVKPGDILLINSTGNLIAPRGYFKIRSGKS
>A/New_Jersey/5997/2017|passage_details:_PMK1|EPI1075437|2017-02-07
TLEFNNESFNWAGVTQNGTSSSCIRGSKSSFFSRLNWLTHLNSKYPALNVTMPNNEQFDKLYIWGVHHPGTDKDQISLYAQSSGRITVSTKRSQQAVIPNIRFRPRIRDIPSRISIYWTIVKPGDILLINSTGNLIAPRGYFKIRSGKS
>A/Nevada/5996/2017|passage_details:_PMK1|EPI1075436|2017-02-04
TLEFNNESFNWAGVTQNGTSSSCIRGSNSSFFSRLNWLTHLNSKYPALNVTMPNNEQFDKLYIWGVHHPGTDKDQIFLYAKPSGRITVSTKRSQQAVTPNIGSRPRIRDIPSRISIYWTIVKPGDILLINSTGNLIAPRGYFKIRSGKS
>A/Maryland/5991/2017|passage_details:_PMK1|EPI1075431|2017-02-14
TLEFNNESFNWTGVKQNGTSSACIRKSSSSFFSRLNWLTHLNYTYPALNVTMPNNEQFDKLYIWGIHHPGTDKDQISLYAQSSGRITVSTKRSQQAVIPNIGSRPRIRDIPSRISIYWTIVKPGDILLINSTGNLIAPRGYFKIQSGKS
>A/Japan/5983/2017|passage_details:_PMK1|EPI1075423|2017-02-10
TLEFNNESFNWTGVTQNGTSSACIRKSSSSFFSRLNWLTHLNYTYPALNVTMPNKEQFDKLYIWGVHHPGTDKDQISLYAQSSGRITVSTKRSQQAVIPNIGSRPRIRDIPSRISIYWTIVKPGDILLINSTGNLIAPRGYFKIRSGKS
>A/Georgia/5978/2017|passage_details:_PMK1|EPI1075418|2017-02-08
TLEFNNESFNWAGVTQNGTSSSCIRGSNSSFFSRLNWLTHLNSKYPALNVTMPNNEQFDKLYIWGVHHPGTDKDQIFLYSQPSGRITVSTKRSQQAVIPNIGSRPRIRDIPSRISIYWTIVKPGDILLINSTGNLIAPRGYFKIRSGKS
>A/Utah/5963/2017|passage_details:_PMK1|EPI1075403|2017-02-06
TLEFKNESFNWTGVTQNGKSSACIRRSSSSFFSRLNWLTHLNYTYPALNVTMPNKEQFDKLYIWGVHHPGTDKDQIFLYAQSSGRITVSTKRSQQAVIPNIGSRPRIRDIPSRISIYWTIVKPGDILLISSTGNLIAPRGYFKIRSGKS
>A/New_Mexico/6057/2017|passage_details:_PMK1|EPI1075271|2017-02-09
TLEFKNESFNWTGVTQNGTSSACIRRSSSSFFSRLNWLTHLNYTYPALNVTMPNKEQFDKLYIWGVHHPGTDKDQISLYAQSSGRITVSTKRSQQAVIPNIGSRPRIRDIPSRISIYWTIVKPGDILLISSTGNLIAPRGYFKIRSGKS
>A/Mississippi/6054/2017|passage_details:_PMK1|EPI1075268|2017-02-06
TLEFNNESFNWAGVTQNGTSSSCIRGSKNSFFSRLNWLTHLNSKYPALNVTMPNNEQFDKLYIWGVHHPGTDKDQISLYAQPSGRITVSTKRSQQAVIPNIGSRPRIRDIPSRISIYWTIVKPGDILLINSTGNLIAPRGYFKIQRGKS
>A/Mississippi/6050/2017|passage_details:_PMK1|EPI1075264|2017-02-02
TLEFNNESFNWAGVTQNGTSSSCIRGSKNSFFSRLNWLTHLNSKYPALNVTMPNNEQFDKLYIWGVHHPGTDKDQISLYAQPSGRITVSTKRSQQAVIPNIGSRPRIRDIPSRISIYWTIVKPGDILLINSTGNLIAPRGYFKIQSGKS
>A/Utah/6024/2017|passage_details:_PMK1|EPI1075238|2017-02-02
TLEFKNESFNWTGVTQNGTSSACIRRSSSSFFSRLNWLTHLNYTYPALNVTMPNKEQFDKLYIWGVHHPGTDKDQIFLYAQSSGRITVSTKRSQQAVIPNIGSRPRIRDIPSRISIYWTIVKPGDILLISSTGNLIAPRGYFKIRSGKS
>A/Ohio/6141/2017|passage_details:_PMK1|EPI1075225|2017-02-22
TLEFKNESFNWTGVTQNGTSSACMRRSSNSFFSRLNWLTHLNYTYPALNVTMPNKEQFDKLYIWGVHHPGTDKDQISLYAQSSGRITVSTKRSQQAVIPNIGSRPRIRDIPSRISIYWTIVKPGDILLINSTGNLIAPRGYFKIRSGKS
>A/Maryland/6116/2017|passage_details:_PMK1|EPI1075200|2017-02-23
TLEFNNESFNWAGVTQNGTSSSCIRGSKSSFFSRLNWLTHLNSKYPALNVTMPNNEQFDKLYIWGVHHPGTDKDQISLYAQSSGRITVSTKRSQQTVIPNIGSRPRIRDIPSRISIYWTIVKPGDILLINSTGNLIAPRGYFKIRSGKS
>A/Georgia/6103/2017|passage_details:_PMK1|EPI1075187|2017-02-21
TLEFNNESFNWTGVKQNGTSSACIRKSSSSFFSRLNWLTHLNYTYPALNVTMPNNEQFDKLYIWGVHHPGTDKDQIYLYAQSSGRITVSTKRSQQAVIPNIGSRPRIRDIPSRISIYWTIVKPGDILLINSTGNLIAPRGYFKIQSGKS
>A/Alabama/6084/2017|passage_details:_PMK1|EPI1075168|2017-02-27
TLEFKNESFNWTGVTQNGTSSACIRRSSSSFFSRLNWLTHLNYTYPALNVTMPNKEQFDKLYIWGVHHPGTDKDQIFLYARSSGRITVSTKRSQQAVIPNIGSRPRIRDIPSRISIYWTIVKPGDILLINSTGNLIAPRGYFKIRGGKS
>A/Washington/6188/2017|passage_details:_PMK1|EPI1075114|2017-02-17
TLEFNNESFNWAGVTQNGTSSSCIRGSNSSFFSRLNWLTHLNFKYPALNVTMPNNEQFDKLYIWGVHHPGTDKDQIFLYAKPSGRITVSTKRSQQAVIPNIGSRPRIRDIPSRISIYWTIVKPGDILLINSTGNLIAPRGYFKIRSGKS
>A/Virginia/6184/2017|passage_details:_PMK1|EPI1075110|2017-03-03
TLEFNNESFNWAGVTQNGTSSSCIRGSKSSFFSRLNWLTHLNSKYPALNVTMPNNEQFDKLYIWGVHHPGTDKDQISLYAQSSGRITVSTKRSQQAVIPSIGSRPRIRDIPSRISIYWTIVKPGDILLINSTGNLIAPRGYFKIRSGKS
>A/Texas/6167/2017|passage_details:_PMK1|EPI1075093|2017-02-14
TLEFNNESFNWTGVTQNGTSSACIRGSSSSFFSRLNWLTHLNYKYPALNVTMPNKEQFDKLYIWGVHHPGTDKDQIFLYAQSSGRITVSTKGSQQAVIPNIGSRPRIRDIPSRISIYWTIVKPGDILLINSTGNLIAPRGYFKIRSGKS
>A/Texas/6162/2017|passage_details:_PMK1|EPI1075088|2017-02-22
TLEFKNESFNWTGVTQNGTSSACIRRSSSSFFSRLNWLTHLNYTYPALNVTMPNKEQFDKLYIWGVHHPGTDKDQIFLYARSSGRITVSTKRSQQAVIPNIGSRPRIRDIPSRISIYWTIVKPGDILLISSTGNLIAPRGYFKIRSGKS
>A/Mississippi/6282/2017|passage_details:_PMK1|EPI1075026|2017-03-07
TLEFNNESFNWTGVKQNGTSSACIRKSSGSFFSRLNWLTHLNYTYPALNVTMPNNEQFDKLYIWGVHHPGTDKDQIFLYAQSSGRITVSTKRSQQAVIPNIGSRPRIRDIPSRISIYWTIVKPGDILLINSTGNLIAPRGYFKIQNGKS
>A/Kansas/6278/2017|passage_details:_PMK1|EPI1075022|2017-03-07
TLEFKNESFNWTGVTQNGTSSACIRRSSSSFFSRLNWLTHLNYTYPALNVTMPNKEQFDKLYIWGVHHPGTDKDQISLYAQSSGRITVSTKRSQQAVIPNIGSRPRIRDIPSRISIYWTIVRPGDILLINSTGNLIAPRGYFKIRSGKS
>A/Florida/6275/2017|passage_details:_PMK1|EPI1075019|2017-03-17
TLEFKNESFNWTGVTQNGKSSACIRGSSSSFFSRLNWLTHLNYAYPALNVTMPNKEQFDKLYIWGVHHPGTDKDQIFLYAQSSGRITVSTKRSQQAVIPNIGSRPRIRDIPSRISIYWTIVKPGDILLINSTGNLIAPRGYFKIRSGKS
>A/Florida/6274/2017|passage_details:_PMK1|EPI1075018|2017-03-17
TLEFKNESFNWTGVTQNGTSSACIRKSSSSFFSRLNWLTHLNYTYPALNVTMPNKEQFDKLYIWGVHHPGTDKDQIFLYAQSSGRITVSTKRSQQAVTPNIGSRPRIRDIPSRISIYWTIVKPGDILLITSTGNLIAPRGYFKIRSGKS
>A/California/NHRC_SEA062/2017||EPI1073981|2017-04-11
TLEFKNESFNWTGVTQNGTSSACIRRSKSSFFSRLNWLTHLNYTYPALNVTMPNNEQFDKLYIWGVHHPGTDKDQIFLYAQSSGRITVSTKRSQQAVIPNIGSRPRIRDIPSRISIYWTIVKPGDILLINSTGNLIAPRGYFKIRSGKG
>A/California/NHRC_BRD41586N/2017||EPI1073975|2017-05-20
TLEFKEESFNWTGVTQNGTSSACIRRSKSSFFSRLNWLTHLNYTYPALNVTMPNNEQFDKLYIWGVHHPGTDKDQIFLYAQSSGRITVSTKRSQQAVIPNIGSRPRIRDIPSRISIYWTIVKSRDILLINSTGNLIAPRGYFKIRNGKS
>A/Kenya/013/2017||EPI1073222|2017-03-12
TLEFKNESFNWTGVTQNGTSSACTRRSSSSFFSRLNWLTHLNYTYPALNVTMPNKEQFDKLYIWGVHHPGTDKDQIFLYAQSSGRITVSTKRSQQAVIPNIGSRPRIRDIPSRISIYWGHIKPGDILLINSTGNLIAPRGYFKIRSGKS
>A/Kenya/010/2017||EPI1073220|2017-03-07
TLEFKNESFNWTGVTQNGTSSACIRRSSSSFFSRLNWLTHLNYTYPALNVTMPNKEQFDKLYIWGVHHPGTDKDQIFLYAQSSGRITVSTKRSQQAVIPNIGSRPRIRDIPSRISIYWTIVKSGDILLINSTGNLIAPRGYFKIRSGKS
>A/Kenya/001/2017||EPI1073209|2017-01-01
TLEFKDESFNWTGVTQNGTSSACIRRSKSSFFSRLNWLTHLNYTYPALNVTMPNNEQFDKLYIWGVHHPGTDKDQIFLYAQSSGRITVSTKRSQQAVIPNIGSRPRIRDIPSRISIYWTIVKPGGILLINSTGNLIAPRGYFKIRNGKS
>A/Shandong-Zhifu/148/2017|passage_details:_MDCK1|EPI1067706|2017-02-14
TLEFNNESFNWTGVKQNGTSSACIRKSSSSFFSRLNWLTHLNYKYPALNVTMPNNEQFDKLYIWGVHHPGTDKDQIFLYAQSSGRITVSTKRSQQAVIPNIGFRPRIRDIPSRISIYWTIVKPGDILLINSTGNLIAPRGYFKIQSGKS
>A/Shandong-Zhifu/164/2017|passage_details:_MDCK1|EPI1067698|2017-02-07
TLEFNNESFNWTGVKQNGTSSACIRKSSSSFFSRLNWLTHLTYTYPALNVTMPNNEQFDKLYIWGVHHPSTDKDQIFLYAQSSGRITVSTKRSQQAVIPNIGSRPRIRDIPSRISIYWTIVKPGDILLINSTGNLIAPRGYFKIQSGKS
>A/IWATE/65/2017|MDCK_1_+SIAT1|EPI1086408|2017-05-17
TLEFKNESFNWTGVTQNGTSSACIRRSSSSFFSRLNWLTHLNYTYPALNVTMPNKEQFDKLYIWGVHHPGTDKDQTFLYAQSSGRITVSTKRSQQSVIPNIGSRPRIRDIPSRISIYWTIVKPGDILLINSTGNLIAPRGYFKIRSGKS
>A/New_Zealand/1102/2017|SX|EPI1099754|2017-07-19
TLEFNNESFNWTGVTQNGTSSACIRGSRNSFFSRLNWLTHLNYTYPALNVTMPNKEQFDKLYIWGVHHPGTDKDQTFLYAHSSGRITVSTKRSQQAVIPNIGSRPRIRDIPSRISIYWTIVKPGDILLINSTGNLIAPRGYFKIRSGKS
>A/South_Africa/R7774/2017||EPI1080102|2017-07-27
TLEFKNESFNWTGVTQNGTSSACIRGSSSSFFSRLNWLTHLNYTYPALNVTMPNKEQFDKLYIWGVHHPGTDKDQIFLYAQSSGRITVSNKRSQQAVIPNIGSRPRIRDIPSRISIYWTIVKPGDILLINSTGNLIAPRGYFKIRSGKS
>A/South_Africa/R7739/2017||EPI1079945|2017-08-01
TLEFKNESFNWTGVTQNGTSSACMKGSSSSFFSRLNWLTHLNYTYPALNVTMPNKEQFDKLYIWGVHHPGTDKDQIFLYAQSSGRITVSTKRSQQAVIPNIGSRPRIRDIPSRISIYWTIVKPGDILLINSTGNLIAPRGYFKIRSGKS
>A/South_Africa/R7497/2017||EPI1079606|2017-07-28
TLEFKNESFNWTGVTQNGKSSACIRRSKSSFFSRLNWLTHLNYTYPALNVTMPNNEQFDKLYIWGVHHPGTDKDQIFLYAQSSGKITVSTKRSQQAVIPNIGSRPRIRDIPSRISIYWTVVKPGDILLINSTGNLIAPRGYFKIRSGKS
>A/South_Africa/R6242/2017||EPI1079031|2017-07-10
TLEFKDESFNWTGVTQNGTSSACIRRSKSSFFSRLNWLTHLNYTYPALNVTMPNNEQFDKLYIWGVHHPGTDKDQIFLYAKSSGRITVSTKRSQQAVIPNIGSRPRIRDIPSRISIYWTIVKPGDILLINSTGNLIAPRGYFKIRNGKS
>A/South_Africa/R06614/2017|MDCK1,SIAT1|EPI1084498|2017-07-14
TLEFKNESFNWTGITQNGTSSACIRGSSSSFFSRLNWLTHLNYTYPALNVTMPNKEQFDKLYIWGVHHPGTDKDQIFLYAQSSGRITVSTKRSQQAVIPNIGSRPRIRDIPSRISIYWTIVKPGDILLINSTGNLIAPRGYFKIRSGKS
>A/Brisbane/140/2017|MDCK1,_SIAT1|EPI1087569|2017-08-22
TLEFKNESFNWTGVTQNGKSSACIRGSSSSFFSRLNWLTHLNYKYPALNVTMPNKEQFDKLYIWGVHHPGTDKDQIFLYAQSSGRITVSTKRSQQAVIPNIGSRPRIRDIPSRISIYWTIVKPGDILLINSTGNLIAPRGYFKIQSGKS
>A/El_Salvador/605/2017|C1|EPI1078134|2017-06-14
TLEFKNESFNWTGVTQNGTSSACIRRSSSSFFSRLNWLTHLNYTYPALNVTMPNKEQFDKLYIWGVHHPGTDKDQIFLYAQSSGRITVSTKKSQQAVIPNIGSRPRIRDIPSRISIYWTIVKPGDILLINSTGNLIAPRGYFKIRSGKS
>A/El_Salvador/491/2017|C1|EPI1078054|2017-05-29
TLEFKNESFNWTGVTQNGTSSACIRRSSSSFFSRLNWLTHLNYTYPALNVTMPNKEQFDKLYIWGVHHPGTDKDQIFLYAQPSGRITVSTKRSQQAVIPNIGSRPRIRDIPSRISIYWTIVRPGDILLINSTGNLIAPRGYFKIQSGKS
>A/Singapore/GP1427/2017|clinical_specimen|EPI1087391|2017-06-21
TLGFKDESFNWTGVTQNGTSSACIRGSKSSFFSRLNWLTHLNYTYPALNVTMPNNEQFDKLYIWGVHHPGTDKDQTFLYARSSGRITVSTKRSQQAVIPNIGSRPRIRDIPSRISIYWTIVKPGDILLINSTGNLIAPRGYFKIRNGKS
>A/Singapore/TT1060/2017|clinical_specimen|EPI1087245|2017-06-14
TLEFKNESFNWAGVTQNGTSSACIRGSSSSFFSRLNWLTHLNYTYPALNVTMPNKEQFDKLYIWGVHHPGTDKDQIFLYAQSSGRITVSTKRSQQAVIPNIGSRPRIRDIPSRISIYWTIVKPGDILLINSTGNLIAPRGYFKIRSGKS
>A/Singapore/KK1096/2017|clinical_specimen|EPI1087141|2017-08-10
TLEFKNESFDWTGVTQNGKSSACIRGSSSSFFSRLNWLTHLNYTYPALNVTMPNKEQFDKLYIWGVHHPGTDKDQIFLYAQSSGRITVSTKRSQQAVIPNIGSRPRIRDIPSRISIYWTIVKPGDILLINSTGNLIAPRGYFKIRSGKS
>A/Singapore/GP1813/2017|clinical_specimen|EPI1087117|2017-08-04
TLEFENESFNWTGVTQNGTSSACIRGSSSSFFSRLNWLTHLNYTYPALNVTMPNKEQFDKLYIWGVHHPGTDKDQIFLYAQSSGRITVSTKRSQQAVIPNIGSRPRIRDIPSRISIYWTIVKPGDILLINSTGNLIAPRGYFKIRSGKS
>A/Singapore/TT1381/2017|clinical_specimen|EPI1087085|2017-08-04
TLEFKNESFNWTGVTQNGKSSACIRGSSSSFFSRLNWLTHLNYTYPALNVTMPNKEQFDKLYIWGVHHPGTDKDQIFLYAQSSGRITVSTQRSQQAVIPNIGSRPRIRDIPSRISIYWTIVKPGDILLINSTGNLIAPRGYFKIRSGKS
>A/Sydney/147/2017|MDCKX,_SIAT1|EPI1082787|2017-05-18
TLEFNNESFNWTGVTQNGTSSSCIRGSRSSFFSRLNWLTHLNYTYPALNVTMPNKEQFDKLYIWGVHHPGTDKDQTFLYAHSSGRITVSTKRSQQAVIPNIGSRPRIRDIPSRISIYWTIVKPGDILLINSTGNLIAPRGYFKIRSGKS
>A/KANAGAWA/IC1610/2017|E0_+5_(Am4Al1)|EPI1077131|2017-01-10
TLEFNNESFNWTGVKQNGTSSSCIRKSSSSFFSRLNWLTHLNYTYPALNVTMPNNEQFDKLYIWGVLHPGTDKDQIFMYAQSSGRITVSTKRSQQAVIPNIGSRPRIRGIHSRISIYWTIVKPGDILLINSTGNLIAPRGYFKIQSGKS
>A/Oman/5101/2017|Original|EPI1088180|2017-09-27
TLEFKNESFNWTGVTQNGKSSACIRGSSSSFFSRLNWLTHLNYTYPALNVTMPNKEQFDKLYIWGVHHPGTDKDQIFLYAQSSGRITVSTKRSQQAVNPNIGSRPRIRDIPSRISIYWTIVKPGDILLINSTGNLIAPRGYFKIRSGKS
>A/Argentina/13198/2017|Original|EPI1077440|2017-07-20
TLEFNNESFNWTGVKQNGTSSACKRKSSSSFFSRLNWLTHLNYTYPALNVTMPNNEQFDKLYIWGVHHPGTDKDQISLYAQSSGRITVSTKRSQQAVIPNIGSRPRIRDIPSRISIYWTIVKPGDILLINSTGNLIAPRGYFKIQSGKS
>A/Argentina/13121/2017|Original|EPI1077400|2017-07-10
TLEFNNESFNWTGVKQNGTSSACIRKSSSSFFSRLNWLTHLNYTYPALNVTMPNNEQFDKLYIWGVHHPGTDKDQIFLYAQSSGRITVSTKRSQQAVIPNIGSRPRIRDIPSRISIYWTIVEPGDILLINSTGNLIAPRGYFKIQSGKS
>A/Argentina/12878/2017|Original|EPI1077344|2017-06-15
TLEFNNESFNWTGVKQNGTSSACIRKSSSSFFSRLNWLTHLNYTYPALNVTMPNNEQFDKLYIWGVHHPGTDKDQLFLYAQSSGRITVSTKRSQQAVIPNIGSRPRIRDIPSRISIYWTIVKPGDILLINSTGNLIAPRGYFKIQSGKS
>A/Bolivia/0875/2017|Original|EPI1077256|2017-06-19
TLEFKDESFNWTGVTQNGTSSACIRRSKSSFFSRLNWLTHLNYTYPALNVTMPNNEQSDKLYIWGVHHPGTDKDQIFLYAQSSGRITVSTKRSQQAVIPNIGSRPRIRDIPSRISIYWTIVKPGDILLINSTGNLIAPRGYFKIRNGKS
>A/Bolivia/785/2017|Original|EPI1088092|2017-04-17
TLEFNNEGFNWNGVTQNGTSSACIRGSSSSFFSRLNWLTHLNYTYPALNVTMPNKEQFDKLYIWGVHHPGTDKDQIFLYAQSSGRITVSTKRSQQAVIPNIGSRPRIRDIPSRISIYWTIVKPGDILLINSTGNLIAPRGYFKIRSGKS
>A/North_Carolina/32/2017|S2|EPI1099668|2017-09-17
TLEFNNENFNWTGVKQNGTSSACIRKSSSSFFSRLNWLTHLNYTYPALNVTMPNNGQFDKLYIWGVHHPGTDKDQIFLYAQPSGRITVSTKRSQQAVIPNIGSRPRIRDIPSRISIYWTIVKPGDILLINSTGNLIAPRGYFKIQSGKS
>A/Goias/387153/2017|original_sample|EPI1091624|2017-09-15
TLEFKDESFNWTGVTQNGTSSSCIRRSKSSFFSRLNWLTHLNYTYPALNVTMPNNEQFDKLYIWGVHHPGTDKDQISLYAQSSGRITVSTKRSQQAVIPNIGSRPRIRDIPSRISIYWTIVKPGDILLINSTGNLIAPRGYFKIRNGKS
>A/Sao_Paulo/593870/2017|original_sample|EPI1091210|2017-08-29
TLEFKDESFNWTGVTQNGTSSACIRRSKSSFFSRLNWLTHLNYTYPALNVTMPNNEQFDKLYIWGVHHPGTDKDQIFLYAQSSGRITVSTKRSQQAVIPNIGSRPRIRDIPSRISIYWTIVKPGDILLINSTGNLIAPRGYFEIRNGKS
>A/TOKYO/17216/2017|MDCK_3_+SIAT1|EPI1086406|2017-07-13
TLEFKNESFNWTGVTQNGKSSACIRGSSSSFFSRLNWLTHLNYTYPALNVTMPNKEQFDKLYIWGVHHPGTDKDQIFLYAQSSGRITVSTKRSQQAIIPNIGSRPRIRDIPSRISIYWTIVKPGDILLINSTGNLIAPRGYFKIRSGKS
>A/NIIGATA/847/2017|CaCo-2_1_+SIAT1|EPI1086404|2017-09-05
TLEFKNERFNWTGVTQNGKSSACIRGSSSSFFSRLNWLTHLNYTYPALNVTMPNKEQFDKLYIWGVHHPGTDKDQIFLYAQSSGRITVSTKRSQQAVIPNIGSRPKIRDIPSRISIYWTIVKPGDILLINSTGNLIAPRGYFKIRSGKS
>A/OSAKA/178/2017|MDCK-SIAT1_2_+SIAT1|EPI1086422|2017-08-24
TLEFKNESFNWTGVTQNGKSSACIRRSKSSFFSRLNWLTHLNYTYPALNVTMPNNEQFDKLYIWGVHHPGTDKDQIFLYAQPSGRITVSTKRSQQAVIPNIGYRPRIRDIPSRISIYWTIVKPGDILLINSTGNLIAPRGYFKIQSGKS
>A/WAKAYAMA-C/100/2017|MDCK_2_+SIAT1|EPI1086426|2017-07-11
TLEFNNESFNWTGVKQNGTSSACTRKSSSSFFSRLNWLTHLNYTYPALNVTMPNNEQFDKLYIWGVHHPGTDKDQIFLYAQSSGRITVSTKRSQQTVIPNIGSRPRIRDIPSRISIYWTIVKPGDILLINSTGNLIAPRGYFKIQSGKS
>A/Maryland/84/2017|Original|EPI1099452|2017-10-08
TLEFKDESFNWTGVTQNGTSSACIRRSKSSFFSRLNWLTHLNYTYPALNVTMPNDEQFDKLYIWGVHHPGTDKDQIFLYAQSSGRITVSTKRSQQAVIPNIGSRPRIRDIPSRISIYWTIVKPGDILLINSTGNLIAPRGYFKIRNGKS
>A/Maryland/81/2017|Original|EPI1093766|2017-10-08
TLEFNNESFNWTGVKQNGTSSACIRKSSSSFFSRLNWLTHLNYTYPALNVTMPNNEQFDKLYIWGVHHPGTDKDQIFLYAQSSGRITVSTKRSQQAVIPNIGSRPRIRDIPSRISIYWTMVKPGDILLINSTGNLIAPRGYFKIQSGKS
>A/Texas/286/2017|S2|EPI1099556|2017-09-24
TLEFKNESFNWTGVTQNGKSSACIRRSSSSFFSRLNWLTHLNYTYPALNVTMPNKEQFDKLYIWGVHHPGTDKDQIFLYAQPSGRITVSTKRSQQAVIPNIGSRPRIRDIPSRISIYWTIVKPGDILLINSTGNLIAPRGYFKIQSGKS
>A/Georgia/11/2017|Original|EPI1085621|2017-07-24
TLEFKNESFNWTGVTQNGTSSACIRRSSSSFFSRLNWLTHLNYTYPALNVTMPNKEQFDKLYIWGVHHPGTDKDQIFLYAQSSGRITVSTKGSQQAVIPNIGSRPRIRDIPSRISIYWTIVKPGDILLINSTGNLIAPRGYFKIRSGKS
>A/Georgia/14/2017|Original|EPI1085597|2017-09-15
TLEFKDESFNWTGVTQNGKSSACIRRSSSSFFSRLNWLTHLNYTYPALNVTMPNKEQFDKLYIWGVHHPGTDKDQIFLYAQSSGRITVSTKRSQQAVIPNIGSRPRIRDIPSRISIYWTIVKPGDILLINSTGNLIAPRGYFKIRSGKG
>A/Colorado/13/2017|Original|EPI1079328|2017-08-12
TLEFNNENFNWTGVKQNGTSSACIRKSSSSFFSRLNWLTHLNYTYPALNVTMPNNGQFDKLYIWGVHHPGTDKDQIFLYAQSSGRITVSTKRSQQAVIPNIGSRPRIRDIPSRISIYWTIVKPGDILLINSTGNLIAPRGYFKIQSGKS
>A/Alaska/56/2017|Original|EPI1077640|2017-08-31
TLEFKNESFNWTGVTQNGTSSACIRGSNSSFFSRLNWLTHLNYTYPALNVTMPNKEQFDKLYIWGVHHPGTDKDQIFLYAQSSGRITVSTKRSQQAVIPNIGSRPRIRDIPSRISIYWTIVKPGDILLINSTGNLIAPRGYFKIRSGKS
>A/Iowa/27/2017|S1|EPI1089483|2017-09-02
TLEFKDESFNWTGVTQNGTSSACIRRSKSSFFSRLNWLTHLNYTYPSLNVTMPNDEQFDKLYIWGVHHPGTDKDQIFLYAQSSGRITVSTKRSQQAVIPNIGSRPRIRDIPSRISIYWTIVKPGDILLINSTGNLIAPRGYFKIRNGKS
>A/Massachusetts/16/2017|Original|EPI1099620|2017-10-12
TLEFKDESFNWTGVTQNGKSSACIRRSSSSFFSRLNWLTHLNYTYPALNVTMPNKEQFDKLYIWGIHHPGTDKDQIFLYAQSSGRITVSTKRSQQAVIPNIGSRPRIRDIPSRISIYWTIVKPGDILLINSTGNLIAPRGYFKIRSGKS
>A/Missouri/30/2017|S1|EPI1088212|2017-09-26
TLEFKNESFNWAGVTQNGKSSACIRRSKSSFFSRLNWLTHLNYTYPALNVTMPNNEQFDKLYIWGVHHPGTDKDQVFLYAQSSGRITVSTKRSQQAVIPNIGSRPRIRDIPSRISIYWTIVKPGDILLINSTGNLIAPRGYFKIRSGKS
>A/Arkansas/23/2017|S1|EPI1093552|2017-10-09
TLEFNNESFNWTGVKQNGTSSACIRKSSSSFFSRLNWLTHLNYTYPALNVTMPNNEQFDKLYIWGVHHPGTDKDQIFLYAQSSGRITVSTKRSQQAVIPNIGSRPRIRDIPSRISIYWTIVKPGDILLINSTGNLIAPRGYFKIQSGRS
>A/Wisconsin/323/2017|S1|EPI1086199|2017-08-22
TLEFKNERFNWTGITQNGTSSACIRRSSSSFFSRLNWLTHLNYKYPALNVTMPNKEQFDKLYIWGVHHPGTDKDQIFLYARSSGRITVSTKRSQQAVIPNIGSRPRIRDIPSRISIYWTIVKPGDILLINSTGNLIAPRGYFKIRSGKS
>A/Louisiana/54/2017|S2|EPI1093528|2017-10-09
TLEFKDESFNWTGVTQNGNSSACIRRSSSSFFSRLNWLTHLNYTYPALNVTMPNKEQFDKLYIWGVHHPGTDKDQIFLYAQSSGRITVSTKRSQQAVIPNIGSRPRIRDIPSRISIYWTIVKPGDILLINSTGNLIAPRGYFKIRSGKS
>A/Louisiana/52/2017|Original|EPI1085653|2017-07-25
TLEFNNESFNWTGVKQNGTSSACIRKSSSSFFSRLNWLTHLNYTYPALNVTMPNNEQFDKLYIWGVHHPGTDKDQIFLYAQSSGRITVSTKRSQQAVIPNIGSRPRIRDIPSRISIYWTIVKPGDILLINSTGNLIAPRGYFKIQRGKS
>A/Arizona/51/2017|Original|EPI1085820|2017-09-11
TLEFKNESFNWAGVTQNGKSSACIRRSKSSFFSRLNWLTHLNYTYPALNVTMPNNEQFDKLYIWGVHHPGTDKDQVFLYAQSSGRITVSTKRSQQAVTPNIGSRPRIRDIPSRISIYWTIVKPGDILLINSTGNLIAPRGYFKIRSGKS
>A/Ontario/RV2301/2017|P1|EPI1084571|2017-09-02
TLEFKNESFNWTGVTQNGKSSACIRKSKSSFFSKLNWLTHLNYTYPALNVTMPNNEQFDKLYIWGVHHPGTDKDQIFLYAQSSGRITVSTKRSQQAVIPNIGSRPRIRDIPSRISIYWTIVKPGDILLINSTGNLIAPRGYFKIQSGKS
>A/Ontario/RV2290/2017|P1|EPI1084562|2017-09-01
TLEFKNESFNWTGVTQNGNSSACIRRSSSSFFSRLNWLTHLNYTYPALNVTMPNKEQFDKLYIWGVHHPGTDKDQIFLYAQSSGRITVSTKRSQQAVIPNIGSRPRIRDIPSRISIYWTIVKPGDILLIHSTGNLIAPRGYFKIRSGKS
>A/Alberta/RV2314/2017|P1|EPI1084581|2017-09-06
TLEFKNESFNWTGVTQNGTSSACIRGSSSSFFSRLNWLTHLNYTYPALNVTMPNKEQFDKLYIWGVHHPGTDKDQIFLYAQSSGRITVSTKRSQQAVIPNIGFRPRIRDIPSRISIYWTIVKPGDILLINSTGNLIAPRGYFKIRSGKS
>A/Alberta/RV2311/2017|P1|EPI1084578|2017-08-28
TLEFNNESFNWTGVKQNGTSSACIRKSSSSFFSRLNWLTHLNYTYPALNVTMPNNEQFDKLYIWGVHHPGTDKDQIFLYAQSSGRITVSTKRSQQAVIPNIRSRPRIRDIPSRISIYWTIVKPGDILLINSTGNLIAPRGYFKIQSGKS
>A/Slovenia/1577/2017||EPI1083163|2017-03-30
TLEFKNESFNWTGVTQNGTSSACIRRSKSSFFSRLNWLTHLNYTYPALNVTMPNNEQFDKLYIWGVHHPGTDKDQIFLYAKSSGRITVSTKRSQQAVIPNIGSRPRIRDIPSRISIYWTIVKPGDILLINSTGNLIAPRGYFKIRSGKS
>A/Bangladesh/0002/2017|Original|EPI1086169|2017-08-03
TLEFKNESFNWTGVTQNGKSSACIRGSSSSFFSRLNWLTHLNYTYPALNMTMPNKEQFDKLYIWGVHHPGTDKDQIFLYAQSSGRITVSTKRSQQAVIPNIGSRPRIRDIPSRISIYWTIVKPGDILLINSTGNLIAPRGYFKIRSGKS
>A/Bangladesh/3007/2017|Original|EPI1086153|2017-08-03
TLEFKNESFNWTGVTQNGKSSACIRGFSSSFFSRLNWLTHLNYTYPALNVTMPNKEQFDKLYIWGVHHPGTDKDQIFLYAQSSGRITVSTKRSQQAVIPNIGSRPRIRDIPSRISIYWTIVKPGDILLINSTGNLIAPRGYFKIRSGKS
>A/Israel/C3924/2017||EPI1098467|2017-04-01
TLEFNNESFNWTGVTQNGTSSACIRGSRSSFFSRLNWLTHLNYTYPALNVTMPNKEQFDKLYIWGVHHPGTDKDQIFLYAQSSGRITVSTKRSQQAVIPNIGSRPRIRDIPSRISIYWTIVKPGDILLINSTGNLIAPRGYFKIRSGKS
>A/New_Jersey/5766/2017|passage_details:_PMK1|EPI1075650|2017-01-04
TLEFNNESFNWTGVKQNGTSSACIRKSSSSFFSRLNWLTHLNYTYPALNVTMPNNEQFDKLYIWGVHHPGTDKDQISLYAQSSGRITVSTKRSQQAVIPNIGSRPRIRDIPSRISIYWTIVKPGDILLINSTGNLIAPRGYFKIRSGKS
>A/California/5815/2017|passage_details:_PMK1|EPI1075636|2017-01-24
TLEFKNESFNWTGVTQNGTSSACTRRSSSSFFSRLNWLTHLNYTYPALNVTMPNKEQFDKLYIWGVHHPGTDKDQIFLYARSSGRITVSTKRSQQAVIPNIGSRPRIRDIPSRISIYWTIVKPGDILLINSTGNLIAPRGYFKIRSGKS
>A/Washington/5797/2017|passage_details:_PMK1|EPI1075618|2017-01-10
TLEFNNESFNWTGVKQNGTSSACIRKSSSSFFSRLNWLTHLNYTYPALNVTMPNNEQFDKLYIWGVHHPGTDKDQISLYAQSSGRITVSTKRSQQAVIPNIGSRPRIRDIPSRISIYWTIVKPGDILLINSAGNLIAPRGYFKIQSGKS
>A/Texas/5856/2017|passage_details:_PMK1|EPI1075576|2017-01-24
TLEFKNESFNWTGVTQNGTSSACIRRSSSSFFSRLNWLTHLNYTYPALNVTMPNKEQFDKLYIWGVHHPGTDKDQIFLYARSSGRITVSTKRSQQAVIPNIGSRPRIRDIPSRISIYWTIVKPGDILLINSTGNLIAPSGYFKIRSGKS
>A/North_Carolina/5840/2017|passage_details:_PMK1|EPI1075560|2017-01-12
TLEFKNENFNWTGVTQNGTSSACIRRSSSSFFSRLNWLTHLNYTYPALNVTMPNKEQFDKLYIWGVHHPGTDKDQIFLYARSSGRITVSTKRSQQAVIPNIGSRPRIRDIPSRISIYWTIVKPGDILLINSTGNLIAPRGYFKIRSGKS
>A/Kansas/5824/2017|passage_details:_PMK1|EPI1075544|2017-01-23
TLEFKNESFNWTGVTQNGKSSACIRGSSSSFFSRLNWLTHLDYTYPALNVTMPNKEQFDKLYIWGVHHPGTDKDQIFLYAQSSGRITVSTKRSQQAVIPNIGSRPRIRDIPSRISIYWTIVKPGDILLINSTGNLIAPRGYFKIRSGKS
>A/Okahoma/5907/2017|passage_details:_PMK1|EPI1075517|2017-01-26
TLEFNNESFNWTGVKQNGTSSACIRKSSSSFFSRLNWLTHLNYTYPALNVTVPNNEQFDKLYIWGVHHPGTDKDQIFLYAQSSGRITVSTKRSQQAVIPNIGSRPRIRDIPSRISIYWTIVKPGDILLINSTGNLIAPRGYFKIQSGKS
>A/Nebraska/5896/2017|passage_details:_PMK1|EPI1075506|2017-01-27
TLEFKNESFNWTGVTQNGTSSACIRGPSSSFFSRLNWLTHLNYTYPALNVTMPNKEQFDKLYIWGVHHPGTDKDQIFLYAQSSGRITVSTKRSQQAVIPNIGSRPRIRDIPSRISIYWTIVKPGDILLINSTGNLIAPRGYFKIRSGKS
>A/Stockholm/28/2017|Direct|EPI1076117|2017-09-11
TLEFKNENFNWTGVTQNGNSSACIRRSSSSFFSRLNWLTHLNYTYPALNVTMPNKEQFDKLYIWGVHHPGTDKDQIFLYAQSSGRITVSTKRSQQAVIPNIGSRPRIRDIPSRISIYWTIVKPGDILLINSTGNLIAPRGYFKIRSGKS
>A/Taiwan/99004/2017||EPI1098366|2017-10-07
TLEFKNESFDWTGITQNGKSSACIRGSSSSFFSRLNWLTHLNYTYPALNVTMPNKEQFDKLYIWGVHHPGTDKDQIFLYAQSSGRITVSTKRSQQAVIPNIGSRPRIRDIPSRISIYWTIVKPGDILLINSTGNLIAPRGYFKIRSGKS
>A/Taiwan/88711/2017||EPI1077207|2017-06-26
TLEFKNESFNWTGVTQNGKSSACIRRSKSSFFSKLNWLTHLNYTYPALNVTMPNNEQFDKLYIWGVHHPGTDKDQIFLYAQSSGRITVSTKRSQQAVNPNIGSRPRIRDIPSRISIYWTIVKPGDILLINSTGNLIAPRGYFKIQSGKS
>A/Taiwan/87966/2017||EPI1077206|2017-01-31
TLEFKNESFNWTGVTQNGTSSACIRRSKSSFFSRLNWLTHLNYTYPALNVTMPNNEQFDKLYIWGVHHPGTDKDQIFLYAQSSGRITVSTKRSQQAVIPNIGYRPRIRDIPSRISIYWTIVKPGDILLINSTGNLIAPRGYFKVRSGKS
>A/Taiwan/78061/2017||EPI1077198|2017-04-26
TLEFNNESFNWTGVKQNGTSSACIRKSSSSFFSRLNWLTHLNYTYPALNVTMPNNEQFDKLYIWGVHHPGTDKDQVFLYAQSSGRITVSTKRSQQAVIPNIGSRPRIRDIPSRISIYWTIVKPGDILLINSTGNLIAPRGYFKIQSGKS
>A/Saint-Petersburg/RII86S/2017|Original|EPI1087897|2017-11-01
TLEFKNESFNWTGVTQNGKSSACIRRSKSSFFSNLNWLTHLNYTYPALNVTMPNNEQFDKLYIWGVHHPGTDKDQIFLYAQSSGRITVSTKRSQQAVIPNIGSRPRIRDIPSRISIYWTIVKPGDILLINSTGNLIAPRGYFKIQSGKS
>A/Hong_Kong/4818/2017|Original|EPI1107060|2017-10-22
TLEFKNESFNWTGVTQNGKSSACIRRSKSSFFSKLNWLTHLNYTYPALNVTMPNNEQFDKLYIWGVHHPGTDKDQIFLYAQPSGRITVSTKRSQQAVIPNIGSRPRIRDIPSRISIYWTIVKPGDILLINSTGNLIAPRGYFKIQSGKS
>A/Hubei-Xiaonan/1779/2017|C2+S1|EPI1106244|2017-08-23
TLEFKNESFNWTGVTQNGNSSACIRRSSSSFFSRLNWLTHLNYAYPALNVTMPNKEQFDKLYIWGVHHPGTDKDQIFLYAQSSGRITVSTKRSQQAVIPNIGSRPRIRDIPSRISIYWTIVKPGDILLINSTGNLIAPRGYFKIRSGKS
>A/Kenya/105/2017|X2|EPI1107775|2017-08-02
TLEFNNESFNWAGVTQNGTSSSCKRGSNSSFFSRLNWLTHLNSKYPALNVTMPNNEQFDKLYIWGVHHPGTDKDQIFLYTQPSGRITVSTKRSQQAVIPNIGSRPRIRDIPSRISIYWTIVKPGDILLINSTGNLIAPRGYFKIRSGKS
>A/Wisconsin/308/2017|Original|EPI1115110|2017-04-05
TLEFNNENFNWAGVTQNGTSSSCIRGSKSSFFSRLNWLTHLNSKYPALNVTMPNNEQFDKLYIWGVHHPGTDKDQISLYAQSSGRITVSTKRSQQAVIPNIGSRPRIRDIPSRISIYWTIVKPGDILLINSTGNLIAPRGYFKIRSGKS
>A/Wisconsin/280/2017|Original|EPI1114838|2017-03-20
TLEFKNESFNWTGVTQNGKSSACIRRSSSSFFSRLNWLTHLNYTYPALNVTMPNKEQFDKLYIWGIHHPGTDKDQIFLYAQSSGRITVSTKRSQQAVIPNIGSRPRIRDIPSRISIYWTIVKPGDILLINSTGNLIAPRGYFKIRSGKS
>A/Wisconsin/262/2017|Original|EPI1114783|2017-03-15
TLEFNNESFNWTGVKQNGTSSACIRKSSRSFFSRLNWLTHLNYTYPALNVTMPNNEQFDKLYIWGVHHPGTDKDQIFLYAQSSGRITVSTKRSQQAVIPNIGSRPRIRDIPSRISIYWTIVKPGDILLINSTGNLIAPRGYFKIQSGKS
>A/Wisconsin/254/2017|Original|EPI1114672|2017-03-14
TLEFKNESFNWTGVTQNGTSSACIRRSSSSFFSRLNWLTHLNYTYPALNVTMPNKEQFDKLYIWGVHHPGTDKDQIFLYAQSSGRITVSTKRSQQAVIPNIGSRPRIRDIPSRISIYWTIVKPGDILLINSTGNLIAPRGYFKIRGGKS
>A/Wisconsin/230/2017|Original|EPI1114576|2017-03-08
TLEFKNESFNWTGVTQNGKSSACIRGSSSSFFSRLNWLTHLNYTYPALNVTMPNKEQFDKLYIWGVHHPGTDKDQIFLYAQSSGRITVSTKRSQQAVIPNIGSRPRIRDIPSRISIYWTIVKPGDTLLINSTGNLIAPRGYFKIRSGKS
>A/Wisconsin/208/2017|Original|EPI1111808|2017-03-01
TLEFNNESFNWTGVTQNGKSSACIRGSSSSFFSRLNWLTHLNYTYPALNVTMPNKEQFDKLYIWGVHHPGTDKDQIFLYAQSSGRITVSTKRSQQAVIPNIGSRPRIRDIPSRISIYWTIVKPGDILLINSTGNLIAPRGYFKIRSGKS
>A/Wisconsin/182/2017|Original|EPI1111616|2017-02-23
TLEFKNESFNWTGVTQNGKSSACIRRSSSSFFSRLNWLTHLNYTYPALNVTMPNKEQFDKLYIWGVHHPGTDKDQIFLYAQSSGRITVSTKRSQQAVIPNIGSRPRIRDIPSRISIYWTIVKPGDILLVNSTGNLIAPRGYFKIRSGKS
>A/Wisconsin/167/2017|Original|EPI1111482|2017-02-20
TLEFKNEIFNWTGVTQNGKSSACMRRSSSSFFSRLNWLTHLNYTYPALNVTMPNKEQFDKLYIWGVHHPGTDKDQIFLYAQSSGRITVSTKRSQQAVIPNIGSRPRIRDIPSRISIYWTIVKPGDILLINSTGNLIAPRGYFKIRSGKS
>A/Washington/278/2017|Original|EPI1111063|2017-02-16
TLEFKNESFNWTGVTQNGKSSACIRRSSSSFFSRLNWLTHLNYTYPALNVTMPNKEQFDKLYIWGVHHPGTDKDQIFLYAQSSGRITVSTKRSQQAVIPNIGSRPRIRDIPSRISIYWTIVKPGDILLINSTGNLIAPRGYFKIRSRKS
>A/Washington/242/2017|Original|EPI1110759|2017-02-01
TLEFKNESFNWIGVTQNGKSSACIRRSSSSFFSRLNWLTHLNYTYPALNVTMPNKEQFDKLYIWGVHHPGTDKDQIFLYAQSSGRITVSTKRSQQAVIPNIGSRPRIRDIPSRISIYWTIVKPGDILLINSTGNLIAPRGYFKIRSGKS
>A/Washington/207/2017|Original|EPI1109727|2017-01-26
TLEFNNESFNWTGVTQNGTSSACIRRSSSSFFSRLNWLTHLNYTYPALNVTMPNREQFDKLYIWGVHHPGTDKDQISLYAQSSGRITVSTKRSQQAVIPNIGSRPRIRDIPSRISIYWTIVKPGDILLINSTGNLIAPRGYFKIRSGKS
>A/Washington/174/2017|Original|EPI1109151|2017-01-20
TLEFKNESFNWTGVTQNGQSSACIRRSSSSFFSRLNWLTHLNYTYPALNVTMPNKEQFDKLYIWGVHHPGTDKDQIFLYAQSSGRITVSTKRSQQAVIPNIGSRPRIRDIPSRISIYWTIVKPGDILLINSTGNLIAPRGYFKIRSGKS
>A/Washington/93/2017|Original|EPI1109081|2017-01-11
TLEFNNESFNWTGVKQNGTSSACIRKSSSSFFSRLNWLTHLNYTYPALNVTMPNNEQFDKLYIWGIHHPGTDKDQIFLYAQSSGRITVSTKRSQQAVIPNIGSRPRIRDIPSRISIYWTIVKPGDILLINSTGNLIAPRGYFKIQSGKS
>A/Washington/79/2017|Original|EPI1108803|2017-01-09
TLEFKNESFDWTGVTQNGKSSACIRRSSSSFFSRLNWLTHLNYTYPALNVTMPNKEQFDKLYIWGVHHPGTDKDQIFLYAQSSGRITVSTKRSQQAVIPNIGSRPRIRDIPSRISIYWTIVKPGDILLINSTGNLIAPRGYFKIRSGKS
>A/Washington/47/2017|Original|EPI1108618|2017-01-03
TLEFNNESFNWTGVKQNGTSSACIRKSSSSFFSRLNWLTHLNYTYPALNVTMPNNEQFDKLYIWGVHHPGTGKDQISLYAQSSGRITVSTKRSQQAVIPNIGSRPRIRDIPSRISIYWTIVKPGDILLINSTGNLIAPRGYFKIQSGKS
>A/Washington/46/2017|Original|EPI1108610|2017-01-03
TLEFNNESFNWTGVKQNGTSSACIRKSSSSFFSRLNWLTHLNYTYPALNVTMPNDEQFDKLYIWGVHHPGTDKDQIFLYAQPSGRITVSTKRSQQAVIPNIGSRPRIRDIPSRISIYWTIVKPGDILLINSTGNLIAPRGYFKIQSGKS
>A/Ontario/RV2519/2017|P1|EPI1103791|2017-11-01
TLEFNNESFNWTGVKQNGTSSACIRKSSSSFFSRLNWLTHLNYTYPALNVTMPNNEQFDKLYIWGVHHPGTDKDQIFLYAQSSGKITVSTKISQQAVIPNIGSRPRIRDIPSRISIYWTIVKPGDILLINSTGNLIAPRGYFKIQSGKS
>A/Ontario/RV2504/2017|P1|EPI1103778|2017-10-22
TLEFKEESFNWTGVTQNGTSSACIRRSKSSFFSRLNWLTHLNYTYPALNVTMPNNEQFDKLYIWGVHHPGTDKDQIFLYAQSSGRITVSTRRSQQAVIPNIGSRPRIRDIPSRISIYWTIVKPRDILLINSTGNLIAPRGYFKIRNGKS
>A/Ontario/RV2502/2017|P1|EPI1103775|2017-10-04
TLEFNNESFNWTGVKQNGTSSACIRKSSSSFFSRLNWLTHLNYMYPALNVTMPNNEQFDKLYIWGVHHPGTDKDQIFLYAQSSGRITVSTKRSQQAVIPNIGSRPRIRDIPSRISIYWTIVKPGDILLINSTGNLIAPRGYFKIQSGKS
>A/Michigan/134/2017|Original|EPI1115867|2017-02-10
TLEFKNESFNWTGVTQNGTSSACIRRSSSSFFSRLNWLTHLNYTYPALNVTMPNKEQFDKLYIWGVHHPGTDKDQISLYAQSSGRITVSTKRSQQAAIPNIGSRPRIRDIPSRISIYWTIVKPGDILLINSTGNLIAPRGYFKIRSGKS
>A/Michigan/110/2017|Original|EPI1115651|2017-02-01
TLEFKNESFNWTGVTQNGTSFACIRRSSSSFFSRLNWLTHLNYTYPALNVTMPNKEQFDKLYIWGVHHPGTDKDQIFLYARSSGRITVSTKRSQQAVIPNIGSRPRIRDIPSRISIYWTIVKPGDILLINSTGNLIAPRGYFKIRSGKS
>A/Michigan/261/2017|Original|EPI1115427|2017-04-14
TLEFKNETFNWTGVTQNGKSSACIRGSSSSFFSRLNWLTHLNYTYPALNVTMPNKEQFDKLYIWGVHHPGTDKDQIFLYAQSSGRITVSTKRSQQAVIPNIGSRPRIRDIPSRISIYWTIVKPGDILLINSTGNLIAPRGYFKIRSGKS
>A/Michigan/210/2017|Original|EPI1115348|2017-03-06
TLEFNNESFNWTGVKQNGTSSACIRKSSSSFFSRLNWLTHLNYKYPALNVTMPNNEQFDKLYIWGVHHPGTDKDQIFPYAQSSGRIIVSTKRSQQAVIPNIGSRPRIRDIPSRISIYWTIVKPGDILLINSTGNLIAPRGYFKIQSGKS
>A/Michigan/207/2017|Original|EPI1115340|2017-03-03
TLEFKNESFNWTGVTQNGTSSACIRGSSSSFFSRLNWLTHLNYTYPALNVTMPNKEQFDKLYIWGVHHPGTDKDQIFLYAQSSGRITVSTKRSQQAVIPNIGSRPRIRDIPSRISFYWTIVKPGDILLINSTGNLIAPRGYFKIRSGKS
>A/Michigan/137/2017|Original|EPI1115214|2017-02-11
TLEFNNESFNWTGVKQNGTSSACIRKSSSSFFSRLNWLTHLNYTYPALNVTMPNNEQFDKLYIWGVHHPGTDKDQIFLYAQSSGRITVSTKRGQQAVIPNIGSRPRIRDIPSRISIYWTIVKPGDILLINSTGNLIAPRGYFKIQSGKS
>A/Michigan/63/2017|Original|EPI1115182|2017-01-05
TLEFNNESFNWTGVKQNGTSSACIRKSSSSFFSRLNWLTHLNYTYPALNVTMPNNEQFDKLYIWGVHHPGTDKDQIFLYAQSSGRITVSTKKSQQAVIPNIGSRPRIRDIPSRISIYWTIVKPGDILLINSTGNLIAPRGYFKIQSGKS
>A/Michigan/252/2017|Original|EPI1113990|2017-04-03
TLEFKNESFNWTGVTQNGTSSACIRGSSSSFFSRLNWLTHLNYTYPALNVTMPNKEQFDKLYIWGVHHPGTDKDQIFLYAQSSGRITVSTKRSQQAVIPNIGYRPRIRDIPSRISIYWTIVKPGDILLINSTGNLIAPRGYFKIRSGKS
>A/Michigan/240/2017|Original|EPI1113912|2017-03-23
TLEFNNESFNWAGVKQNGTSSACIRKSSSSFFSRLNWLTHLNYTYPALNVTMPNNEQFDKLYIWGVHHPGTDKDQIFLYAQSSGRITVSTKRSQQAVIPNIGSRPRIRDIPSRISIYWTIVKPGDILLINSTGNLIAPRGYFKIQSGKS
>A/Texas/120/2017|Original|EPI1114204|2017-01-18
TLEFKNESFNWTGVTQNGKSSACIRRSSSSFFSRLNWLTHLNYTYPALNVTMPNKEQFDKLYIWGVHHPGTDKDQIFLYAQSSGRITVSTKRSQQAVIPNIGYRPRIRDIPSRISIYWTIVKPGDILLINSTGNLIAPRGYFKIRSGKS
>A/England/73520179/2017|original|EPI1112784|2017-08-18
TLEFKNESFNWTGVTQNGTSSACIRRSKSNFFSRLNWLTHLNYTYPALNVTMPNNEQFDKLYIWGVHHPGTDKDQIFLYAQPSGRITVSTKRSQQAVIPNIGYRPRIRDIPSRISIYWTIVKPGDILLINSTGNLIAPRGYFKIQSGKS
>A/England/70460001/2017|original|EPI1112020|2017-01-24
TLEFKDESFNWTGVTQNGKSSACIRRSKSSFFSRLNWLTHLNYTYPALNVTIPNNEQFDKLYIWGVHHPGTDKDQIFLYAQSSGRITVSTKRSQQAVIPNIGSRPRIRDIPSRISIYWTIVKPGDILLINSTGNLIAPRGYFKIRNGKS
>A/Stockholm/45/2017|Direct|EPI1106648|2017-11-06
TLEFNNESFNWTGVKQNGTSSACIRKSSSSFFSRLNWLTHLNYTYPALNVTMPNNEQFDKLYIWGVHHPGTDKDQIFLYAQSSGRITVSTKRSQQAVIPNIGSRPRIRDIPSRISIYWTIVKPGDILSINSTGNLIAPRGYFKIQSGKS
>A/Astrakhan/32/2017|C2|EPI1112890|2017-11-08
TLEFKNESFNWTGVTQNGKSSACIRGSSSSFFSRLNWLTHLNYTYPALNVTMPNKEQFDKLYIWGVHHPGTDKDQIFLYAQSSGRITVSTKRSQQAVIPNIGSRPRIRDIPSRISIYWTIVKPGDLLLINSTGNLIAPRGYFKIRSGKS
>A/Sydney/1140/2017|Original_Specimen|EPI1126175|2017-08-28
TLEFNNESFNWTGVTQNGTSSACIRGSRSSFFSRLNWLTHLNYTYPALNVTMPNKEQFDKLYIWGVHHPGTDKDQTFLYAHSSGKITVSTKRSQQAVIPNIGSRPRIRDIPSRISIYWTIVKPGDILLINSTGNLIAPRGYFKIRSGKS
>A/Victoria/1031/2017|Original_Specimen|EPI1126174|2017-08-25
TLEFKNESFNWTGVTQNGKSSACIRRSKSSFFSKLNWLTHLNYTYPALNVTMPNNEQFDKLYIWGVHHPGTDKDQIFLYAQSSGRITVSTKRSQQAVIPNIGSRPRIRDIPSRISIYWTIVKPGDILLINSTGNLIAPKGYFKIQSGKS
>A/South_Australia/1043/2017|Original_Specimen|EPI1126163|2017-08-29
TLEFKNESFNWTGVTQNGKSSACIKGSSSSFFSRLNWLTHLNYTYPALNVTMPNKEQFDKLYIWGVHHPGTDKDQIFLYAQSSGRITVSTKRSQQAVIPNIGSRPRIRDIPSRISIYWTIVKPGDILLINSTGNLIAPRGYFKIRSGKS
>A/Sydney/1130/2017|Original_Specimen|EPI1126147|2017-08-15
TLEFKNESFNWTGVTQNGKSSACMRRSKSSFFSKLNWLTHLNYTYPALNVTMPNNEQFDKLYIWGVHHPGTDKDQIFLYAQSSGRITVSTKRSQQAVIPNIGSRPRIRDIPSRISIYWTIVKPGDILLINSTGNLIAPRGYFKIQSGKS
>A/Canberra/1010/2017|Original_Specimen|EPI1126141|2017-08-21
TLEFKNESFNWTGVTQNGKSSACIRGSSSSFFSRLNWLTHLNYTYPALNVTMSNKEQFDKLYIWGVHHPGTDKDQIFLYAQSSGRITVSTKRSQQAVIPNIGSRPRIRDIPSRISIYWTIVKPGDILLINSTGNLIAPRGYFKIRSGKS
>A/Victoria/729/2017|Original_Specimen|EPI1126106|2017-09-05
TLEFNNESFNWTGVKQNGTSSACIRKSSSSFFSRLNWLTHLNYTYPALNVTMPNNEQFDKLYIWGVHHPGTDKDQIFLYAQPSGRITVSTKRSQQAVIPNIGSRPRIRDIPSRISIYWTIVKPGDTLLINSTGNLIAPRGYFKIQSGKS
>A/Choibalsan/2929/2017|c2|EPI1129952|2017-11-28
TLEFKNENFNWTGVTQNGKSSACIRRSKSSFFSKLNWLTHLNYTYPALNVTMPNNEQFDKLYIWGVHHPGTDKDQIFLYAQSSGRITVSTKRSQQAVIPNIGSRPRIRDIPSRISIYWTIVKPGDILLINSTGNLIAPRGYFKIQSGKS
>A/Singapore/EN0850/2017|clinical_specimen|EPI1121282|2017-10-30
TLEFKNESFNWTGVTQNGTSSACIRGSSSSFFSRLNWLTHLNYTYPALNVTMPNKEQFDKLYIWGVHHPGTDKDQIFLYAQSSGRITVSTKRSQQAVIPNIGSRPRIRDIPSRISIYWTIVKPGDILLINSTGNLIAPRGYFKIQSGKS
>A/Indonesia/Nihrd-Plb499/2017|Original|EPI1130203|2017-03-02
TLEFKDESFNWTGVTQNGTSSACIRRSKSSFFSRLNWLTHLNYTHPALNVTMPNNEQFDKLYIWGVHHPGTDKDQIFLYAQSSGRITVSTKRSQQTVIPNIGSRPRIRDIPSRISIYWTIVKPGDILLINSTGNLIAPRGYFKIRNGKS
>A/Laos/2852/2017|C1|EPI1130139|2017-08-15
TLEFKNESFNWTGVTQNGKSSACIRGSSSSFFSRLNWLTHLNYTYPALNVTMPNKEQFDKLYIWGVHHPGTDKDQIFLYAQSSGRITVSTKRSQQAVIPNIGSRPKIRDIPSRISIYWTIVKPGDILLINSTGNLIAPRGYFKIRSGKS
>A/Laos/2928/2017|C1|EPI1130107|2017-08-15
TLEFNNESFNWTGVTQNGTSSACIRGSRSSFFSRLNWLTHLNYTYPALNVTMPNKEQFDKLYIWGVHHPGTDKDQIFLYAHSSGRITVSTKRSQQAVIPNIGSRPRIRDIPSRISIYWTIVKPGDILLINSTGNLIAPRGYFKIRSGKS
>A/Cote_D'Ivoire/870/2017|C2/SIAT1|EPI1125444|2017-06-30
TLEFKNESFNWTGVTQNGKSSACIRRSKSSFFSILNWLTHLNYTYPALNVTMPNNEQFDKLYIWGVHHPGTDKDQIFLYAQSSGRITVSTKRSQQAVIPNIGSRPRIRDIPSRISIYWTIVKPGDILLINSTGNLIAPRGYFKIRSGKS
>A/North_Carolina/39/2017|Original|EPI1117352|2017-10-28
TLEFNNESFNWTGVKQNGTSSACIRKSSSSFFSRLNWLTHLNYTYPALNVTMPNNEQFDKLYIWGVHHPGTDKDQIFLYAQSSGIITVSTKRSQQAVIPNIGSRPRIRDIPSRISIYWTIVKPGDILLINSTGNLIAPRGYFKIQSGKS
>A/New_Hampshire/29/2017|Original|EPI1131226|2017-11-27
TLEFNNESFNWTGVKQNGTSSACIRKSRSSFFSRLNWLTHLNYTYPALNVTMPNNEQFDKLYIWGVHHPGTDKDQIFLYAQSSGRITVSTKRSQQAVIPNIGFRPRIRDIPSRISIYWTIVKPGDILLINSTGNLIAPRGYFKIQSGKS
>A/Alaska/72/2017|Original|EPI1125084|2017-11-24
TLEFKNESFNWTGVTQNGNSSACIRRSSSSFFSRLNWLTHLNYTYPALNVTMPNKEQFDKLYIWGVHHPGTDKDQIFLYAQSSGRITVSTKRSQQAVTPNIGSRPRIRDIPSRISIYWTIVKPGDILLINSTGNLIAPRGYFKIRSGKS
>A/Wisconsin/340/2017|Original|EPI1131394|2017-12-09
TLEFKNESFNWAGVTQNGKSSACIRGSSSSFFSRLNWLTHLNYTYPALNVTMPNKEQFDKLYIWGVHHPGTDKDQIFLYSQSSGRITVSTKRSQQAVIPNIGSRPRIRDIPSRISIYWTIVKPGDILLINSTGNLIAPRGYFKIRSGKS
>A/Hawaii/57/2017|Original|EPI1131450|2017-11-24
TLEFNNESFNWTGVKQNGTSSACIRKSSSSFFSRLNWLTHLNYTYPALNVTMPNNEQFDKLYIWGVHHPGTDKDQIFLYAQSSGRITVSTKRSQQAVIPNIGSRPRIRDIPSRISIYWTIVKPGDILLINSTGNLIAPRGYFKIQSGKG
>A/California/126/2017|Original|EPI1124150|2017-10-28
TLEFNNESFNWTGVKQNGISSACIRKSSSSFFSRLNWLTHLNYTYPALNVTMPNNEQFDKLYIWGVHHPGTDKDQIFLYAQSSGRITVSTKRSQQAVIPNIGSRPRIRDIPSRISIYWTIVKPGDILLINSTGNLIAPRGYFKIQSGKS
>A/California/120/2017|Original|EPI1117517|2017-11-06
TLEFKDESFNWTGVTQNGKSSACIRGSSSSFFSRLNWLTHLNYTYPALNVTMPNKEQFDKLYIWGVHHPGTDKDQIFLYAQSSGRITVSTKRSQQAVIPNIGSRPRIRDIPSRISIYWTIVKPGDILLINSTGNLIAPRGYFKIRSGKS
>A/Virginia/35/2017|Original|EPI1130043|2017-11-24
TLEFKEESFNWTGVTQNGKSSACIRGSSSSFFSRLNWLTHLNYTYPALNVTMPNKEQFDKLYIWGVHHPGTDKDQIFLYAQSSGRITVSTKRSQQAVIPNIGSRPRIRDIPSRISIYWTIVKPGDILLINSTGNLIAPRGYFKIRSGKS
>A/Texas/304/2017|Original|EPI1123522|2017-11-17
TLEFNNESFNWTGVKQNGTSSACIRKSSSSFFSRLNWLTHLNYTYPALNVTMPNNEQFDKLYIWGVHHPGTDKDQIFLYAQSSGRITVSTKRNQQAVIPNIGSRPRIRDIPSRISIYWTIVKPGDILLINSTGNLIAPRGYFKIQSGKS
>A/Ontario/RV2583/2017|P1|EPI1131030|2017-11-16
TLEFNNESFNWTGVKQNGTSSACIRKSSSSFFSRLNWLTHLNYKYPALNVTMPNNEQFDKLYIWGVHHPGTDKDQIFLYAQSSGKITVSTKISQQAVIPNIGSRPRIRDIPSRISIYWTIVKPGDILLINSTGNLIAPRGYFKIQSGKS
>A/Michigan/08/2017|S1|EPI1129988|2017-01-11
TLEFNNESFNWTGVTQNGTSSACIRRSSSSFFSRLNWLTHLNYKYPALNVTMPNKEQFDKLYIWGVHHPGTDKDQISLYAQSSGRITVSTKRSQQAVIPNIGSRPRIRDIPSRISIYWTIVKPGDILLINSTGNLIAPRGYFKIRSGKS
>A/Michigan/177/2017|Original|EPI1122674|2017-02-22
TLEFKNESFNWTGVNQNGTSSACIRRSSSSFFSRLNWLTHLNYTYPALNVTMPNKEQFDKLYIWGVHHPGTDKDQIFLYARSSGRITVSTKRSQQAVIPNIGSRPRIRDIPSRISIYWTIVKPGDILLINSTGNLIAPRGYFKIRSGKS
>A/Michigan/166/2017|Original|EPI1122626|2017-02-20
TLEFNNESFNWTGVKQNGTSSACIRKSSSSFFSRLNWLTHLNYTYPALNVTMPNNERFDKLYIWGVHHPGTDKDQISLYAQSSGRITVSTKRSQQAVIPNIGSRPRIRDIPSRISIYWTIVKPGDILLINSTGNLIAPRGYFKIQSGKS
>A/Alberta/RV2553/2017|P1|EPI1122737|2017-10-30
TLEFNNESFNWTGVKQNGTSSACIRKSSSSFFSRLNWLTHLNYTYPALNVTMPNNEQFDKLYIWGVHHPGTDKDQIFLYAQSSGRITVSTKRSQQAVIPNIGSRPRIRDIPSRISIYWTKVKPGDILLINSTGNLIAPRGYFKIQSGKS
>A/Zambia/08-00143/2017|cs-ori|EPI1125507|2017-05-14
TLEFKDESFNWTGVTQNGTSSACIRRSKSGFFSRLNWLTHLNYTYPALNVTMPNNEQFDKLYIWGVHHPGTDKDQIFLYAQSSGRITVSTKRSQQAVIPNIGSRPRIRDIPSRISIYWTIVKPGDILLINSTGNLIAPRGYFKIRNGKS
>A/Zambia/02-00274/2017|SIAT1|EPI1125494|2017-08-13
TLEFKNESFNWTGVTQNGTSSACVRGSSSSFFSRLNWLTHLNYTYPALNVTMPNKEQFDKLYIWGVHHPGTDKDQIFLYAQSSGRITVSTKRSQQAVIPNIGSRPRIRDIPSRISIYWTIVKPGDILLINSTGNLIAPRGYFKIRSGKS
>A/Sao_Paulo/614558/2017|original_sample|EPI1122605|2017-09-27
TLEFNNESFNWTGVKQNGTSSACIRKSSSSFFSRLNWLTHLNYTYPALNVTMPNNEQFDKLYIWGVHHPGTDKDQIFLYAQSSGRITVSTKRSQQAVIPNIGSKPRIRDIPSRISIYWTIVKPGDILLINSTGNLIAPRGYFKIQSGKS
>A/Pennsylvania/224/2017|Original|EPI1129320|2017-03-03
TLEFNNESFNWTGVKQNGTSSACIRKSSSSFFSRLNWLTHLNYTYPALNVTMPNNEQFDKLYIWGVHHPGTDKDQIFLYAQSPGRITVSTKRSQQAVIPNIGSRPRIRDIPSRISIYWTIVKPGDILLINSTGNLIAPRGYFKIQSGKS
>A/Pennsylvania/87/2017|Original|EPI1129094|2017-01-19
TLEFNSESFNWTGVKQNGTSSACIRKSSSSFFSRLNWLTHLNYTYPALNVTMPNNEQFDKLYIWGVHHPGTDKDQIFLYAQSSGRITVSTKRSQQAVIPNIGSRPRIRDIPSRISIYWTIVKPGDILLINSTGNLIAPRGYFKIQSGKS
>A/Pennsylvania/86/2017|Original|EPI1129086|2017-01-19
TLEFNNESFNWTGVKQNGTSSACIRKSSSSFFSRLNWLTHLNYTYPALNVTMPNNEQFDKLYIWGVHHPGTDKDQIFLYAQSSGRITVSTQRSQQAVIPNIGSRPRIRDIPSRISIYWTIVKPGDILLINSTGNLIAPRGYFKIQSGKS
>A/Pennsylvania/71/2017|Original|EPI1129068|2017-01-17
TLEFKNESFNWTGVTQNGTSSACMRESSSSFFSRLNWLTHLNYTYPALNVTMPNKEQFDKLYIWGVHHPGTDKDQIFLYAQSSGRITVSTKRSQQAVIPNIGSRPRIRDIPSRISIYWTIVKPGDILLINSTGNLIAPRGYFKIRSGKS
>A/Pennsylvania/239/2017|Original|EPI1129036|2017-03-16
TLEFKNESFNWTGVTQNGKSSACIRGSSSSFFSRLNWLTHLNYTYPALNVTMPNKEQFDKLYIWGVHHPGTDKDQIFLYAQSSGRITVSTKRSQQAVIPNIGSRPRIRDIPSRISVYWTIVKPGDILLINSTGNLIAPRGYFKIRSGKS
>A/Pennsylvania/197/2017|Original|EPI1128942|2017-02-16
TLEFNNESFNWTGVKQNGTSSACIRKSSSSFFSRLNWLTHLNYTYPALNVTMPNNEQFDKLYIWGVHHPGTDKDQIFLYAQSSGRITVSTKRSQQSVIPNIGSRPRIRDIPSRISIYWTIVKPGDILLINSTGNLIAPRGYFKIQSGKS
>A/Pennsylvania/202/2017|Original|EPI1128775|2017-02-17
TLEFKTESFNWTGVTQNGTSSACIRGSSSSFFSRLNWLTHLNYTYPALNVTMPNKEQFDKLYIWGVHHPGTDKDQIFLYAQSSGRITVSTKRSQQAVIPNIGSRPRIRDIPSRISIYWTIVKPGDILLINSTGNLIAPRGYFKIRSGKS
>A/Pennsylvania/127/2017|Original|EPI1128711|2017-01-27
TLEFNNESFNWTGVKQNGTSSACVRKSSSSFFSRLNWLTHLNYTYPALNVTMPNNEQFDKLYIWGVHHPGTDKDQIFLYAQSSGRITVSTKRSQQAVIPNIGSRPRIRDIPSRISIYWTIVKPGDILLINSTGNLIAPRGYFKIQSGKS
>A/Pennsylvania/83/2017|Original|EPI1128631|2017-01-19
TLEFNNESFNWTGVTQNGTSSACIRGSSSSFFSRLNWLTHLNYTYPALNVTMPNKEQFDKLYIWGVHHPGTDKDQIFLYAQSSGRITVSTKRSQQTVIPNIGSRPRIRDIPSRISIYWTIVKPGDILLINSTGNLIAPRGYFKIRNGKS
>A/Pennsylvania/237/2017|Original|EPI1128125|2017-03-15
TLEFNNESFNWTGVKQNGTSSACIRKSSSGFFSRLNWLTHLNYTYPALNVTMPNNEQFDKLYIWGVHHPGTDKDQIFLYAQSSGRITVSTKRSQQAVIPNIGSRPRIRDIPSRISIYWTIVKPGDILLINSTGNLIAPRGYFKIQSGKS
>A/Pennsylvania/245/2017|Original|EPI1127968|2017-03-21
TLEFNNESFNWAGVTQNGTSSSCIRGSKSSFFSRLNWLTHLNSKYPALNVTMPNNEQFDKLYIWGVHHPGTDKDQISLYAQSSGRITVSTKKSQQAVIPNIGSRPRIRDIPSRISIYWTIVKPGDILLINSTGNLIAPRGYFKIRSGKS
>A/Pennsylvania/232/2017|Original|EPI1127800|2017-03-11
TLEFKNESFNWTGVTQNGTSSACIRRSSSSFFSRLNWLTHLNYTYPALNVSMPNKEQFDKLYIWGVHHPGTDKDQIFLYAQSSGRITVSTKRSQQAVIPNIGSRPRIRDIPSRISIYWTIVKPGDILLINSTGNLIAPRGYFKIRSGKS
>A/Pennsylvania/49/2017|Original|EPI1127728|2017-01-07
TLEFKNESFNWTGVTQNGTSSACIRGSSSSFFSRLNWLTHLNYTYPALNVTMPNKGQFDKLYIWGVHHPGTDKDQIFLYAQSSGRITVSTKRSQQAVIPNIGSRPRIRDIPSRISIYWTIVKPGDILLINSTGNLIAPRGYFKIRSGKS
>A/Pennsylvania/96/2017|Original|EPI1127632|2017-01-20
TLEFKNESFNWTGVTQNGTSSACMRGSSGSFFSRLNWLTHLNYTYPALNVTMPNKEQFDKLYIWGVHHPGTDKDQIFLYAQSSGRITVSTKRSQQAVIPNIGSRPRIRDIPSRISIYWTIVKPGDILLINSTGNLIAPRGYFKIRSGKS
>A/Victoria/2111/2017|SIAT1|EPI1126187|2017-08-12
TLEFKNESFNWTGVTQNGKSSACIRGSSSSFFSRLNWLTHLNYTYPALNVTMPNKEQFDKLYIWGVHHPGTDKDQIFLYAQSSGRITVSTKRSQQAVIPNIGSRPRIRDIPSRISIYWTIVKPGDVLLINSTGNLIAPRGYFKIRSGKS
>A/Tennessee/49/2017|Original|EPI1117215|2017-02-24
TLEFNNESFNWAGVTQNGTSSSCIRGSKSSFFSRLNWLTHLNSKYPALNVTMPNNEQFDKLYIWGVHHPGTDKDQISLYAQSSGRITVSTKRSQQAVIPNIGSRPRIRDIPSRMSIYWTIVKPGDILLINSTGNLIAPRGYFKIRSGKS
>A/Ethiopia/2458/2017|Original|EPI1123975|2017-08-14
TLEFKDESFNWTGVTQNGTSSACIRRSKSGFFSRLNWLTHLNYTYPALNVTMPNDEQFDKLYIWGVHHPGTDKDQIFLYAQSSGRITVSTKRSQQAVIPNIGSRPRIRDIPSRISIYWTIVKPGDILLINSTGNLIAPRGYFKIRNGKS
>A/Ethiopia/1877/2017|Original|EPI1123935|2017-09-12
TLEFKDESFNWTGVTQNGTSSACIRRSKSSFFSRLNWLTHLNYTYPALNVTMPNDEQFDKLYIWGVHHPGTDKDQIFLYAQSSGRITVSTKRSQQAVIPNIGSRPRIRDIPSRISIYWTIVKPGDILLINSTGNLIAPRGYFKIRDGKS
>A/Texas/108/2017|Original|EPI1116355|2017-01-03
TLEFKNESFTWTGVTQNGTSSACIRGSSSSFFSRLNWLTHLNYTYPALNVTMPNKEQFDKLYIWGVHHPGTDKDQIFLYAQSSGRITVSTKRSQQAVIPNIGSRPRIRDIPSRISIYWTIVKPGDILLINSTGNLIAPRGYFKIRSGKS
>A/Texas/191/2017|Original|EPI1116175|2017-02-14
TLEFKNESFNWTGVNQNGTSSACIRRSSSSFFSRLNWLTHLNYTYPALNVTMPNKEQFDKLYIWGVHHPGTDKDQIFLYAQSSGRITVSTKRSQQAVIPNIGSRPRIRDIPSRISIYWTIVKPGDILLINSTGNLIAPRGYFKIRSGKS
>A/Saskatchewan/RV2597/2017|P1|EPI1131046|2017-11-20
TLEFNNESFNWTGVKQNGTSSACIRKSSSSFFSRLNWLTHLNYIYPALNVTMPNNEQFDKLYIWGVHHPGTDKDQIFLYAQSSGRITVSTKRSQQTVIPNIGSRPRIRDIPSRISIYWTIVKPGDILLINSTGNLIAPRGYFKIQSGKS
>A/Ontario/RV2543/2017|P1|EPI1122728|2017-11-09
TLEFNNESFNWTGVKQNGTSSACIRKSSSSFFNRLNWLTHLNYTYPALNVTMPNNEQFDKLYIWGVHHPGTDKDQIFLYAQSSGRITVSTKRSQQAVIPNIGSRPRIRDIPSRISIYWTIVKPGDILLINSTGNLIAPRGYFKIQSGKS
>A/Ontario/RV2541/2017|P1|EPI1122726|2017-11-04
TLEFNNESFNWTGVKQNGTSSACIRKSSSSFFSRLNWLTHLNYKYPALNVTMPNNEQFDKLYIWGVHHPGTNKDQIFLYAQSSGRITVSTKRSQQAVIPNIGSRPRIRDIPSRISIYWTIVKPGDILLINSTGNLIAPRGYFKIQSGKS
>A/Niedersachsen/187/2017|Original|EPI1125386|2017-11-30
TLEFNNESFNWTGVKQNGTSSACIRKFRSSFFSRLNWLTHLNYTYPALNVTMPNNEQFDKLYIWGVHHPGTDKDQIFLYAQSSGRITVSTKRSQQAVIPNIGSRPRIRDIPSRISIYWTIVKPGDILLINSTGNLIAPRGYFKIQSGKS
>A/Baden-Wuerttemberg/255/2017|Original|EPI1120564|2017-11-01
TLEFNNESFNWTGVKQNGTSSACIRKSSSSFFSRLNWLTHLNYTYPALNVTMPNNEQFDKLYIWGVHHPGTDKDQIFLYAQSSGRITVSTKISQQAVIPNIGSRPRIRDIPSRISIYWTIVKPGDILLINSTGNLIAPRGYFKIQSGKS
>A/Astrakhan/32/2017|MDCK1/SIAT1|EPI1148167|2017-11-08
TLEFKNESFNWTGVTQNGKSSACIRGSSSSFFSRLNWLTHLNYKYPALNVTMPNKEQFDKLYIWGVHHPGTDKDQIFLYAQSSGRITVSTKRSQQAVIPNIGSRPRIRDIPSRISIYWTIVKPGDLLLINSTGNLIAPRGYFKIRSGKS
>A/South_Australia/237/2017|SIAT1|EPI1132129|2017-08-23
TLEFKNESFNWTGVTQNGKSSACIRGSKSSFFSKLNWLTHLNYTYPALNVTMPNNEQFDKLYIWGVHHPGTDKDQIFLYAQSSGRITVSTKRSQQAVIPNIGSRPRIRDIPSRISIYWTIVKPGDILLINSTGNLIAPRGYFKIQNGKS
>A/Victoria/707/2017|SIAT1|EPI1132162|2017-09-02
TLEFNNESFNWTGVTQNGTSSACIRGSRSSFFSRLNWLTHLNYTYPALNKTMPNKEQFDKLYIWGVHHPGTDKDQTFLYAHSSGRITVSTKRSQQAVIPNIGSRPRIRDIPSRISIYWTIVKPGDILLINSTGNLIAPRGYFKIRSGKS
>A/Mexico/2553/2017|Original|EPI1141789|2017-07-26
TLEFKNESFNWTGVTQNGTSSACIRRSSSSFFSRLNWLTHLNYTYPALNVTMPNKEQFDKLYIWGVHHPGTDKDQIFLYARSSGRITVSTKRSQQAVIPSIGSRPRIRDIPSRISIYWTIVKPGDILLINSTGNLIAPRGYFKIRSGKS
>A/Rio_De_Janeiro/927/2017|Original|EPI1141899|2017-10-10
TLEFNNESFNWTGVKQNGTSSACIRKSSSSFFSRLNWLTHLNYTYPALNATMPNNEQFDKLYIWGVHHPGTDKDQIFLYAQSSGRITVSTKRSQQAVIPNIGSRPRIRDIPSRISIYWTIVKPGDILLINSTGNLIAPRGYFKIQSGKS
>A/Parana/929/2017|Original|EPI1141891|2017-10-17
TLEFKDESFNWTGITQNGKSSACIRRSKSSFFSRLNWLTHLNYTYPALNVTMPNNEQFDKLYIWGVHHPGTDKDQIFLYAQSSGRITVSTKRSQQAVIPNIGSRPRIRDIPSRISIYWTIVKPGDILLINSTGNLIAPRGYFKIRNGKS
>A/Iran/93702/2017|SIAT1/SIAT1|EPI1140862|2017-11-15
TLEFKNESFNWTGVTQNGNSSACIRRSSSSFFSRLNWLTHLNYTYPAQNVTMPNKEQFDKLYIWGVHHPGTDKDQIFLYAQSSGRITVSTKRSQQAVIPNIGSRPRIRDIPSRISIYWTIVKPGDILLINSTGNLIAPRGYFKIRSGKS
>A/Hong_Kong/4104/2017|cs|EPI1148817|2017-07-23
TLEFKNESFNWTGVTQNGTSSACIRRSKSSFFSRLNWLTHLNYTYPALNVTMPNNEQFDKLYIWGVHHPGTDKDQIFLYAQPSGRITVSTKRSQQAVIPNIGYRPRIRDIPSRISIYWTIVKPGDILLINSTGNLIAPKGYFKIQSGKS
>A/Qatar/47-VI-17-0020310/2017|SIAT1|EPI1145274|2017-04-28
TLEFKNERFNWTGVTQNGTSSACIRGSSSSFFSRLNWLTHLNYTYPALNVTMPNKEQFDKLYIWGVHHPGTDKDQIFLYAQSSGRITVSTKRSQQAVIPNIGSRPRIRDIPSRISIYWTIVKPGDILLINSTGNLIAPRGYFKIRSGKS
>A/Victoria/876/2017|SIAT1|EPI1140561|2017-09-28
TLEFKNESFNWTGVTQNGKSSACIRRSKSSFFSKLNWLTHLNYTYPALNVTMPNNEQFDKLYIWGVHHPGTNKDQIFLYAQSSGRITVSTKRSQQAVIPNIGSRPRIRDIPSRISIYWTIVKPGDILLINSTGNLIAPRGYFKIQSGKS
>A/KANAGAWA/IC1710/2017|SIAT0_+1|EPI1148018|2017-12-21
TLEFNNESFNWTGVKQNGTSSACIRKSSSSFFSRLNWLTHLNYTYPALNVTMPNNEQFDKLYIWGVHHPGTDKDQIFLYAQSSGRITVSTKRSQQAVIPNIGSRPRIRDIPSRISIYWTIVKPGDTLLINSTGNLIAPRGYFKIQSGKS
>A/KANAGAWA/ZC1709/2017|SIAT0_+1|EPI1148009|2017-12-18
TLEFKNESFNWTGVTQNGNSSACIRRSSSSFFSRLNWLTHLNYTYPALNVTMPNKEQFDKLYIWGVHHPGTDKDQTFLYAQSSGRITVSTKRSQQAVIPNIGSRPRIRDIPSRISIYWTIVKPGDILLINSTGNLIAPRGYFKIRSGKS
>A/Liaoning-Xinlongtai/1374/2017|C2+S1|EPI1136335|2017-09-04
TLEFKNESFNWTGVTQNGNSSACMRRSSSSFFSRLNWLTHLNYKYPALNVTMPNKEQFDKLYIWGVHHPGTDKDQIFLYAQSSGRITVSTKRSQQAVIPNIGSRPRIRDIPSRISIYWTIVKPGDILLINSTGNLIAPRGYFKIRSGKS
>A/Liaoning-Yinzhou/1399/2017|C3+S1|EPI1136296|2017-10-06
TLEFNNESFNWTGVKQNGTSSACIRKSSSSFFSRLNWLTHLSYTYPALNVTMPNNEQFDKLYIWGVHHPGTDKDQIFLYAQSSGRITVSTKRSQQAVIPNIGSRPRIRDIPSRISIYWTIVKPGDILLINSTGNLIAPRGYFKIQSGKS
>A/Fujian-Licheng/1729/2017|C2+S1|EPI1136287|2017-09-11
TLEFKNESFNWTGVTQNGKSSACIRGSKSSFFSKLNWLTHLKYTYPALNVTMPNNEQFDKLYIWGVHHPGTDKDQIFLYAQSSGRITVSTKRSQQAVIPNIGSRPRIRDIPSRISIYWTIVKPGDILLINSTGNLIAPRGYFKIQSGKS
>A/Shanghai-Huangpu/11967/2017|C2|EPI1136209|2017-12-03
TLEFKNESFNWTGVTQNGKSSACIRRSKSSFFSKLNWLTHLNYKYPALNVTMPNNEQFDKLYIWGVHHPGTDKDQIFLYAQSSGRITVSTKRSQQAVIPNIGSRPRIRDIPSRISIYWTIVKPGDILLINSTGNLIAPRGYFKIQSGKS
>A/Netherlands/04188/17|Original|EPI1143166|2017-12-15
TLEFKNESFNWAGVTQNGKSSACIRGSSSSFFSRLNWLTHLNYKYPALNVTMPNKEQFDKLYIWGVHHPGTDKDQIFLYAQSSGRITVSTKRSQQAVIPNIGSRPRIRDIPSRISIYWTIVKPGDILLINSTGNLIAPRGYFKIRSGKS
>A/Netherlands/03422/17|Original|EPI1143164|2017-10-10
TLEFKNESFNWTGVTQNGKSSACLRRSKSSFFSRLNWLTHLNYTYPALNVTMPNNEQFDKLYIWGVHHPGTDKDQIFLYAQSSGRITVSTKRSQQAVIPNIGSRPRIRDIPSRISIYWTIVKPGDILLINSTGNLIAPRGYFKIQSGKS
>A/Utah/43/2017|Original|EPI1136906|2017-12-08
TLEFNNESFNWTGVKQNGTSSACIRKSSSSFFSRLNWLTHLNYTYPALNVTMPNNEQFDKLYIWGVHHPGTDKDQIFLYAQSSGRITVSTKRSQQAVIPNIGSRPRIRDIPSRISIYWTIVKPGDILLINSTGNLIAPRGYFRIQSGKS
>A/Laos/F3781/2017|MDCK_1_+1|EPI1150129|2017-09-30
TLEFKNESFNWTGVTQNGKSSACIRGSSSSFFSRLNWLTHLNYTYPALNVTMPNTEQFDKLYIWGVHHPGTDKDQIFLYAQSSGRITVSTKRSQQAVIPNIGSRPRIRDIPSRISIYWTIVKPGDILLINSTGNLIAPRGYFKIRSGKS
>A/Vietnam/GHS992/2017|CXS1|EPI1146015|2017-09-28
TLEFKNESFNWTGVTQNGKSSACMRGSSSSFFSRLNWLTHLNYTYPALNVTMPNKEQFDKLYIWGVHHPGTDKDQIFLYAQSSGRITVSTKRSQQAVIPNIGSRPRIRDIPSRISIYWTIVKPGDILLINSTGNLIAPRGYFKIRSGKS
>A/Vietnam/GHS846/2017|CXS1|EPI1145983|2017-08-16
TLEFKNESFNWTGVTQNGKSSACIRGSSSSFFSRLNWLTHLNYTYPALNVTMPNKEQFDKLYIWGVHHPGTDKDQIFLYAQSSGRITVSTKRSQQAVTPNIGSRPRIRDIPSRISIYWTIVKPGDILLINSTGNLIAPRGYFKIRSGKS
>A/CastillaLaMancha/180011/2017|Clinical_Specimen|EPI1148234|2017-12-20
TLEFNNESFNWTGVKQNGTSSACIRKSRSSFFSRLNWLTHLNYTYPALNVTMPNNEQFDKLYIWGVHHPSTDKDQIFLYAQSSGRITVSTKRSQQAVIPNIGSRPRIRDIPSRISIYWTIVKPGDILLINSTGNLIAPRGYFKIQSGKS
>A/KAWASAKI/136/2017|MDCK_1_+SIAT1|EPI1139915|2017-09-19
TLEFKNESFNWTGVTQNGKSSACIRGSSSSFFSRLNWLTHLNYTYPALNVTMPNKEQFDKLYVWGVHHPGTDKDQIFLYAQSSGRITVSTKRSQQAVIPNIGSRPRIRDIPSRISIYWTIVKPGDILLINSTGNLIAPRGYFKIRSGKS
>A/Oklahoma/34/2017|Original|EPI1136683|2017-12-03
TLEFNNESFNWTGVKQNGTSSACIRKSSSSFFSRLNWLTHLNYTYPALNVTMPNNEQFDKLYIWGVHHPGTDKDQIFLYAQSAGRITVSTKRSQQAVIPNIGSRPRIRDIPSRISIYWTIVKPGDILLINSTGNLIAPRGYFKIQSGKS
>A/California/156/2017|Original|EPI1142140|2017-12-26
TLEFNNESFNWTGVKQNGTSSACIRKSSSSFFSRLNWLTHLNYTYPALNVTMPNNEQFDKLYIWGVHHPGTDKDQIFLYAQSSGRITVSTKRSQQTVIPNIGSRPRIRDIPSRISIYWIIVKPGDILLINSTGNLIAPRGYFKIQSGKS
>A/Ontario/RV0281/2018|P1|EPI1149947|2017-12-18
TLEFNNESFNWTGVKQNGTSSACIRKSSSSFFSRLNWLTHLNYTYPALNVTMPNNGQFDKLYIWGVHHPGTDKDQIFLYAQSSGRITVSTKRSQQAVIPNIGSRHRIRDIPSRISIYWTIVKPGDILLINSTGNLIAPRGYFRIQSGKS
>A/Ontario/RV0127/2018|P1|EPI1144013|2017-12-18
TLEFNNESFNWTGVKQNGTSSACIRKSSSSFFSRLNWLTHLNYAYPALNVTMPNNEQFDKLYIWGVHHPGTDKDQIFLYAQSSGRITVSTKRSQQTVIPNIGSRPRIRDIPSRISIYWTIVKPGDILLINSTGNLIAPRGYFKIQSGKS
>A/Ontario/RV2720/2017|P1|EPI1140261|2017-11-08
TLEFNNESFNWTGVKQNGTSSACIRKSSSSFFSRLNWLTHLHYTYPALNVTMPNNEQFDKLYIWGVHHPGTDKDQIFLYAQSSGRITVSTKRSQQAVIPNIGSRLRIRDIPSRISIYWTIVKPGDILLINSTGNLIAPRGYFKIQSGKS
>A/Ceuta/180155/2017|Clinical_Specimen|EPI1148255|2017-12-22
TLEFKNESFNWTGVTQNGKSSACIRGSSSSFFSRLNWLTHLNYTYPALNVTMPNKEQFDKLYIWGVHHPGTDKDQIFLYAQSSGRITVSTKRSQQAVIPNIGSRPRIRDIPSRISIYWTIVKPGDILLINSTGNLVAPRGYFKIRSGKS
>A/Netherlands/3530/2017|original|EPI1143305|2017-01-05
TLEFINESFNWTGVTQNGTSSACIRGSSSSFFSRLNWLTHLNYTYPALNVTMPNKEQFDKLYIWGVHHPGTDKDQIFLYAQSSGRITVSTKRSQQAVIPNIGSRPRIRDIPSRISIYWTIVKPGDILLINSTGNLIAPRGYFKIRSGKS
>A/England/75260839/2017|original|EPI1144997|2017-12-28
TLEFNNESFNWTGVKQNGTSSACIRKSSSSFFSRLNWLTHLNYTYPALNVTMPNNEQFDKLYIWGVHHPGTDKDQIFLYAQSSGRITVSTKGSQQTVIPNIGSRPRIRDIPSRISIYWTIVKPGDILLINSTGNLIAPRGYFKIQSGKS
>A/England/75260833/2017|original|EPI1144965|2017-12-20
TLEFKNESFNWTGVTQNGNSSACIRRSSSSFFSRLNWLTHLNYTYPALNVTMPNKEQFDKLYIWGVHHPGTDKDQIFLYAQSSGRITVSTKRSQQAVIPNIGSRPRIRDIPSRISIYWTIVKPGDMLLINSTGNLIAPRGYFKIRSGKS
>A/England/75260815/2017|original|EPI1144853|2017-12-28
TLEFKNESFNWTGVTQNGKSSACIRKSSSSFFSRLNWLTHLNYTYPALNVTMPNKEQFDKLYIWGVHHPGTDKDQIFLYAQSSGRITVSTKRSQQAVIPNIGSRPRIRDIPSRISIYWTIVKPGDILLINSTGNLIAPKGYFKIRSGKS
>A/England/75060552/2017|original|EPI1144557|2017-12-09
TLEFNNESFNWIGVKQNGTSSACIRKSSSSFFSRLNWLTHLNYTYPALNVTMPNNEQFDKLYIWGVHHPGTDKDQIFLYAQSSGRITVSTKRSQQAVIPNIGSRPRIRDIPSRISIYWTIVKPGDILLINSTGNLIAPRGYFKIQSGKS
>A/England/75060551/2017|original|EPI1144549|2017-12-12
TLEFNNESFNWTGIKQNGTSSACIRKSSSSFFSRLNWLTHLNYTYPALNVTMPNNEQFDKLYIWGVHHPGTDKDQIFLYAQSSGRITVSTKRSQQTVIPNIGSRPRIRDIPSRISIYWTIVKPGDILLINSTGNLIAPRGYFKIQSGKS
>A/England/75020484/2017|original|EPI1139490|2017-12-12
TLEFNNESFNWTGVKQNGTSSACIRKSSSSFFSRLNWLTHLNYTYPALNVTMPNNEQFDKLYIWGVHHPGTDKDQIFLYAQSSGRITVSTKRSQQTVIPNIGSRPRIRDIPSRISIYWTIVKPGDILLINSTGNLIAPRGYFKIQNGKS
>A/England/74760563/2017|original|EPI1139219|2017-11-05
TLEFKDESFNWTGVTQNGTSSACIRRSKSSFFSRLNWLTHLNYTYPALNVTMPNDEQFDKLYIWGVHHPGTDKDQISLYAQSSGRITVSTKRSQQAVIPNIGSRPRIRDIPSRISIYWTIVKPGDILLINSTGNLIAPRGYFKIRNGKS
>A/England/74680316/2017|original|EPI1139155|2017-11-14
TLEFKDESFNWTGVTQNGTSSACIRRSKSSFFSRLNWLTHLNYKYPALNVTMPNDEQFDKLYIWGVHHPGTDKDQISLYAQSSGRITVSTKRSQQAVIPNIGSRPRIRDIPSRISIYWTIVKPGDILLINSTGNLIAPRGYFKIRNGKS
>A/England/74680307/2017|original|EPI1139139|2017-11-13
TLEFKNESFNWTGVTQNGKSSACIRRSKNSFFSKLNWLTHLNYTYPALNVTVPNNEQFDKLYIWGVHHPGTDKDQIFLYAQSSGRITVSTKRSQQAVIPNIGSRPRIRDIPSRISIYWTIVKPGDILLINSTGNLIAPRGYFKIQSGKS
>A/Ontario/RV0367/2018|P1|EPI1149957|2017-12-22
TLEFNNESFNWTGVKQNGTSSACIRKSRSSFFSRLNWLTHLNYTYPALNVTMPNNEQFDKLYIWGVHHPGTDKDQIFLYAQSSGRITVSTKRSQQAVIPNIGSRTRIRDIPSRISIYWTIVKPGDILLINSTGNLIAPRGYFKIQSGKS
>A/Manitoba/RV0199/2018|P1|EPI1145293|2017-12-26
TLEFNNESFNWTGVKQNGTSSACIRKSSSSFFSRLNWLTHLKYTYPALNVTMPNNEQFDKLYIWGVHHPGTDKDQIFLYAQSSGRITVSTKRSQQTVIPNIGSRPRIRDIPSRISIYWTIVKPGDILLINSTGNLIAPRGYFKIQSGKS
>A/Manitoba/RV0191/2018|P1|EPI1145285|2017-12-27
TLEFKDESFNWTGVTQNGKSSACIRRSSSSFFSRLNWLTHLDYTYPALNVTMPNKEQFDKLYIWGIHHPGTDKDQIFLYAQSSGRITVSTKRSQQAVIPNIGSRPRIRDIPSRISIYWTIVKPGDILLINSTGNLIAPRGYFKIRSGKS
>A/Saskatchewan/RV0064/2018|P1|EPI1140928|2017-12-12
TLEFNNESFNWTGVKQNGTSSACIRKSSSSFFSRLNWLTHLKYTYPALNVTMPNNEQFDKLYIWGVHHPGTDKDQIFLYAQSSGRITVSTKRSQQAVIPNIGFKPRIRDIPSRISIYWTIVKPGDILLINSTGNLIAPRGYFKIQSGKS
>A/Saskatchewan/RV0063/2018|P1|EPI1140927|2017-12-12
TLEFNNESFNWTGVKQNGTSSACIRKSSSSFFSRLNWLTHLNYIYPALNVTMPNNEQFDKLYIWGVHHPGTDKDQIFLYAQSSGRITVSTKRSQQAVIPNIGFRPRIRDIPSRISIYWTIVKPGDILLINSTGNLIAPRGYFKIQSGKS
>A/Saskatchewan/RV0061/2018|P1|EPI1140925|2017-12-12
TLEFKNESFNWTGVTQNGNSSACIRRSSSSFFSRLNWLTHLNYIYPALNVTMPNKEQFDKLYIWGVHHPGTDKDQIFLYAQSSGRITVSTKRSQQAVIPNIGSRPRIRDIPSRISIYWTIVKPGDILLINSTGNLIAPRGYFKIRSGKS
>A/Manitoba/RV0012/2018|P1|EPI1140899|2017-12-20
TLEFNNESFNWTGVKQNGTSSACIRKSSSSFFSRLNWLTHLNYKYPALNVTMPNNEQFDKLYIWGVHHPGTDKDQIFLYAQSSGRITVSTKRSQQAVIPDIGFRPRIRDIPSRISIYWTIVKPGDILLINSTGNLIAPRGYFKIQSGKS
>A/Manitoba/RV2669/2017|P2|EPI1140212|2017-12-04
TLEFNNESFNWTGVKQNGTSSACIRKSSSSFFSRLNWLTHLKYTYPALNVTMPNNEQFDKLYIWGVHHPGTDKDQIFLYAQSSGRITVSTKRSQQAVIPNIGSRPRIRDIPSRISIYWTIVKPGDILLINSTGNLIAPRGYFKIQSGKS
>A/Manitoba/RV2668/2017|P2|EPI1140210|2017-11-15
TLEFKNESFNWTGVTQNGKSSACIRGSKSSFFSKLNWLTHLHYTYPALNVTMPNNEQFDKLYIWGVHHPGTDKDQIFLYAQSSGRITVSTKRSQQAVIPNIGSRPRIRDIPSRISIYWTIVKPGDILLINSTGNLIAPRGYFKIQSGKS
>A/Kenya/027/2017||EPI1134124|2017-05-31
TLEFKDESFNWTGVTQNGKSSACIRRSKSSFFSRLNWLTHLNYTYPALNVTMPNNEQFDKLYIWGVHHPGTDKDQIFLYAQSSGRITVSTKRNQQAVIPNIGSRPRIRDIPSRISIYWTIVKPGDILLINSTGNLIAPRGYFKIRNGKS
>A/Kenya/028/2017||EPI1134123|2017-06-07
TLEFKNESFNWTGVTQNGTSSACIRRSSSSFFSRLNWLTHLNYTYPALNVTMPNKEQFDKLYIWGVHHPGTDKDQIFLYAQSSGRITVSTKRSQQAVIPNIEYRPRIRDIPSRISIYWTIVKPGDILLINSTGNLIAPRGYFKIRSGKS
>A/Kenya/032/2017||EPI1134114|2017-07-13
TLEFKNESFNWTGVTQNGTSSACIRGSSSSFFSRLNWLTHLNYTYPALNVTMPNKEQFDKLYIWGVHHPGTDKDQIFLYAQSSGRITVSTKRSQQAVIPNIGSRPRIRDIPSRISIYWTIIKPGDILLINSTGNLIAPRGYFKIRSGKS
>A/Kenya/020/2017||EPI1134112|2017-05-25
TLEFKNESFNWTGVTQNGTSSACIRRSSSSFFSRLNWLTHLNYTYPALNVTMPNKEQFDKLYIWGVHHPGTDKDQIFLYAQSSGRITVSTKRSQQAVIPNIGYRPRIRDIPSRISIYWTIVKPGDILLINSTGNLIAPRGYFKIRSGKS
>A/Thailand/CU-B21378/2017||EPI1133583|2017-03-04
TLEFKNESFNWTGVTQNGKSSACIRRSSSSFFSRLNWLTHLNYTYPALNVTMPNNEQFDKLYIWGVHHPGTDKDQISLYAQSSGRITVSTKRSQQAVIPNIGSRPRIRDIPSRISIYWTIVKPGDILLINSTGNLIAPRGYFKIRSGKS
>A/Thailand/CU-E386/2017||EPI1133577|2017-06-22
TLEFNNESFSWTGVKQNGTSSACIRKSSSSFFSRLNWLTHLNYTYPALNVTMPNNEQFDKLYIWGVHHPGTDKDQIFLYAQSSGRITVSTKRSQQAVIPNIGFRPRIRDIPSRISIYWTIVKPGDILLINSTGNLIAPRGYFKIQSGKS
>A/Thailand/CU-B21988/2017||EPI1133576|2017-06-01
TLEFNNESFNWTGVTQNGTSSACIRRSSSSFFSRLNWLTHLNYTYPALNVTMPNNEQFDKLYIWGVHHPGTDKDQIFLYAQSSGRITVSTKRSQQAVIPNIGFRPRVRDIPSRISIYWTIVKPGDILLINSTGNLIAPRGYFKIQSGKS
>A/Thailand/CU-E379/2017||EPI1133575|2017-05-30
TLEFNNESFNWTGVKQNGTSSACIRKSSSSFFSRLNWLTHLNYTYPALNVTMPNNEQFDKLYIWGVHHPGTDKDQIFLYAQSSGRITVSTKRSQQAVTPNIGFRPRIRDIPSRISIYWTIVKPGDILLINSTGNLIAPRGYFKIQSGKS
>A/Thailand/CU-B20712/2017||EPI1133559|2017-01-05
TLEFNNENFNWTGVKQNGTSSACIRKSSSSFFSRLNWLTHLNYTYPALNVTMPNNEQFDKLYIWGVHHPGTDKDQIFLYAQSSGRITVSTKRSQQVVIPNIGSRPRIRDIPSRISIYWTIVKPGDILLINSTGNLIAPRGYFKIRSGKS
>A/Sweden/85/2017|Direct|EPI1143780|2017-12-22
TLEFKNESFNWTGVKQNGTSSACIRKSSSSFFSRLNWLTHLNYTYPALNVTMPNNEQFDKLYIWGVHHPGTDKDQIFLYAQSSGRITVSTKRSQQAVIPNIGSRPRIRDIPSRISIYWTIVKPGDILLINSTGNLIAPRGYFKIQSGKS
>A/Sweden/81/2017|Direct|EPI1143660|2017-12-13
TLEFKNESFNWTGVTQNGNSSACIRRSSSSFFSRLNWLTHLNYTYPALNVTMPNKEQFDKLYIWGVHHPGTDKDQIFLYAQSSGRITVSTKRSQQAVIPNIGSRPRIRDIPSRISIYWTIVKPGDILLINSTGNLIAPRGYFKIQSGKS
>A/Paris/1553/2017|PI|EPI1133431|2017-10-30
TLEFKNESFNWTGVTQNGKSSACIKGSSSSFFSRLNWLTHLNYKYPALNVTMPNKEQFDKLYIWGVHHPGTDKDQIFLYAQSSGRITVSTKRSQQAVIPNIGSRPRIRDIPSRISIYWTIVKPGDILLINSTGNLIAPRGYFKIRSGKS
>A/Brisbane/1096/2017|SIAT1|EPI1153068|2017-10-11
TLEFKNESFNWTGVTQNGKSSACIRGSSSSFFSRLNWLTHLNYTYPALNVTMPNKEQFDKLYIWGVHHPGTDKDQIFLYAQSSGRITISTKRSQQAVIPNIGSRPRIRDIPSRISIYWTIVKPGDILLINSTGNLIAPRGYFKIRSGKS
>A/Colombia/6739/2017|Original|EPI1161671|2017-12-04
TLEFKNESFNWTGVTQNGTSSACIRRSSSSFFSRLNWLTHLNYTYPALNVTVPNKEQFDKLYIWGVHHPGTDKDQIFLYARSSGRITVSTKRSQQAVIPNIGSRPRIRDIPSRISIYWTIVKPGDILLINSTGNLIAPRGYFKIRSGKS
>A/Colombia/6717/2017|Original|EPI1161663|2017-12-02
TLEFNNESFNWAGVNQNGTSSSCIRGSKSSFFSRLNWLTHLNSKYPALNVTMPNNEQFDKLYIWGVHHPGTDKDQISLYAQSSGRITVSTKRSQQAVIPNIGYRPRIRDIPSRISIYWTIVKPGDILLINSTGNLIAPRGYFKIRSGKS
>A/Colombia/6646/2017|Original|EPI1161655|2017-11-10
TLEFNSESFNWAGVTQNGTSSSCIRGSKSSFFSRLNWLTHLNSKYPALNVTMPNNEQFDKLYIWGVHHPGTDKDQISLYAQSSGRITVSTKRSQQAVIPNIGYRPRIRDIPSRISIYWTIVKPGDILLINSTGNLIAPRGYFKIRSGKS
>A/Brisbane/185/2017|MDCK2,SIAT1|EPI1153050|2017-10-30
TLEFKNESFNWTGVTQNGKSSACIRGSSSSFFGRLNWLTHLNYRYPALNVTMPNKEQFDKLYIWGVHHPGTDKDQIFLYAQSSGRITVSTKRSQQAVIPNIGSRPRIRDIPSRISIYWTIVKPGDILLINSTGNLIAPRGYFKIRSGKS
>A/Perth/225/2017|MDCK1,SIAT1|EPI1152948|2017-09-06
TLEFNNESFNWTGVTQNGTSSACIRGSHSSFFSRLNWLTHLNYTYPALNVTMPNKEQFDKLYIWGVHHPGTDKDQTFLYAHSSGRITVSTKRSQQAVIPNIGSRPRIRDIPSRISIYWTIVKPGDILLINSTGNLIAPRGYFKIRSGKS
>A/Victoria/233/2017|SIAT1|EPI1152975|2017-09-19
TLEFKNESFNWTGVTQNGTSSACIRGSSNSFFSRLNWLTHLNYTYPALNVTMPNKEQFDKLYIWGVHHPGTDKDQIFLYAQSSGRITVSTKRSQQAVIPNIGSRPRIRDIPSRISIYWTIVKPGDILLINSTGNLIAPRGYFKIRSGKS
>A/Victoria/201/2017|SIAT1|EPI1152963|2017-09-15
TLEFNNESFNWTGVTQNGTSSACIRGSRSSFFSRLNWLTHLNYTYPALNVTMQNKEQFDKLYIWGVHHPGTDKDQTFLYAHSSGRITVSTKRSQQAVIPNIGSRPRIRDIPSRISIYWTIVKPGDILLINSTGNLIAPRGYFKIRSGKS
>A/Costa_Rica/6871/2017|Original|EPI1166340|2017-11-17
TLEFNNESFNWTGVKQNGTSSACIRKSRSSFFSRLNWLTHLNYTYPALNVTMPNNEQFDKLYVWGVHHPGTDKDQIFLYAQSSGRITVSTKRSQQAVIPNIGSRPRIRDIPSRISIYWTIVKPGDILLINSTGNLIAPRGYFKIQSGKS
>A/Costa_Rica/6556/2017|Original|EPI1166311|2017-11-13
TLEFNNESFNWTGVKQNGTSSACIRKSSSSFFSRLNWLTHLNYTYPALNVTMPNNEQFDKLYIWGVHHPGTDKDQIFLYAQSSGRITVSTKRSQQAVIPNIGSRPRIRDIPSRISIYWTIVKPGDILLINSTGNLIAPRGYFKMQSGKS
>A/Ghana/832/2017|SIAT1|EPI1154822|2017-11-22
TLEFKNESFNWAGVTQNGTSSACIRRSKSSFFSRLNWLTHLNYTYPALNVTMPNNEQFDKLYIWGVHHPGTDKDQIFLYAQSSGRITVSTKRSQQAVIPNIGSRPRIRDIPSRISIYWTIVKPGDILLINSTGNLIAPRGYFKIRSGKS
>A/Switzerland/2159/2017|SIAT1|EPI1154876|2017-11-08
TLEFNNESFNWTGVKQNGTSSACIRKSSSSFFSRLNWLTHLNYTYPALNVTMPNNEQFEKLYIWGVHHPGTDKDQIFLYAQSSGRITVSTKRSQQAVIPNIGSRPRIRDIPSRISIYWTIVKPGDILLINSTGNLIAPRGYFKIQSGKS
>A/India/3135/2017|X1|EPI1165676|2017-09-13
TLEFKNESFNWTGVTQNGNSSACMRRSSSSFFSRLNWLTHLNYTYPALNVTMPNKEQFDKLYIWGVHHPGTDKDQIFLYAQSSGRITVSTKRSQQAVIPNIGSRPRIRDIPSRISIYWTIVKPGDILLINSTGNLIAPRGYFKIRSGKS
>A/India/3873/2017|X2|EPI1165657|2017-09-18
TLEFKNESFNWTGVTQNGNSSACIRRSSSSFFSRLNWLTHLNYKYPAQNVTMPNKEQFDKLYIWGVHHPGTDKDQIFLYAQSSGRITVSTKRSQQAVIPNIGSRPRIRDIPSRISIYWTIVKPGDILLINSTGNLIAPRGYFKIRSGKS
>A/Laos/3311/2017|C1|EPI1166001|2017-09-08
TLEFKNESFNWTGVTQNGKSSACIRGSSSSFFSRLNWLTHLNYTYPALNVTMLNKEQFDKLYIWGVHHPGTDKDQIFLYAQSSGRITVSTKRSQQAVIPNIGSRPRIRDIPSRISIYWTIVKPGDILLINSTGNLIAPRGYFKIRSGKS
>A/Saskatchewan/RV2589/2017|X2|EPI1166420|2017-11-03
TLEFKDESFNWTGVTQNGKSSACIRRSSSSFFSRLNWLTHLNYIYPALNVTMPNKEQFDKLYIWGIHHPGTDKDQIFLYAQSSGRITVSTKRSQQAVIPNIGSRPRIRDIPSRISIYWTIVKPGDILLINSTGNLIAPRGYFKIRSGKS
>A/Ontario/RV2667/2017|X2|EPI1165770|2017-11-21
TLEFQNESFNWTGVTQNGTSSACIRGSSNSFFSRLNWLTHLNYKYPALNVTMPNKEQFDKLYIWGVHHPGTDKDQIFLYAQSSGRITVSTKRSQQAVIPNIGSRPRIRDIPSRISIYWTIVKPGDILLINSTGNLIAPRGYFKIRSGKS
>A/Saskatchewan/RV2598/2017|X2|EPI1165707|2017-11-21
TLEFKDESFNWTGVTQNGKSSSCIRRSSSSFFSRLNWLTHLNYTYPALNVTMPNKEQFDKLYIWGIHHPGTDKDQIFLYAQSSGRITVSTKRSQQAVIPNIGSRPRIRDIPSRISIYWTIVKPGDILLINSTGNLIAPRGYFKIRSGKS
>A/TOCHIGI/17151/2017|MDCK_1_+SIAT1|EPI1169044|2017-09-26
TLEFNNESFNWTGVKQNGTSSACIRKSSSSFFSRLNWLTHLNYTYPALNVTMPNKEQFDKLYIWGVHHPGTDKDQIFLYAQSSGRITVSTKRSQQAVIPNIGFRPRIRDIPSRISIYWTIVKPGDILLINSTGNLIAPRGYFKIQSGKS
>A/Maryland/99/2017|Original|EPI1166572|2017-12-27
TLEFNNESFNWTGVKQNGTSSACIRKSSSGFFSRLNWLTHLNYTYPALNVTMPNNEQFDKLYIWGVHHPGTDKDQIFLYAQSSGRITVSTKRSQQAVIPNIGSRPRIRDIPSRISIYWTIVKPGDILLINSTGNLIAPRGYFKIQSGRS
>A/New_Hampshire/31/2017|Original|EPI1166596|2017-12-25
TLEFNNESFNWTGVKQNGTSSACIRKSSSSFFSRLNWLTHLNYTYPALNVTMPNNEQFDKLYIWGVHHPGTDKDQIFLYAQSSGRITVSTKRSQQAVVPNIGSRPRIRDIPSRISIYWTIVKPGDILLINSTGNLIAPRGYFKIQSGKS
>A/Alaska/82/2017|Original|EPI1163580|2017-12-28
TLEFNNESFNWTGVKQNGTSSACIRKSSSSFFSRLNWLTHLNYTYPALNVTMPNNEQFDKLYIWGVHHPGTDKDQIFLYAQSSGRITVSTKRSQQAVIPIIGSRTRIRDIPSRISIYWTIVKPGDILLINSTGNLIAPRGYFKIQSGKS
>A/Wisconsin/350/2017|Original|EPI1163778|2017-12-19
TLEFKNESFNWTGVTQNGNSSACIRRSSSSFFSRLNWLTHLNYTYPALNVTMPNKEQFDKLYIWGVHHPGTDKDQIFLYAQSSGRITVSTKRSQQAVTPNIGSRPRIRDIPSRISIYWTIVKPGDILLINSTGNLIAPRGYFKIQSGKS
>A/Rhode_Island/16/2017|Original|EPI1166791|2017-12-19
TLEFNNESFNWTGVKQNGTSSACIRKSSSSFFSRLNWLTHLNYTYPALNVTMPNNEQFDKLYIWGVHNPGTDKDQIFLYAQSSGRITVSTKRSQQTVIPNIGSRPRIRDIPSRISIYWTIVKPGDILLINSTGNLIAPRGYFKIQSGKS
>A/Andalucia/180224/2017|MDCK|EPI1155250|2017-11-30
TLEFKNESFNWAGVTQNGKSSACIRGSSSSFFSRLNWLTHLNYTYPALNVTMPNKEQFDKLYIWGVHHPGTDKDQIFLYAQSSGRITVSTKRSQQAVIPNIGSRPRIRDIPSRISIYWTIVKPGDILLINSTGNLIAPRGYFKILSGKS
>A/Extremadura/180501/2017|Clinical_Specimen|EPI1155258|2017-12-27
TLEFNNESFNWTGVKQNGTSSACIRKSRSSFFSRLNWLTHLNYTYPALNVTMPNNEQFDKLYIWGVHHPGTDKDQIFLYAQSSGRITVSTKRSQQAVIPNIGSRPRIRDIPSRISIYWTIVKPGDVLLINSTGNLIAPRGYFKIQSGKS
>A/Northern_Ireland/17035348/2017|cs|EPI1154850|2017-12-29
TLEFNNESFNWTGVKQNGTSSACIRKSNSSFFSRLNWLTHLNYTYPALNVTMPNNEQFDKLYIWGVHHPGTDKDQIFLYAQSSGRITVSTKRSQQAVIPNIGSRPRIRDIPSRISIYWTIVRPGDILLINSTGNLIAPRGYFKIQSGKS
>A/Ontario/RV0593/2018|P1|EPI1168411|2017-12-21
TLEFNNESFNWTGVKQNGTSSACVRKSSSSFFSRLNWLTHLNYTYPALNVTMPNNEQFDKLYIWGVHHPGTDKDQIFLYAQSSGRITVSTKRSQQAVIPNIGSRPRVRDIPSRISIYWTIVKPGDILLINSTGNLIAPRGYFKIQSGKS
>A/Ontario/RV0306/2018|P1|EPI1151903|2017-12-20
TLEFNNESFNWTGVKQNGTSSACIRKSSSSFFSKLNWLTHLNYTYPALNVTMPNNEQFDKLYIWGVHHPGTDKDQIFLYAQSSGRITVSTKRSQQAVIPNIGSRPRIRDIPSRISIYWTIVKPGDILLINSTGNLIAPRGYFKIQSGKS
>A/Ontario/RV0283/2018|P1|EPI1151883|2017-12-15
TLEFNNESFNWTGVKQNGTSSACIRKSSSSFFSRLNWLTHLHYTYPALNVTMPNNEQFDKLYIWGVHHPGTDKDQIFLYAQSSGRITVSTKRSQQTVIPNIGSRPRIRDIPSRISIYWTIVKPGDILLINSTGNLIAPRGYFKIQSGKS
>A/Ontario/RV0280/2018|P1|EPI1151882|2017-12-18
TLEFNNESFNWTGVKQNGTSSACIRKSSSSFFSRLNWLTHLNYTYPALNVTMPNNGQFDKLYIWGVHHPGTDKDQIFLYAQSSGRITVSTKRSQQAVIPNIGSRPRIRDIPSRISIYWTIVKPGDILLINSTGNLIAPRGYFRIQSGKS
>A/England/80120221/2017|original|EPI1173236|2017-12-29
TLEFNNESFNWTGVKQNGTSSACIRKSSSSFFSRLNWLTHLNYTYPALNVTMPNNEQFDKLYIWGVHHPGTDKDQIFLYAQSSGRITVSTKRSQQAVIPNIGSRPRIRDIPSRISIYWTIVQPGDILLINSTGNLIAPRGYFKIQSGKS
>A/England/80200460/2017|original|EPI1152615|2017-11-27
TLEFNNEIFNWTGVKQNGTSSACIRKSSSSFFSRLNWLTHLNYTYPALNVTMPNNEQFDKLYIWGVHHPGTDKDQIFLYAQSSGRITVSTKRSQQTVIPNIGSRPRIRDIPSRISIYWTIVKPGDILLINSTGNLIAPRGYFKIQSGKS
>A/England/80160678/2017|original|EPI1152531|2017-12-28
TLEFKNESFNWTGVTQNGKSSACIRGSSSSFFSRLNWLTHLNYTYPALNVTMPNKEQFDKLYIWGVHHPGTDKDQIFLYAQSSGRITVSTKRSQQAVIPNIGSRPRIRDIPSRISIYWTIVKPGDILLINSTGNLIAPRGYFRIRSGKS
>A/England/75240051/2017|original|EPI1152227|2017-12-22
TLEFNNESFNWAGVKQNGTSSACIRKSSSSFFSRLNWLTHLNYTYPALNVTMPNNEQFDKLYIWGVHHPGTDKDQIFLYAQSSGRITVSTKRSQQAVIPNIGSRPRIRDIPSRISIYWTIVKPGDILLINSTGNLIAPRGYFKIQSRKS
>A/England/75160359/2017|original|EPI1152019|2017-12-18
TLEFNNESFNWTGVKQNGTSSACIRKSSSSFFSRLNWLTHLNYTYPALNVTMPNNERFDKLYIWGVHHPGTDKDQIFLYAQSSGRITVSTKRSQQAVIPNIGSRPRIRDIPSRISIYWTIVKPGDILLINSTGNLIAPRGYFKIQSGKS
>A/Ontario/RV0644/2018|P1|EPI1168435|2017-12-30
TLEFNNESFNWTGVKQNGTSSACIRKSSSSFFSRLNWLTHLNYKYPALNVTMPNNEQFDKLYIWGVHHPGTDKDQIFLYAQSSGRITVSTKRSQQTVIPNIGSRPRIRDIPSRISIYWTIVKPGDILLINSTGNLIAPRGYFKIQSGKS
>A/Denmark/111/2017||EPI1170366|2017-12-23
TLEFNNESFNWTGVKQNGTSSACIRKSSSSFFSRLNWLTHLNYTYPALNVTMPNNEQFDKLYIWGVHHPGTDKDQIFLYAQSSGRITISTKRSQQTVIPNIGSRPRIRDIPSRISIYWTIVKPGDILLINSTGNLIAPRGYFKIQSGKS
>A/Alberta/A-AB-361-2017/2017||EPI1173804|2017-12-01
TLEFNNESFNWTGVKQNGTSSACIRRSSSSFFSRLNWLTHLNYTYPALNVTMPNNEQFDKLYIWGVHHPGTDKDQIFLYAQSSGRITVSTKRSQQAVIPNIGSRPRIRDIPSRISIYWTIVKPGDILLINSTGNLIAPRGYFKIQSGKS
>A/Nicaragua/9138_04/2017||EPI1158732|2017-07-28
TLEFKNESFNWTGVTQNGTSSACIRGSSSSFFSRLNWLTHLNYTYSALNVTMPNKEQFDKLYIWGVHHPGTDKDQIFLYAQSSGRITVSTKRSQQAVIPNIGSRPRIRDIPSRISIYWTIVKPGDILLINSTGNLIAPRGYFKIRSGKS
>A/Nicaragua/5935_13/2017||EPI1158699|2017-08-07
TLEFNNESFNWTGVKQNGTSSACIRKSRSSFFSRLNWLTHLNYTYPALNVTMPNDEQFDKLYIWGVHHPGTDKDQIFLYAQSSGRITVSTKRSQQAVIPNIGSRPRIRDIPSRISIYWTIVKPGDILLINSTGNLIAPRGYFKIQSGKS
>A/Nicaragua/7577_11/2017||EPI1158256|2017-08-19
TLEFNNESFNWTGVKQNGTSSACIRKSSSSFFSRLNWLTHLNYTYPALNVTMPNNEQFDKLYIWGVHHPGTDKDQIFLYAQSSGRITISTKRSQQAVIPNIGSRPRIRDIPSRISIYWTIVKPGDILLINSTGNLIAPRGYFKIQSGKS
>A/Singapore/NHRC_RGN0212/2017||EPI1155374|2017-07-04
TLEFKNESFNWTGVTQNGTSSACIRGSSSSFFSRLNWLTHLNYTYPALNVTMPNKEQFDKLYIWGVHHPGTDKDQIFLYAQSSGRITVSTKRSQQAVIPNIGSRPRIRDIPSRISIYWTIVKPGDILLINSSGNLIAPRGYFKIRSGKS
>A/New_York/A-WC-LVD-17-050/2017|passage_details:_Primary_specimen|EPI1150959|2017-02-14
TLEFKDESFNWTGVTQNGKSSACIRRSSSSFFSRLNWLTHLNYTYPALNVTMPNKEQFDKLYIWGVHHPGTDKDQIFLYAQSSGRITVSTKRSQQAVIPNIGSRPKIRDIPSRISIYWTIVKPGDILLINSTGNLIAPRGYFKIRSGKS
>A/New_York/A-WC-LVD-17-045/2017|passage_details:_Primary_specimen|EPI1150919|2017-04-08
TLEFKNESFDWTGVTQNGTSSACIRRSKSSFFSRLNWLTHLNYTYPALNVTMPNNEQFDKLYIWGVHHPGTDKDQIFLYAQSSGRITVSTKRSQQAVIPNIGYRPRIRDIPSRISIYWTIVKPGDILLINSTGNLIAPRGYFKIRSGKS
>A/AOMORI/7/2017|MDCK_1_+SIAT1|EPI1217838|2017-12-25
TLEFKNESFNWTGVTQNGKSSACIRGSSSSFFSRLNWLTHLNYTYPAQNVTMPNKEQFDKLYIWGVHHPGTDKDQIFLYAQSSGRITVSTKRSQQAVIPNIGSRPRIRDIPSRISIYWTIVKPGDILLINSTGNLIAPRGYFKIQSGKS
>A/Lopburi/346/2017|X1,_SIAT1|EPI1179578|2017-09-05
TLEFKNESFNWTGVTQNGKSSACIRGSSSSFFSRLNWLTHLNYTYPALNVTMPNKEQFDKLYIWGVHHPGTDKDQIFLYAQSSGRITVSTKRSQQAVIPNIGSRPRIRDIPSRLSIYWTIVKPGDILLINSTGNLIAPRGYFKIRSGKS
>A/Naknon_Si_Thammarat/2361/2017|SIAT2|EPI1179434|2017-11-08
TLEFKNESFNWAGVTQNGKSSACIRGSSSSFFSRLNWLTHLNYTYPALNVTMPNKEQFDKLYIWGVHHPGTDKDQIFLYAQSSGRITVSTKRSQQAVIPNIGSRPRIRDIPSRISIYWTIVKPGDILLINSTGNLIAPRGYFKIRSGKN
>A/Prachuapkhirikhan/433/2017|X1,_MDCK2|EPI1179345|2017-10-03
TLEFNNESFNWTGVKQNGTSSACIRKSSSSFFSRLNWLTHLNYTYPALNVTMPNNEQFDKLYIWGVHHPGTDKDQIFLYAQSPGRITVSTKRSQQAVIPNIGFRPRIRDIPSRISIYWTIVKPGDILLINSTGNLIAPRGYFKIQSGKS
>A/Chanthaburi/373/2017|X2|EPI1198421|2017-09-21
TLEFNNESFNWTGVKQNGTSSACIRESSSSFFSRLNWLTHLNYTYPALNVTMPNNEQFDKLYIWGVHHPGTDKDQIFLYAQSSGRITVSTKRSQQAVIPNIGFRPRIRDIPSRISIYWTIVKPGDILLINSTGNLIAPRGYFKIQSGKS
>A/Mukdahan/197/2017|X1|EPI1197694|2017-08-06
TLEFNNESFNWTGVKQNGTSSACIRKSSSSFFSRLNWLTHSNYTYPALNVTMPNNEQFDKLYIWGVHHPGTDKDQIFLYAQSSGRITVSTKRSQQAVIPNIGFRPRIRDIPSRISIYWTIVKPGDILLINSTGNLIAPRGYFKIQSGKS
>A/Philippines/16/2017|MDCK2,_SIAT1|EPI1179572|2017-09-20
TLEFKNESFNWTGVTQNGKSSACIRGSSSSFFSRLNWLTHLNYTYPALNVTMPNKEQFDKLYIWGVHHPGTDKDQIFLYAQSSGRITVSTKRSQQAVIPHIGSRPRIRDIPSRISIYWTIVKPGDILLINSTGNLIAPRGYFKIRSGKS
>A/Cambodia/36625/2017|SIAT1|EPI1179521|2017-10-10
TLEFKNESFNWTGVTQNGTSSACIRGSSSSFFSRLNWLTHLNYTYPALNVTMPNKEQFDKMYIWGVHHPGTDKDQIFLYAQSSGRITVSTKRSQQAVIPNIGSRPRIRDIPSRISIYWTIVKPGDILLINSTGNLIAPRGYFKIRSGKS
>A/Cambodia/B1108407/2017|SIAT2|EPI1179500|2017-10-30
TLEFNNESFNWTGVKQNGTSSACIRKSSSSFFSRLNWLTHLNYTYPAMNVTMPNNEQFDKLYIWGVHHPGTDKDQIFLYAQSSGRITVSTKRSQQAVIPNIGSRPRIRDIPSRISIYWTIVKPGDILLINSTGNLIAPRGYFKIQSGKS
>A/Sri_Lanka/101/2017|X,_SIAT2|EPI1179476|2017-12-19
TLEFKDESFNWTGVTQNGTSSACIRRSKSSFFSRLNWLTHLNYTYPALNVTMLNNEQFDKLYIWGVHHPGTDKDQIFLYAQSSGRITVSTKRSQQAVIPNIGSRPRIRDIPSRISIYWTIVKPGDILLINSTGNLIAPRGYFKIRNGKS
>A/Minas_Gerais/570/2017|Original|EPI1179699|2017-04-06
TLEFKNESFNWTGVTQNGTSSACMRRSSSSFFSRLNWLTHLNYTYPALNVTMPNKEQFDKLYIWGVHHPGTDKDQIFLYAQPSGRITVSTKRSQQAVIPNIGSRPRIRDIPSRISIYWTIVKPGDILLINSTGNLIAPRGYFKIQSGKS
>A/Cameroon/9783/2017|cs|EPI1193263|2017-10-04
TLEFKNESFNWAGVTQNGKSSACIRKSKSSFFSRLNWLTHLNYTYPALNVTMPNNEQFDKLYIWGVHHPGTDKDQVFLYAQSSGRITVSTKRSQQAVIPNIGSRPRIRDIPSRISIYWTIVKPGDILLINSTGNLIAPRGYFKIRSGKS
>A/Norway/3858/2017|cs|EPI1203078|2017-12-06
TLEFKNESFNWAGVTQNGKSSACIRRSKSSFFSKLNWLTHLNYTYPALNVTMPNNEQFDKLYIWGVHHPGTDKDQIFLYAQSSGRITVSTKRSQQAVIPNIGSRPRIRDIPSRISIYWTIVKPGDILLINSTGNLIAPRGYFKIQSGKS
>A/Hong_Kong/4983/2017|Original|EPI1180997|2017-12-11
TLEFKNESFNWTGVTQNGKSSACIRRSKSSFFSKLNWLTHLNYTYPALNVTMPNNEQFDKLYIWGVHHPGTDKDQIFLYAQSSGRITVSTKRSQQAVSPNIGSRPRIRDIPSRISIYWTIVKPGDILLINSTGNLIAPRGYFKIQSGKS
>A/St._Petersburg/RII-313S/2017|Original|EPI1181255|2017-01-01
TLEFKNESFNWTGVTQNGKSSACIRGSKSSFFSKLNWLTHLNYTYPSLNVTMPNNEQFDKLYIWGVHHPGTDKDQIFLYAQSSGRITVSTKRSQQAVIPNIGSRPRIRDIPSRISIYWTIVKPGDILLINSTGNLIAPRGYFKIQSGKS
>A/Abu_Dhabi/078/2017|Original|EPI1180092|2017-11-06
TLEFKNESFNWTGVTQNGNSSACIRRSSSSFFSRLNWLTHLNYTYPALNVTMPNKEQFDKLYIWGVHHPGTDKDQIFLYAKSSGRITVSTKRSQQAVIPNIGSRPRIRDIPSRISIYWTIVKPGDILLINSTGNLIAPRGYFKIRSGKS
>A/Abu_Dhabi/024/2017|Original|EPI1179932|2017-10-25
TLEFNNESFNWTGVTQNGTSSACIRGSRSSFFSRLNWLTHLNYTYPALNVTMPNKEQFDKLYIWGVHHPGTDKDQTFLYAHSSGRITVSTKRSQQAVIPDIGSRPRIRDIPSRISIYWTIVKPGDILLINSTGNLIAPRGYFKIRSGKS
>A/Abu_Dhabi/001/2017|X|EPI1179733|2017-10-15
TLEFKNESFNWTGVTQNGNSSACIRGSSSSFFSRLNWLTHLNYTYPALNVTMPNKEQFDKLYIWGVHHPGTDKDQIFLYAQSSGRITVSTKRSQQAVIPNIGSRPRIRDIPSRISIYWTIVKPGDILLINSTGNLIAPRGYFKIRSGKS
>A/Catalonia/3517476NS/2017|C0/MDCK1|EPI1203054|2017-12-12
TLEFNNESFNWTGVKQNGTSSACIRKSRSSFFSRLNWLTHLNYTYPALNVTMPNNEQFDKLYIWGVHHPGTDKDQIFLYAQSSGRITISTKRSQQAVIPNIGSRPRIRDIPSRISIYWTIVKPGDILLINSTGNLIAPRGYFKIQSGKS
>A/Catalonia/3517347NS/2017|C0/MDCK1|EPI1203052|2017-12-09
TLEFNNESFNWTGVKQNGTSSACIRKSSSSFFSRLNWLTHLNYTYPALNVTMPNNEQFDKLYIWGVHHPGTDKDQTFLYAQSSGRITVSTKRSQQTVIPNIGSRPRIRDIPSRVSIYWTIVKPGDILLINSTGNLIAPRGYFKIQSGKS
>A/Iceland/128/2017|MDCK1/SIAT1|EPI1201188|2017-12-11
TLEFNNESFNWAGVTQNGTSSSCIRGSKSSFFSRLNWLTHLNSKYPALNVTMPNKEQFDKLYIWGVHHPGTDKGQISLYAQSSGRITVSTKRSQQAVIPNIGSRPRIRDIPSRISIYWTIVKPGDILLINSTGNLIAPRGYFKIRSGKS
>A/Roma/13/2017|SIAT2/SIAT1|EPI1201220|2017-12-28
TLEFNNESFNWTGVKQNGTSSACIRKSSSSFFSRLNWLTHLNYTYPALNVTMPNNEQFDKLYIWGVHHPGTDKDQIFLYAQSSGRITVSTKRSQQTVIPNIGSRPRIRDIPSRISIYWTIVKPRDILLINSTGNLIAPRGYFKIQSGKS
>A/KANAGAWA/ZC1709/2017|E0_+4_(Am3Al1)|EPI1195189|2017-12-18
TLEFKNESFNWTGVTQNGNSSSCIRRSSSSFFSRLNWLTHLNYKYPALNVTMPNKEQFDKLYIWGVHHPVTDKDQTFLYAQSSGRITVSTKRSQQAVIPNIGSRPRIRGIPSRISIYWTIVKPGDILLINSTGNLIAPRGYFKIRSGKS
>A/Tennessee/74/2017|C1|EPI1205528|2017-12-04
TLEFKNESFNWTGVTQNGNSSACIRRSSSSFFSRLNWLTHLNYTYPALNVTMPNKEQFDKLYIWGVHHPGTDKDQIFLYAQSSGRITVSTKRSQQAVIPNIGSRPRIRDIPSRISIYWTIVKPGDILLINSTGNLIAPRGYFRIRSGKS
>A/Haiti/2483/2017|Original|EPI1180696|2017-10-02
TLEFKNESFNWTGVTQNGTSSACIRGSSSSFFSRLNWLTHLNYTYPALNVTMPNKEQFDKLYIWGVHHPGTDKDQIFLYAQSSGRITVSTKRSQQAVIPNIGSRPRIRDIPSRISIYWTIVKPGDILLVNSTGNLIAPRGYFKIRSGKS
>A/Uralsk/496/2017|MDCKx/MDCK1|EPI1183825|2017-11-23
TLEFNNESFNWTGVKQNGTSSACIRKSSSSFFSRLNWLTHLKYTYPALNVTMPNNEQFDKLYIWGVHHPGTDKDQIFLYAQSSGRITVSTKRSQQAVIPNIGSRSRIRDIPSRISIYWTIVKPGDILLINSTGNLIAPRGYFKIQSGKS
>A/Laos/F2889/2017|MDCK_2|EPI1187938|2017-08-15
TLEFKNESFNWTGVTQNGKSSACIRGSSSSFFSRLNWLTHLNYKYPALNVTMPNKEQFDKLYIWGVHHPGTDKDQIFLYAQSSGRITVSTKRSQQAVIPNIGSRPKIRDIPSRISIYWTIVKPGDILLINSTGNLIAPRGYFKIRSGKS
>A/Cote_D'Ivoire/1549/2017|S2|EPI1212242|2017-10-02
TLEFKNESFNWTGVTQNGTSSACIRRSKSSFFSRLNWLTHLNYTYPALNVTMPNNEQFDKLYIWGVHHPGTDKDQIFLYAQSSGRITVSTKRSQQAVIPNIGSRPRIRDIPSRISIYWTIVKPGDILLINSTGNLIAPRGYFKIRSGRS
>A/Cote_D'Ivoire/1632/2017|Original|EPI1185288|2017-10-12
TLEFKNESFNWAGVTQNGKSSACIRRSKSSFFSRLNWLTHLNYTYPALNVTMPNNEQFDKLYIWGVHHPGTDKDQVFLYAQSSGRITVSTKRSQQAVIPNIGSRPRIRDIPSRISIYWTIVKPGDILLINSTGNLIAPRGYFKIRNGKS
>A/KYOTO-C/6/2017|MDCK_2_+SIAT1|EPI1208976|2017-11-29
TLEFKNESFNWTGVTQNGKSSACIRRSKSSFFSKLNWLTHLNYTYPALNVTMPNNEQFDKLYIWGVHHPGTDKDQIFLYAQSPGRITVSTKRSQQAVIPNIGSRPRIRDIPSRISIYWTIVKPGDILLINSTGNLIAPRGYFKIQSGKS
>A/Kansas/21/2017|Original|EPI1176118|2017-12-20
TLEFKNESFNWTGVTQNGKSSACIRRSKSSFFSKLNWLTHLNYTYPALNVTMPNNEHFDKLYIWGVHHPGTDKDQIFLYAQSSGRITVSTKRSQQAVIPNIGSRPRIRDIPSRISIYWTIVKPGDILLINSTGNLIAPRGYFKIQSGKS
>A/Iowa/71/2017|Original|EPI1176030|2017-11-28
TLEFNNESFNWTGVKQNGTSSACIRKSSSSFFSRLNWLTHLNYTYPTLNVTMPNNEQFDKLYIWGVHHPGTDKDQIFLYAQSSGRITVSTKRSQQAVIPNIGSRPRIRDIPSRISIYWTIVKPGDILLINSTGNLIAPRGYFKIQSGKS
>A/Washington/341/2017|S2|EPI1206115|2017-12-02
TLEFNNESFNWTGVKQNGTSSACIRKSSSSFFSRLNWLTHLNYTYPALNVTMPNNEQFDKLYVWGVHHPGTDKDQIFLYAQSSGRITVSTKRSQQAIIPNIGSRPRIRDIPSRISIYWTIVKPGDILLINSTGNLIAPRGYFKIQSGKS
>A/Cambodia/1004/2017|Original|EPI1210211|2017-11-06
TLEFKNESFNWTGVTQNGTSSACIRGSSSSFFSRLNWLTHLNYTYPALNVTMPNKEQFDKLYIWGVHHPGTDKDQIFLYAQSSGRITVSTKRSQQAVIPNIGSRPRIRDIPSRISIYWTIVKPGDILLINSTGNLIAPRGYFKIRIGKS
>A/Cambodia/1054/2017|Original|EPI1210195|2017-11-27
TLEFKNESFNWTGVTQNGKSSACIRGSSSSFFSRLNWLTHLNYTYPALNVTMPNKEQFDKLYIWGVHHPGTDKDQIFLYAQSSGRITVSTKKSQQAVIPNIGSRPRIRDIPSRISIYWTIVKPGDILLINSSGNLIAPRGYFKIRSGKS
>A/Cambodia/894/2017|Original|EPI1185376|2017-10-01
TLEFKNESFNWTGVTQNGTSSACIRGTSSSFFSRLNWLTHLNYTYPALNVTMPNKEQFDKLYIWGVHHPGTDKDQIFLYAQSSGRITVSTKRSQQAVIPNIGSRPRIRDIPSRISIYWTIVKPGDILLINSTGNLIAPRGYFKIRSGKS
>A/Aragon/180847/2017|Clinical_Specimen|EPI1200360|2017-12-30
TLEFKNESFNWTGVTQNGKSSACIRGSGSSFFSRLNWLTHLNYTYPALNVTMPNKEQFDKLYIWGVHHPGTDKDQIFLYAQSSGRITVSTKRSQQAVIPNIGSRPRIRDIPSRISIYWTIVKPGDILLINSTGNLIAPRGYFKIRSGKS
>A/Murcia/181102/2017|Clinical_Specimen|EPI1200421|2017-12-31
TLEFNNESFNWTGVKQNGTSSACIRKSSSSFFSRLNWLTHLNYTYPALNMTMPNNEQFDKLYIWGVHHPGTDKDQIFLYAQSSGRITVSTKRSQQAVIPNIGSRPRIRDIPSRISIYWTIVKPGDILLINSTGNLIAPRGYFKIQSGKS
>A/Navarra/2672/2017|Clinical_Specimen|EPI1200430|2017-12-27
TLEFNNESFNWTGVKQNGTSSACIRKSSSSFFSRLNWLTHLNYTYPALNVTMPNKEQFDKLYIWGVHHPGTDKDQIFLYAQSSGRITVSTKRSQQSVIPNIGSRPRIRDIPSRISIYWTIVKPGDILLINSTGNLIAPRGYFKIQSGKS
>A/Congo/467/2017|Original|EPI1205370|2017-11-10
TLEFKDESFNWTGVTQNGKSSACIRRSSSSFFSRLNWLTHSNYTYPALNVTMPNKEQFDKLYIWGVHHPGTDKDQIFLYAQSSGRITVSTKRSQQAVIPNIGSRPRIRDIPSRISIYWTIVKPGDILLINSTGNLIAPRGYFKIRSGKS
>A/Denmark/114/2017|SIAT1|EPI1201168|2017-12-28
TLEFNNESFNWTGVKQNGTSSACIRKSRSSFFSRLNWLTHLNYTYPALNVTMPNNEQFDKLYIWGVHHPGTDKDQIFLYAQSSGRITVSTKRSQQAVIPNIGSRPRIRDIPSRISIYWTIVKPGDILLINSTGNLIAPRGYFKIQSGKG
>A/Parana/727/2017|Original_sample|EPI1179671|2017-07-23
TLEFNNESFNWTGVKQNGTSSACIRKSSSSFFSRLNWLTHLNYTYPALNVTMPNNEQFDKLYIWGVHHPGTDKDQIFLYAQSSGRITVSTKRSQQAVIPNIGSRPRIRDIPSRISIYWTIVKPGDILLINSTGNLIAPRGYFKIQSGNS
>A/Santa_Catarina/961/2017|Original|EPI1179713|2017-11-10
TLEFNTESFNWTGVKQNGTSSACIRKSSSSFFSRLNWLTHLNYTYPALNVTMPNNEQFDKLYIWGVHHPGTDKDQIFLYAQSSGRITVSTKRSQQAVIPNIGSRPRIRDIPSRISIYWTIVKPGDILLINSTGNLIAPRGYFKIQSGKS
>A/Sao_Paulo/662138/2017|original_sample|EPI1180600|2017-11-25
TLEFNNESFNWTGVKQNGTSSACMRKSSSSFFSRLNWLTHLNYTYPALNVTMPNNEQFDKLYIWGVHHPGTDKDQIFLYAQSSGRITVSTKRSQQAVIPNIGSRPRIRDIPSRISIYWTIVKPGDILLINSTGNLIAPRGYFKIQSGKS
>A/Maldives/1455/2017|Original|EPI1174631|2017-12-11
TLEFKNESFNWTGVTQNGNSSACIRRSSSSFFSRLNWLTHLNYTYPALNVTMPNKEQFDKLYIWGVHHPGTDKDQIFLYAQSSGRITVSTKRSQQAVVPNIGSRPRIRDIPSRISIYWTIVKPGDILLINSTGNLIAPRGYFKIRSGKS
>A/Afghanistan/0998/2017|C2|EPI1205253|2017-12-20
TLEFKNESFNWTGVTQNGKSSACMRGSSSSFFSRLNWLTHLNYKYPALNVTMPNKEQFDKLYIWGVHHPGTDKDQIFLYAQSSGRITVSTKRSQQAVIPNIGSRPRIRDIPSRISIYWTIVKPGDILLINSTGNLIAPRGYFKIRSGKS
>A/Tajikistan/28/2017|cs|EPI1177435|2017-10-23
TLEFKNESFDWTGVTQNGTSSACIRRSKSSFFSRLNWLTHLNYTYPALNVTMPNNEQFDKLYIWGVHHPGTDKDQIFLYAQSSGRITVSTKRSQQAVIPNIGSRPRIRDIPSRISIYWTIVKPGDILLINSTGNLIAPRGYFKIRSGKS
>A/Swansea/4343/2017|original|EPI1193285|2017-11-02
TLEFKNESFNWTGVTQNGNSSACIRRSSSSFFSRLNWLTHLNYTYPALNVTMPNKEQFDKLYIWGVHHPGTDKDQIFLYAQSSGRITVSTKRSQQSVIPNIGSRPRIRDIPSRISIYWTIVKPGDILLINSTGNLIAPRGYFKIRSGKS
>A/Niger/5297/2017|S1|EPI1212728|2017-10-23
TLEFKNESFNWAGVTQNGKSSACIRRSKSSFFSRLNWLTHLNYTYPALNVTMPNNEQFDKLYIWGVHHPGTDKDQVFLYAQSSGRITVSTKRSQQAVIPNIGSRPRIRDIPSRISIYWTIVKPGDMLLINSTGNLIAPRGYFKIRSGKS
>A/Lyon/CHU/R17.50.96/2017|MDCK2/MDCK1|EPI1188400|2017-10-06
TLEFKNESFNWTGVTQNGKSSACIRGSSSSFFSRLNWLTHLKYTYPALNVTMPNKEQFDKLYIWGVHHPGTDKDQIFLYAQSSGRITVSTKRSQQAVIPNIGSRPRIRDIPSRISIYWTIVKPGDILLINSTGNLIAPRGYFKIRSGKS
>A/Lyon/2126/2017|MDCK2/MDCK1|EPI1183788|2017-11-14
TLEFNNESFNWTGVKQNGTSSACIRKSSSSFFSRLNWLTHLNYTYPALNVTMPNNEQFDKLYIWGVHHPGTDKDQIFLYAQSSGRITVSTKRSQQAVIPNIGSRPRIRDIPSRISIYWTIVKPGDILLINSTGNLIAPRGYFKIPSGKS
>A/Shanghai/41/2017||EPI1193893|2017-08-19
TLEFKNESFNWTGVTQNGKSSACIRRSKSSFFSRLNWLTHLNYTYPALNVTMPNNEQFDKLYIWGVHHPGTDKDQIFLYAQSSGRITVSTKRSQQAVIPNIGSRPRIRDIPSRISIYWTIVKPGDILLINSTGNLIAPRGYFKIQSGKS
>A/Shanghai/58/2017||EPI1193648|2017-09-21
TLEFKNESFNWTGVTQNGNSSACIRRSSSSFFSRLNWLTHLNYTYPALNVTMPNKKQFDKLYIWGVHHPGTDKDQIFLYAQSSGRITVSTKRSQQAVIPNIGSRPRIRDIPSRISIYWTIVKPGDILLINSTGNLIAPRGYFKIRSGKS
>A/California/BRD80835N/2017||EPI1178335|2017-11-13
TLEFNNESFNWIGVKQNGTSSACIRKSSSSFFSRLNWLTHLNYTYPALNVTMPNNEQFDKLYIWGVHHPGTDKDQIFLYAQSPGRITVSTKRSQQAVIPNIGSRPRIRDIPSRISIYWTIVKPGDILLINSTGNLIAPRGYFKIQSGKS
>A/California/BRD41755N/2017||EPI1178295|2017-12-18
TLEFKNESFNWTGVTQNGKSSACIRGSSSSFFSRLNWLTHLNYTYPALNVTMPNKEQFDKLYIWGVHHPGTDKDQIFLYAQSSGRITVSTKRSQQAVIPNIGSRPRIRDIPSRISIYWTIVKPGDILLINSTGNLIAPRGYFKILSGKS
>A/Arizona/MAP6093A/2017||EPI1178161|2017-12-19
TLEFNNESFNWTGVKQNGTSSACIRKSSSSFFSRLNWLTHSNYTYPALNVTMPNNEQFDKLYIWGVHHPGTDKDQIFLYAQSPGRITVSTKRSQQAVIPNIGSRPRIRDIPSRISIYWTIVKPGDILLINSTGNLIAPRGYFKIQSGKS
>A/Ontario/A-ON-307-2017/2017||EPI1173931|2017-12-21
TLEFNNESFNWTGVKQNGTSSACVRKSSSSFFSRLNWLTHLNYKYPALNVTMPNNEQFDKLYIWGVHHPGTDKDQIFLYAQSSGRITVSTKRSQQAVIPNIGSRPRVRDIPSRISIYWTIVKPGDILLINSTGNLIAPRGYFKIQSGKS
>A/Ontario/A-ON-302-2017/2017||EPI1173926|2017-12-17
TLEFNNERFNWTGVKQNGTSSACIRKSSSSFFSRLNWLTHLNYTYPALNVTMPNNEQFDKLYIWGVHHPGTDKDQIFLYAQSSGRITVSTKRSQQTVIPNIGSRPRIRDIPSRISIYWTIVKPGDILLINSTGNLIAPRGYFKIQSGKS
>A/British_Columbia/A-BC-324-2017/2017||EPI1173889|2017-12-18
TLEFKNESFNWTGVTQNGKSSACIRGSSSSFFSRLNWLTHLNYTYSALNVTMPNKEQFDKLYIWGVHHPGTDKDQIFLYAQSSGRITVSTKRSQQAVIPNIGSRPRIRDIPSRISIYWTIVKPGDILLINSTGNLIAPRGYFKIRSGKS
>A/British_Columbia/A-BC-318-2017/2017||EPI1173886|2017-12-15
TLEFNNESFNWTGVKQNGTSSACIRKSISSFFSRLNWLTHLNYTYPALNVTMPNNEQFDKLYIWGVHHPGTDKDQIFLYAQSSGRITVSTKRSQQAVIPNIGSRPRIRDIPSRISIYWTIVKPGDILLINSTGNLIAPRGYFKIQSGKS
>A/Choibalsan/3341/2017|c1|EPI1191879|2017-12-18
TLEFKNENFNWTGVTQKGKSSACIRRSKSSFFSKLNWLTHLNYTYPALNVTMPNNEQFDKLYIWGVHHPGTDKDQIFLYAQSSGRITVSTKRSQQAVIPNIGSRPRIRDIPSRISIYWTIVKPGDILLINSTGNLIAPRGYFKIQSGKS
>A/YAMAGATA/134/2017|MDCK_4_+SIAT2|EPI1241649|2017-12-06
TLEFKNESFNWAGVTQNGKSSACIRGSSSSFFSRLNWLTHLNYIYPALNVTMPNKEQFDKLYIWGVHHPGTDKDQIFLYAQSSGRITVSTKRSQQAVIPNIGSRPRIRDIPSRISIYWTIVKPGDILLINSTGNLIAPRGYFKIRSGKS
>A/South_Australia/1084/2017|SIAT1|EPI1248436|2017-08-10
TLEFKNESFNWNGVTQNGKSSACIRGSSSSFFSRLNWLTHLNYTYPALNVTMPNKEQFDKLYIWGVHHPGTDKDQIFLYAQSSGRITVSTKRSQQAVIPNIGSRPRIRDIPSRISIYWTIVKPGDILLINSTGNLIAPRGYFKIRSGKS
>A/Sydney/1185/2017|SIAT1|EPI1248424|2017-09-16
TLEFKNESFNWTGVTQNGKSSACIRGSSSSFFSRLNWLTHLNYKYPALNVTMSNKEQFDKLYIWGVHHPGTDKDQIFLYAQSSGRITVSTKRSQQAVIPNIGSRPRIRDIPSRISIYWTIVKPGDILLINSTGNLIAPRGYFKIRSGKS
>A/Boras/1/2017(19056)|MDCK2/SIAT1|EPI1255160|2017-11-15
TLEFKNESFNWTGVTQNGKSSACIRGSKSSFFSKLNWLTHLNYKYPALNVTMPNNEQFDKLYIWGVHHPGTDKDQIFLYAQSSGRITVSTKRSQQAVIPNIGSRPRIRDIPSRISIYWTIVKPGDILLINSTGNLIAPRGYFKIQSGKS
>A/Brisbane/203/2017|MDCK1,SIAT1|EPI1242817|2017-11-30
TLEFKDESFNWTGVTQNGTSSACIRRSKSSFFSRLNWLTHLNYTYPALNVTMPNDEQFDKLYIWGVHHPGTDKDQIFLYAQSSGRITVSTKRSQQAVIPNIGSRPRIRDIPSRISIYWTIVKPGDILLINSTGNLIAPRGYFKIRNVKS
>A/Brisbane/196/2017|MDCK1,SIAT1|EPI1242802|2017-11-11
TLEFKDESFNWTGVTQNGKSSACIRGSSSSFFSRLNWLTHLNYRYPALNVTMPNKEQFDKLYIWGVHHPGTDKDQIFLYAQSSGRITVSTKRSQQAVIPNIGSRPRIRDIPSRISIYWTIVKPGDILLINSTGNLIAPRGYFKIRSGKS
>A/Perth/207/2017|MDCK1,SIAT1|EPI1248397|2017-09-01
TLEFKYESFNWTGVTQNGTSSACIRGSSSSFFSRLNWLTHLNYAYPALNVTMPNKEQFDKLYIWGVHHPGTDKDQNFLYAQSSGRITVSTKRSQQAVIPNIGSRPRIRDIPSRISIYWTIVKPGDILLINSTGNLIAPRGYFKIRSGKS
>A/Victoria/118/2017|SIAT1|EPI1248358|2017-08-24
TLEFNNESFNWTGVTQNGTSSACIRGSRSSFFSRLNWLTHLNYTYPALNVTMPNKEHFDKLYIWGVHHPGTDKDQTFLYAHSSGRITVSTKGSQQAVIPNIGSRPRIRDIPSRISIYWTIVKPGDILLINSTGNLIAPRGYFKIRSGKS
>A/Lisboa/niRL015_17-18/2017||EPI1267316|2017-12-18
TLEFNNESFNWTGVKQNGTSSACIRKSSSSFFSRLNWLTHLNYTYPALNVTMPNNKQFDKLYIWGVHHPGTDKDQIFLYAQSSGRITVSTKRSQQAVIPNIGSRPRIRDIPSRISIYWTIVKPGDILLINSTGNLIAPRGYFKIQSGKS
>A/KANAGAWA/AC1704/2017|E0_+9_(Am4Al5)|EPI1224407|2017-12-05
TLEFNNESFNWTGVKQNGTSSACIRKSSSSFFSRLNWLTRLNYTHPALNVTMPNNEQFDKLYIWGVHHPSTDKSQIFLYAQSSGRITVSTKRSQQTVIPNIGFRPRIRNIPSRISIYWTIVKPGDILLINSTGNLIAPRGYFKIQSGKS
>A/Laos/F3895/2017|MDCK_1_+SIAT2|EPI1260443|2017-10-09
TLEFKNESFNWTGVTQNGKSSACIRGSSSSFFSRLNWLTHLNYTYPALNVTMPNKEQFDKLYIWGVHHPSTDKDQIFLYAQSSGRITVSTKRSQQAVIPNIGSRPRIRDIPSRISIYWTIVKPGDILLINSTGNLIAPRGYFKIRSGKS
>A/Laos/3913/2017|C2|EPI1248979|2017-10-09
TLEFKNESFNWTGVTQNGKSSACIRRSKSSFFSKLNWLTHLNYTYPALNVTMPNNEQFDKLYIWGVHHPGTDKDQIFLYAQSSGRITVSTKRSQQAVIPNIGYRPRIRDIPSRISIYWTIVKPGDILLINSTGNLIAPRGYFKIQSGKS
>A/Laos/3819/2017|C1|EPI1248931|2017-10-02
TLEFKNESFNWTGVTQNGKSSACIRGSSSSFFSRLNWLTHLNYTYPALNVTMPNKEQFDKLYIWGVHHPGTDKDQIFLYAQSSGRITVSTKRSQQAVTPNIGSRPRIRDIPSRISIYWTIVKPGDILLINSTGNIIAPRGYFKIRSGKS
>A/FUKUI/18/2017|MDCK_2_+SIAT1|EPI1257917|2017-12-04
TLEFKNESFNWTGVTQNGNSSACIRRSSSSFFSRLNWLTHLNYTYPALNVTMPNKEQFDKLYIWGVHHPGTDKDQIFLYAQSSGRITVSTKRSQQAVSPNIGSRPRIRDIPSRISIYWTIVKPGDILLINSTGNLIAPRGYFKIRSGKS
>A/Asaka/4/2017||EPI1251579|2017-12-20
TLEFKNESFNWTGVTQNGNSSACIRRSSSSFFSRLNWLTHLNYTYPALNVTMPNKEQFDKLYIWGVHHPGTDKDQIFLYAQSSGRITVSTKRSQQAVIPNIGSRPRIRDIPSRISIYWTIVKSGDILLINSTGNLIAPRGYFKIRSGKS
>A/Catalonia/NSVH100558570/2017|Original|EPI1226997|2017-01-23
TLEFNNESFNWTGVTQNGTSSACIRRSSSSFFSRLNWLTHLNFKYPALNVTMPNKEQFDKLYIWGVHHPGTDKDQIFLYAQSSGRITVSTKRSQQAVIPNIGSRPRIRDIPSRISIYWTIVKPGDILLINSTGNLIAPRGYFKIRSGKS
>A/Jordan/1138/2017|SIAT1|EPI1226929|2017-09-08
TLEFKNESFNWTGVTQNGTSSACIRRSKSSFFSRLNWLTHLNYTYPALNVTMPNNEQFDKLYIWGVHHPGTDKDQIFLYAQSSGRITVSTKISQQAVIPNIGSRPRIRDIPSRISIYWTIVKPGDILLINSTGNLIAPRGYFKIRSGKS
>A/Pernambuco/148978-IEC/2017||EPI1305037|2017-07-03
TLEFNNESFNWTGVTQNGTSSACIKGSSSSFFSRLNWLTHLNYTYPALNVTMPNKEQFDKLYIWGVHHPGTDKDQIFLYAQSSGRITVSTKRSQQAVIPNIGSRPRIRDIPSRISIYWTIVKPGDILLINSTGNLIAPRGYFKIRSGKS
>A/Monmouth/25846/2017|original|EPI1251666|2017-12-27
TLEFNNESFNWTGVKQNGTSSACIRKSSSSFFSRLNWLTHLNYTYPALNVTIPNNEQFDKLYIWGVHHPGTDKDQIFLYAQSSGRITVSTKRSQQTVIPNIGSRPRIRDIPSRISIYWTIVKPGDILLINSTGNLIAPRGYFKIQSGKS
>A/Zhejiang-Yongkang/1978/2017||EPI1229565|2017-12-03
TLEFNNESFNWAGVTQNGTSSSCIRGSNSSFFSRLNWLTHLNSKYPALNVTMPNNEQFDKLYIWGVHHPGTDKDQIFLYAQSSGRITVSTKRSQQAVIPNIGSRPRIRDIPSRISIYWTIVKPGDILLINSTGNLIAPRGYFKIRSGKS
>A/China/S111/2017||EPI1306458|2017-09-20
TLEFKNERFNWTGVTQNGNSSACIRRSSSSFFSRLNWLTHLNYTYPALNVTMPNKEQFDKLYIWGVRHPGTDKDQIFLYAQSSGRITVSTKRSQQAVIPNIGSRPRIRDIPSRISIYWTIVKPGDILLINSTGNLIAPRGYFKIRSGKS
>A/South_Korea/A2434_H3-HA/2017||EPI1305595|2017-09-01
TLEFKNESFNWTGVTQNGNSSACIRRSSNSFFSRLNWLTHLNYTYPALNVTMPNKEQFDKLYIWGVHHPGTDKDQIFLYAQSSGRITVSTKRSQQAVIPNIGSRPRIRDIPSRISIYWTIVKPGDILLINSTGNLIAPRGYFKIRSGKS
>A/California/SAR20953N/2017||EPI1302257|2017-12-08
TLEFKNESFNWTGVTQNGKSSACIRRSSSSFFSRLNWLTHLNYTYPALNVTMPNKEQFDKLYIWGVHHPGTDKDQIFLYAQPSGRITVSTKRSQQAVIPNIGYRPRIRDIPSRISIYWTIVKPGDILLINSTGNLIAPRGYFKIQSGKS
>A/California/BRD80830N/2017||EPI1301917|2017-11-06
TLEFNNEIFNWTGVKQNGTSSACIRKSSSSFFSRLNWLTHLNYTYPALNVTMPNNEQFDKLYIWGVHHPGTDKDQIFLYAQSSGRITVSTKRSQQAVIPNIGSRPRIRDIPSRISIYWTIVKPGDILLINSTGNLIAPRGYFKIQSGKS
>A/California/6669/2017|passage:_PMK1|EPI1298908|2017-12-30
TLEFNNESFNWTGVKQNGTSSSCIRKSSSSFFSRLNWLTHLNYTYPALNVTMPNNEQFDKLYIWGVHHPGTDKDQIFLYAQSSGRITVSTKRSQQTVIPNIGSRPRIRDIPSRISIYWTIVKPGDILLINSTGNLIAPRGYFKIQSGKS
>A/Texas/6659/2017|passage:_PMK1;_hospitalized|EPI1298898|2017-12-30
TLEFNNESFNWTGVKQNGTSSACIRKSSSSFFSRLNWLTHLNYTYPALNVTMPNNEQFDKLYIWGVHHPGTDKDQIFLYAQSSGRITVSTKRSQQAVIPNIGSRPRIRDIPSRISIYWTIVKSGDILLINSTGNLIAPRGYFKIQSGKS
>A/New_York/PV123/2017||EPI1297789|2017-09-01
TLEFKSESFNWTGVTQNGTSSACIRRSSSSFFSRLNWLTHLNYTYPALNVTMPNKEQFDKLYIWGVHHPGTDKDQISLYAQSSGRITVSTRRSQQAVIPNIGSRPRIRDIPSRISIYWTIVKPGDILLINSTGNLIAPRGYFKIRSGKS
>A/New_York/PV83/2017||EPI1297485|2017-09-01
TLEFNNESFNWAGVTQNGTSSSCIRGSKSSFFSRLNWLTHLNSKYPSLNVTMPNNEQFDKLYIWGVHHPGTDKDQISLYAQSSGRITVSTKRSQQAVIPNIGSRPRIRDIPSRISIYWTIVKPGDILLINSTGNLIAPRGYFKIRSGKS
>A/New_York/PV76/2017||EPI1297461|2017-09-01
TLEFKNESFNWTGVTQNGTSSACIRRSKSSFFSRLNWLTHLNYTYPALNVTMPNNEQFDKLYIWGVHHPGTDKDQIFLYAQSSGRITVSTKRSQQAVIPNIGYRPRIRDIPSRISIYWTIVKPGDILLINSTGNLIAPRGYFKIRGGKS
>A/New_York/PV89/2017||EPI1297409|2017-09-01
TLEFNNESFNWTGVTQNGTSSACIRGSSSSFFSRLNWLTHLNYAYPALNVTMPNKEQFDKLYIWGVHHPGTDKDQIFLYAQSSGRITVSTKRSQQAVIPNIGSRPRIRDIPSRISIYWTIVKPGDILLINSTGNLIAPRGYFKIRSGKS
>A/Quebec/110/2017||EPI1236531|2017-03-23
TLEFKNESFNWTGVTQNGTSSACIRGSSSSFFSRLNWLTHLNYTYPALNVTMPNKEQFDKLYIWGVHHPGTDKDQIFLYAQSSGRITVSTKRSQQAVIPNIGSRPRIRDIPSTISIYWTIVKPGDVLLINSTGNLIAPRGYFKIRSGKS
>A/Quebec/047/2017||EPI1236399|2017-02-01
TLEFKNESFNWTGVTQNGTSSACIRRSSSSFFSRLNWLTHLNYTYPALNVTMPNKEQFDKLYIWGVHHPGTDKDQIFLYAQSSGRITVSTKRSQQAVIPNIGSRPIIRDSPSTLSIYWTIVKPGDILLINSTGNLIAPRGYFKIRSGKS
>A/Quebec/043/2017||EPI1236395|2017-01-31
TLEFKNESFNWTGVTQNGTSSACIRRSSSSFFSRLNWLTHLNYTYPALNVTMPNKEQFDKLYIWGVHHPGTDKDQIFLYAQSSGRITVSTKRSQQAVIPNIGSRPRIRDIPSRISIYWTIIKPGDILLINSTGNLIAPRGYFKIRSGKS
>A/Quebec/039/2017||EPI1236391|2017-01-27
TLEFNNESFNWTGVTQNGTSSACIRRSSSSFFSRLNWLTHLNYTYPALNVTMPNKEQFDKLYIWGVHHPGTDKDQIFLYAQSSGRITVSTKRSQQAVIPNIGSRPRIRDIPSRISIYWTIVKPGDILLINSAGNLIAPRGYFKIRSGKS
>A/Quebec/032/2017||EPI1236384|2017-01-21
TLEFKNESFNWTGVTQNGKSSACIRGSSSSFFSRLNWLTHLNYTYPALNVTMPNKEQFDKLYIWGVHHPGTDKDQIFLYAQSSGRITVSTKRSQQAVIPNIGSRPRIRDIPSRISIYWTIVKPGDILLINSAGNLIAPRGYFKIRSGKS
>A/Quebec/027/2017||EPI1236379|2017-01-18
TLEFNNESFNWTGVKQNGTSSACIRKSSSSFFSRLNWLTHLNYTYPALNVTMPNNEQFDKLYIWGVHHPGTDKDQIFLYAQSSGRITVSTKRSQQAVIPNIGSRPRIRDIPSRISIYWTIIKPGDILLINSTGNLIAPRGYFKIRSGKS
>A/Quebec/022/2017||EPI1236374|2017-01-16
TLEFKNESFNWTGVTQNGTSSACIRGSSSSFFSRLNWLTHLNYTYPALNVTMPNKEQFDKLYIWGVHHPGTDKDQIFLYAQSSGRITVSTKRSQQAVIPNIGSRPRIRDIPSRISIYWTIIKPGDVLLINSTGNLIAPRGYFKIRSGKS
>A/Quebec/021/2017||EPI1236373|2017-01-17
TLEFKNESFNWTGVTQNGTSSACIRRSSSSFFSRLNWLTHLNYTYPALNVTMPNKEQFDKLYIWGVHHPGTDKDQIFLYAQSSGRITVSTKRSQQAVIPNIGSRPRIRDIPSRISIYWTIIKPGDILLINSTGNLIAPRGYFKILSGES
>A/Quebec/018/2017||EPI1236370|2017-01-16
TLEFNNESFNWTGVTQNGTSSACIRGSSSSFFSRLNWLTHLNYTYPALNVTMPNKEQFDKLYIWGVHHPGTDKDQIFLYAQPSGRITVSTKRSQQAVIPNIGSRPRIRDIPSRISIYWTIVKPGDILLINSTGNLIAPRGYFKIQSGKS
>A/Quebec/015/2017||EPI1236367|2017-01-14
TLEFKNESFNWTGVTQNGTSSACIRGSSSSFFSRLNWLTHLNYTYPALNVTMPNKEQFDKLYIWGVHHPGTDKDQIFLYAQSSGRITVSTQRSQQAVIPNIGSRPRIRDIPSRISIYWTIVKPGDVLLINSAGNLIAPRGYFKIRSGKS
>A/Quebec/011/2017||EPI1236363|2017-01-13
TLEFKNESFNWTGVTQNGTSSACIRRSKSSFFSRLNWLTHLNYTYPALNVTMPNNEQFDKLYIWGVHHPGTDKDQIFLYAQSSGRITVSTKRSQQAVIPNIGSRPRIRDIPSRISIYWTIIKPGDILLINSTGNLIAPRGYFKIRSGKS
>A/Quebec/010/2017||EPI1236362|2017-01-12
TLEFNNESFNWTGVTQNGTSSACIRRSSSSFFSRLNWLTHLNYTYPALNVTMPNKEQFDKLYIWGVHHPGTDKDQIFLYAQSSGRITVSTKRSQQAVIPNIGSRPRIRDIPSRISIYWTIIKPGDILLINSAGNLIAPRGYFKIRSGES
>A/Ontario/125/2017||EPI1236342|2017-03-01
TLEFKNESFNWTGVTQNGTSSACMRRSSSSFFSRLNWLTHLNYTYPALNVTMPNKEQFDKLYIWGVHHPGTDKDQIFLYAQSSGRITVSTKRSQQAVIPNIGSRPRIRDIPSRISIYWTIVKPGDILLINSTGNLIAPRGYFKLRSGKS
>A/Ontario/124/2017||EPI1236341|2017-02-28
TLEFKNESFNWTGVTQNGTSSACIRGSSSSFFSRLNWLTHLNYTYPALNVTMPNKEQFDKLYIWGVHHPGTDKDQIFLYAQSSGRITVSTKRSQQAVIPNIGSRPRIRDIPSRISIYWTIVKPGDVLLINSTGNLIAPRGYFKMRSGKS
>A/Ontario/117/2017||EPI1236334|2017-02-26
TLEFNNESFNWTGVKQNGTSSACIRKSSSSFFSRLNWLTHLNYTYPALNVTMPNNDQFDKLYIWGVHHPGTDKDQIFLYAQSSGRITVSTKRSQQAVIPNIGSRPRIRDIPSRISIYWTIVKPGDILLINSTGNLIAPRGYFKIQSGKS
>A/Ontario/116/2017||EPI1236333|2017-02-21
TLEFKNESFNWTGVTQNGTSSACIRGSSSSFFSRLNWLTHLNYTYPALNVTMPNKEQFDKLYIWGVHHPGTDKDQIFLYAQSSGKITVSTKRSQQAVIPNIGSRPRIRDIPSRISIYWTIVKPGDVLLINSTGNLIAPRGYFKIRSGKS
>A/Ontario/049/2017||EPI1236085|2017-01-20
TLEFNNESFNWTGVTQNGTSSACIRGSSSSFFSRLNWLTHLNYTYPALNVTMPNKEQFDKLYIWGVHHPGTDKDQIFLYAQSSGRITVSTKRSQQAVIPNIGSRPRIRDIPSRISIYWTIVKSGDILLINSTGNLIAPRGYFKIRSGKS
>A/British_Columbia/152/2017||EPI1236017|2017-03-01
TLEFKNESFNWTGVTQNGTSSACMRGSSSSFFSRLNWLTHLNYTYPALNVTMPNKEQFDKLYIWGVHHPGTDKDQIFLYAQSSGRITVSTKRSQQAVIPNIGSRPRIRDIPSRISIYWTIVKPGDVLLINSTGNLIAPRGYFKIRSGKS
>A/British_Columbia/107/2017||EPI1235963|2017-01-25
TLEFKNESFNWTGVTQNGTSSACIRGSSSSFFSRLNWLTHLNYTYPALNVTMPNKEQFDKLYIWGVHHPGTDKDQIFLYAQSSGRITVSTKRSQQAVIPNIGSRPRIRDIPSRMSIYWTIVKPGDILLINSTGNLIAPRGYFKIRSGKS
>A/British_Columbia/074/2017||EPI1235932|2017-01-19
TLEFKNESFNWTGVTQNGKSSACIRRSSSSFFSRLNWLTHLNYTYPALNVTMPNKEQFDKLYIWGVHHPGTDKDQIFLYAQSSGRITVSTKRSQQAIIPNIGSRPRIRDIPSRISIYWTIVKPGDILLINSTGNLIAPRGYFKIRSGKS
>A/British_Columbia/063/2017||EPI1235921|2017-01-16
TLEFKNESFNWTGVTQNGKSSACIRRSSSSFFSRLNWLTHLNYTYPALNVSMPNKEQFDKLYIWGVHHPGTDKDQIFLYAQSSGRITVSTKRSQQAVIPNIGSRPRIRDIPSRISIYWTIVKPGDILLINSTGNLIAPRGYFKIQSGKS
>A/Timor-Leste/1/2017|Original_Specimen|EPI1326198|2017-01-24
TLEFNNESFNWTGVKQNGTSSACIRKSSSSFFSRLNWLTHLNYTYPALSVTMPNNEQFDKLYIWGVHHPGTDKDQIFLYAQSSGRITVSTKRSQQAVIPNIGSRPRIRDIPSRISIYWTIVKPGDILLINSTGNLIAPRGYFKIQSGKS
>A/Timor-Leste/1/2018|SIAT1|EPI1313388|2017-01-24
TLEFNNESFNWTGVKQNGTSSACIRKSSSSFFSRLNWLTHLNYKYPALSVTMPNNEQFDKLYIWGVHHPGTDKDQIFLYAQSSGRITVSTKRSQQAVIPNIGSRPRIRDIPSRISIYWTIVKPGDILLINSTGNLIAPRGYFKIQSGKS
>A/Nara/17R018/2017|MDCK2|EPI1370129|2017-12-20
TLEFKNERFNWTGVTQNGKSSACIRGSSSSFFSRLNWLTHLNYTYPALNVTMPNKEQFDKLYIWGVHHPGTDKDQIFLYAQSSGRITVSTKRSQQAVIPNIGSRPRIRDIPSRISIYWTIVKPGDILLINSTGNLIAPRGYFKIRSGKS
>A/Nara/17R013/2017|MDCK2|EPI1370124|2017-12-18
TLEFNNESFNWTGVKQNGTSSACIRKSSSSFFSRLNWLTHLNYTYPALNMTMPNNEQFDKLYIWGVHHPGTDKDQIFLYAQSSGRITVSTKRSQQTVIPNIGSRPRIRDIPSRISIYWTIVKPGDILLINSTGNLIAPRGYFKIQSGKS
>A/Yunnan-Xianggelila/1708/2017|C1+C2|EPI1339432|2017-11-13
TLEFNNESFNWNGVKQNGTSSACIRKSSSSFFSRLNWLTHLNYRYPALNVTMPNNEQFDKLYIWGVHHPGTDKDQIFLYAQSSGRITVSTKRSQQAVIPNIGSRPRIRDIPSRISIYWTIVKPGDILLINSTGNLIAPRGYFKIQSGKS
>A/Washington/315/2017|Original|EPI1449894|2017-12-07
TLEFNNESFNWTGVKQNGTSSACIRKSSSSFFSRLNWLTHLNYTYPALNVTMPNNEQFDKLYIWGVHHPGTDKDQIFLYAQLSGRITVSTKRSQQAVIPNIGSRPRIRDIPSRISIYWTIVKPGDILLINSTGNLIAPRGYFKIQSGKS
>A/Pennsylvania/325/2017|Original|EPI1466365|2017-12-30
TLEFNNESFNWTGVKQNGTSSACIRKSSSSFFSRLNWLTHLNYTYPALNVTMPNNEQFDKLYIWGVHHPGTDKDQTFLYAQSSGRITVSTKRSQQAVIPNIGSRPRIRDIPSRISIYWTIVKPGDILLINSTGNLIAPRGYFKIQSGRS
>A/Pennsylvania/318/2017|Original|EPI1466287|2017-12-28
TLEFNNESFNWTGVKQNGTSSACIRKSSSSFFSRLNWLTHLNYTYPALNVTMPNNEQFDKLYIWGVHHPGTDKDQIFLYAQSSGRITVSTKRSQQAVIPNIGSRPRIRDIPSRISIYWTIVKPGDILLINSTGNLIAPKGYFRIQSGKS
>A/Pennsylvania/313/2017|Original|EPI1466224|2017-12-27
TLEFNNESFNWTGVKQNGTSSACIRKSSISFFSRLNWLTHLNYTYPALNVTMPNNEQFDKLYIWGVHHPGTDKDQIFLYAQSSGRITVSTKRSQQTVIPNIGSRPRIRDIPSRISIYWTIVKPGDILLINSTGNLIAPRGYFKIQSGKS
>A/Texas/396/2017|Original|EPI1466856|2017-12-29
TLEFNNESFNWTGVKQNGTSSACIRKSSSSFFSRLNWLTHLNYTYPALNVTMPNNEQFDKLYIWGVHHPGTDKDQIFLYAQSSGRITVSTKRSQQAVIPNIGSRPRIRDIPSRISIYWTIVKPGDILLINSTGNLIAPRGYFKIKSGKS
>A/Texas/382/2017|Original|EPI1466440|2017-12-26
TLEFKNESFNWTGVTQNGTSSACIRRSSSSFFSRLNWLTHLNYTYPALNVTMPNKEQFDKLYIWGVHHPGTDKDQIFLYARSSGRITVSTKRSQQAVIPNIGSRPRIRDIPSRMSIYWTIVKPGDILLINSTGNLIAPRGYFKIRSGKS
>A/Lyon/510/2017|Original|EPI1322041|2017-01-23
TLEFNNESFNWTGVTQNGTSSACIRGSSSSFFSRLNWLTHLNYTYPALNVSMPNKEQFDKLYIWGVHHPGTDKDQIFLYAQSSGRITVSTKRSQQAVIPNIGSRPRIRDIPSRISIYWTIVKPGDILLINSTGNLIAPRGYFKIRSGKS
>A/Lyon/1239/2017|Original|EPI1321966|2017-03-04
TLEFKNESFNWTGVTQNGTSSACIRRSKSSFFSRLNWLTHLNYTYPALNVTMPNNEQFDKLYIWGVHHPGTDKDQTFLYAQSSGRITVSTKRSQQAVIPNIGSRPRIRDIPSRISIYWTIVKPGDILLINSTGNLIAPRGYFKIRSGKS
>A/Lyon/0301R0199/2017|Original|EPI1321955|2017-01-03
TLEFNNESFNWTGVTQNGTSSACIRRSSSSFFSRLNWLTHLNYTYPALNVTMPNKEQFDKLYIWGVHHPGTDKDQIFLYAQSSGRITVSTKRSQQAVIPNIGSRPRIRDIPSRLSIYWTIVKPGDILLINSTGNLIAPRGYFKIRSGKS
>A/Valencia/10_0915_20171223|Direct_sequencing|EPI1513628|2017-12-23
TLEFNNESFNWTGVKQNGTSSACIRKSSSSFFSRLNWLTHLNYTYPALNVTMPNKEQFDKLYIWGVHHPGTDKDQIFRYAQSSGRITVSTKRSQQSVIPNIGSRPRIRDIPSRISIYWTIVKPGDILLINSTGNLIAPRGYFKIQSGKS
>A/Valencia/07_0960_20171229|Direct_sequencing|EPI1513614|2017-12-29
TLEFNNESFNWTGVKQNGTSAACIRKSRSSFFSRLNWLTHLNYTYPALNVTMPNNEQFDKLYIWGVHHPGTDKDQIFLYAQSSGRITVSTKRSQQAVIPNIGSRPRIRDIPSRISIYWTIVKPGDILLINSTGNLIAPRGYFKIQSGKG
>A/Basel/USB002873.4/2017||EPI1569196|2017-01-28
TLEFKNESFNWTGVTQNGTSSACIRRSKSSFFSRLNWLTHLNYTYPALNVTMPNNEQFDKLYIWGVHHPGTDKDQIFLYAQSSGRITVSTKRSQQAVIPNIGSRPRIRDIPSRISIYWTIVKPGDILLINSTGNLVAPRGYFKIQSGKS
>A/Basel/USB002778.4/2017||EPI1569162|2017-01-23
TLEFNNESFNWTGVTQNGTSSSCIRGSSSSFFSRLNWLTHLNYTYPALNVTMPNKEQFDKLYIWGVHHPGTDKDQIFLYAQSSGRITVSTKRSQQAVIPNIGSRPRIRDIPSRISIYWTIVKPGDILLINSTGNLIAPRGYFKIRSGKS
>A/Basel/USB002776.4/2017||EPI1569154|2017-01-22
TLEFKNESFNWTGVTQNGTSSACIRGSSSSFFSRLNWLTHLNYKYPALNVTMPNKEQFDKLYIWGVHHPGTDKDQIFLYAQSSGRITVSTKRGQQAVIPNIGSRPRIRDIPSRISIYWTIVKPGDILLINSTGNLIAPRGYFKIRSGKS
>A/Basel/USB002759.4/2017||EPI1569137|2017-01-19
TLEFKNESFNWTGVTQNGTSSACIRRSSSSFFSKLNWLTHLNYTYPALNVTMPNKEQFDKLYIWGVHHPGTDKDQIFLYARSSGRITVSTKRSQQAVIPNIGSRPRIRDIPSRISIYWTIVKPGDILLINSTGNLIAPRGYFKIRSGKS
>A/Basel/USB002733.4/2017||EPI1569126|2017-01-17
TLEFKNESFNWTGVIQNGTSSACIRRSKSSFFSRLNWLTHLNYTYPALNVTMPNNEQFDKLYIWGVHHPGTDKDQIFLYAQSSGRITVSTKRSQQAVIPNIGSRPRIRDIPSRISIYWTIVKPGDILLINSTGNLIAPRGYFKIRSGKS
>A/Basel/USB002678.4/2017||EPI1569095|2017-01-14
TLEFKDESFNWTGVTQNGTSSACIRRSKSSFFSRLNWLTHLNYIYPALNVTMPNNEQFDKLYIWGVHHPGTDKDQISLYAQSSGRITVSTKRSQQAVIPNIGSRPRIRDIPSRISIYWTIVKPGDILLINSTGNLIAPRGYFKIRNGKS
>A/Basel/USB002654.4/2017||EPI1569084|2017-01-13
TLGFKDESFNWTGVTQNGTSSACIRRSKSSFFSRLNWLTHLNYTYPALNVTMPNNEQFDKLYIWGVHHPGTDKDQIFLYAQSSGRITVSTKRSQQAVIPNIGSRPRIRDIPSRISIYWTIVKPGDILLINSTGNLIAPRGYFKIRNGKS
>A/Basel/USB002463.4/2017||EPI1569014|2017-01-09
TLEFKDESFNWTGVTQNGTSSACIRRSKRSFFSRLNWLTHLNYTYPALNVTMPNNEQFDKLYIWGVHHPGTDKDQIFLYAQSSGRITVSTKRSQQAVIPNIGSRPRIRDIPSRISIYWTIVKPGDILLINSTGNLIAPRGYFKIRNGKS
>A/Basel/USB002447.4/2017||EPI1568998|2017-01-07
TLEFKNESFNWTGVTQNGTSSACIRRSKSSFFSRLNWLTHLNYTYPALNVTMPNNEQFDKLYIWGVHHPGTDKDQIFLYAQSSGRITVSTKRSQQAVIPNIGYRPRIRDIPSRISIYWTIVKPGDILLINSTGNLIAPRGYFKIRRGKS
>A/Basel/USB002341.4/2017||EPI1568974|2017-01-06
TLEFKNESFNWTGVTQNGTSSACMRRSSSSFFSRLNWLTHLNYTYPALNVTMPNKEQFDKLYIWGVHHPGTDKDQIFLYAQSSGRITVSTKRSQQAVIPNIRSRPRIRDIPSRISIYWTIVKPGDILLINSTGNLIAPRGYFKIRSGKS
>A/Basel/USB002321.4/2017||EPI1568964|2017-01-05
TLEFKNESFNWTGVTQNGKSSACIRRSSSSFFSRLNWLTHSNYTYPALNVTMPNKEQFDKLYIWGVHHPGTDKDQIFLYAQSSGRITVSTKRSQQAVIPNIGSRPRIRDIPSRISIYWTIVKPGDILLINSTGNLIAPRGYFKIRSGKS
>A/Basel/USB002315.4/2017||EPI1568961|2017-01-05
TLEFKDESFNWTGVTQNGTSSACIRRSKSSFFSRLNWLTHLNYTYPALNVTMPNNEQFDKLYIWGVHHPGTDKDQIFLYAQPSGRITVSTKRSQQAVIPNIGSRPRIRDIPSRISIYWTIVKPGDILLINSTGNLIAPRGYFKIRNGKS
>A/Basel/USB001645.4/2017||EPI1568957|2017-01-05
TLEFENESFNWTGVTQNGTSSACMRRSSSSFFSRLNWLTHLNYTYPALNVTMPNKEQFDKLYIWGVHHPGTDKDQIFLYAQSSGRITVSTKRSQQAVIPNIGSRPRIRDIPSRISIYWTIVKPGDILLINSTGNLIAPRGYFKIRSGKS
>A/Basel/USB002253.4/2017||EPI1568918|2017-01-03
TLEFKNESFNWTGVTQNGTSSACIRRSSSSFFSRLNWLTHLNYTYPALNVTMPNKEQFDKLYIWGVHHPGTDKDQIFLYAQSSGRITVSTKRSQQTVIPNIGSRPRIRDIPSRISIYWTIVKPGDILLINSTGNLIAPRGYFKIRSGKS
>A/Basel/USB003362.4/2017||EPI1568883|2017-01-06
TLEFKNESFNWTGVTQNGKSSACIRRSSSSFFSRLNWLTHLNYTYPALNVTMPNKEQFDKLYIWGVHHPGTDKDQIFLYAQSSGRITVSTKRSQQAVIPNIGSRPRIRDIPSRISIYWTIVKPGDTLLINSTGNLIAPRGYFKIRSGKS
>A/Italy/A.Ge.26.2017/2017||EPI1566078|2017-01-01
TLEFKNESFNWTGVTQNGTSSACIRRSSSSFFSRLNWLTHLNYTYPALNVTMPNKEQFDKLYMWGVHHPSTDRTQIFLYAQSTGRITVSTKRSQQAVIPNIGSRPRIRDIPSRISIYWTIVKPGDILLINSTGNLIAPRGYFKIRSGKS
>A/Italy/A.Ge.49.2017/2017||EPI1566077|2017-01-01
TLEFNNESFNWTGVTQNGTSSACIRRSSSSFFSRLNWLTHLNYTYPALNVTMPNKEQFDKLYMWGVHHPGTDKDQIFLYAQSTGRITVSTKRSQQAVIPNIGSRPRIRDIPSRISIYWTIVKPGDILLINSTGNLIAPRGYFKIRSGKS
>A/Italy/A.Ge.30.2017/2017||EPI1566076|2017-01-01
TLEFKNESFNWTGVTQNGKSSACIRRSSSSFFSRLNWLTHLNYTYPALNVTMPNKEQFDKLYIWGVHHPSTDKDQIFLYAQSSGRITVSTKRSQQAVIPNIGSRPRIRDIPSRISIYWTIVKPGDILLINSTGNLIAPRGYFKIRSGKS
>A/Italy/A.Ge.01.2017/2017||EPI1566075|2017-01-01
TLEFNNESFNWTGVTQNGTSSACIRRSCSSFFSRLNWLTHLHHTYPALNVTMPNKEQLNKLYIWGVHHPGTDKDQIFLYAQSSGRITVSTKRSQQAVIPNIGSRPRIRDIPSRISIYWTIVKPGDILLINSTGNLIAPRGYFKIRSGKS
>A/Italy/A.Ge.48.2017/2017||EPI1566069|2017-01-01
TLEFKNESFNWTGVTQNGKSSACIRRSSSSFFSRLNWLTHLNYTYPALNVAMPNKEQFDKLYIWGVHHPGTDKDQIFLYAQSSGRITVSTKRSQQAVIPNIGSRPRIRDIPSRISIYWTIVKPGDILLINSTGNLIAPRGYFKIRSGKS
>A/Italy/A.Ge.23.2017/2017||EPI1566068|2017-01-01
TLEFNNESFNWTGVTQNGTSSACIRKSSSSFFSRLNWLTHLNYTYPALNVTMPNKEQFDKLYIWGVHHPGTDKDQIFLYAKLAGRITVSTKRSQQPVIPNIGSRPRIRDIPSRISIYWTIVKPGDILLINSTGNLIAPRGYFKIRSGKS
>A/Italy/A.Ge.25.2017/2017||EPI1566045|2017-01-01
TLEFKNESFNWTGVTQNGKSSACIRRSSSSFFSRLNWLTHLNYTYPALNVTMPNKEQFDKLYIWGVHHPSTDKDQIFLYAQSLGRITVSTKRSQQAVIPNIGSRPRIRDIPSRISIYWTIVKPGDILLINSTGNLIAPRGYFKIRSGKS
>A/Italy/A.Ge.43.2017/2017||EPI1566036|2017-01-01
TLEFNNESFNWTGVTQNGTSSACIRRSSSSFFSRLNWLTHLNYTYPALNVTMPNKEQFDKLYIWGVHHPSTDSDQIFLYAQLTGRITVSTKRSQQAVIPNIGSRPRIRDIPSRISIYWTIVKPGDILLINSTGNLIAPRGYFKIRSGKS
>A/Italy/A.Ge.21.2017/2017||EPI1566035|2017-01-01
TLEFKNESFNWTGVTQNGTSSACIRRSSSSFFSRLNWLTHLNYTYPALNVTMPNKEQFDKLYIWGVHHPGTDKDQIFLYALSTGRITVSTKRSQQAVIPNIGSRPRIRDIPSRISIYWTIVKPGDILLINSTGNLIAPRGYFKIRSGKS
>A/Italy/A.Ge.42.2017/2017||EPI1566033|2017-01-01
TLEFKNESFNWTGVTQNGKSSACIRRSSSSFFSRLNWLTHLNYTYPALNVTMPNKEQFDKLYIWGVHHPGTDKDQIFLYAQSSGGVTVSTKRGQQAVIPNIGSRPRIRDIPSRISIYWTIVKPGDILLINSTGNLIAPRGYFKIRSGKS
>A/Italy/A.Ge.41.2017/2017||EPI1566032|2017-01-01
TLEFNNESFNWTGVTQNGTSSACIRRSSSSFFSRLNWLTHLNYTYPALNVTMPNNEQFDKLYIWGVHHPGTDKDQIFLYAQSSGRITVSTKRSQQAVIPNIGSRPRIRDIPSRISIYWTIVKPGDILLINSTGNLIAPRGYFKIRSGKS
>A/Italy/A.Ge.40.2017/2017||EPI1566031|2017-01-01
TLEFKNESFNWTGVTQNGKSSACIRRSSSSFFSRLNWLTHLNYTYPALNVTMPNKEQFDKLYIWGVHHPSTDKDQIFLYAQPSGRITVSTKRSQQAVIPNIGSRPRIRDIPSRISIYWTIVKPGDILLINSTGNLIAPRGYFKIRSGKS
>A/Italy/A.Ge.38.2017/2017||EPI1566029|2017-01-01
TLEFNNESFNWTGVAQNGTSSACIRRSSSSFFSRLNWLTHLNYTYPALNVTMPNKEQFDKLYIWGVHHPGTDKDQIFLYAQSSGRITVSTKRSQQAVIPNIGSRPRIRDIPSRISIYWTIVKPGDILLINSTGNLIAPRGYFKIRSGKS
>A/Italy/A.Ge.44.2017/2017||EPI1566027|2017-01-01
TLEFKNESFNWTGVTQNGTSSACIRRSSSSFFSRLNWLTHLNYTYPALNVTMPNKEQFDKLYIWGVHHPSTEKNQIFLYAKSSGRITVSTKRSQQAVIPNIGSRPRIRDIPSRISIYWTIVKPGDILLINSTGNLIAPRGYFKIRSGKS
>A/Italy/A.Ge.33.2017/2017||EPI1566026|2017-01-01
TLEFNNESFNWTGVTQNGTSSACIRRSSSSFFSRLNWLTHLNYTYPALNVTMPNKEQFDKLYIWGVHHPSTDKDQIFLYAQSSGRITVSTKRSQQEEIPNIGSRPRIRDIPSRISIYWTIVKPGDILLINSTGNLIAPRGYFKIRSGKS
>A/Italy/A.Ge.32.2017/2017||EPI1566025|2017-01-01
TLEFKNESFNWTGVTQNGTSSACIRRSKSSFFSRLNWLTHLNYTYPALNVTMPNNEQFDKLYIWGVHHPSTDKDQIFLYAQSSGRITVSTKRSQQAVIPNIGSRPRIRDIPSRISIYWTIVKPGDILLINSTGNLIAPRGYFKIRSGKS
>A/Italy/A.Ge.31.2017/2017||EPI1566024|2017-01-01
TLEFKNESFNWTGVTQNGKSSACIRRSSSSFFSRLNWLTHLNYTYPALNVTMPNKEQFDKLYIWGVHHPSTDKDQIFLYAQSSGRVTVSTKRSQQAVIPNIGSRPRIRDIPSRISIYWTIVKPGDILLINSTGNLIAPRGYFKIRSGKS
>A/Italy/A.Ge.28.2017/2017||EPI1566023|2017-01-01
TLEFKNESFNWTGVTQNGTSSACIRKSKSSFFSRLNWLTHLNYTYPALNVTMPNNEQFDKLYIWGVHHPSTDKDQIFLYAQSSGRITVSTKRSQQAVIPNIGSRPRIRDIPSRISIYWTIVKPGDILLINSTGNLIAPRGYFKIRSGKS
>A/Italy/A.Ge.18.2017/2017||EPI1566018|2017-01-01
TLEFNNESFNWTGVTQNGTSSACIRGSSSSFFSRLNWLTHLNYTYPALNVTMPNKEQFDKLYIWGVHHPSTDKDQIFLYAQSSGRITVSTKRSQQAVIPNIGSRPRIRDIPSRISIYWTIVKPGDILLINSTGNLIAPRGYFKIRSGKS
>A/Italy/A.Ge.22.2017/2017||EPI1566017|2017-01-01
TLEFKNESFNWTGVTQNGKSSACIRRSSSSFFSRLNWLTHLNYTYPALNVTMPNKEQFDKLYIWGVHHPSTDKDQIFLYAKSSGRITVSTKRSQQAVIPNIGSRPRIRDIPSRISIYWTIVKPGDILLINSTGNLIAPRGYFKIRSGKS
>A/Italy/A.Ge.19.2017/2017||EPI1566016|2017-01-01
TLEFKNESFNWTGVTQNGKSSACIRRSSSSFFSRLNWLTHLNYTYPALNVTMPNKEQFDKLYIWGVHHPGTDKDQIFLYAQSTGRITVSTKRSQQAVIPNIGSRPRIRDIPSRISIYWTIVKPGDILLINSTGNLIAPRGYFKIRSGKS
>A/Italy/A.Ge.03.2017/2017||EPI1566013|2017-01-01
TLEFKNESFNWTGVKQNGKSSACIRKSSSSFFSRLNWLTHLNYKYPALNVTMPNNEQFDKLYIWGVHHPGTDKDQIFLYAQSSGRITVSTKRSQQTVIPNIGSRPRIRDIPSRISIYWTIVKPGDILLINSTGNLIAPRGYFKIRSGKS
>A/New_York_City/PV73/2017||EPI1556766|2017-08-01
TLEFKNESFNWTGVIQNGTSSACMRRSSSSFFSRLNWLTHLNYTYPALNVTMPNKEQFDKLYIWGVHHPGTDKDQIFLYAQSSGRITVSTKRSQQAVIPNIGSRPRIRDIPSRISIYWTIVKPGDILLINSTGNLIAPRGYFKIRNGKS
>A/Jeju/737/2017|passage_details:_MDCK1|EPI1551486|2017-07-17
TLEFKNESFNWTGVTQNGKSSACIRRSKNSFFSKLNWLTHLNYTYPALNVTMPNNEQFDKLYIWGVHHPGTDKDQIFLYAQSSGRITVSTKRSQQAVIPNIGSRPRIRDIPSRISIYWTIVKPGDILLINSTGNLIAPRGYFKIQSGKS
>A/Texas/7000/2017|passage:_Original|EPI1539595|2017-12-19
TLEFNNESFNWTGVKQNGTSSACIRKSSSSFFSRLNWLTHLNYTYPALNVTMPNSEQFDKLYIWGVHHPGTDKDQIFLYAQSSGRITVSTKRSQQAVIPNIGSRPRIRDIPSRISIYWTIVKPGDILLINSTGNLIAPRGYFKIQSGKS
>A/California/NHRC_NEPMU5-ILI-0001/2017||EPI1501827|2017-11-01
TLEFKNESFNWTGVTQNGNSSACIRRSSSSFFSRLNWLTHLNYTYPALNVTMPNKEQFDKLYIWGVHHPGTDKDQIFLYAQSSGRITVSTKRSQQAVIPNIGSRPRIRDIPSRISIYWTIVKPGDILLINSTGNLIAPRGYFKLRSGKS
>A/India/1739931/2017||EPI1493389|2017-10-28
TLEFKNESFNWTGVTQNGNSSACIRRSSSSFFSRLNWLTHLNYTYPALNVTMPNKEQFDKLYIWGVHHPGTDKDQIFLYAQSSGRITVSTKRSQQAVIPNIGSRPRIRDIPSRISIYWTMVKPGDILLINSTGNLIAPRGYFKIRSGKS
>A/India/1728574/2017||EPI1493384|2017-03-16
TLEFKNESFNWTGVTQNGTSSACMRRSSSSFFSRLNWLTHLNYTYPALNVTMPNKEQFDKLYIWGVHHPGTDKDQIFLYAQSSGRITVSTKRSQQAVIPNIGSRPRIRDIPSRISIYWTIVKPGDILLINSTGNLIAPSGYFKIRSGKS
>A/India/1733862/2017||EPI1493365|2017-09-22
TLEFKNESFNWTGVTQNGNSSACIRRSSSSFFSRLNWLTHLNYTYPALNVTMPNKEQFDKLYIWGVHPPGTDKDQIFLYAQSSGRITVSTKRSQQAVIPNIGSRPRIRDIPSRISIYWTIVKPGDILLINSTGNLIAPRGYFKIRSGKS
>A/India/1732610/2017||EPI1493364|2017-09-06
TLEFKNESFNWTGVTQNGNSSACIRRSSSSFFSRLNWLTHLNYTYPALNVTMPNKEQFDKLYIWGVHHPGTDKDQIFLYAQSSGRITVSTKRSQQAVIPNIGSSPRIRDIPSRISIYWPIVKPGAILLINSTGNLIAPRGYFKIRSGKS
>A/Hawaii/6469/2017|passage:_PMK1|EPI1309199|2017-12-13
TLEFNNESFNWTGVKQNGTSSACIRKSSSSFFSRLNWLTHLNYTYPALNVTMPNNEQFDKLYIWGVHHPGTDKDQIFLYAQSSGRITVSTQRSQQTVIPNIGSRPRIRDIPSRISIYWTIVKPGDILLINSTGNLIAPRGYFKIQSGKS
>A/Florida/6460/2017|passage:_PMK1|EPI1309190|2017-12-11
TLEFKNESFNWTGVTQDGKSSACIRRSKSSFFSKLNWLTHLNYTYPALNVTMPNNEQFDKLYIWGVHHPGTDKDQIFLYAQSSGRITVSTKRSQQAVIPNIGSRPRIRDIPSRISIYWTIVKPGDILLINSTGNLIAPRGYFKIQSGKS
>A/Ohio/6500/2017|passage:_PMK1|EPI1309130|2017-12-06
TLEFNNESFNWTGVKQNGTSSACIRKSSSSFFSRLNWLTHLNYTYPALNVTMPNNEQFDKLYIWGVHHPGTDKDQIFLYAQSSGRITVSTKRSQQAVIPNIGSRPRIRDIPSRISIYWTIVKPGDILLISSTGNLIAPRGYFKIQSGKS
>A/Oklahoma/6575/2017|passage:_PMK1|EPI1309105|2017-12-22
TLEFNNESFNWTGVKQNGTSSACIRKSSSSFFSRLNWLTHLNYTYPALNVTMPNNEQFDKLYIWGVHHPGTDKDQIFLYAQSSGRITVSTKRSQQAVIPNIGSRPRIRDIPSRISIYWTIVKPGDILLITSTGNLIAPRGYFKIQSGKS
>A/Florida/6529/2017|passage:_PMK1|EPI1309059|2017-12-20
TLEFNNESFNWTGVKQNGTSSACIRKSSSSFFSRLNWLTHLNYTYPALNVTMPNNEQFDKLYIWGVHHPGTGKDQIFLYAQSSGRITVSTKRSQQAVIPNIGSRPRIRDIPSRISIYWTIVKPGDILLINSTGNLIAPRGYFKIQSGKS
>A/MUWRP-Uganda/705/2017||EPI1566497|2017-06-08
TLEFNNESFNWTGVTQNGTSSACIRKSSSSFFSRLNWLTHLNYTYPALNVTMPNNEQFDKLYIWGVHHPGTDKDQIFLYARSSGRITVSTKRSQQAVIPNIGSRPRIRDIPSRISIYWTIVKPGDILLINSTGNLIAPRGYFKIRSGKS
>A/Switzerland/9715293/2013|SIAT,_SIAT8|EPI1868576|2017-01-01
TLEFNNESFNWAGVTQNGTSSSCRRGSNSSFFSRLNWLTHLNSKYPALNVTMPNNEQFDKLYIWGVHHPGTDKDQIFLYAQSSGRITVSTKRSQQAVIPNIGSRPRIRDIPSRISIYWTIVKPGDILLINSTGNLIAPRGYFKIRSGKS
>A/Kilifi/067/2017|Original|EPI1603239|2017-03-01
TLEFKNESFNWTGVTQNGTSSACIRRSKSSFFSRLNWLTHLNYIYPALNVTMPNNEQFDKLYIWGVHHPGTDKDQISLYAQSSGRITVSTKRSQQAVIPNIGSRPRIRDIPSRISIYWTIVKPGDILLINSTGNLIAPRGYFKIRSGKS
>A/Indonesia+South_Korea/09231691/2017||EPI1655880|2017-09-23
TLEFNNESFNWTGVNQNGTSSACIRRSSSSFFSRLNWLTHLNYTYPALNVTMPNKEQFDKLYIWGVHHPGTDKDQIFLYAQSSGRITVSTKRSQQAVIPNIGSRPRIRDIPSRISIYWTIVKPGDILLINSTGNLIAPRGYFKIQSGKS
>A/Taiwan/08301087/2017||EPI1655877|2017-08-30
TLEFNNESFNWTGVKQNGTSSACIRKSSSSFFSRLNWLTHLNYTYPALNVTMPNNEQFDKLYIWGVHHPGTDKDQIFLYAQSSGRITVSTKGSQQAVIPNIGSRPRIRDIPSRISIYWTIVKPGDILLINSTGNLIAPRGYFKIQSGKS
>A/HongKong/07231857/2017||EPI1655772|2017-07-23
TLEFNNESFNWTGVNQNGKSSACIRRSSSSFFSRLNWLTHLNYTYPALNVTMPNKEQFDKLYIWGVHHPGTDKDQIFLYAQSSGRITVSTKRSQQAVIPNIGSRPRIRDIPSRISIYWTIVKPGDILLINSTGNLIAPRGYFKIRSGKS
>A/Malaysia/05111650/2017||EPI1655768|2017-05-11
TLEFKNESFNWAGVTQNGTSSACIRGSKSSFFSRLNWLTHLNYTYPALNVTMPNNEQFDKLYIWGVHHPGTDKDQIFLYAQSSGRITVSTKRSQQAVIPNIGSRPRIRDIPSRISIYWTIVKPGDILLINSTGNLIAPRGYFKIQSGKS
>A/Ningbo/10/2021|MDCK|EPI1857687|2017-06-15
TLEFKNESFNWTGVTQNGTSSACIRGSSSSFFSRLNWLTHLNYTYPALNVTMPNNEQFDKLYIWGVHHPGTDKDQIFLYAQSSGRITVSTKRSQQAVIPNIGSRPRIRDIPSRISIYWTIVKPGDILLINSTGNLIAPRGYFKIRNGKS
>A/Thailand/CU-B22413/2017||EPI1901842|2017-07-03
TLEFNNESFNWTGVNQNGTSSACIRKSSSSFFSRLNWLTHLNYTYPALNVTMPNNEQFDKLYIWGVHHPGTDKDQIFLYAQSSGRITVSTKRSQQTVIPNIGSRPRIRDIPSRISIYWTIVKPGDILLINSTGNLIAPRGYFKIQSGKS
>A/Thailand/CU-B23053/2017||EPI1901818|2017-07-29
TLEFKDESFNWTGVTQNGTSSACIRGSKSSFFSRLNWLTHLNYTYPALNVTMPNNEQFDKLYIWGVHHPGTDKDQIFLYARSSGRITVSTKRSQQAVIPNIGSRPRIRDIPSRISIYWTIVKPGDILLINSTGNLIAPRGYFKIRNGKS
>A/Thailand/CU-B26075/2017||EPI1901815|2017-11-05
TLEFKNESFNWTGVTQNGKSSACIRGSSSSFFSRLNWLTHLNYTYPALNVTMPNKEQFDKLYIWGVHHPGTDKDQIFLYAQSSGRITVSTRRSQQAVIPNIGSRPRIRDIPSRISIYWTIVKPGDILLINSTGNLIAPRGYFKIRSGKS
>A/Thailand/CU-B26867/2017||EPI1901807|2017-12-27
TLEFKNESFNWAGVTQNGKSSACIRGSSSSFFSRLNWLTHLNYTYPALNVTMPNKEQFDKLYIWGVHHPGTDKDQISLYAQSSGRITVSTKRSQQAVIPNIGSRPRIRDIPSRISIYWTIVKPGDILLINSTGNLIAPRGYFKIRSGKS
>A/Pakistan/654150.4/2017||EPI1897429|2017-01-03
TLEFNNESFNWAGVTQNGTSSSCIRGSNSSFFSRLNWLTHLNSKYPALNVTMPNNEQFDKLYIWGVHHPGTDKDQIFLYAQSSGRITVSTKRSQQAVIPNIGSRPRIRDIPSRISIYWTIVKPGDMLLINSTGNLIAPRGYFKIRSGKS
>A/Pakistan/654088.4/2017||EPI1897392|2017-01-03
TLEFNNESFNWTGVTQNGKSSACIRRSRSSFFSRLNWLTHLNYTYPALNVTMPNNEQFDKLYVWGVHHPGTDKDQIFLYAQSSGRITVSTKRSQQAVIPNIGSRPRIRDIPSRISIYWTIVKPGDILLINSTGNLIAPRGYFKIRSGKS
>A/Pakistan/654029.4/2017||EPI1897280|2017-01-03
TLEFNNESFNWTGVTQNGTSSACIRKSSSSFFSRLNWLTHLNYTYPALNVTVPNNEQFDKLYIWGVHHPGTDKDQIFLYARSSGRITVSTKRSQQAVIPNIGSRPRIRDIPSRISIYWTIVKPGDILLINSTGNLIAPRGYFKIRSGKS
>A/Pakistan/654021.4/2017||EPI1897273|2017-01-03
TLEFNNESFNWTGVTQNGTSSACIRRSSSSFFSRLNWLTHLNYTYPALNVTMPNNEQFDKLYIWGVHHPGTDKDQIFLYAQSSGRITVSTKRSQQAVIPNIGSRPRIRDIPSRISIYWTIVKPGDILLINSTGNLIAPRGYFKIRNGKS
>A/Italy/346-17/2017||EPI1829781|2017-02-11
TLEFNNESFNWTGVTQNGKSSACIRRSSSSFFSRLNWLTHLNYTYPALNVTMPNKEQFDKLYIWGVHHPGTDKDQIFLYAQSSGRITVSTKRSQQAVIPNIGSRPRIRDIPSRISIYWTIVKPGDILLINSTGNLIAPRGYFKIRSGKS
>A/Italy/222-17/2017||EPI1829765|2017-01-30
TLEFNNESFNWTGVTQNGTSSSCIRRSSSSFFSRLNWLTHLNYTYPALNVTMPNKEQFDKLYIWGVHHPGTDKDQIFLYAQSSGRITVSTKRSQQAVIPNIGSRPRIRDIPSRISIYWTIVKPGDILLINSTGNLIAPRGYFKIRSGKS
>A/Italy/107-17/2017||EPI1829742|2017-01-16
TLEFNNESFNWTGVTQNGTSSACIRRTSSSFFSRLNWLTHLNYTYPALNVTMPNKEQFDKLYIWGVHHPGTDKDQIFLYAQSSGRITVSTKRSQQAVIPNIGSRPRIRDIPSRISIYWTIVKPGDILLINSTGNLIAPRGYFKIRSGKS
>A/Beijing/PUMCH05/2017||EPI1785575|2017-08-07
TLEFKNESFNWTGVTQNGKSSACIRGSSSSFFSRLNWLTHLNYTYPALNVTMPNKEQFDKLYIWGVHHPGTDKDQIFLYAQSSGRITVSTKRSQQAVIPNIGSRPRIRDIPSRISIYWTIVKPGDILLINSTGNLIAPRGYFKIRNGKS
>A/Santiago/op004d1-CK1/2017|NA|EPI1776922|2017-08-01
TLEFSNESFNWTGVKQNGTSSACIRKSSSSFFSRLNWLTHLNYKYPALNVTMPNNEQFDKLYIWGVHHPGTDKDQIFLYAQSSGRITVSTKRSQQAVIPNIGSRPRIRDIPSRISIYWTIVKPGDILLINSTGNLIAPRGYFKIQSGKS
>A/China/34/2017||EPI1768146|2017-11-22
TLEFKNESFNWTGVTQNGKSSACIRRSKSSFFSKLNWLTHLNYTYPALNVTMPNNEQFDKLYIWGVHHPGTDKDQIFLYAQSSGRITVSTKRSQQAVIPNIGSRPRIRDIPSRISIYWTIVKPGDTLLINSTGNLIAPRGYFKIRSGKS
>A/China/29/2017||EPI1768141|2017-09-25
TLEFKNESFNWTGVTQNGKSSACIRRSKSSFFSKLNWLTHLNYTYPALNVTMPNNEQFDKLYIWGVHHPGTDKDQIFLYAQSSGRITVSTKRSQQAVIPNIGSRPRIRDIPSRISIYWTIVKPGDILLINSTGNLIAPRGYFKIRSGKS
>A/China/19/2017||EPI1768131|2017-09-11
TLEFKNESFNWTGVTQNGNSSACIRRSSSSFFSRLNWLTHLNYIYPALNVTMPNKEQFDKLYIWGVHHPGTDKDQIFLYAQSSGRITVSTKRSQQAVIPNIGSRPRIRDIPSRISIYWTIVKPGDILLINSTGNLIAPRGYFKIQSGKS
>A/Victoria/76/2017||EPI1617381|2017-08-03
TLEFKNESFNWTGVTQNGTSSACIRRSKSSFFSRLNWLTHLNYTYPALNVTMPNNEQFDKLYIWGVHHPGTDKDQIFLYAQPSRRITVSTKRSQQAVIPNIGYRPRIRDIPSRISIYWTIVKPGDILLINSTGNLIAPRGYFKIQSGKS
>A/Victoria/712/2017||EPI1617253|2017-08-31
TLEFNNESFNWTGVTQNGTSSACIRGSRSSFFSRLNWLTHLNYKYPALNVTMPNKEQFDKLYIWGVHHPGTDKDQTFLYAHSSGRITVSTKGSQQAVIPNIGSRPRIRDIPSRISIYWTIVKPGDILLINSTGNLIAPRGYFKIRSGKS
>A/Victoria/682/2017||EPI1617101|2017-08-18
TLEFNNESFNWTGVTQNGTSSACIRGSRSSFFSRLNWLTHLNYTYPALNVTMPNKEQFDKLYIWGVHHPGTDKDQTFLYAHSSGRITVSTKRSQQAVIPNIGSRPRIRDIPSRVSIYWTIVKPGDILLINSTGNLIAPRGYFKIRSGKS
>A/Victoria/604/2017||EPI1616885|2017-07-11
TLEFKNESFNWTGVTQSGTSSACIRGSSSSFFSRLNWLTHLNYTYPALNVTMPNKEQFDKLYIWGVHHPGTDKDQIFLYAQSSGRITVSTKRSQQAVIPNIGSRPRIRDIPSRISIYWTIVKPGDILLINSTGNLIAPRGYFKIRSGKS
>A/Victoria/109/2017||EPI1616309|2017-08-10
TLEFNNESFNWTGVTQNGTSSACIRGSRSSFFSRLNWLTHLNYTYPALNVTMPNKEQFDKLYIWGVHHPGTDKDQTFLYAHSSGRITVSTKGSQQAVIPNIGSRPRIRDIPSRISIYWTIVKPGDILLINSTGNLIAPRGYFKIRNGKS
>A/Sydney/562/2017||EPI1615781|2017-08-28
TLEFKNESFNWTGVTQNGKSSACIRGSSSSFFSRLNWLTHLKYTYPALNVTMPNKEQFDKLYIWGVHHPGTDKDQIFLYAQSSGRITVSTKRSQQTVIPNIGSRPRIRDIPSRISIYWTIVKPGDILLINSTGNLIAPRGYFKIRSGKS
>A/Sydney/517/2017||EPI1615517|2017-08-21
TLEFNNESFNWTGVTQNGTSSACIRGSRSSFFSRLNWLTHLNYRYPALNVTMPNKEQFDKLYIWGVHHPGTDKDQTFLYAHSSGRITVSTKRSQQAVIPNIGSRPRIRDIPSRISIYWTIVKPGDILLINSTGNLIAPRGYFKIRSGKS
>A/Sydney/513/2017||EPI1615469|2017-08-14
TLEFKNESFNWTGVTQNGKSSACIRRSSSSFFSRLNWLTHLNYTYPALNVTMPNKEHFDKLYIWGVHHPGTDKDQIFLYAQSSGRITVSTKRSQQAVIPNIGSRLRIRDIPSRISIYWTIVKPGDILLINSTGNLIAPRGYFKIRSGKS
>A/Sydney/41/2017||EPI1615301|2017-02-17
TLDFNNESFNWTGVKQNGTSSACIRKSSSSFFSRLNWLTHLNYTYPALNVTMPNNEQFDKLYIWGVHHPGTDKDQIFLYAQSSGRITVSTKRSQQAVIPNIGSRPRIRDIPSRISIYWTIVKPGDILLINSTGNLIAPRGYFKIQSGKS
>A/Sydney/230/2017||EPI1615125|2017-07-04
TLEFKNESFNWTGVTQNGTSSACIRRSSSSFFSRLNWLTHLNYTYPALNVTMPNKEQFDKLYIWGVHHPGTDKDQISLYAQSSGRITVSTKRSQQAVTPNIGSRPRIRDIPSRISIYWTIVKPGDILLINSTGNLIAPRGYFKIRSGKS
>A/Sydney/228/2017||EPI1615101|2017-07-03
TLEFKNESFNWTGVTQNGTSSACIRRSKSSFFSRLNWLTHLNYTYPALNVTMPNNEQFDKLYIWGVHHPGADKDQIFLYAQSPGRITVSTKRSQQAVIPNIGYRPRIRDIPSRISIYWTIVKPGDILLINSTGNLIAPRGYFKIRNGKS
>A/Sydney/21/2017||EPI1615013|2017-02-07
TLEFKNESFNWTGVTQNGTSSACIRKSSSSFFSRLNWLTHLNYTYPALNVTMPNKEQFDKLYIWGVHHPGTDKDQIFLYAQSPGRITVSTKRSQQAVIPNIGSRPRIRDIPSRISIYWTIVKPGDILLINSTGNLIAPRGYFKIRSGKS
>A/Sydney/205/2017||EPI1614989|2017-10-04
TLEFKNESFNWTGVTQNGKSSACIRGSSSSFFSRLNWLTHLNYTYPALNVTMPNKEQFDKLYIWGVHHPGTDKDQIFLYAQSSGRITVSTKRSQQAVIPNIGSRPRIRDIPSRISIYWTIVKPGDILLINSTGNLIAPRGYFKIRSGES
>A/Sydney/180/2017||EPI1614797|2017-08-30
TLEFKDESFNWTGVTQNGKSSACIRRSKSSFFSKLNWLTHLNYTYPALNVTMPNNEQFDKLYIWGVHHPGTDKDQIFLYAQSSGRITVSTKRSQQAVIPNIGSRPRIRDIPSRISIYWTIVKPGDILLINSTGNLIAPRGYFKIQSGKS
>A/Sydney/1205/2017||EPI1614653|2017-10-18
TLEFKNESFNWTGVTQNGKSSACMRGSSSSFFSRLNWLTHLNYTYPALNVTMSNKEQFDKLYIWGVHHPGTDKDQIFLYAQSSGRITVSTKRSQQAVIPNIGSRPRIRDIPSRISIYWTIVKPGDILLINSTGNLIAPRGYFKIRSGKS
>A/South_Australia/227/2017||EPI1614181|2017-08-14
TLEFKNESFNWTGVTQNGTSSACIRRSKSSFFSRLNWLTHLNYTYPALNVTMPNNEQFDKLYIWGVHHPGTDKDQIFLYAQPSGRITVSTKGSQQAVIPNIGYRPRIRDIPSRISIYWTIVKPGDILLINSTGNLIAPRGYFKIQSGKS
>A/Perth/91/2017||EPI1613541|2017-06-26
TLEFKNESFNWTGVTQNGKSSACIRRSSSSFFSRLNWLTHLNYTYPALNVTMPNKEQFDKLYIWGVHHPGADKDQIFLYAQSSGRITVSTKRSQQAVIPNIGSRPRIRDIPSRISIYWTIVKPGDILLINSTGNLIAPRGYFKIRSGKS
>A/Newcastle/603/2017||EPI1613115|2017-08-11
TLEFKNESFNWTGVTQNGTSSACIRGSRSSFFSRLNWLTHLNYTYPALNVTMPNKEQFDKLYIWGVHHPGTDKDQTFLYAHSSGRITVSTKRSQQAVIPNIGSRPRIRDIPSRISIYWTIVKPGDILLINSTGNLIAPRGYFKIRSGKS
>A/Newcastle/179/2017||EPI1612857|2017-08-13
TLEFNNESFNWTGVTQNGTSSACIRGSKSSFFSRLNWLTHLNYTYPALNVTMPNNEQFDKLYIWGVHHPGTDKDQIFLYAQSSGRITVSTKRSQQAVIPNIGSRPRIRDIPSRISIYWTIVKPGDILLINSTGNLIAPRGYFKIRSGKS
>A/Newcastle/113/2017||EPI1612529|2017-08-12
TLEFNSESFTWAGVTQNGTSSSCIRGSKSSFFSRLNWLTHLNSKYPALNVTMPNNEQFDKLYIWGVHHPGTDKDQTSLYAQSSGRITVSTKRSQQAVIPNIGSRPRIRDIPSRISIYWTIVKPGDILLINSTGNLIAPRGYFKIRSGKS
>A/Canberra/3/2017||EPI1612361|2017-02-19
TLEFKDESFNWTGVTQNGKSSACIRRSKNSFFSRLNWLTHLNYTYPALNVTMPNNEQFDKLYIWGVHHPGTDKDQIFLYAQSSGRITVSTKRSQQAVIPNIGSRPRIRDIPSRISIYWTIVKPGDILLINSTGNLIAPRGYFKIRNGKS
>A/Brisbane/94/2017||EPI1612273|2017-06-22
TLEFKDESFNWTGVTQNGTSSACIRRSKSSFFSRLNWLTHLNYIYPALNVTMPNNEQFDKLYIWGVHHPGTDKDQIFLYAQSSGRITVSTKRSQQAVIPNIGSRPRIRDIPSRISIYWTIVKPGDILLINSTGNLIAPRGYFKIRNGKS
>A/Brisbane/86/2017||EPI1612217|2017-05-24
TLEFNNESFNWTGVTQNGTSSACIRRSNSSFFSRLNWLTHLNYTYPALNVTMPNKEQFDKLYIWGVHHPGTDKDQIFLYAQSSGRITVSTKRSQQAVIPNIGSRPRIRDIPSRISIYWTIVKPGDILLINSTGNLIAPRGYFKIRSGKS
>A/Brisbane/138/2017||EPI1611599|2017-08-10
TLEFKNESFNWTGVTQNGTSSACIRGSSSSFFSRLNWLTHLNYIYPALNVTMPNKEQFDKLYIWGVHHPGTDKDQIFLYAQSSGRITVSTKRSQQAVIPNIGSRPRIRDIPSRISIYWTIVKPGDILLINSTGNLIAPRGYFKIRSGKS
>A/Brisbane/137/2017||EPI1611583|2017-08-01
TLEFKDESFNWTGVTQNGKSSACIRRSSSSFFSRLNWLTHLNYTYPALNVTMPNKEQFDKLYIWGVHHPGTDKDQIFLYAQSSGRITVSTKRSQQAVIPNIGSRPRIRDIPSRISIYWTIVKPGDILLISSTGNLIAPRGYFKIRSGKS
>A/Sydney/199/2017||EPI1611292|2017-09-05
TLEFNNESFNWTGVTQNGTSSACIKGSRSSFFSRLNWLTHLNYTYPALNVTMPNKEQFDKLYIWGVHHPGTDKDQTFLYAHSSGRITVSTKRSQQAVIPNIGSRPRIRDIPSRISIYWTIVKPGDILLINSTGNLIAPRGYFKIRSGKS
>A/Basel/USB003504.4/2017||EPI1583246|2017-02-05
TLEFKNESFNWTGVTQNGKSSACIRRSSSSFFSRLNWLTHLNYTYPALNVTMPNKEQFDKLYIWGVHHPGTDKDQIFLYAQSSGRITVSTRRSQQAVIPNIGSRPRIRDIPSRISIYWTIVKPGDILLINSTGNLIAPRGYFKIRSGKS
>A/Shanghai/26/2017||EPI1583089|2017-02-17
TLEFNNESFNWTGVKQNGTSSACIRKSSSSFFSRLNWLTHLNYTYPALNVTMPNNEQFDKLYIWGVHHPGTDKDQIFLYAQSSGRITVSTKRSQQAVIPNIGSRPRIGDIPSRISIYWTIVKPGDILLINSTGNLIAPRGYFKIQSGKS
>A/Shanghai/56/2017||EPI1583064|2017-09-17
TLEFKNESFNWTGVTQNGKSSACIRRSKSSFFSRLNWLTHLNYTYPALNVTMPNNEQFDKLYIWGVHHPGTDKDQIFLYAQSSGRITVSTKGSQQAVIPNIGSRPRIRDIPSRISIYWTIVKPGDILLINSTGNLIAPRGYFKIQSGKS
>A/Basel/USB003324.4/2017||EPI1569344|2017-03-22
TLEFKDESFNWTGVTQNGKSSACLRKSSSSFFSRLNWLTHLNYTYPALNVTMPNKEQFDKLYIWGVHHPGTDKDQIFLYAQSSGRITVSTKRSQQAVIPNIGSRPRIRDIPSRISIYWTIVKPGDILLINSTGNLIAPRGYFKIRSGKS
>A/Basel/USB003115.4/2017||EPI1569307|2017-02-13
TLEFKDESFNWTGVTQNGTSSACIRRSKSSFFSRLNWLTHLNYTYPALNVTMPNNEQFDKLYIWGVHHPGTDKDQIFLYARSSGRTTVSTKRSQQAVIPNIGSRPRIRDIPSRISIYWTIVKPGDILLINSTGNLIAPRGYFKIRNGKS
>A/Basel/USB003036.4/2017||EPI1569289|2017-02-08
TLEFKDESFNWTGVTQNGTSSACIRRSKSSFFNRLNWLTHLNYTYPALNVTMPNNEQFDKLYIWGVHHPGTDKDQIFLYAQSSGRITVSTKRSQQAVIPNIGSRPRIRDIPSRISIYWTIVKPGDILLINSTGNLIAPRGYFKIRNGKS
>A/Basel/USB003018.4/2017||EPI1569275|2017-02-06
TLEFKNESFNWTGVTQNGTSSACIRRSKSSFFGRLNWLTHLNYTYPALNVTMPNNEQFDKLYIWGVHHPGTDKDQIFLYAQSSGRITVSTKRSQQAVIPNIGYRPRIRDIPSRISIYWTIVKPGDILLINSTGNLIAPRGYFKIRSGKS
>A/Basel/USB002964.4/2017||EPI1569236|2017-02-02
TLDFKNESFNWTGVTQNGTSSACIRRSKSSFFSRLNWLTHLNYTYPALNVTMPNNEQFDKLYIWGVHHPGTDKDQIFLYAQSSGRITVSTKRSQQAVIPNIGSRPRIRDIPSRISIYWTIVKPGDILLINSTGNLIAPRGYFKIRSGKS
>A/Basel/USB002916.4/2017||EPI1569218|2017-01-31
TLEFKNESFNWTGVTQNGTSSACIRGSSSSFFSRLNWLTHLNYTYPALNVTMPNKEQFDKLYIWGVHHPGTDKDQIFLYAQSSGRITVSTKRSQQAIIPNVGSRPRIRDIPSRISIYWTIVKPGDILLINSTGNLIAPRGYFRIRSGKS
>A/Sydney/1072/2017|Original_Specimen|EPI2044059|2017-08-03
TLEFKNESFNWTGVTQNGKSSACIRRSKSSFFSKLNWLTHLNYTYPALNVTMPNNEQFDKLYIWGVHHPGTDKDQIFLYAQSSGRITVSTKRSQQAVIPNIGSRPRIRNIPSRISIYWTIVKPGDILLINSTGNLIAPRGYFKIQSGKS
>A/Catalonia/NSVH100564490/2017|Original|EPI2183914|2017-02-01
TLEFKDESFNWTGVTQNGTSSACIRRSKSSFFSRLNWLTHLNYTYPALNVTMPNNEQFEKLYIWGVHHPGTDKDQIFLYAQSSGRITVSTKRSQQAVIPNIGSRPRIRDIPSRISIYWTIVKPGDILLINSTGNLIAPRGYFKIRNGKS
>A/Catalonia/NSVH100554954/2017|Original|EPI2183710|2017-01-17
TLEFKNESFNWTGVTQNGTSSACIRRSKSSFFSRLNWLTHLNYTYPALNVTMPNNEQFDKLYIWGVHHPGTDKDQIFLYAQSSGRITVSTKRSQQAVIPNIGSRPRIRDIPSRISIHWTIVKPGDILLINSTGNLIAPRGYFKIRSGKS
>A/Catalonia/NSVH100553838/2017|Original|EPI2183682|2017-01-15
TLEFKDESFNWTGVTQNGTSSACIRRSKSSFFSRLNWLTHLNYTYPALNVTMPNNEQFDKLYIWGVHHPGTDKDQIFLYAQSSGRITVSTKRSQQAVIPNIGSRPRIRDIPSRISIYWTIVKPGDILLINSTGNLIAPKGYFKIRNGKS
>A/New_York_City/PV00073/2017|Original|EPI2219790|2017-02-03
TLEFKNESFNWTGVIQNGTSSACMRRSSSSFFSRLNWLTHLNYKYPALNVTMPNKEQFDKLYIWGVHHPGTDKDQIFLYAQSSGRITVSTKRSQQAVIPNIGSRPRIRDIPSRISIYWTIVKPGDILLINSTGNLIAPRGYFKIRNGKS
>A/New_York_City/PV00088/2017|Original|EPI2219742|2017-02-09
TLEFKNESFNWTGVTQNGTSSACIRRSSSSFFSRLNWLTHLNYTYPALNVTMPNKEQFDKLYIWGVHHPGTDKDQISLYAQSSGRITVSTKRSQQAVIPNIGSRLRIRDIPSRISIYWTIVKPGDILLINSTGNLIAPRGYFKIRSGKS
>A/Saudi_Arabia/VRG-15/2017||EPI2153903|2017-11-17
TLEFKNVSFNWTGVTQNGNSSACIRRSSSSFFSRLNWLTHLNYTYPALNVTMPNKEQFDKLYIWGVHHPGTDKDQIFLYAQSSGRITVSTKRSQQAVIPNIGSRPRIRDIPSRISIYWTIVKPGDILLINSTGNLIAPRGYFKIRSGKS
>A/Netherlands/201701071301.seq/2017||EPI2147768|2017-01-07
TLEFNNESFNWTGVTQNGTSSACIRRSSSSFFSRLNWLTHLNYTYPALNVTMPNKEHFDKLYIWGVHHPGTDKDQIFLYAQSSGRITVSTKRSQQAVIPNIGSRPRIRDIPSRISIYWTIVKPGDILLINSTGNLIAPRGYFKIRSGKS
>A/Sri_Lanka/4/2018|SIAT2|EPI1179467|2018-01-09
TLEFKTESFNWTGVTQNGNSSACIRRSSSSFFSRLNWLTHLNYTYPALNVTMPNKEQFDKLYIWGVHHPGTDKDQIFLYAQSSGRITVSTKRSQQAVIPNIGSRPRIRDIPSRISIYWTIVKPGDILLINSTGNLIAPRGYFKIRSGKS
>A/Norway/279/2018|MDCK1/SIAT1|EPI1188408|2018-01-13
TLEFNNESFNWTGVKQNGTSSACIRKSRSGFFSRLNWLTHLNYTYPALNVTMPNNEQFDKLYIWGVHHPGTDKDQIFLYAQSSGRITVSTKRSQQAVIPNIGSRPRIRDIPSRISIYWTIVKPGDILLINSTGNLIAPRGYFKIQSGKS
>A/Belgium/S0007/2018|cs|EPI1188384|2018-01-06
TLEFNNESFNWTGVKQNGTSSACIRKSSSSFFSRLNWLTHLNYTYPALNVTMPNNEQFDKLYIWGVHHPGTDKDQIFLYAQSSGRITVSTKRSQQAVIPNIGSRPRIRDIPSRISIYWTIVKPGDILLINSTGNLIAPRGYFKIQSGKN
>A/Ireland/02754/2018|SIAT2|EPI1177387|2018-01-05
TLEFNNESFNWTGVKQNGTSSACIRKSSSSFFSRLNWLTHLNYTYPALNVTMPNNEQFDKLYIWGVHHPGTDKDQIFLYAQSSGSITVSTKRSQQAVIPNIGSRPRIRDIPSRISIYWTIVKPGDILLINSTGNLIAPRGYFKIQSGKS
>A/Kansas/04/2018|Original|EPI1182782|2018-01-24
TLEFNNESFNWTGVKQNGTSFACIRKSSSSFFSRLNWLTHLNYTYPALNVTMPNNEQFDKLYIWGVHHPGTDKDQIFLYAQSSGRITVSTKRSQQTVIPNIGSRPRIRDIPSRISIYWTIVKPGDILLINSTGNLIAPRGYFKIQSGKS
>A/Florida/13/2018|Original|EPI1183001|2018-01-29
TLEFNNESFNWTGVKQNGTSSACIRKSSSSFFSRLNWLTHLNYTYPALNVTMPNNEQFDKLYIWGVHHPGTDKDQISLYAQPSGRITVSTKRSQQAVIPNIGSRPRIRDIPSRISIYWTIVKPGDILLINSTGNLIAPRGYFKIQSGKS
>A/Melilla/605/2018|Clinical_Specimen|EPI1192082|2018-01-23
TLEFKNESFNWTGVNQNGKSSACIRGSSSSFFSRLNWLTHLNYTYPALNVTMPNKEQFDKLYIWGVHHPGTDKDQIFLYAQSSGRITVSTKRSQQAVIPNIGFRPRIRDIPSRISIYWTIVKPGDILLINSTGNLVAPRGYFKIRSGKS
>A/Melilla/603/2018|Clinical_Specimen|EPI1192081|2018-01-22
TLEFKNESFNWTGVNQNGKSSACIRGSSSSFFSRLNWLTHLNYTYPALNVTMPNKEQFDKLYIWGVHHPGTDKDQIFLYAQSSGRITVSTKRSQQAVIPNIGSRPRIRDIPSRISIYWTIVKPGDILLINSTGNLVAPRGYFKIRSGKS
>A/Manitoba/RV0659/2018|X2|EPI1183039|2018-01-17
TLEFNNESFNWTGVKQNGTSSACIRKSSSSFFSRLNWLTHLNYAYPALNVTMPNNEQFDKLYIWGVHHPGTDKDQIFLYAQSSGRITVSTKRSQQAVIPNIGFRPRIRDIPSRISIYWTIVKPGDILLINSTGNLIAPRGYFKIQSGKS
>A/Maryland/03/2018|Original|EPI1166580|2018-01-11
TLEFNNESFNWTGVKQNGTSSACIRKSSSSFFSRLNWLTHLNYTYPALNVTMPNNEQFDKLYIWGVHHPGTDKDQIFLYAQSSGRITVSTKRSQQAVIPNIGSRPRIRDIPSRISFYWTIVKPGDILLINSTGNLIAPRGYFKIQSGKS
>A/Florida/16/2018|Original|EPI1183023|2018-01-30
TLEFNNESFNWTGVKQNGTSSACIRKSSSSFFSRLNWLTHLNYTYPALNVTMPNNEQFDKLYIWGVHHPGTDKDQIFLYAQSSGRITVSTKRNQQTVIPNIGSRPRIRDIPSRISIYWTIVKPGDILLINSTGNLIAPRGYFKIQSGKS
>A/Louisiana/01/2018|Original|EPI1182790|2018-01-03
TLEFNNESFNWTGVKQNGTSSACIRKSSSSFFSRLNWLTHLNYTYPALNVTMPNNEQFDKLYVWGVHHPGTDKDQIFLYAQSSGRITVSTKRSQQAVIPNIGSRPRIRDIPSRISIYWTIVKPGDILLINSTGNLIAPRGYFKIQSGKS
>A/Hawaii/05/2018|Original|EPI1180752|2018-01-10
TLEFNNESFNWTGVKQNGTSSACIRKSSSSFFSRLNWLTHLNYTYPALNVTMPNNEQFDKLYIWGVHHPGTDKDQIFLYAQSSGRTTVSTKRSQQTVIPNIGSRPRIRDIPSRISIYWTIVKPGDILLINSTGNLIAPRGYFKIQSGKS
>A/West_Virginia/02/2018|Original|EPI1166894|2018-01-11
TLEFKNESFNWTGVTQNGTSSACIRRSSSSFFSRLNWLTHLNYTYPAQNVTMPNKEQFDKLYIWGVHHPGTDKDQIFLYARSSGRITVSTKRSQQAVIPNIGSRPRIRDIPSRISIYWTIVKPGDILLINSTGNLIAPRGYFKIRSGKS
>A/LaRioja/480/2018|MDCK|EPI1155268|2018-01-02
TLEFKNESFNWTGVTQNGNSSACIRRSSSSFFSRLNWLTHLNYTYPALNVTMPNKEQFDKLYIWGVHHPGTDKDQVFLYAQSSGRITVSTKRSQQAVIPNIGSRPRIRDIPSRISIYWTIVKPGDILLINSTGNLIAPRGYFKIRSGKS
>A/Northern_Ireland/4352/2018|cs|EPI1188431|2018-01-23
TLEFNNESFNWTGVKQNGTSSACIRKSSSSFFSRLNWLTHLNYTYPALNVTMPNNEQFDKLYIWGVHHPGTDKDQIFLYAQSSGRITVSTKRSQQAVIPNIGSRPRIRDIPSRISIYWTIVRPGDILLINSTGNLIAPRGYFKIQSGKS
>A/Northern_Ireland/18000962/2018|cs|EPI1154854|2018-01-05
TLEFNNESFNWTGVKQNGTSSACIRKSSSSFFSRLNWLTHLNYTYPALNVTMPNNERFDKLYIWGVHHPGTDKDQIFLYAQSSGRITVSTKRSQQAVIPNIGSRPRIRDIPSRISIYWTIVKPGDTLLINSTGNLIAPRGYFKIQSGKS
>A/Ontario/RV1391/2018|P1|EPI1192342|2018-01-10
TLEFNNESFNWTGVKQNGTSSACIRKSSSSFFSRLNWLTHLNYTYPALNVTMPNNEQFDKLYIWGVHHPGTDKDQISLYAQSSGRITVSTKRSQQAVIPNIGSRPRIRDIPSRISIYWTIVKPGDILLINSIGNLIAPRGYFKIQSGKS
>A/Ontario/RV1493/2018|P1|EPI1187833|2018-01-09
TLEFNNESFNWTGVKQNGTSSACIRKSSSSFFSRLNWLTHLNYTYPALNVTMPNNEQFDKLYIWGVHHPGTDKDQIFLFAQSSGRITVSTKRSQQTVIPNIGSRPRIRDIPSRISIYWTIVKPGDILLINSTGNLIAPRGYFKIQSGKS
>A/Ontario/RV1483/2018|P1|EPI1187828|2018-01-22
TLEFNNESFNWTGVKQNGTSSACIRKSSSSFFSRLNWLTHLHYTYPALNVTMPNNEQFDKLYIWGVHHPGTDKDQIFLYAQSSGRITVSTKRSQQAVIPNIGSRPRIRDIPSRISIYWTIVKPGDILLINSTGNLIAPRGYFKIQSGKS
>A/Ontario/RV1472/2018|P1|EPI1187822|2018-01-12
TLEFNNESFNWTGVKQNGTSSACIRKSSSSFFSRLNWLTHLNYTYPALNVTMPNNEQFDKLYIWGVHHPGTDKDQIFLYAQSPGRITVSTKRSQQAVIPNIGSRPRIRDIPSRISIYWTIVKPGDILLINSAGNLIAPRGYFKIQSGKS
>A/Ontario/RV1466/2018|P1|EPI1187817|2018-01-15
TLEFNNESFNWTGVKQNGTSSACIRKSSSSFFSRLNWLTHLNYTYPALNVTMPNNEQFDKLYIWGVHHPGTDKDQIFLYAQSSGRITVSTKRSQQTVIPNIGSRPRIRDIPSRISIYWTIVKPGDILLINSIGNLIAPRGYFKIQSGKS
>A/Ontario/RV1448/2018|P1|EPI1187815|2018-01-15
TLEFNNESFSWTGVKQNGTSSACIRKSSSSFFSRLNWLTHLNYKYPALNVTMPNNEQFDKLYIWGVHHPGTDKDQIFLYAQSSGRITVSTKRSQQTVIPNIGSRPRIRDIPSRISIYWTIVKPGDILLINSTGNLIAPRGYFKIQSGKS
>A/Ontario/RV0322/2018|P1|EPI1151915|2018-01-02
TLEFNNESFNWTGVKQNGTSSACIRKSSSSFFSRLNWLTHLNYIYPALNVTMPNNEQFDKLYIWGVHHPGTNKDQIFLYAQSSGRITVSTKRSQQAVIPNIGSRPRIRDIPSRISIYWTIVKPGDILLINSTGNLIAPRGYFKIQSGKS
>A/Alberta/RV1019/2018|P1|EPI1183078|2018-01-11
TLEFNNESFNWTGVKQNGTSSACIRKSSSSFFSRLNWLTHLNYTYPALNVTMTNNEQFDKLYIWGVHHPGTDKDQIFLYAQSSGRITVSTKRSQQAVIPNIGSRPRIRDIPSRISIYWTIVKPGDILLINSTGNLIAPRGYFKIQSGKS
>A/Ceuta/898/2018|Clinical_Specimen|EPI1192080|2018-02-01
TLEFKNESFNWTGVTQNGKSSACIRGSSSSFFSKLNWLTHLNYTYPALNVTMPNKEQFDKLYIWGVHHPGTDKDQIFLYAQSSGRITVSTKRSQQAVIPNIGSRPRIRDIPSRISIYWTIVKPGDILLINSTGNLVAPRGYFKIRSGKS
>A/Ceuta/897/2018|Clinical_Specimen|EPI1192079|2018-02-01
TLEFNNESFNWTGVKQNGTSSACIRKSSSSFFSRLNWLTHLNYKYPALNVTMPNNEQFDKLYIWGVHHPGTDKDQIFLYAQSSGRITVSTKRSQQSVIPNIGSRPRIRDIPSRISIHWTIVKPGDILLINSTGNLIAPRGYFKIQSGKS
>A/Netherlands/10090/2018|Original|EPI1188170|2018-01-22
TLEFKDESFNWTGVTQNGKSSACIRGSSSSFFSRLNWLTHLNYTYPALNVTMPNKEQFDKLYIWGVHHPGTDKDQIFLYAQSSGRITVSTKRSQQAVIPNTGSRPRIRDIPSRISIYWTIVKPGDILLINSTGNLIAPRGYFKIRSGKS
>A/England/80420664/2018|original|EPI1189278|2018-01-08
TLEFKNESFNWTGVTQNGNSSACIRKSSSSFFSRLNWLTHLNYTYPALNVTMPNKEQFDKLYIWGVHHPGTDKDQIFLYAQSSGRITVSTKRSQQAVIPNIGSRPRIRDIPSRISIYWTIVKPGDILLINSTGNLIAPRGYFKIQSGES
>A/England/80440623/2018|original|EPI1189089|2018-01-18
TLEFNNESFNWTGVKQNGTSSACIRKSRSSFFSRLNWLTHLNYTYPALNVTMPNNEQFDKLYIWGVHHPGTDKDQIFLYAQSSGRVTVSTKRSQQAVIPNIGSRPRIRDIPSRISIYWTIVKPGDILLINSTGNLIAPRGYFKIQSGKS
>A/England/80440614/2018|original|EPI1189065|2018-01-22
TLEFNNERFNWAGVTQNGTSSSCIRGSKSSFFSRLNWLTHLNSKYPALNVTMPNNEQFDKLYIWGVHHPGTDKDQISLYAQSSGRITVSTKRSQQAVIPNIGSRPRIRDIPSRISIYWTIVKPGDILLINSTGNLIAPRGYFKIRSGKS
>A/England/80420878/2018|original|EPI1189017|2018-01-13
TLEFKNESFNWTGVTQNGKSSACIRGSSSSFFSRLNWLTHLNYTYPALNETMPNKEQFDKLYIWGVHHPGTDKDQIFLYAQSSGRITVSTKRSQQAVIPNIGSRPRIRDIPSRISIYWTIVKPGDILLINSTGNLIAPRGYFKIRSGKS
>A/England/80420659/2018|original|EPI1188913|2018-01-16
TLEFNNESFNWTGVKQNGTSSACIRKSSSSFFSRLNWLTHLNYTYPALNVTMPNNEQFDKLYIWGVHHPGTDKDQIFLYAQSSGRITVSTKRSQQTVIPNIGSRPRIRDIPSRISIYWTIVKPGDILLINGTGNLIAPRGYFKIQSGKS
>A/England/80380665/2018|original|EPI1188729|2018-01-09
TLEFKNESFNWTRVTQNGKSSACIRGSSSSFFSRLNWLTHLNYTYPALNVTMPNKEQFDKLYIWGVHHPGTDKDQIFLYAQSSGRITVSTKRSQQAVIPNIGSRPRIRDIPSRISIYWTIVKPGDILLINSTGNLIAPRGYFKIRSGKS
>A/England/80220360/2018|original|EPI1173524|2018-01-08
TLEFKNESFNWTGVTQNGNSSACIRRSSSSFFSRLNWLTHLNYTYPAQNVTMPNKEQFDKLYIWGVHHPGTDKDQIFLYAKSSGRITVSTKRSQQAVIPNIGSRPRIRDIPSRISIYWTIVKPGDILLINSTGNLIAPRGYFKIRSGKS
>A/Saskatchewan/RV1363/2018|P1|EPI1192334|2018-01-26
TLEFNNESFNWTGVKQNGTSSACIRKSSSSFFSRLNWLTHLNYTYPALNVTMPNNEQFDKLYIWGVHHPGTDKDQIFLYAQSSGRITVSTKRSQQAVIPNIGFRPRIRDIPSRISIYWTIVKPGDILLISSTGNLIAPRGYFKIQSGKS
>A/Ontario/RV1248/2018|P1|EPI1192313|2018-01-29
TLEFNNESFNWTGVKQNGTSSSCIRKSSSSFFSRLNWLTHLNYTYPALNVTMPNNEQFDKLYIWGVHHPGTDKDQIFLYAQSSGRITVSTKRSQQAVIPNIGSRPRIRDIPSRISIYWTIVKPGDILLINSTGNLIAPRGYFKIQSGKS
>A/Quebec/RV1240/2018|P1|EPI1191878|2018-02-01
TLEFNNESFNWTGVKQNGTSSACIRKSSSSFFSRLNWLTHLNYIYPALNVTMPNNEQFDKLYIWGVHHPGTDKDQISLYAQSSGRITVSTQRSQQAVIPNIGSRPRIRDIPSRISIYWTIVKPGDILLINSTGNLIAPRGYFKIQSGKS
>A/Ontario/RV1218/2018|P1|EPI1191873|2018-01-11
TLEFNNESFNWTGVKQNGTSSACIRKSTSSFFSRLNWLTHLNYTYPALNVTMPNNEQFDKLYIWGVHHPGTDKDQIFLYAQSSGRITVSTKRSQQAVIPNIGSRPRIRDIPSRISIYWTIVKPGDILLINSTGNLIAPRGYFKIQSGKS
>A/Ontario/RV1245/2018|P1|EPI1190067|2018-01-24
TLEFNNESFNWTGVKQNGTSSACIRKSSSSFFSRLNWLTNLNYTYPALNVTMPNNEQFDKLYIWGVHHPGTDKDQIFLYAQSSGRITVSTKRSQQAVIPNIGSRPRIRDIPSRISIYWTIVKPGDILLINSTGNLIAPRGYFKIQSGKS
>A/Quebec/RV1603/2018|P1|EPI1190058|2018-02-02
TLEFNNESFNWTGVKQNGTSSACIRKSSSGFFSRLNWLTHLNYTYPALNVTMPNNEQFDKLYIWGVHHPGTDKDQIFLYAQSSGRITVSTKRSQQTVIPNIGSRPRIRDIPSRISIYWTIVKPGDILLINSTGNLIAPRGYFKIQSGKS
>A/Quebec/RV1597/2018|P1|EPI1190054|2018-02-10
TLEFNNESFNWTGVKQNGTSSACIRKSSSSFFSRLNWLTHLNYTYPALNVTMPNNEQFDKLYIWGVHHPGTDKDQVFLYAQSSGRITVSTKRSQQTVIPNIGSRPRIRDIPSRISIYWTIVKPGDILLINSTGNLIAPRGYFKIQSGKS
>A/Quebec/RV1552/2018|P1|EPI1190036|2018-01-25
TLEFNNESFNWTGVKQNGTSSACIRKSSSSFFSRLNWLTHLNYTYPALNVTMPNNEQFDKLYIWGVHHPGTDKDQIFLYAQPSGRITVSTKRSQQAVIPNIGSRPRIRDIPSRISIYWTIVKPGDIFLINSTGNLIAPRGYFKIQSGKS
>A/Quebec/RV1520/2018|P1|EPI1187845|2018-02-04
TLEFNNESFNWTGVKQNGTSSACIRKSSSSFFSRLNWLTHLNFAYPALNVTMPNNEQFDKLYIWGVHHPGTDKDQIFLYAQSSGRITVSTKRSQQAVIPNIGSRPRIRDIPSRISIYWTIVKPGDILLINSTGNLIAPRGYFKIQSGKS
>A/Quebec/RV1085/2018|P1|EPI1183943|2018-01-30
TLEFNNESFNWTGVKQNGTSSACIRKSSSSFFSRLNWLTHLNYTYPALNVTMPNNEQFDKLYIWGVHHPGTDKDQIFLYAQSSGRITVSTKRSQQTVIPNIGSRPRIRDIPSRISIYWTIVKPGDILLIYSTGNLIAPRGYFKIQSGKS
>A/Quebec/RV1068/2018|P1|EPI1183859|2018-01-29
TLEFNNESFNWAGVTQNGTSSSCIRGSKSSFFSRLNWLTHLNSKYPALNVTMPNNEQFDKLYIWGVHHPGTDKDQISLYARSSGRITVSTKRSQQAVIPNIGSRPRIRDIPSRISIYWTIVKPGDILLINSTGNLIAPRGYFKIRSGKS
>A/Ontario/RV1194/2018|P1|EPI1183623|2018-01-21
TLEFNNESFNWTGVKQNGTSSACIRKSSSSFFSRLNWLTNLNYKYPALNVTMPNNEQFDKLYIWGVHHPGTDKDQIFLYAQSSGRITVSTKRSQQAVIPNIGSRPRIRDIPSRISIYWTIVKPGDILLINSTGNLIAPRGYFKIQSGKS
>A/Ontario/RV1181/2018|P1|EPI1183616|2018-01-22
TLEFNNESFNWIGVKQNGTSSACIRKSSSSFFSRLNWLTHLNYTYPALNVTMPNNEQFDKLYIWGVHHPGTDKDQIFLYAQSSGRITVSTKRSQQTVIPNIGSRPRIRDIPSRISIYWTIVKPGDILLINSTGNLIAPRGYFKIQSGKS
>A/Ontario/RV1174/2018|P1|EPI1183613|2018-01-22
TLEFNNESFNWIGVKQNGTSSACIRKSSSSFFSRLNWLTHLHYTYPALNVTMPNNEQFDKLYIWGVHHPGTDKDQIFLYAQSSGRITVSTKRSQQTVIPNIGSRPRIRDIPSRISIYWTIVKPGDILLINSTGNLIAPRGYFKIQSGKS
>A/Saskatchewan/RV0779/2018|P1|EPI1170851|2018-01-18
TLEFNNESFNWTGVKQNGTSSACIRKSSSSFFSRLNWLTHLDYTYPALNVTMPNNEQFDKLYIWGVHHPGTDKDQIFLYAQSSGRITVSTKRSQQTVIPNIGSRPRIRDIPSRISIYWTIVKPGDILLINSTGNLIAPRGYFKIQSGKS
>A/Ontario/RV0657/2018|P1|EPI1168444|2018-01-05
TLEFNNESFNWTGVKQNGTSSACIRKSSSSFFSRLNWLTHLNYIYPALNVTMPNNEQFDKLYIWGVHHPGTDKDQIFLYAQSSGKITVSTKISQQAVIPNIGSRPRIRDIPSRISIYWTIVKPGDILLINSTGNLIAPRGYFKIQSGKS
>A/Ontario/RV0653/2018|P1|EPI1168442|2018-01-04
TLEFNNESFNWTGVKQNGTSSACIRKSSSSFFSRLNWLTHLNYTYPALNVTMPNNEQFDKLYIWGVHHPGTDKDQIFLYAQSSGKITVSTKISQQAVIPNIGSRPRIRDIPSRISIYWTIVKPGDILLINSKGNLIAPRGYFKIQSGKS
>A/Ontario/RV0648/2018|P1|EPI1168438|2018-01-02
TLEFNNESFNWTGVKQNGTSSACIRKSSSSFFSRLNWLTHLNYRYPALNVTMPNNEQFDKLYIWGVHHPGTDKDQIFLYAQSSGRITVSTKRSQQAVIPNIGSRPRIRDIPSRISIYWTIVKPGDILLINSTGNLIAPRGYFKIQSGKS
>A/Manitoba/RV0451/2018|P1|EPI1168358|2018-01-05
TLEFNNESFNWTGVKQNGTSSACIRKSSSSFFSRLNWLTHLNYTYPALNVTMPNNEQFDKLYIWGVHHPGTDKDQIFLYAQSSGRITVSTKRSQQAVIPNIGFRPRIRDIPSRISIYWTIVKPGDILLIDSTGNLIAPRGYFKIQSGKS
>A/Manitoba/RV0193/2018|P1|EPI1151866|2018-01-02
TLEFNNESFNWTGVKQNGTSSACIRKSSSSFFSRLNWLTHLHYTYPALNVTMPNNEQFDKLYIWGVHHPGTDKDQIFLYAQSSGRITVSTKRSQQAVIPNIGFRPRIRDIPSRISIYWTIVKPGDILLINSTGNLIAPRGYFKIQSGKS
>A/Denmark/85/2018||EPI1192019|2018-01-18
TLEFNNESFIWTGVKQNGTSSACIRKSSSSFFSRLNWLTHLNYTYPALNVTMPNNEQFDKLYIWGVHHPGTDKDQIFLYAQSPGRITVSTKRSQQAVIPNIGSRPRIRDIPSRISIYWTIVKPGDILLINSTGNLIAPRGYFKIQSGKS
>A/Berlin/1/2018|Original|EPI1153388|2018-01-04
TLEFNTESFNWTGVKQNGTSSACIRKSSSSFFSRLNWLTHLNYTYPALNVTMPNNEQFDKLYIWGVHHPGTDKDQIFLYAQSSGKITVSTKRSQQAVIPNIGSRPRIRDIPSRISIYWTIVKPGDILLINSTGNLIAPRGYFKIQSGKS
>A/British_Columbia/A-BC-011-2018/2018||EPI1173866|2018-01-09
TLEFNNESFNWTGVKQNGTSSACIRKSSSSFFSRLNWLTHLNYTYPALNVTMPNKEQFDKLYIWGVHHPGTDKDQIFLYAQSSGRITVSTKRSQQTVIPNIGSRPRIRDIPSRISIYWTIVKPGDILLINSTGNLIAPRGYFKIQSGKS
>A/Catalonia/3518614NS/2018|C0/MDCK1|EPI1203058|2018-01-03
TLEFKNESFNWTGVTQNGKSSACIRGSSSSFFSRLNWLTHLNYTYPALNVTMPNKEQFNKLYIWGVHHPGTDKDQIFLYAQSSGRITVSTKRSQQAVIPNIGSRPRIRDIPSRISIYWTIVKPGDILLINSTGNLIAPRGYFKIRSGKS
>A/Florida/21/2018|Original|EPI1202171|2018-02-05
TLEFNSESFNWTGVKQNGTSSACIRKSSSSFFSRLNWLTHLNYTYPALNVTMPNNEQFDKLYIWGVHHPGTDKDQIFLYAQSSGRITVSTKRSQQTVIPNIGSRPRIRDIPSRISIYWTIVKPGDILLINSTGNLIAPRGYFKIQSGKS
>A/New_Jersey/14/2018|Original|EPI1202187|2018-02-18
TLEFNNESFNWTGVKQNGTSSACIRKSRSSFFSRLNWLTHLNYTYPALNVTMPNNEQFDKLYIWGVHHPGTDKDQISLYAQSSGRITVSTKRSQQAVIPNIGFRPRIRDIPSRISIYWTIVKPGDILLINSTGNLIAPRGYFKIQSGKS
>A/CastillaLaMancha/1366/2018|Clinical_Specimen|EPI1202999|2018-02-20
TLEFKNESFNWTGVTQNGNSSACIRRSSSSFFSRLNWLTHLNYTYPALNVTMPNKEQFDKLYIWGVHHPGTDKDQIFLYAQPSGRITVSTKRSQQAVIPNIGSRPRIRDIPSRISIYWTIVKPGDILLINSTGNLIAPRGYFKIRSGKS
>A/CastillaLaMancha/1360/2018|Clinical_Specimen|EPI1200381|2018-02-20
TLEFNNENFNWTGVKQNGTSSACIRKSRSSFFSRLNWLTHLNYTYPALNVTMPNNEQFDKLYIWGVHHPGTDKDQIFLYAQSSGRITVSTKRSQQAVIPNIGFRPRIRDIPSRISIYWTIVKPGDILLINSTGNLIAPRGYFKIQSGKS
>A/North_Carolina/17/2018|Original|EPI1205536|2018-02-04
TLEFNNESFNWAGVTQNGTSSSCIRGSKSSFFSKLNWLTHLNSKYPALNVTMPNNEQFDKLYIWGVHHPGTDKDQISLYAQSSGRITVSTKRSQQAVIPNIGSRPRIRDIPSRISIYWTIVKPGDILLINSTGNLIAPRGYFKIRSGKS
>A/North_Carolina/16/2018|Original|EPI1202427|2018-02-12
TLEFNNESFNWTGVKQNGTSSACIRKSSSSFFSRLNWLTHLNYTYPALNVTMPNNEQFDKLYIWGVHHPGTDKDQISLYAQSSGRITVSTKRSQQTVIPNIGSRPRIRDIPSRISIYWTIVKPGDILLINSTGNLIAPRGYFKIQSGKS
>A/Attica.GRC/513/2018|c1|EPI1203161|2018-01-10
TLEFNNESFNWTGVKQNGTSSACIRKSSNSFFSRLNWLTHLNYTYPALNVTMPNNEQFDKLYIWGVHHPGTDKDQIFLYAQSSGRITVSTKRSQQTVIPNIGSRPRIRDIPSRISIYWTIVKPGDILLINSTGNLIAPRGYFKIQSGKS
>A/New_York/01/2018|S2|EPI1212250|2018-01-10
TLEFNNESFNWTGVKQNGTSSACIRKSSSSFFSRLNWLTHLNYTYPALNVTMPNNEQFDKLYIWGVHHPGTNKDQIFLYAQSSGRITVSTKRSQQAVIPNIGSRPRIRDIPSRISIYWTIVKPGDILLINSTGNLIAPRGYFKIQSGRS
>A/North_Carolina/09/2018|Original|EPI1207798|2018-01-16
TLEFNNESFNWTGVKQNGASSACIRKSSSSFFSRLNWLTHLNYTYPALNVTMPNNEQFDKLYIWGVHHPGTDKDQIFLYAQSSGRITVSTKRSQQAVIPNIGSRPRIRDIPSRISIYWTIVKPGDILLINSTGNLIAPRGYFKIQSGKS
>A/North_Dakota/15/2018|Original|EPI1205576|2018-03-05
TLEFNNESFNWTGVKQNGTSSACIRKSSSSFFSRLNWLTHLNYTYPALNVTMPNNEQFDKLYIWGVHHPGTDKDQIFLYAQSSGRITVSTKRSQQAVIPNIGSRPRIRDIPSRISIYWTIVKAGDILLINSTGNLIAPRGYFKIQSGKS
>A/Vermont/12/2018|Original|EPI1212297|2018-03-07
TLEFKNESFNWTGVKQNGTSSACIRGSSSSFFSRLNWLTHLNYTYPALNVTMPNKEQFDKLYIWGVHHPGTDKDQIFLYAQSSGRITVSTKRSQQAVIPNIGSRPRIRDIPSRISIYWTIVKPGDILLINSTGNLIAPRGYFKIRSGKS
>A/Georgia/12/2018|Original|EPI1197576|2018-02-08
TLEFKNESFNWTGVTQNGKSSACIRRSKSSFFSKLNWLTHLNYTYPALNVTMPNNEQFDKLYIWGVHHPGTDKDQIFLYAQSSGRITVSTKRSQQAVTPNIGSRPRIRDIPSRISIYWTIVKPGDILLINSTGNLIAPRGYFKIQSGKS
>A/Kentucky/11/2018|Original|EPI1197444|2018-02-09
TLEFNNESFNWTGVKQNGTSSACIRKSSSSFFSRLNWLTHLNYTYPALNVTMPNNEQFDKLYIWGVHHPGTDKDQISLYAQSSGRITVSTKRSQQTVIPNIGSRPKIRDIPSRISIYWTIVKPGDILLINSTGNLIAPRGYFKIQSGKS
>A/Oregon/10/2018|Original|EPI1202443|2018-01-27
TLEFNNESFNWTGVKQHGTSSACIRKSSSSFFSRLNWLTHLNYTYPALNVTMPNNEQFDKLYIWGVHHPGTDKDQIFLYAQSSGRITVSTKRSQQTVIPNIGSRPRIRDIPSRISIYWTIVKPGDILLINSTGNLIAPRGYFKIQSGKS
>A/Indiana/17/2018|Original|EPI1212416|2018-03-13
TLEFNNESFNWAGVTQNGTSSSCIRGSKSSFFSRLNWLTHLNSKYPALNVTMPNNGQFDKLYIWGVHHPGTDKDQISLYAQSSGRITVSTKRSQQAVIPNIGSRPRIRDIPSRISIYWTIVKPGDILLINSTGNLIAPRGYFKIRSGKS
>A/Indiana/12/2018|Original|EPI1205736|2018-02-21
TLEFNNESFNWAGVTQNGTSSSCIRGSKSSFFSRLNWLTHLNSKYPALNVTMPNNEQFDKLYIWGVHHPGTDKDQISLYAQSSGRITVSTKRSQQAVIPNIGSRPRIRDIPSRISIYWTIVKPGDILLINSTGNLVAPRGYFKIRSGKS
>A/Massachusetts/06/2018|Original|EPI1205805|2018-02-01
TLEFNNESFNWAGVTQNGTSSSCIRGSKSSFFSRLNWLTHLNSKYPALNVTMPNNEQFDKLYVWGVHHPGTDKDQISLYAQSSGRITVSTKRSQQAVIPNIGSRPRIRDIPSRISIYWTIVKPGDILLINSTGNLIAPRGYFKIRSGKS
>A/Missouri/11/2018|Original|EPI1197005|2018-01-29
TLEFNNESFNWTGVKQNGTSSACIRKSSSSFFSRLNWLTHLNYTYPALNVTMPNNEQFDKLYIWGVHHPGTDKDQIFLYAQSSGRITVSTKRSQQAVIPNVGSRPRIRDIPSRISIYWTIVKPGDILLINSTGNLIAPRGYFKIQNGKS
>A/Michigan/47/2018|Original|EPI1205845|2018-02-17
TLEFNNESFNWTGVKQNGTSSACIRKSSSSFFSRLNWLTHLNYTYPALNVTMPNNEQVDKLYIWGVHHPGTDKDQIFLYAQSSGRITVSTNRSQQTVIPNIGSRPRIRDIPSRISIYWTIVKPGDILLINSTGNLIAPRGYFKIQSGKS
>A/Tennessee/16/2018|Original|EPI1205885|2018-02-23
TLEFNNESFNWTGVKQNGTSSACIRKSRSSFFSRLNWLTHLNYTYPALNVTMPNNEHFDKLYIWGVHHPGTDKDQIFLYAQSSGRITVSTKRSQQAVIPNIGSRPRIRDIPSRISIYWTIVKPGDILLINSTGNLIAPRGYFKIQSGKS
>A/Oklahoma/11/2018|Original|EPI1197277|2018-02-11
TLEFDNESFNWAGVTQNGTSSSCIRGSKSSFFSRLNWLTHLNSKYPALNVTMPNNEQFDKLYIWGVHHPGTDKDQISLYAQSSGRITVSTKRSQQAVIPNIGYRPRIRDIPSRISIYWTIVKPGDILLINSTGNLIAPRGYFKIRSGKS
>A/Hawaii/18/2018|Original|EPI1205965|2018-02-08
TLEFNNESFNWTGVKQNGTSSACIRKSSSSFFSRLNWLTHLNYTYPALNVTMPNNEQFDKLYIWGVHHPGTDKDQIFLYAQSSGRIIVSTKRSQQTVIPNIGSRPRIRDIPSRISIYWTIVKPGDILLINSTGNLIAPRGYFKIQSGKS
>A/Virginia/10/2018|Original|EPI1197592|2018-02-08
TLEFNNESFNWTGVKQNGTSSACIRKSSSSFFSRLNWLTHLNYTYPALNVTMPNNEQFDKLYIWGVHHPGTDKDQIFLYAQSSGRITVSTKRSQQTVIPNIGSRPRIRDIPSRISIYWTIVKPGDILLINCTGNLIAPRGYFKIQSGKS
>A/Minnesota/19/2018|Original|EPI1206170|2018-02-23
TLEFNNESFNWTGVKQNGTSSACIRKSSSSFFSRLNWLTHLNYTYSALNVTMPNNEQFDKLYIWGVHHPGTDKDQIFLYAQSSGRITVSTKRSQQTVIPNIGSRPRIRDIPSRISIYWTIVKPGDILLINSTGNLIAPRGYFKIQSGKS
>A/Austria/1034184/2018|Siat1|EPI1203464|2018-01-11
TLEFNNESFNWTGVKQNGTSSACIRKSRSSFFSRLNWLTHLNYTYPALNVTMPNNEQFDKLYIWGVHHPGTDKDQIFLYAQSSGKITVSTKRSQQAVIPNIGSRPRIRDIPSRISIYWTIVKPGDILLINSTGNLIAPRGYFKIQSGKS
>A/Aragon/1169/2018|Clinical_Specimen|EPI1200343|2018-01-11
TLEFKNESFNWAGVTQNGKSSACIRGSSSSFFSRLNWLTHLNYTYPALNVTMPNKEQFDKLYIWGVHHPGTDKDQIFLYAQSSGRITVSTKRSQQAVTPNIGSRPRIRDIPSRISIYWTIVKPGDILLINSTGNLIAPRGYFKIRSGKS
>A/Extremadura/1009/2018|Clinical_Specimen|EPI1200393|2018-01-15
TLEFKNESFTWTGVTQNGKSSACIRGSSSSFFSRLNWLTHLNYTYPALNVTMPNKEQFDKLYIWGVHHPGTDKDQIFLYAQSSGRITVSTKRSQQAVIPNIGSRPRIRDIPSRISIYWTIVKPGDILLINSTGNLIAPRGYFKIRSGKS
>A/Madrid/1746/2018|Clinical_Specimen|EPI1211143|2018-02-15
TLEFNNESFNWTGVKQNGTSSACIRKSSSSFFSRLNWLTHLNYTYPALNVTMPNNEQFDKLYIWGVHQPGTDKDQIFLYAQSSGRITVSTKRSQQAVIPNIGSRPRIRDIPSRISIYWTIVKPGDILLINSTGNLIAPRGYFKIQSGKS
>A/Navarra/932/2018|Clinical_Specimen|EPI1200432|2018-01-05
TLEFKNESFNWTGVTQNGKSSACIRGSSSSFFSRLNWLTHLNYTYPALNVTMPNKEQFDKLYIWGVHHPGTDKDQTFLYAQSSGRITVSTKRSQQAVIPNIGSRPRIRDIPSRISIYWTIVKPGDILLINSTGNLIAPRGYFKIRSGKS
>A/Montana/09/2018|Original|EPI1198461|2018-02-04
TLEFNSESFNWTGVKQNGTSSACIRKSRSSFFSRLNWLTHLNYTYPALNVTMPNNEQFDKLYIWGVHHPGTDKDQIFLYAQSSGRITVSTKRSQQAVIPNIGSRPRIRDIPSRISIYWTIVKPGDILLINSTGNLIAPRGYFKIQSGKS
>A/Ontario/RV2166/2018|P1|EPI1202697|2018-01-23
TLEFNNESFNWTGVKQNGTSSACIRESSSSFFSRLNWLTHLNYKYPALNVTMPNNEQFDKLYIWGVHHPGTDKDQIFLYAQSSGRITVSTKRSQQTVIPNIGSRPRIRDIPSRISIYWTIVKPGDILLINSTGNLIAPRGYFKIQSGKS
>A/Ontario/RV1933/2018|P1|EPI1201328|2018-01-26
TLEFNNESFNWTGVKQNGTSSACIRKSSSSFFSRLNWLTHLNYIYPALNVTMPNNEQFDKLYIWGVHHPGTDKDQIFLYAQSPGRITVSTKRSQQAVIPNIGSRPRIRDIPSRISIYWTIVKPGDILLINSTGNLIAPRGYFKIQSGKS
>A/Ontario/RV1656/2018|P1|EPI1200665|2018-01-25
TLEFNNESFNWTGVKQNGTSSACIRKSRSSFFSRLNWLTHLNYKYPALNVTMPNNEQFDKLYIWGVHHPGTDKDQIFLYAQSSGRITVSTKRSQQAVIPNIGSRPRIRDIPSRISIYWTIVKPGDILLINSTGNLIAPRGYFKIQSGKS
>A/Ontario/RV1395/2018|P1|EPI1192346|2018-01-12
TLEFNNESFNWTGVKQNGTSSACIRKSSSSFFSRLNWLTHLKYTYPALNVTMPNNEQFDKLYIWGVHHPGTDKDQIFLYAQSPGRITVSTKRSQQAVIPNIGSRPRIRDIPSRISIYWTIVKPGDILLINSTGNLIAPRGYFKIQSGKS
>A/Catalonia/NSVH100748648/2018|Original|EPI1211105|2018-02-09
TLEFNNESFNWTGVKQNGTSSACIRKSSSSFFSRLNWLTHLNYTYPALNVTMPNNEQFDKLYIWGVHHPGTDKDQIFLYAQSSGRITVSTKRSQQAVTPNIGSRPRIRDIPSRISIYWTIVKPGDILLINSTGNLIAPRGYFKIQSGKS
>A/Kazakhstan/088/2018|Original|EPI1210298|2018-01-09
TLEFNNESFNWTGVKQNGTSSACMRKSSSSFFSRLNWLTHLNYTYPALNVTMPNNEQFDKLYIWGVHHPGTDKDQIFLYAQPSGRITVSTKRSQQAVIPNIGSRPRIRDIPSRISIYWTIVKPGDILLINSTGNLIAPRGYFKIQSGKS
>A/British_Columbia/RV2048/2018|P1|EPI1201347|2018-02-04
TLEFNNESFNWTGVKQNGTSSACIRKSSSSFFSRLNWLTHLNYTYPALNVTMPNNEQFDKLYIWGVHHPGTDKDQIFLYAQSSGRITVSTKRSQQTVIPNIGSRARIRDIPSRISIYWTIVKPGDILLINSTGNLIAPRGYFKIQSGKS
>A/Ceuta/903/2018|Clinical_Specimen|EPI1200389|2018-01-30
TLEFKNESFNWAGVTQNGKSSACIRGSSSSFFSRLNWLTHLNYTYPALNVTMPNKEQFDKLYIWGVHHPGTDKDQIFLYAQSSGRITVSTKRSQQAVIPNIGSRPRIRDIPSRISIYWTIVKSGDILLINSTGNLIAPRGYFKIRSGKS
>A/Ceuta/889/2018|Clinical_Specimen|EPI1200385|2018-01-26
TLEFNNESFNWTGVKQNGTSSACIRKSSSSFFSRLNWLTHLNYTYPALNVTMPNNEQFDKLYIWGVHHPGTDKDQIFLYAQSSGRITVSTKRSQQSVIPNIGSRPRIRDIPSRISIHWTIVKPGDILLINSTGNLIAPRGYFKIQSGKS
>A/England/80580556/2018|original|EPI1204166|2018-01-24
TLEFNNESFNWTGVKQNGTSSACIRKSSSSFFSRLNWLTHLNYTYPALNVTMPNNEQFDKLYIWGVHHPGMDKDQIFLYAQSSGRITVSTKRSQQTVIPNIGSRPRIRDIPSRISIYWTIVKPGDILLINSTGNLIAPRGYFKIQSGKS
>A/England/80580549/2018|original|EPI1204142|2018-01-24
TLEFNNESFNWTGVKQNGTSSACIRESSSSFFSRLNWLTHLNYTYPALNVTMPNNEQFDKLYIWGVHHPGTDKDQIFLYAQPSGRITVSTKRSQQAVIPNIGSRPRIRDIPSRISIYWTIVKPGDILLINSTGNLIAPRGYFKIQSGKS
>A/England/80580518/2018|original|EPI1204110|2018-01-15
TLEFKNESFNWAGVTQNGKSSACIRGSSSSFFSRLNWLTHLNYTYPALNVTMPNKEQFDKLYIWGVHHPGTNKDQIFLYAQSSGRITVSTKRSQQAVIPNIGSRPRIRDIPSRISIYWTIVKPGDILLINSTGNLIAPRGYFKIRSGKS
>A/England/80500600/2018|original|EPI1203982|2018-01-26
TLEFNNESFNWTGVKQNGTSSACIRKSRSSFFSRLNWLTHLNYTYPALNVTMPNNEQFDKLYIWGVHHPGTGKDQIFLYAQSSGRITVSTKRSQQAVIPNIGSRPRIRDIPSRISIYWTIVKPGDILLINSTGNLIAPRGYFKIQSGKS
>A/England/80520360/2018|original|EPI1199590|2018-01-29
TLEFNNESFNWTGVKQNGTSSACIRKSSSSFFSRLNWLTHLNYTYPALNVTMPNNEQFDKLYIWGIHHPGTDKDQIFLYAQSSGRITVSTKRSQQTVIPNIGSRPRIRDIPSRISIYWTIVKPGDILLINSTGNLIAPRGYFKIQSGKS
>A/Quebec/RV2299/2018|P1|EPI1212753|2018-02-20
TLEFNNESFNWTGVKQNGTSSACIRKSSSSFFSRLNWLTHLNYTYPALNVTMPNNEQFDKLYIWGVHHPGTDKDQIFLYAQSSGRITVSTKRSQQAVIPNIGSRLRIRDIPSRISIYWTIVKPGDILLINSTGNLIAPRGYFKIQSGKS
>A/Quebec/RV2296/2018|P1|EPI1212751|2018-03-04
TLEFNNESFNWAGVTQNGTSSSCIRGSKSSFFSRLNWLTQLNSKYPALNVTMPNNEQFDKLYIWGVHHPGTDKDQISLYAQSSGRITVSTKRSQQAVIPNIGSRPRIRDIPSRISIYWTIVKPGDILLINSTGNLIAPRGYFKIRSGKS
>A/Quebec/RV2248/2018|P1|EPI1203438|2018-02-28
TLEFNNESFNWAGVTQNGTSSSCIRGSKSSFFSRLNWLTHLNFKYPALNVTMPNNEQFDKLYIWGVHHPGTDKDQISLYAQSSGRITVSTKRSQQAVIPNIGSRPRIRDIPSRISIYWTIVKPGDILLINSTGNLIAPRGYFKIRSGKS
>A/Ontario/RV1977/2018|P1|EPI1202714|2018-02-20
TLEFNNESFNWAGVTQNGTSSSCIRGSKSSFFSRLNWLTHLNFKYPALNVTMPNNEQFDKLYIWGVHHPSTDKDQISLYAQSSGRITVSTKRSQQAVIPNIGSRPRIRDIPSRISIYWTIVKPGDILLINSTGNLIAPRGYFKIRSGKS
>A/Saskatchewan/RV2188/2018|P1|EPI1202703|2018-02-12
TLEFNNESFNWTGVKQNGTSSACIRKSSSSFFSRLNWLTHLNYKYPALNVTMPNNEQFDKLYIWGVHHPGTDKDQIFLYAQSSGRITVSTKRSQQTVIPNIGSRPRIRDIPSRISIYWTIVRPGDILLINSTGNLIAPRGYFKIQSGKS
>A/Ontario/RV2178/2018|P1|EPI1202700|2018-02-10
TLEFNNESFNWTGVKQNGTSSACIRKSSSSFFSRLNWLTHLNYTYPALNVTMPNSEQFDKLYIWGVHHPGTDKDQIFLYAQSSGRITVSTKRSQQTVIPNIGSRPRIRDIPSRISIYWTIVKPGDILLINSTGNLIAPRGYFKIQSGKS
>A/Manitoba/RV2100/2018|P1|EPI1201364|2018-02-27
TLEFNNESFNWTGVKQNGTSSACIRKSSSSFFSRLNWLTHLNYIYPALNVTMPNNEQFDKLYIWGVHHPSTDKDQIFLYAQSSGRITVSTKRSQQAVIPNIGSRPRIRDIPSRISIYWTIVKPGDILLINSTGNLIAPRGYFKIQSGKS
>A/Quebec/RV2005/2018|P1|EPI1201302|2018-02-18
TLEFKNESFNWTGVTQNGKSSACIRGSKSSFFSKLNWLTHLNYTYPALNVTMPNNEQFDKLYIWGVHHPGTDKDQIFLYAQSSGRITVSTKRSQQSVIPNIGSRPRIRDIPSRISIYWTIVKPGDILLINSTGNLIAPRGYFKIQSGKS
>A/Manitoba/RV1817/2018|P1|EPI1200732|2018-01-10
TLEFNNESFNWTGVKQNGTSSACIRKSSSSFFSRLNWLTHLKYTYPALNVTMPNNEQFDKLYIWGVHHPGTDKDQIFLYAQSSGRITVSTKRSQQAVIPNIGFRPRIRDIPSRISIYWTIVKPGDILLINSTGNLIAPRGYFKIQSGKS
>A/Saskatchewan/RV1763/2018|P1|EPI1200698|2018-02-04
TLEFNNESFNWTGVKQNGTSSACIRKSSSSFFSRLNWLTHLNYKYPALNVTMPNNEQFDKLYIWGVHHPGTDKDQIFLYAQSSGRITVSTKRSQQTVIPNIGSRPRIRDIPSRVSIYWTIVKPGDILLINSTGNLIAPRGYFKIQSGKS
>A/Saskatchewan/RV1761/2018|P1|EPI1200696|2018-02-05
TLEFKDESFNWTGVTQNGKSSACIRRSSSSFFSRLNWLTHLNYKYPALNVTMPNKEQFDKLYIWGIHHPGTDKDQIFLYAQSSGRITVSTKRSQQAVIPNIGSRPRIRDIPSRISIYWTIVKPGDILLINSTGNLIAPRGYFKIRSGKS
>A/Quebec/RV1265/2018|P1|EPI1192376|2018-02-03
TLEFNNESFNWTGVKQNGTSSACIRKSSSSFFSRLNWLTHLNYTYPALNVTMPNNEQFDKLYIWGVHHPGTDKDQIFLYAQSSGRITVSTKRSQQAVIPNIGSRHRIRDIPSRISIYWTIVKPGDILLINSTGNLIAPRGYFKIQSGKS
>A/Newfoundland/RV1437/2018|P1|EPI1192355|2018-01-07
TLEFNYESFNWTGVKQNGTSSACIRKSSSSFFSRLNWLTHLNYTYPALNVTMPNNEQFDKLYIWGVHHPGTDKDQIFLYAQSSGRITVSTKRSQQAVIPNIGSRPRIRDIPSRISIYWTIVKPGDILLINSTGNLIAPRGYFKIQSGKS
>A/Paris/1173/2018|PI|EPI1208563|2018-03-01
TLEFKNENFNWAGVTQNGKSSACIRGSSSSFFSRLNWLTHLNYTYPALNVTMPNKEQFDKLYIWGVHHPGTDKDQIFLYAQSSGRITVSTKRSQQAVIPNIGSRPRIRDIPSRISIYWTIVKPGDILLINSTGNLIAPRGYFKIRSGKS
>A/Paris/1327/2018|PI|EPI1208555|2018-02-24
TLEFKDESFNWTGVTQNGKSSACIRRSKSSFFSRLNWLTHLNYTYPALNVTMPNNEQFDKLYIWGVHHPGTDKDQIFLYAQSSGRITVSTKRSQQAVNPNIGSRPRIRDIPSRISIYWTIVKPGDILLINSTGNLIAPRGYFKIRNGKS
>A/Alsace/1280/2018|PI|EPI1208547|2018-03-07
TLEFNNESFNWTGVKQNGTSSACIRKSSSSFFSRLNWLTHLNYTYPALNVTMPNNEQFDKLYIWGVHHPGTDKDQIFLYAQSSGRITVSTKRSQQTVIPSIGSRPRIRDIPSRISIYWTIVKPGDILLINSTGNLIAPRGYFKIQSGKS
>A/Brisbane/23/2018|SIAT3|EPI1242793|2018-02-12
TLEFNNESFNWTGVKQNGTSSACIRKSSSSFFSRLNWLTHLNYTYPALNVTMPNNEQFDKLYIWGVHHPGTDKDQIFLYAQSSGRITVSTKRSQQTVIPNIGSRPRIRDIPSRISIYWTIVKPGDILLINSTGNLIAPRGYFKIQSRKS
>A/Brisbane/13/2018|SIAT2|EPI1242751|2018-02-03
TLEFKNESFNWTGVTQNGTSSACIRRSSNSFFSRLNWLTHLNYTYPALNVTMPNKEQFDKLYIWGVHHPGTDKDQIFLYARSSGRITVSTKRSQQAVIPNIGSRPRIRDIPSRISIYWTIVKPGDILLINSTGNLIAPRGYFKIRSGKS
>A/Sydney/3/2018|MDCKX,SIAT1|EPI1242826|2018-01-26
TLEFNNESFNWTGIKQNGTSSACIRKSSSSFFSRLNWLTHLNYTYPALNVTMPNNEQFDKLYIWGVHHPGTDKDQIFLYAQPSGRITVSTKRSQQTVIPNIGSRPRIRDIPSRISIYWTIVKPGDILLINSTGNLIAPRGYFKIQSGKS
>A/Agadir/757/2018|SIAT1|EPI1223478|2018-01-13
TLEFKNESFNWNGVTQNGKSSACIRGSSSSFFSRLNWLTHLNYTYPALNVTMPNKEQFDKLYIWGVHHPGTDKDQIFLYAQSSGRITVSTKRSQQAVIPNIGSRPRIRDIPSRISIYWTIVKPGDILLINSTGNLVAPRGYFKIRSGKS
>A/Bulgaria/243/2018|SIAT2/SIAT1|EPI1243182|2018-01-16
TLEFKNESFNWTGVTQNGTSSACIRGSSSSFFSRLNWLTHLNYKYPALNVTMPNREQFDKLYIWGVHHPGTDKDQNFLYAQSSGRITVSTKRSQQAVIPNIGSRPRIRDIPSRISIYWTIVKPGDILLINSTGNLIAPRGYFKIRSGKS
>A/KANAGAWA/IC1725/2018|E0_+6_(Am4Al2)|EPI1224383|2018-01-18
TLEFKNESFNWTGVNQNGNSSSCIRRSSSSFFSRLNWLTHLNYTYPALNVTMPNKEQFDKLYIWGVHHPGTDKGQISLYAQSSGRITVSTKRSQQAVIPNIGSRPRIRGISSRISIYWTIVKPGDILLITSTGNLIAPRGYFKIRSGKS
>A/KANAGAWA/IC1725/2018|SIAT_0_+1|EPI1215365|2018-01-18
TLEFKNESFNWTGVTQNGNSSACIRRSSSSFFSRLNWLTHLNYTYPALNVTMPNKEQFDKLYIWGVHHPGTDKDQISLYAQSSGRITVSTKRSQQAVIPNIGSRPRIRDIPSRISIYWTIVKPGDILLINSTGNLIAPRGYFKIRSGKS
>A/District_Of_Columbia/03/2018|Original|EPI1224519|2018-01-25
TLEFNNESFNWTGVKQNGTSSACIRKSSSNFFSRLNWLTHLNYTYPALNVTMPNNEQFDKLYIWGVHHPGTDKDQIFLYAQSSGRITVSTKRSQQTVIPNIGSRPRIRDIPSRISIYWTIVKPGDILLINSTGNLIAPRGYFKIQSGKS
>A/Melilla/1554/2018|Clinical_Specimen|EPI1241329|2018-03-06
TLEFKNESFNWTGVTQNGKSSACIRGSSSSFFSRLNWLTHLNYTYPALNVTMPNKEQFDKLYIWGVHHPGTDKDQIFLYAQSSGRITVSTKKSQQAVIPNIGSRPRIRDIPSRISIYWTIVKPGDILLINSTGNLVAPRGYFKIRSGKS
>A/CastillaLaMancha/2092/2018|Clinical_Specimen|EPI1241320|2018-04-09
TLEFNNESFNWTGVKQNGTSSACIRKSRSSFFSRLNWLTHLNYTYPALNVTMPNNEQFDKLYIWGVHHPGTDKDQIFLYAQSSGRITVSTKRSQQAVIPNIGSRPRVRDIPSRISIYWTIVKPGDILLINSTGNLIAPRGYFKIQSGKS
>A/Athens.GR/341/2018|SIAT1|EPI1230771|2018-02-02
TLEFNNESFNWTGVKQNGTSSACIRKSRSSFFSRLNWLTHLNYTYPALNVTMPNNEQFDKLYIWGVHHPGTDKDQIFLYAQSSGRITVSTKRSQQAVIPSIGSRPRIRDIPSRISIYWTIVKPGDILLINSTGNLIAPRGYFKIQSGKS
>A/New_York/31/2018|Original|EPI1225009|2018-03-10
TLEFNNESFNWTGVKQNGTSSACIRKSSSSFFSRLNWLTHLNYTYPALNVTMPNNEQFDKLYIWGVHHPGTDKDQIFLYAQSSGRITVSTRRSQQTVIPNIGSRPRIRDIPSRISIYWTIVKPGDILLINSTGNLIAPRGYFKIQSGKS
>A/Maryland/36/2018|Original|EPI1239938|2018-03-02
TLEFNNESFNWTGVKQNGTSSACIRKSSSSFFSRLNWLTHLNYTYPALNVTMPNNEQFDKLYIWGVHHPGTDKDQIFLYAQSSGRITVSTKRSQQTVIPNIGSRPRIRDIPSRISIYWTIVKPGDILLINSTGNLIAPRGYFKIHSGKS
>A/North_Dakota/21/2018|Original|EPI1221749|2018-03-27
TLEFNHESFNWAGVTQNGTSSSCIRGSKSSFFSRLNWLTHLNSKYPALNVTMPNNEQFDKLYIWGVHHPGTDKDQISLYAQSSGRITVSTKRSQQAVIPNIGSRPRIRDIPSRISIYWTIVKPGDILLINSTGNLIAPRGYFKIRSGKS
>A/New_Hampshire/22/2018|Original|EPI1224821|2018-03-31
TLEFNNESFNWTGVRQNGTSSACIRKSSSSFFSRLNWLTHLNYTYPALNVTMPNNEQFDKLYIWGVHHPGTDKDQIFLYAQSSGRITVSTKRSQQTVIPNIGSRPRIRDIPSRISIYWTIVKPGDILLINSTGNLIAPRGYFKIQSGKS
>A/Georgia/22/2018|Original|EPI1221582|2018-03-11
TLEFKNESFNWTGVKQNGTSSACIRKSSSSFFSRLNWLTHLNYTYPALNVTMPNNEQFDKLYIWGVHHPGTDKDQIFLYAQSSGRITVSTKRSQQTVIPNIGSRPRIRDIPSRISIYWTIVKPGDILLINSTGNLIAPRGYFKIQSGKS
>A/Colorado/23/2018|Original|EPI1225041|2018-03-28
TLEFNNESFNWTGVKQNGTSSACIRNSSSSFFSRLNWLTHLNYTYPALNVTMPNNEQFDKLYIWGVHHPGTDKDQIFLYAQSSGRITVSTKRSQQTVIPNIGSRPRIRDIPSRISIYWTIVKPGDILLINSTGNLIAPRGYFKIQSGKS
>A/Indiana/24/2018|Original|EPI1228112|2018-04-07
TLEFNNESFNWTGVTQNGTSSSCIRGSKSSFFSRLNWLTHLNSKYPALNVTMPNNGQFDKLYIWGVHHPGTDKDQISLYAQSSGRITVSTKRSQQAVIPNIGSRPRIRDIPSRISIYWTIVKPGDILLINSTGNLIAPRGYFKIRSGKS
>A/Oklahoma/19/2018|Original|EPI1215006|2018-03-14
TLEFNNESFNWAGVTQNGTSSSCIRGSKSSFFSRLNWLTHLNSKYPALNVTMPNNEQFDKLYIWGVHHPGTDKDQISLYARSSGRITVSTKRSQQAVIPNIGYRPRIRDIPSRISIYWTIVKPGDILLINSTGNLIAPRGYFKIRSGKS
>A/Virginia/25/2018|Original|EPI1224890|2018-03-14
TLEFNNESFNWTGVKQNGTSSACIRKSSSSFFSRLNWLTHLNYTYPALNVTMPNNEQFDKLYIWGVHHPGTDKDQIFLYAQSSGRITVSTKRSQQTVIPNIGSRPRIRDIPSRISIYWTIVKPGDILLINSTGNLIAPRGYFKIQSEKS
>A/Puerto_Rico/17/2018|Original|EPI1228040|2018-03-27
TLEFNNESFNWAGVNQNGTSSSCIRGSKSSFFSRLNWLTHLNSKYPALNVTMPNNEQFDKLYIWGVHHPGTDKDQISLYAQSSGRITVSTKRSQQAVIPNIGSRPRIRDIPSRISIYWTIVKPGDILLINSTGNLIAPRGYFKIRSGKS
>A/Delaware/25/2018|Original|EPI1221709|2018-03-25
TLEFNNESFNWAGVTQNGTSSSCIRGSKSSFFNRLNWLTHLNSKYPALNVTMPNNEQFDKLYIWGVHHPGTDKDQISLYAQSSGRITVSTKRSQQAVVPNIGSRPRIRDIPSRISIYWTIVKPGDILLINSTGNLIAPRGYFKIRSGKS
>A/Minnesota/24/2018|Original|EPI1215070|2018-03-19
TLEFNNESFNWAGVTQNGTSSSCIRGSKSSFFSRLNWLTHLNSKYPALNVTMPNNEQFDKLYIWGVHHPGTDKDQISLYAQSSGRITVSTKRSQQAVIPNIGSRPRIRDIPSRISIYWTIVKPGDILLVNSTGNLIAPRGYFKIRSGKS
>A/LaRioja/2197/2018|MDCK|EPI1243459|2018-03-08
TLEFKNESFNWAGVTQNGKSSACIRGSSSSFFSRLNWLTHLNYTYPALNVTMPNKEQFDKLYIWGVHHPGTDKDQIFLYAQSSGRITVSTKRSQQAVIPNIGSRPRIRDIPSRISIYWTIVKPGDILLINSTGNLIAPRGYFKIQSGKS
>A/LaRioja/2190/2018|MDCK|EPI1243453|2018-03-23
TLEFKNESFNWTGVTQNGKSSACIRGSSSSFFSRLNWLTQLNYTYPALNVTMPNKEQFDKLYIWGVHHPGTDKDQIFLYAQSSGRITVSTKRSQQAVIPNIGSRPRIRDIPSRISIYWTIVKPGDILLINSTGNLVAPRGYFKIRSGKS
>A/LaRioja/2189/2018|MDCK|EPI1243452|2018-03-20
TLEFNNESFNWTGVKQNGTSSACIRKSRSSFFSRLNWLTHLNYTYPALNVTMPNNEQFDKLYIWGVHHPGTDKDQIFLYAQSSGRITVSTKRSQQTVIPNIGFRPRIRDIPSRISIYWTIVKPGDILLINSTGNLIAPRGYFKIQSGKS
>A/LaRioja/1862/2018|MDCK|EPI1215616|2018-01-31
TLEFKNESFNWAGVTQNGKSSACIRGSSSSFFSRLNWLTHLNYTYPALNVTMPNKEQFDKLYIWGIHHPGTDKDQIFLYAQSSGRITVSTKRSQQAVIPNIGSRPRIRDIPSRISIYWTIVKPGDILLINSTGNLIAPRGYFKIRSGKS
>A/Navarra/2150/2018|Clinical_Specimen|EPI1243479|2018-04-04
TLEFKNESFNWAGVTQNGKSSACIRGSSSSFFSRLNWLTHLNYTYPALNVTMPNKEQFDKLYIWGVHHPGTDKDQIFLYAQSSGRITVSTKRSQQAVIPNIGSRPRIRDIPSRISIYWTIVKPGDILLINSTGNLIAPRGYFKLRSGKS
>A/PaisVasco/1970/2018|MDCK|EPI1215629|2018-02-27
TLEFKNESFNWAGVTQNGKSSACIRGSSSSFFSRLNWLTHLNYTYPALNVTMPNKEQFDKLYIWGVHHPGTDKDQIFLYAQSSGRITVSTKRSQQAVIPNIGSRPKIRDIPSRISIYWTIVKPGDILLINSTGNLIAPRGYFKIRSGKS
>A/PaisVasco/1830/2018|MDCK|EPI1213370|2018-03-02
TLEFKNESFNWTGVTQNGKSSACIRGSNSSFFSRLNWLTHLNYTYPALNVTMPNKEQFDKLYIWGVHHPGTDKDQIFLYAQSSGRITVSTKRSQQAVIPNIGSRPRIRDIPSRISIYWTIVKPGDILLINSTGNLVAPRGYFKIRSGKS
>A/PaisVasco/1822/2018|MDCK|EPI1213368|2018-03-08
TLEFKKESFNWAGVTQNGKSSACIRGSSSSFFSRLNWLTHLNYTYPALNVTMPNKEQFDKLYIWGVHHPGTDKDQIFLYAQSSGRITVSTKRSQQAVIPNIGSRPRIRDIPSRISIYWTIVKPGDILLINSTGNLIAPRGYFKIRSGKS
>A/Ontario/RV3026/2018|P1|EPI1222303|2018-03-05
TLEFNNESFNWTGVKQNGTSSACIRKSSSSFFSRLNWLTHLNYTYPALNVTMPNNEQFDKLYIWGVHHPGTDKDQIFLYAQSSGRITVSTKRSQQAVIPKIGSRPRIRDIPSRISIYWTIVKPGDILLINSTGNLIAPRGYFKIQSGKS
>A/Ontario/RV3014/2018|P1|EPI1222294|2018-02-12
TLEFNNESFNWTGVKQNGTSSACIRKSSSSFFSRLNWLTHLNYTSPALNVTMPNNEQFDKLYIWGVHHPGTDKDQIFLYAQSSGRITVSTKRSQQTVIPNIGSRPRIRDIPSRISIYWTIVKPGDILLINSTGNLIAPRGYFKIQSGKS
>A/Ontario/RV2604/2018|P1|EPI1213748|2018-02-13
TLEFNNESFNWTGVKQNGTSSACIRKSSSSFFSRLNWLTHLNYKYPALNVTMPNNEQFDKLYIWGVHHPGTDKDQIFLYAQSSGRIIVSTKRSQQTVIPNIGSRPRIRDIPSRISIYWTIVKPGDILLINSTGNLIAPRGYFKIQSGKS
>A/Ontario/RV2595/2018|P1|EPI1213740|2018-02-05
TLEFNNESFNWTGVKQNGTSSACIRKSSSSFFSRLNWLTHLNYTYPALNVTMPNNEQFDKLYIWGVHHPGTDKDQISLYAQSSGRITVSTKRSQQAVIPNIGFRPRIRDIPSRISIYWTIVKPGDILLINSTGNLIAPRGYFKIQSGKS
>A/Ontario/RV2581/2018|P1|EPI1213739|2018-02-17
TLEFNNESFNWTGVKQNGTSSACIRKSSSSFFSRLNWLTHLNYKYPALNVTMPNYEQFDKLYIWGVHHPGTDKDQIFLYAQSSGRITVSTKRSQQAVIPNIGSRPRIRDIPSRISIYWTIVKPGDILLINSTGNLIAPRGYFKIQSGKS
>A/Bayern/47/2018|C1/SIAT1|EPI1243178|2018-04-06
TLEFNNESFNWAGVTQNGTSSSCIRGSKSSFFSRLNWLTHLNSKYPALNVTMPNNEQFDKLYIWGVHHPGTDKDQISLYAQSSGRITISTKRSQQAVIPNIGSRPRIRDIPSRISIYWTIVKPGDILLINSTGNLIAPRGYFKIQSGKS
>A/Alberta/RV2844/2018|P1|EPI1214191|2018-03-14
TLEFNNESFNWTGVKQNGTSSACIRKSGSSFFSRLNWLTHLNYTYPALNVTMPNNEQFDKLYIWGVHHPGTDKDQIFLYAQSSGRITVSTKRSQQTVIPNIGSRPRIRDIPSRISIYWTIVKPGDILLINSTGNLIAPRGYFKIQSGKS
>A/Distrito_Federal/756373/2018|Original_Sample|EPI1238765|2018-02-15
TLEFNNESFNWTGVKQNGTSSACIRKSSSSFFSKLNWLTHLNYTYPALNVTMPNKEQFDKLYIWGVHHPGTDKDQIFLYAQSSGRITVSTKRSQQSVIPNIGSRPRIRDIPSRISIYWTIVKPGDILLINSTGNLIAPRGYFKIQSGKS
>A/Milano/147/2018||EPI1241803|2018-02-23
TLEFNNESFNWTGVKQNGTSSACIRKSSSSFFSRLNWLTHLNYTYPALNVTMPNNEQFDKLYIWGVHHPGTDKDQTFLYAQSSGRITVSTKRSQQTVIPNIGSRPRIRDIPSRISIYWTIVKPGDILLINSTGNLIAPRGYFKIQSGKS
>A/Lebanon/59/2018|SIAT2|EPI1230849|2018-01-10
TLEFNNESFNWTGVKQNGTSSACIRKSSSSFFSRLNWLTHLSYTYPALNVTMPNNEQFDKLYIWGVHHPGTDKDQIFLYAQSSGRITVSTKRSQQTVIPNIGSRPRIRDIPSRISIYWTIVKPGDILLINSTGNLIAPRGYFKIQSGKS
>A/Slovenia/1026/2018||EPI1241620|2018-02-19
TLEFNNESFNWTGVKQNGTSSACIRKSSSSFFSRLNWLTHLNYTYPALNVTMPNNEQFDKLYIWGVHHPGTDKDQIFLYAQSSGRITVSTKRSQQTVIPNIGSRPRIRDIPSRISIYWTIVKPGDILLINSTGNLIAPRGYFKIQGGKS
>A/Illinois/21/2018|Original|EPI1221613|2018-03-17
TLEFNNESFNWTGVKQNGTSSACIRKSSSSFFSRLNWLTHLNYTYPALNVTMPNNEQFDKLYIWGVHHPGTDKDQIFLYAQSSGRITVSTKRSQQTVIPNIGSRPRIRDIPSRISIYWTIVKSGDILLINSTGNLIAPRGYFKIQGGKS
>A/Quebec/RV3293/2018|P1|EPI1227088|2018-02-24
TLEFNNESFNWTGVKQNGTSSACIRKSSSSFFSRLNWLTHLNYKYPALNVTMPNNEQFDKLYIWGVHHPGTDKDQISLYAQSSGRITVSTKRSQQTVIPNIGSRPRIRDIPSRISIYWTIVKPGDILLINSTGNLIAPRGYFKIQSGKS
>A/Manitoba/RV3099/2018|P1|EPI1227036|2018-03-30
TLEFNNESFNWTGVKQNGTSSACIRKSSSSFFSRLNWLTHLKYTYPALNVTMPNNEQFDKLYIWGVHHPGTDKDQIFLYAQSSGRIIVSTKRSQQTVIPNIGSRLRIRDIPSRISIYWTIVKPGDILLINSTGNLIAPRGYFKIQSGKS
>A/Quebec/RV2434/2018|P1|EPI1219501|2018-03-07
TLEFNNESFNWAGVTQNGTSSSCIRRSKSSFFSRLNWLTHLNSKYPALNVTMPNNEQFDKLYIWGVHHPGTDKDQISLYAQSSGRITVSTKRSQQAVIPNIGSRPRIRDIPSRISIYWTIVKPGDILLINSTGNLIAPRGYFKIRSGKS
>A/Saskatchewan/RV2871/2018|P1|EPI1215132|2018-03-13
TLEFNNESFNWTGVKQNGTSSACIRKSSSSFFSRLNWLTHLNYTYPALNVTMPNNEQFDKLYIWGVHHPGTDKDQIFLYAQSSGRITVSTKRSQQAVIPNIGSRTRIRDIPSRISIYWTIVKPGDILLINSTGNLIAPRGYFKIQSGKS
>A/Ontario/RV2827/2018|P1|EPI1214185|2018-03-14
TLEFKNESFNWTGVTQNGKSSACIRESSSSFFSRLNWLTHLNYTYPALNVTMPNKEQFDKLYIWGVHHPGTDKDQIFLYAQSSGRITVSTKRSQQAVIPNIGSRPRIRDIPSRISIYWTIVKPGDILLINSTGNLIAPRGYFKIRSGKS
>A/New_Brunswick/RV2769/2018|P1|EPI1214171|2018-01-19
TLEFNNESFNWTGVKQNGTSSACIRKSRSSFFSRLNWLTHLNYTYPALNVTMPNNEQFDKLYIWGVHHPGTDKDQIFLYAQSSGRITVSTKRSQQAVIPNIGSRPRIRDIPSRISIYWTIVKPGDTLLINSTGNLIAPRGYFKIQSGKS
>A/Quebec/RV2463/2018|P1|EPI1213786|2018-03-12
TLEFNNESFNWAGVTQNGTSSSCIRGSKSSFFSRLNWLTHLNSKYPALNVTMPNNEQFDKLYIWGVHHPGTDKDQISLYAQSSGKITVSTKRSQQAVIPNIGSRPRIRDIPSRISIYWTIVKPGDILLINSTGNLIAPRGYFKIRSGKS
>A/Quebec/RV2484/2018|P1|EPI1212812|2018-02-12
TLEFKNESFNWTGVTQNGKSSACIRGSSSSFFSRLNWLTHLNYTYPALNVTMPNKEQFDKLYIWGVHHPGTDKDQIFLYAQSSGRITVSTKRSQQAVIPNIGSRPRIRDIPSRISIYWTIVKPGDILLINSTGNLIAPRGYFIIRSGKS
>A/Quebec/RV2483/2018|P1|EPI1212811|2018-02-05
TLEFNNESFNWTGVKQNGTSSACIRKSSSSFFSRLNWLTHLNYTYPALNVTMPNDEQFDKLYIWGVHHPGTDKDQIFLYAQSSGRITVSTKRSQQTVIPNIGSRPRIRDIPSRISIYWTIVKPGDILLINSTGNLIAPRGYFKIQSGKS
>A/Quebec/RV2471/2018|P1|EPI1212805|2018-02-10
TLEFKNESFNWTGVTQNGKSSACIRGSSSSFFSRLNWLTHLNYTYPALNVTMPNKEQFDKLYIWGVHHPGTDKDQIFLYAQSSGRITVSTKRNQQAVIPNIGSRPRIRDIPSRISIYWTIVKPGDILLINSTGNLIAPRGYFKIRSGKS
>A/Quebec/RV2412/2018|P1|EPI1212792|2018-02-12
TLEFNNESFNWTGVKQNGTSSACIRKSSSSFFSRLNWLTHLNYTYPALNVTMPNNEQFDKLYIWGVHHPGTDKDQIFLFAQSSGRITVSTKRSQQTVIPNVGSRPRIRDIPSRISIYWTIVKPGDILLINSTGNLIAPRGYFKIQSGKS
>A/Dijon/1723/2018|PI|EPI1232409|2018-04-02
TLEFNNESFNWTGVKQNGTSSACIRKSRSSFFSRLNWLTHLNYTYPALNVTMPNNEQFDKLYIWGVHHPGTDKDQIFLYAQSSGRITVSTKRSQQAVIPNIGFRPRIRDIPSRISIYWTIVKPGDILLINSTGNLIAPRGYFKIQNGKS
>A/Alsace/1438/2018|PI|EPI1227315|2018-03-14
TLEFKNESFNWTGVTQNGKSSACIRGSSSSFFSRLNWLTHLNYTYPALNVTMPNKEQFDKLYIWGVHHPGTDKDQVFLYAQSSGRITVSTKKSQQAVIPNIGSRPRIRDIPSRISIYWTIVKPGDILLINSTGNLIAPRGYFKIRSGKS
>A/East_Kazakhstan_NRL/305/2018|MDCK|EPI1227104|2018-02-22
TLEFNNESFNWAGVTQNGTSSSCIRGSNSSFFSRLNWLTHLNSKYPALNVTMPNNEQFDKLYIWGVHHPGTDKDQIFLYAQPSGRITVSTKRSQQAVIPNIGSRPRIRDIPSRISIYWTIVKPGDILLINSTGNLIAPRGYFKIRSGKG
>A/YAMAGATA/164/2018|MDCK_2_+SIAT1|EPI1261322|2018-03-27
TLEFNNESFNWTGVKQNGTSSACIRKSSSSFFSRLNWLTQLNYTYPALNVTMPNNEQFDKLYIWGVHHPGTDKDQIFLYAQSSGRITVSTKRSQQTVIPNIGSRPRIRDIPSRMSIYWTIVKPGDILLINSTGNLIAPRGYFKIQSGKS
>A/Darwin/1001/2018|SIAT1|EPI1255052|2018-01-23
TLEFKNESFNWTGVTQNGKSSACIRGSSSSFFSRLNWLTHLNYTYPALNVTMPNKEQFDKLYIWGVHHPGTDKDQIYLYAQSSGRITVSTKRSQQAVIPNIGSRPRIRDIPSRISIYWTIVKPGDILLINSTGNLIAPRGYFKIRSGKS
>A/South_Australia/3/2018|SIAT1|EPI1255037|2018-01-08
TLEFNNESFNWTGVKQNGTSSACIRKSSSSFFSRLNWLTHLNYTYPALNVTMPNNEQFDKLYIWGVHHPSTDKDQIFLYAQSSGRITVSTKRSQQAVTPNIGSRPRIRDIPSRISIYWTIVKPGDILLINSTGNLIAPRGYFKIQSGKS
>A/Sydney/1000/2018|SIAT1|EPI1251137|2018-03-14
TLEFKNESFNWTGVTQNGKSYACIRGSSSSFFSRLNWLTHLNYTYPALNVTMPNKEQFDKLYIWGVHHPGTDKDQIFLYAQSSGRITVSTKRSQQAVIPNIGSRPRIRDIPSRISIYWTIVKPGDILLINSTGNLIAPRGYFKIRSGKS
>A/Townsville/04/2018|MDCK2,SIAT1|EPI1251131|2018-03-12
TLEFNNESFNWTGVRQNGTSSACIRKSSSSFFSRLNWLTHLKYTYPALNVTMPNNEQFDKLYIWGVHHPGTDKDQIFLYAQSSGRITVSTKRSQQTVIPNIGSRPRIRDIPSRISIYWTIVKPGDILLINSTGNLIAPRGYFKIQSGKS
>A/Mexico/1168/2018|C1|EPI1249049|2018-02-22
TLEFNNESFNWTGVKQNGTSSACIRKSSSSFFSRLNWLTHLNYKYPALNVTMPNNEQFDKLYIWGVHHPGTDKDQIFLYAQSSGRITVSTKRSQQAIIPNIGSRPRIRDIPSRISIYWTIVKPGDILLINSTGNLIAPRGYFKIQSGKS
>A/Mexico/741/2018|C1|EPI1248731|2018-02-07
TLEFNNESFNWAGVTQNGKSSSCIRGSKSSFFSRLNWLTHLNSKYPALNVTMPNNEQFDKLYIWGVHHPGTDKDQISLYAQSSGRITVSTKRSQQAVIPNIGSRPRIRDIPSRISIYWTIVKPGDILLINSTGNLIAPRGYFKIRSGKS
>A/Lisboa/niSU518_17-18/2018|SIAT1/SIAT1|EPI1260082|2018-03-06
TLEFNNESFNWTGVKQNGTSSACIRKSSSSFFSRLNWLTHLNYTYPALNVTMPNNEQFDKLYIWGVHHPGTDKDQIFLYAQPSGRITVSTKRSQQTVIPNIGSRPRIRDIPSRISIYWTIVKPGDILLINSTGNLIAPRGYFKIQSGKS
>A/Lisboa/niSU517_17-18/2018|SIAT1/SIAT1|EPI1260080|2018-03-05
TLEFNNESFNWTGVKQNGTSSACIRKSSSSFFSRLNWLTHLNYTYPALNVTMPNNEQFDKLYIWGVHHPATDKDQIFLYAQSSGRITVSTKRSQQAVIPNIGSRPRIRDIPSRISIYWTIVKPGDILLINSTGNLIAPRGYFKIQSGKS
>A/Lisboa/niRL076_17-18/2018||EPI1267558|2018-03-02
TLEFNNESFNWTGVKQNGTSSACIRKSSSSFFSRLNWLTHLNYTYPALNVTMPNKEQFDKLYIWGVHHPGTDKDQIFLYAQSSGRITVSTKRSQQAVIPNIGSRPRIRDIPSRISIYWTIVKPGDILLINSTGNLIAPRGYFKIQSGKS
>A/Lisboa/niEVA280_17-18/2018||EPI1267491|2018-03-01
TLEFNNESFNWTGVKQNGTSSACIRKSSSSFFSRLNWLTHLNYTYPALNVTMPNNEQFDKLYIWGVHHPGTNKDQIFLYAQSSGRITVSTKRSQQTVIPNIGSRPRIRDIPSRISIYWTIVKPGDILLINSTGNLIAPRGYFKIQSGKS
>A/Hong_Kong/1078/2018|Original|EPI1266436|2018-06-08
TLEFKDESFNWTGVTQNGKSSACIRGSSSSFFSRLNWLTHLNYTYPALNVTMPNKEQFDKLYIWGVHHPGTDKDQIFLYAQSSGRITVSTRRSQQAVIPNIGSRPRIRDIPSRISIYWTIVKPGDILLINSTGNLIAPRGYFKIRSGKS
>A/Sydney/24/2018|MDCK-SIAT,SIAT1|EPI1255013|2018-02-03
TLEFNNESFNWTGVKQNGTSSACIRKSSSSFFSRLNWLTHLNYTYPALNVTMPNNEQFDKLYIWGVHHPGTDKDQIFLYAQSSGRITVSTKRSQQAVIPNIGFRPRIRDIPSRISIYWTIVKPGDILLINSTGNLVAPRGYFKIQSGKS
>A/Sydney/22/2018|MDCK-SIAT,SIAT2|EPI1251865|2018-03-03
TLEFKNESFNWTGVTQNGNSSACIRRSSSSFFSRLNWLTHLNYTYPALNVTMPNKGQFDKLYIWGVHHPGTDKDQIFLYAQSSGRITVSTKRSQQAVTPNIGSRPRIRDIPSRISIYWTIVKPGDILLINSTGNLIAPRGYFKIRSGKS
>A/Meknes/1299/2018|MDCK2/SIAT3|EPI1255184|2018-02-23
TLEFKNESFNWAGVTQNGKSSACIRGSSSSFFSRLNWLTHLNYKYPALNVTMPNKEQFDKLYIWGVHHPGTDKDQIFLYAQSSGRITVSTKRSQQAVIPNIGSRPRIRDIPSRISIYWTIVKPGDILLINSTGNLIAPRGYFKILSGKS
>A/Abu_Dhabi/014/2018|Original|EPI1256596|2018-01-08
TLEFKNESFNWTGVTQNGNSSACIRKSSSSFFSRLNWLTHLNYTYPALNVTMPNKEQFDKLYIWGVHHPGTDKDQIFLYAQSSGRITVSTKRSQQAVIPNIGSRPRIRDIPSRISIYWTIVKPGDILLINSTGNLIAPRGYFKIQSGKS
>A/Abu_Dhabi/041/2018|Original|EPI1256453|2018-01-15
TLEFKDESFNWTGVTQNGKSSACIRRSKSSFFSRLNWLTHLNYTYPALNVTMPNNEQFDKLYIWGVHHPGTDKDQIFLYAQSSGRITVSTKRSQQAVIPNIGSRPRIRDIPSRISIYWTIVKPGDILLINSTGNLIAPRGYFKTRNGKS
>A/Abu_Dhabi/037/2018|Original|EPI1256406|2018-01-15
TLEFKDESFNLTGVTQNGTSSACIRRSKSSFFSRLNWLTHLNYTYPALNVTMPNNEQFDKLYIWGVHHPGTDKDQIFLYARSSGRITVSTKRSQQAVIPNIGSRPRIRDIPSRISIYWTIVKPGDILLINSTGNLIAPRGYFKIRNGKS
>A/Abu_Dhabi/054/2018|Original|EPI1256351|2018-01-23
TLEFKNESFNWTGVTQNGNSSACIRRSSSSFFSRLNWLTHLNYTYPALNVTMPNKEQFDKLYIWGVHHPGTDKDQIFLYAQSSGRITVSTKRSQQAVIPNIGSRPRIRDIPSRISIYWTIVKPGDILLINSTGNLIAPRGYFKMRSGKS
>A/Belgium/G0135/2018|SIATx/SIAT1|EPI1262009|2018-01-16
TLEFKNESFNWTGVTQNGTSSACIRRSSSSFFSRLNWLTHLNYTYPALNVTMPNKEQFDKLYIWGVHHPGTDKDQIFLYARSSGRITVSTKRSQQAVIPNVGSRPRIRDIPSRISIYWTIVKPGDILLINSTGNLIAPRGYFKIRSGKS
>A/Iceland/95/2018|MDCK1/SIAT1|EPI1260062|2018-05-20
TLEFNNESFNWTGVKQNGTSSACIRKSRSSFFSRLNWLTHLNYKYPALNVTMPNNEQFDKLYIWGVHHPGTDKDQIFLYAQSSGRITVSTKRSQQAVIPNIGFRPRIRDIPSRISIYWTIVKPGDILLINSTGNLIAPRGYFKIQSGKS
>A/Iceland/90/2018|MDCK1/SIAT1|EPI1260058|2018-05-13
TLEFKNESFNWAGVTQNGKSSACIRGSSSSFFSRLNWLTHLNYTYPALNVTMSNKEQFDKLYIWGVHHPGTDKDQIFLYAQSSGRITVSTKRSQQAVIPNIGSRPRIRDIPSRISIYWTIVKPGDILLINSTGNLIAPRGYFKIRSGKS
>A/Iceland/78/2018(8925)|MDCK1/SIAT1|EPI1260052|2018-04-12
TLEFKDESFNWTGVKQNGTSSACIRGSSSSFFSRLNWLTHLNYTYPALNVTMPNKEQFDKLYIWGVHHPGTDKDQIFLYAQSSGRITVSTKRSQQAVIPNIGSRPRIRDIPSRISIYWTIVKPGDILLINSTGNLIAPRGYFKIRSGKS
>A/District_Of_Columbia/20/2018|S1|EPI1256231|2018-03-30
TLEFNNESFNWAGVTQNGTSSSCIRGSKSSFFSRLNWLTHLNSKYPALNVTMPNNEQFDKLYIWGVHHPGTDKDQISLYAQSSGRITVSTKRSQQAVIPNIGSRPRIRDIPSRISIYWTIVKPGDILLINSTGNLIAPRGYFKIRNGKS
>A/District_Of_Columbia/23/2018|Original|EPI1253335|2018-03-30
TLEFNNESFNWAGVSQNGTSSSCIRGSKSSFFSRLNWLTHLNSKYPALNVTMPNNEQFDKLYIWGVHHPGTDKDQISLYAQSSGRITVSTKRSQQAVIPNIGSRPRIRDIPSRISIYWTIVKPGDILLINSTGNLIAPRGYFKIRSGKS
>A/Jamaica/3792/2018|S1|EPI1266412|2018-02-28
TLEFNKESFNWTGVKQNGTSSACIRKSSSSFFSRLNWLTHLNYTYPALNVTMPNNEQFDKLYIWGVHHPGTDKDQIFLYAQSSGRITVSTKRSQQTVIPNIGSRPRIRDIPSRISIYWTIVKPGDILLINSTGNLIAPRGYFKIQSGKS
>A/Jamaica/9936/2018|Original|EPI1256612|2018-02-13
TLEFNNESFNWTGVKQNGTSSACIRKSSSSFFGRLNWLTHLNYTYPALNVTMPNNEQFDKLYIWGVHHPGTDKDQIFLYAQSSGRITVSTKRSQQTVIPNIGSRPRIRDIPSRISIYWTIVKPGDILLINSTGNLIAPRGYFKIQSGKS
>A/Kenya/134/2018|Original|EPI1266213|2018-02-14
TLEFKNESFNWTGVTQNGTSSACIRGSSSSFFSRLNWLTHLNYKYPALNVTMPNKEQFDKLYIWGVHHPGTDKDQISLYAQSSGRITVSTKRSQQAVIPNIGSRPRIRDIPSRISIYWTIVKPGDILLINSTGNLIAPRGYFKIRSGKS
>A/Oman/1759/2018|CXS1/S1|EPI1256287|2018-03-11
TLEFKNESFNWTGVTQNGKSSACIRGSSSSFFSRLNWLTHLNYTYPALNVTMPNKEQFDKLYIWGVHHPGTDKDQIFLYAQSSGRITVSTKRSQQAVIPSIGSRPRIRDIPSRISIYWTIVKPGDILLINSTGNLIAPRGYFKIRSGKS
>A/Madrid/2172/2018|SIAT1|EPI1259074|2018-03-12
TLEFKNESFNWAGVNQNGKSSACIRGSSSSFFSRLNWLTHLNYTYPALNVTMPNKEQFDKLYIWGVHHPGTDKDQIFLYAQSSGRITVSTKRSQQAVIPNIGSRPRIRDIPSRISIYWTIVKPGDILLINSTGNLIAPRGYFKIRSGKS
>A/Finland/947/2018||EPI1260183|2018-01-27
TLEFNNESFNWTGVKQNGTSSACIRKSSSSFFSRLNWLTHLNYTYPALNVTMPNNEHFDKLYIWGVHHPGTDKDQIFLYAQSSGRITVSTKRSQQAVIPNIGSRPRIRDIPSRISIYWTIVKPGDILLINSTGNLIAPRGYFKIQSGKS
>A/Finland/920/2018||EPI1251401|2018-04-05
TLEFKNESFNWTGVTQNGKSSACIRGSSSSFFSRLNWLTHLNYTYPALNVTMPNKEQFDKLYIWGVHHPGTDKDQIFLYAQSSGRITVSTKRSQQAVIPNIGSRPRIRDIPSRISIYWTIVKPGDILLINSSGNLIAPRGYFKIRSGKS
>A/Brazil/0596/2018|Original|EPI1266261|2018-04-04
TLEFNTESFNWTGVKQNGTSSACIRKSSSSFFSRLNWLTHLNYTYPALNVTMPNNEQFDKLYIWGVHHPGTDKDQIFLYAQSSGRITVSTKRSQQAVIPNIGSRPRIRDIPSRISIYWTIVKPGDMLLINSTGNLIAPRGYFKIQSGKS
>A/Brazil/6356/2018|Original|EPI1266229|2018-06-11
TLEFNNESFNWTGVKQNGTSSACIRKSSSSFFSRLNWLTHLNYTYPALNVTMPNNEQFDKLYIWGVHHPGTDKDQIFLYAQTSGRITVSTKRSQQAVIPNIGSRPRIRDIPSRISIYWTIVKPGDILLINSTGNLIAPRGYFKIQSGKS
>A/TOCHIGI/18102/2018|MDCK_2_+SIAT1|EPI1252980|2018-01-05
TLEFNNESFNWTGVKQNGTSSACIRKSSSSFFSRLNWLTHLNYTYPALNVTMPNSEQFDKLYIWGVHHPGTDKDQIFLYAQPSGRITVSTKRSQQAVIPNIGSRPRIRDIPSRISIYWTIVKPGDILLINSTGNLIAPRGYFKIQSGKS
>A/KAWASAKI/65/2018|MDCK_1_+SIAT1|EPI1261328|2018-03-23
TLEFNNESFNWTGVKQNGTSSACIRKSSSSFFSRLNWLTHLNYTYPALNVTMPNNEQFDKLYIWGVHHPGTDKDQIFLYAQSSGRITVSTKRSQQTVTPNIGSRPRIRDIPSRISIYWTIVKPGDILLINSTGNLIAPRGYFKIQSGKS
>A/WAKAYAMA-C/80/2018|MDCK_2_+SIAT1|EPI1260369|2018-03-02
TLEFNNESFNWTGVKQNGTSSACIRKSSSSFFSRLNWLTHLNYTYPALNVTMPNNEQFDKLYIWGVHHPGTDKDQIFLYAQSSGRITVSTKRSQQAVIPNIGSRPRIRDIPSRISIYWTIVKPGDILLINSTGNLIAPRGYFKVQSGKS
>A/EHIME/6/2018|MDCK_2_+SIAT1|EPI1257885|2018-01-04
TLEFKNESFNWTGVTQNGKSSACIRGSKSSFFSKLNWLTHLNYTYPALNVTMPNNEQFDKLYIWGVHHPGTDKDQIFLYAQSSGRITVSTKRSQQAVIPNIGSRPRIRDIPSRISIYWTIVKPGDMLLINSTGNLIAPRGYFKIQSGKS
>A/Illinois/42/2018|Original|EPI1250379|2018-02-21
TLEFNNESFIWTGVKQNGTSSACIRKSSSSFFSRLNWLTHLNYTYPALNVTMPNNEQFDKLYIWGVHHPGTDKDQIFLYAQSSGRITVSTKRSQQTVIPNIGSRPRIRDIPSRISIYWTIVKPGDILLINSTGNLIAPRGYFKIQSGKS
>A/Pennsylvania/65/2018|Original|EPI1250327|2018-02-12
TLEFNNESFNWTGVKQNGTSSACIRKSSSSFFSRLNWLTHLNYTYPALNVTMPNNEQFDKLYIWGVHHPGTDKDQIFLYAQSSGRITVSTKRSQQTVVPNIGSRPRIRDIPSRISIYWTIVKPGDILLINSTGNLIAPRGYFKIQSEKS
>A/Alaska/23/2018|Original|EPI1250213|2018-01-22
TLEFNNESFNWTGVKQNGTSSACIRKSSSSFFSRLNWLTHLNYTYPALNVTMPNNEQFDKLYIWGVHHPGTDKDQIFLYAQSSGRITVSTKRSQQTVIPNIGSRPRIRDIPSRISIYWTIVKPGDILLINSTGNLIAPRGYFKIQSGKG
>A/Illinois/28/2018|Original|EPI1250174|2018-01-07
TLEFNNESFNWTGVKQNGTSSACIRKSSSSFFSRLNWLTHLNYTYPALNVTMPNNEQFDKLYIWGVHHPGTDKDQIFLYAQSSGRITVSTKRSQQAVISNIGSRPRIRDIPSRISIYWTIVKPGDILLINSTGNLIAPRGYFKIQSGKS
>A/Virginia/32/2018|Original|EPI1250122|2018-01-29
TLEFNNESFNWTGVKQNGTSSACIRKSSSSFFSRLNWLTHLNYTYPALNVTMPNNEQFDKLYIWGVHHPGTDKDQIFLYAQSSGRITVSTKRSQQTVIPNIGSRPRIRDIPSRISIYWTIVKPGDMLLINSTGNLIAPRGYFKIQSGKS
>A/Idaho/13/2018|Original|EPI1245228|2018-04-03
TLEFNNESFNWAGVTQNGTSSSCIRGSKSSFFSRLNWLTHLNSKYPALNVTMPNNEQFDKLYIWGVHHPGTDKDQISLYAQPSGRITVSTKRSQQAVIPNIGYRPRIRDIPSRISIYWTIVKPGDILLINSSGNLIAPRGYFKIRSGKS
>A/Alaska/46/2018|Original|EPI1256335|2018-06-01
TLEFNNESFNWTGVKQNGTSSACIRKSSSSFFSRLNWLTHLNYTYPALNVTMPNNEQFDKLYIWGVHHPGTDKDQIFLYAQSSGRITVSTKRSQQTVIPNIGSRPRIRDIPSRISIYWTIVNPGDILLINSTGNLIAPRGYFKIQSGKS
>A/Alaska/44/2018|Original|EPI1253746|2018-05-11
TLEFNNESFNWTGVKQNGTSSACIRKSSSSFFSRLNWLTHLNYTYPALNVTMPNNEQFDKLYIWGVHHPGTDKDQIFLYAQSSGRITVSTKRSQQTVIPNIGSRPRIRDIPSRISIYWTIVKPGDILLINSTGNLIAPRGYFKIKSGKS
>A/Michigan/77/2018|S2|EPI1256367|2018-04-16
TLEFNDESFNWTGVKQNGTSSACIRKSSSSFFSRLNWLTHLNYTYPALNVTMPNNEQFDKLYIWGVHHPGTDKDQIFLYAQSSGRITVSTKRSQQTVIPNIGSRPRIRDIPSRISIYWTIVKPGDILLINSTGNLIAPRGYFKIQSGKS
>A/Delaware/30/2018|Original|EPI1245020|2018-04-23
TLEFNNESFNWAGVTQNGTSSSCIRGSKSSFFSRLNWLTHLNSKYPALNVTMPNNEQFDKLYIWGVHHPGTDKDQISLYAQSSGRITVSTKRSQQAVIPNIGSRPRIRDIPSRISIYWTIVKPGDILLINSTGNLIAPRGYFRIRSGKS
>A/Minnesota/39/2018|Original|EPI1245530|2018-05-12
TLEFNNESFNWAGVTQNGTSSSCIRGSKSSFFSRLNWLTHLNSKYPALNVTMPNTEQFDKLYIWGVHHPGTDKDQISLYAQSSGRITVSTKRSQQAVIPNIGSRPRIRDIPSRISIYWTIVKPGDILLINSTGNLIAPRGYFKIRSGKS
>A/Navarra/2277/2018|Clinical_Specimen|EPI1251856|2018-04-09
TLEFNNESFNWTGVKQNGTSSACIRKSSSSFFSKLNWLTHLNYTYPALNVTMPNNEQFDKLYIWGVHHPGTDKDQIFLYAQSSGRITVSTKRSQQTVIPNIGSRPRIRDIPSRISIYWTIVKPGDILLINSTGNLIAPRGYFKIQSGKS
>A/Ontario/RV3755/2018|P1|EPI1251390|2018-04-30
TLEFNNESFNWTGVKQNGTSSACIRKSSSSFFSRLNWLTHLNYTYPALNVTMQNNEQFDKLYIWGVHHPGTDKDQIFLYAQSSGRITVSTKRSQQTVIPNIGSRPRIRDIPSRISIYWTIVKPGDILLINSTGNLIAPRGYFKLQSGKS
>A/Ontario/RV3475/2018|P1|EPI1246529|2018-02-22
TLEFNNESFNWTGVKQNGTSSACIRKSSSSFFSRLNWLTHLNYKYPALNVTMPNNEQFDKLYIWGVHHPGTDKDQIFLYAQPSGRITVSTKRSQQAVIPNIGSRPRIRDIPSRISIYWTIVKPGDILLINSTGNLIAPRGYFKIQSVKS
>A/Ontario/RV3464/2018|P1|EPI1246526|2018-04-06
TLEFNNESFNWAGVTQNGTSSSCIRGSKSSFFSRLNWLTHLNSKYPALNVTMPNNEQFDKLYIWGVHHPGTDKDQISLYAQSLGRITVSTKRSQQAVIPNIGSRPRIRDIPSRISIYWTIVKPGDILLINSTGNLIAPRGYFKIRSGKS
>A/Ontario/RV3454/2018|P1|EPI1246524|2018-03-17
TLEFKNESFNWAGVTQNGKSSACIRGSSSSFFSRLNWLTHLNYAYPALNVTMPNKEQFDKLYIWGVHHPGTDKDQIFLYAQSSGRITVSTKRSQQAVIPNIGSRPRIRDIPSRISIYWTIVKPGDILLINSTGNLIAPRGYFKIRSGKS
>A/Alberta/RV3895/2018|P1|EPI1265631|2018-06-27
TLEFKNESFNWTGVTQNGNSSACTRRSSSSFFSRLNWLTHLNYTYPALNVTMPNKEQFDKLYIWGVHHPGTDKDQIFLYARSSGRITVSTKRSQQAVTPNIGSRPRIRDIPSRISIYWTIVKPGDILLINSTGNLIAPRGYFKIRSGKS
>A/Bahrain/326/2018|Original|EPI1259206|2018-04-11
TLEFKNESFNWTGVTQNGKSSACIRGSSSSFFSRLNWLTHLNYTYPALNVTMPNKEQFDKLYIWGVHHPGTDKDQIFLYAQSSGRITVSTKKSQQAVIPNIGSRPRIRDIPSRISIYWTIVKPGDILLINSTGNLIAPRGYFKIRSGKS
>A/HK/979/2018|MDCK|EPI1258081|2018-05-20
TLEFKNESFNWAGVTQNGKSSACVRGSSSSFFSRLNWLTHLNYTYPALNVTMPNKEQFDKLYIWGVHHPGTDKDQIFLYAQSSGRITVSTKRSQQAVIPNIGSRPRIRDIPSRISIYWTIVKPGDILLINSTGNLIAPRGYFKIRSGKS
>A/Lebanon/139/2018|Original|EPI1253574|2018-01-17
TLEFNNEGFNWTGVKQNGTSSACIRKSSSSFFSRLNWLTHLNYKYPALNVTMPNNEQFDKLYIWGVHHPGTDKDQIFLYAQSSGRITVSTKRSQQTVIPNIGSRPRIRDIPSRISIYWTIVKPGDILLINSTGNLIAPRGYFKIQSGKS
>A/Afghanistan/1311/2018|Original|EPI1249096|2018-01-03
TLEFKNESFNWTGVTQNGNSSACKRRSSSSFFSRLNWLTHLNYTYPALNVTMPNKEQFDKLYIWGVHHPGTDKDQIFLYAQSSGRITVSTKRSQQAVIPNIGSRPRIRDIPSRISIYWTIVKPGDILLINSTGNLIAPRGYFKIRSGKS
>A/Nova_Scotia/RV3830/2018|P1|EPI1260261|2018-04-07
TLEFNNESFNWTGVKQNGTSSACIRKSSSSFFSRLNWLTHLNYTYPALNVTMPNNEQFDKLYIWGVHHPGTDKDQIFLYAQSSGRITVSTKRSQQTAIPNIGSRPRIRDIPSRISIYWTIVKPGDILLINSTGNLIAPRGYFKIQSGKS
>A/Ontario/RV3503/2018|P1|EPI1246543|2018-04-11
TLEFNNESFNWTGVKQNGTSSACIRKSSSSFFSRLNWLTHLNYTYPALNVTMPNNEQFDKLYIWGVHHPGTDKDQIFLYAQSSGRITVSTKRSQQTIIPNIGSRPRIRDIPSRISIYWTIVKPGDILLINSTGNLVAPRGYFKIQSGKS
>A/Stockholm/18/2018|Direct|EPI1252174|2018-03-20
TLEFNNESFNWTGVKQNGTSSACIRKSSSSFFSRLNWLTHLNYTYPALNVTMPNNEQFDKLYIWGVHHPGTDKDQIFLYAQSSGRITVSTERSQQAVIPNIGSRPRIRDIPSRISIYWTIVKPGDILLINSTGNLIAPRGYFKIQSGKS
>A/Paris/1825/2018|PI|EPI1253129|2018-01-13
TLEFKNESFNWTGVTQNGKSSACIRRSKSSFFSKLNWLTHLNYTYPALNVTMPNNEQFDKLYIWGVHHPGTDKDQIFLYAQSSGRITVSTKRSQQAVIPNIGYRPKIRDIPSRISIYWTIVKPGDILLINSTGNLIAPRGYFKIQSGKS
>A/Tambov/CRIE/298/2018||EPI1259957|2018-03-28
TLEFKNESFNWTGVTQNGTSSACIRGSSSSFFSRLNWLTHLNYKYPALNVTMPNKEQFDKLYIWGVHHPGTDKDQIFLYAQSSGRITVSTKRSQQAVIPNIGYRPRIRDIPSRISIYWTIVKPGDILLINSTGNLIAPRGYFKIRSGKS
>A/Taiwan/80704/2018|MDCK_2_+SIAT1|EPI1279005|2018-06-19
TLEFNNESFNWTGVKQNGTSSACIRKSSSSFFSKLNWLTHLNYKYPALNVTMPNNEQFDKLYIWGVHHPGTDKDQIFLYAQSSGRITVSTKRSQQTVIPNIGSRPRIRDIPSRISIYWTIVKPGDILLINSTGNLIAPRGYFKIQSGKS
>A/SAPPORO/33/2018|MDCK_2_+SIAT2|EPI1278901|2018-04-02
TLEFNNESFNWTGVKQNGTSSACIRKSSSSFFSRLNWLTHLNYTYPALNVTMPNNEQFDKLYIWGVHHPGTDKDQIFLYAQSSGRITVSTKRSQQTVIPNIGSRPRIRDIPSRISIYWTIVKPGDILLINSTGNLIAPRGYFKIQSGKN
>A/Nonthaburi/131/2018|MDCK1SIAT2|EPI1281559|2018-07-12
TLEFKNESFNWAGVTQNGKSSACIRGSSSSFFSRLNWLTHLNYTYPALNVTMPNKEQFDKLYIWGVHHPGTDKDQIFLYAQSSGRITVSTKRSQQAVIPNIGSRPRIRDIPSRISIYWTIVKPGDILLINSTGNLIAPRGYFKIRSGES
>A/Phetchaburi/43/2018|MDCK2SIAT2|EPI1281556|2018-02-20
TLEFKNESFNWTGVTQNGKSSACIRGSSSSFFSRLNWLTHLNYTYPALNVTMPNKEQFDKLYIWGIHHPGTDKDQIFLYAQSSGRITVSTKRSQQAVIPNIGSRPRIRDIPSRISIYWTIVKPGDILLINSTGNLIAPRGYFKIRSGKS
>A/Nonthaburi/53/2018|MDCK1SIAT2|EPI1281502|2018-02-14
TLEFKNESFNWTGVTQNGKSSACIRGSSSSFFSRLNWLTHLNYTYPALNVTMPNKEQFDKMYIWGVHHPGTDKDQIFLYAQSSGRITVSTKRSQQAVIPNIGSRPRIRDIPSRISIYWTIVKPGDILLINSTGNLIAPRGYFKIRSGKS
>A/Philippines/11/2018|SIAT2|EPI1283289|2018-08-02
TLEFKNESFNWTGVTQNGNSSACIRRSSSSFFSRLNWLTHLNYTYPALNVTMPNKEQFDKLYIWGVHHPGTDKDQIFLYARSSGRITVSTKRSQQAVTPNIGSRPRIRDIPSRISIYWTIVKPGDILLINSTGNLIAPRGYFKIRSGKS
>A/Philippines/8/2018|MDCK-2,_SIAT1|EPI1283274|2018-07-17
TLEFKNESFNWTGVTQNGNSSACIRRSSSSFFSRLNWLTHLNYKYPALNVTMPNKEQFDKLYIWGVHHPGTDKDQIFLYARSSGRITVSTKRSQQAVTPNIGSRPRIRDIPSRISIYWTIVKPGDILLINSTGNLIAPRGYFKIRSGKS
>A/South_Africa/R00173/2018|MDCK_2,_SIAT1|EPI1275704|2018-01-07
TLEFNNESFNWTGVKQNGTSSACIRKSSSSFFSRLNWLTHLNYTYPALNVTMPNNEQFDKLYIWGVHHPGTNKDQIFLHAQSSGRITVSTKRSQQTVIPNIGSRPRIRDIPSRISIYWTIVKPGDILLINSTGNLIAPRGYFKIQSGKS
>A/South_Australia/22/2018|SIAT1|EPI1283304|2018-08-01
TLEFNNESFNWTGVTQNGTSSACIRKSSSSFFSRLNWLTHLNHIYPALNVTMPNKEQFDKLYIWGVHHPGTDKDQIFLYAQPSGRITVSTKRSQQTVIPNIGSRPRIRDIPSRISIYWTIVKPGDILLINSTGNLIAPRGYFKIRSGKS
>A/South_Australia/1009/2018|SIAT1|EPI1279607|2018-07-17
TLEFKNESFNWTGVTQNGNSSACIRRSSSSFFSRLNWLTHLNYTYPALNVTMPNKEQFDKLYIWGVHHPGTDKDQIFLYAQSSGRITVSTKRSQQAVTPNIGSRPRIRDIPSRISIYWTIVRPGDILLINSTGNLIAPRGYFKIRSGKS
>A/South_Australia/19/2018|SIAT1|EPI1275686|2018-07-10
TLEFKNESFNWTGVTQNGNSSACIRRSSSSFFSRLNWLTHLNYKYPALNVTMPNKEQFDKLYIWGVHHPGTDKDQIFLYAQSSGRITVSTKRSQQAVTPNIGSRPRIRDIPSRISIYWTIVKPGDILLINSTGNLIAPRGYFKIRSGKS
>A/Colombia/9948/2018|Original|EPI1282822|2018-07-04
TLEFKNESFNWTGVTQNGTSSACIRSSSSSFFSRLNWLTHLNYTYPALNVTMPNKEQFDKLYIWGVHHPGTDKDQIFLYARSSGRITVSTKRSQQAVIPNIGSRPRIRDIPSRISIYWTIVKPGDILLINSTGNLIAPRGYFKIRSGKS
>A/Parana/817/2018|Original|EPI1274076|2018-06-15
TLEFNTESFNWTGVKQNGTSSACIRKSSSSFFSRLNWLTHLNYTYPALNVTMPNNEQFDKLYIWGVHHPGTDKDQIFLYAQSSGRITVSTKRSQQAVIPNIGSRPRIRDIPSRISIYWTIVKPGDILLINSTGNLIAPRGYFKIQNGKS
>A/Rio_de_Janeiro/640/2018|Original|EPI1279508|2018-05-18
TLEFNTESFNWTGVKQNGTSSACIRKSSSSFFSRLNWLTHLNYKYPALNVTMPNNEQFDKLYIWGVHHPGTDKDQIFLYAQSSGRITVSTKRSQQAVIPNIGSRPRIRDIPSRISIYWTIVKPGDILLINSTGNLIAPRGYFKIQSGKS
>A/Santa_Catarina/867/2018|Original|EPI1279534|2018-07-10
TLEFNNESFNWAGVTQNGTSSSCIRGSKSSFFSRLNWLTHLNYKYPALNVTMPNNEQFDKLYIWGVHHPGTDKDQISLYAQSSGRITVSTKRSQQAVIPNIGSRPRIRDIPSRISIYWTIVKPGDILLINSTGNLIAPRGYFKIRSGKS
>A/Santa_Catarina/595/2018|Original|EPI1279532|2018-06-03
TLEFNTESFNWTGVKQNGTSSACIRKSNSSFFSRLNWLTHLNYTYPALNVTMPNNEQFDKLYIWGVHHPGTDKDQIFLYAQSSGRITVSTKRSQQAVIPNIGSRPRIRDIPSRISIYWTIVKPGDILLINSTGNLIAPRGYFKIQSGKS
>A/Santa_Catarina/337/2018|Original|EPI1279529|2018-05-01
TLEFNNESFNWTGVKQNGTSSACIRKSSSSFFSRLNWLTHLNYTYPALNVTMPNNEQFDKLYIWGVHHPGTDKDQIFLYAQSSGRITVSTKRSQQTVIPNIGSRPRIRDIPSRISIYWTIVKSGDILLINSTGNLIAPRGYFKIQSGKS
>A/Santa_Catarina/209/2018|Original|EPI1279525|2018-04-05
TLEFNNESFNWTGVKQNGTSSACIRKSSSSFFSRLNWLTHLNYTYPALNVTMPNNEQFDKLYIWGVHHPGTDKDQIFLYAQSSGRTTVSTKRSQQTVIPNIGSRPRIRDIPSRISIYWTIVKSGDILLINSTGNLIAPRGYFKIQSGKS
>A/Singapore/GP0454/2018|clinical_specimen|EPI1278774|2018-02-19
TLEFINESFNWTGVTQNGNSSACIRRSSSSFFSRLNWLTHLNYTYPALNVTMPNKEQFDKLYIWGVHHPGTDKDQIFLYAQSSGRITVSTKRSQQAVTPNIGSRPRIRDIPSRISIYWTIVKPGDILLINSTGNLIAPRGYFKIRSGKS
>A/Singapore/TT0043/2018|clinical_specimen|EPI1278638|2018-01-11
TLEFKNESFNWNGVTQNGKSSACIRGSKSSFFSKLNWLTHLNYTYPALNVTMPNNEQFDKLYIWGVHHPGTDKDQIFLYAQSSGRITVSTKRSQQAVIPNIGSRPRIRDIPSRISIYWTIVKPGDILLINSTGNLIAPRGYFKIQSGKS
>A/Singapore/GP0218/2018|clinical_specimen|EPI1278590|2018-01-29
TLEFNNESFNWTGVKQNGTSSACIRKSSSSFFSRLNWLTHLNYTYPALNVTMPNNEQFDKLYIWGVHHPGTDKDQIFLYAQSSGRITVSTKRSQQTVLPNIGSRPRIRDIPSRISIYWTIVKPGDILLINSTGNLIAPRGYFKIQSGKS
>A/Singapore/GP0199/2018|clinical_specimen|EPI1278526|2018-01-25
TLEFKNESFNWTGVTQNGKSSACIRGSSSSFFSRLNWLTHLNYTYPALNVTMPNKEQFDKLYIWGVHHPGKDKDQIFLYAQSSGRITVSTKRSQQAVIPNIGSRPRIRDIPSRISIYWTIVKPGDILLINSTGNLIAPRGYFKIRSGKS
>A/Sydney/68/2018|SIAT1|EPI1274888|2018-07-02
TLEFNNESFNWTGVKQNGTSSACIRKSSSSFFSRLNWLTHLNYTYPALNVTMPNNEQFDKLYIWGVHHPGTDKDQIFLYAQSSGRITVSTKRSQQTVIPNIGSRPRIRDIPSRISVYWTIVKPGDILLINSTGNLIAPRGYFKIQSGKS
>A/Fiji/45/2018|SIAT2|EPI1269253|2018-04-25
TLEFKNESFNWTGVTQNGNSSACIRRSSSSFFSRLNWLTHLNYTYPALNVAMPNKEQFDKLYIWGVHHPGTDKDQIFLYAQSSGRITVSTKRSQQAVIPNIGSRPRIRDIPSRISIYWTIVKPGDILLINSTGNLIAPRGYFKIRSGKS
>A/Fiji/9/2018|SIAT2|EPI1269251|2018-02-27
TLEFKNESFNWTGVTQNGKSSACIRRSKSSFFSKLNWLTHLNYTYPALNVTMPNNEQFDKLYIWGVHHPGTDKDQIFLYAQSSGRITVSTKRSQQAVIPNIGSRPRIRDIPSRISIYWTIVKPGDVLLINSTGNLIAPRGYFKIQSGKS
>A/India/4661/2018|X2|EPI1277380|2018-03-28
TLEFKNESFNWTGVTQNGKSSACIRGSNSSFFSRLNWLTHLNYTYPALNVTMPNKEQFDKLYIWGVHHPGTDKDQIFLYAQSSGRITVSTKRSQQAVIPNIGSRPRIRDIPSRISIYWTIVKPGDILLINSTGNLIAPRGYFKIRSGKS
>A/India/4658/2018|X3|EPI1274116|2018-02-01
TLEFKNESFNWTGVTQNGKSSACIRGSSSSFFSRLNWLTHLNYKYPALNVTMPNKEQFDKLYIWGVHHPGTDRDQIFLYAQSSGRITVSTKRSQQAVIPNIGSRPRIRDIPSRISIYWTIVKPGDILLINSTGNLIAPRGYFKIRSGKS
>A/Guatemala/0100/2018|Original|EPI1277561|2018-04-09
TLEFDNESFNWAGVTQNGTSSSCIRGSKSSFFSRLNWLTHLNSKYPALNVTMPNNEQFDKLYIWGVHHPGTDKDQISLYAQSSGRITVSTKRSQQAVIPNIGSRPRIRDIPSRISIYWTIVKPGDILLINSTGNLIAPRGYFKIRSGKS
>A/Guatemala/138/2018|Original|EPI1274100|2018-04-13
TLEFNNESFNWTGVKQNGTSSACIRKSSSSFFSRLNWLTHLNYTYPALNVTMPNNGQFDKLYIWGVHHPGTDKDQIFLYAQSPGRITVSTKRSQQAVIPNIGSRPRIRDIPSRISIYWTIVKPGDILLINSTGNLIAPRGYFKIQSGKS
>A/Jamaica/8211/2018|Original|EPI1282739|2018-05-21
TLEFKNENFNWTGVKQNGTSSACIRGSSSSFFSRLNWLTHLNYTYPALNVTMPNKEQFDKLYIWGVHHPGTDKDQIFLYAQSSGRITVSTKRSQQAVIPNIGSRPRIRDIPSRISIYWTIVKPGDILLINSTGNLIAPRGYFKIRIGKS
>A/Kazakhstan/KR-46/2018|SIAT1|EPI1274874|2018-04-07
TLEFNNESFNWTGVKQNGTSSACIRKSSSSFFSRLNWLTHLNYTYPALNVTMPNNEQFDKLYIWGVHHPGTDKDQIFLYAQPSGRITVSTKRSQQAVIPNIGSRPRIRDIPSRISIYWTIVKPGDILLINSTGNLIAPRGYFKIQGGKS
>A/Tomsk/189/2018|SIAT1/SIAT1|EPI1270838|2018-03-28
TLEFNNESFNWTGVKQNGTSSACIRKSNSSFFSRLNWLTHLNYTYPALNVTMPNNEQFDKLYIWGVHHPGTDKDQIFLYAQPSGRITVSTKRSQQAVIPNIGSRPRIRDIPSRISIYWTIVKPGDILLINSTGNLIAPRGYFKIQSGKS
>A/Moscow/92/2018|SIAT1/SIAT1|EPI1270826|2018-03-15
TLEFNNESFNWTGIKQNGTSSACIRKSRSSFFSRLNWLTHLNYTYPALNVTMPNNEQFDKLYIWGVHHPGTDKDQIFLYAQSSGRITVSTKRSQQAVIPNIGSRPRIRDIPSRISIYWTIVKPGDILLINSTGNLIAPRGYFKIQSGKS
>A/Indonesia/NIHRD-MKS540/2018|SIAT2|EPI1281562|2018-02-15
TLEFKNESFNWAGVTQNGTSSACIRGSKSSFFSRLNWLTHLNYTYPALNVTMPNNEQFDKLYIWGVHHPGTDKDQIFLYAQSSGRITVSTKRSQQAVIPNIGSRPRIRDIPSRISIYWTIVKPGDILLINSTGNLIAPRGYFKMQSGKS
>A/Brazil/1767/2018|Original|EPI1282934|2018-06-19
TLEFNNESFNWTGVKQNGTSSACTRKSSSSFFSRLNWLTHLNYTYPALNVTMPNNEQFDKLYIWGVHHPGTDKDQIFLYAQPSGRITVSTKRSQQAVIPNIGSRPRIRDIPSRISIYWTIVKPGDILLINSTGNLIAPRGYFKIQSGKS
>A/Brazil/5557/2018|Original|EPI1282926|2018-06-12
TLEFKNESFNWTGVTQNGTSSACIRGSSSSFFSRLNWLTHLNYTYPALNVTMPNKEQFDKLYIWGVHHPGTDKDQIFLYARSSGRITVSTKRSQQAVIPNIGSRPRIRDIPSRISIYWTIVKPGDILLINSTGNLIAPRGYFKIRSGKS
>A/New_Hampshire/24/2018|S1|EPI1277499|2018-07-23
TLEFKNESFNWAGVTQNGKSSACIRGSSSSFFSRLNWLTHLNYTYPAQNVTMPNKEQFDKLYIWGVHHPGTDKDQIFLYAQSSGRITVSTKRSQQAVIPNIGSRPRIRDIPSRISIYWTIVKPGDILLINSTGNLIAPRGYFKIRSGKS
>A/Hawaii/47/2018|Original|EPI1271539|2018-07-16
TLEFKNESFNWTGVTQNGNSSACIRRSSSSFFSRLNWLTHLNYTYPALNVTMPNKEQFDKLYIWGVHHPGTDKDQVFLYAQSSGRITVSTKRSQQAVTPNIGSRPRIRDIPSRISIYWTIVKPGDILLINSTGNLIAPRGYFKIRSGKS
>A/Ann_Arbor/21/2018|Not_passaged|EPI1279423|2018-04-11
TLEFNNESFNWAGVTQNGTSSSCIRGSKSSFFSRLNWLTHLNSKYPALNVTMPNNEQFDKLYIWGVHHPGTDRDQISLYAQSSGRITVSTKRSQQAVIPNIGSRPRIRDIPSRISIYWTIVKPGDILLINSTGNLIAPRGYFKIRSGKS
>A/Denmark/795/2018|SIAT2/SIAT1|EPI1277102|2018-04-16
TLEFKNESFNWNGVTQNGKSSACIRGSSSSFFSRLNWLTHLNYTYPALNVTMPNREQFDKLYIWGVHHPGTDKDQIFLYAQSSGRITVSTKRSQQAVIPNIGSRPRIRDIPSRISIYWTIVKPGDILLINSTGNLIAPRGYFKIRSGKS
>A/Parana/321/2018|Original|EPI1279494|2018-05-01
TLEFNTESFNWTGVKQNGTSSACIRKSSSSFFSRLNWLTHLNYTYPALNVTMPNNEQFDKLYIWGVHHPGTDKDQIFLYAQSSGRITVSTKRSQQSVIPNIGSRPRIRDIPSRISIYWTIVKPGDILLINSTGNLIAPRGYFKIQSGKS
>A/HK/1201/2018|MDCK|EPI1278484|2018-07-02
TLEFKNESFNWAGVTQNGKSSACIRGSKSSFFSRLNWLTHLNYTYPALNVTMPNNEQFDKLYIWGVHHPGTDKDQIFLYAQSSGRITVSTKRSQQAVIPNIGSRPRIRDIPSRISIYWTIVKPGDILLINSTGNLIAPRGYFKIQSGKS
>A/Espirito_Santo/382/2018|Original|EPI1279455|2018-04-26
TLEFNTESFNWTGVKQNGTSSACIRKSSSSFFSRLNWLTHLNYIYPALNVTMPNNEQFDKLYIWGVHHPGTDKDQIFLYAQSSGRITVSTKRSQQAVIPNIGSRPRIRDIPSRISIYWTIVKPGDILLINSTGNLIAPRGYFKIQSGKS
>A/St_Clears/2727/2018|original|EPI1302852|2018-03-18
TLEFNNESFNWTGVKQNGTSSACIRKSSSSFFSRLNWLTHLNYTYPALNVTMPNNEQFDKLYIWGVHHPGTDKDQIFLYAQSSGRIAVSTKRSQQAVIPNIGSRPRIRDIPSRISIYWTIVKPGDILLINSTGNLIAPRGYFKIQNGKS
>A/Bargoed/9468/2018|original|EPI1299554|2018-02-19
TLEFNNESFNWTGVKQNGTSSACIRKSSSSFFSRLNWLTHLNYKYPALNVTMPNNEQFDKLYIWGVHHPGTDKDQIFLYAQSSGRITVSTKGSQQTVIPNIGSRPRIRDIPSRISIYWTIVKPGDILLINSTGNLIAPRGYFKIQSGKS
>A/Caernarfon/8500/2018|original|EPI1275543|2018-04-15
TLEFHNESFNWTGVKQNGTSSACIRKSSSSFFSRLNWLTHLNYTYPALNVTMPNNEQFDKLYIWGVHHPGTDKDQIFLYAQSSGRITVSTKRSQQAVIPNIGSRPRIRDIPSRISIYWTIVKPGDILLINSTGNLIAPRGYFKIQSGKS
>A/Concepcion/48815/2018|Original|EPI1279293|2018-06-08
TLEFNNESFNWTGVKQNGTSSACIRKSSSSFFSRLNWLTHLNYTYPALNVTMPNNEQFDKLYIWGVHHPGTDKDQISLYAQSSGRITVSTKRSQQTVIPNIGSRPRIRDIPSRISIYWTIVKPGDILLINSTGNIIAPRGYFKIQSGKS
>A/Iquique/48545/2018|Original|EPI1279277|2018-05-29
TLEFNNESFNWTGVKQNGTSSACIRKSSSSFFSRLNWLTHLNYTYSALNVTMPNNEQFDKLYIWGVHHPGTDKDQIFLYAQSSGRITVSTKRSQQTVIPNIGSRPRIRDIPSRISIYWTIVKPGDILLINSTGNLIAPRGYFKILSGKS
>A/Concepcion/44977/2018|Original|EPI1279205|2018-05-28
TLEFNNESFNWTGVKQNGTSSACIRKSSSSFFSRLNWLTHLNYTYPALNVTMPNNEQFDKLYIWGVHHPGTDKDQIFLYAQSSGRITVSTKRSQQTVIPNIGSRPRIRDIPSRISIYWTIVKPGDILLINSKGNLIAPRGYFKIQSGKS
>A/Lota/52321/2018|Original|EPI1273956|2018-06-22
TLEFNNESFNWTGVKQNGTSSACIRKSSSSFFSRLNWLTHLNYTYPALNVTMPNNEQFDKLYIWGVHHPGTDKDQIFLYAQSSGRITVSTKRSQQTVIPNTGSRPRIRDIPSRISIYWTIVKPGDILLINSTGNLIAPRGYFKIQSGKS
>A/Santiago/61477/2018|Original|EPI1273940|2018-07-26
TLEFNNESFNWNGVKQNGTSSACIRKSSSSFFSRLNWLTHLNYTYPALNVTMPNNEQFDKLYIWGVHHPGTDKDQIFLYAQPSGRITVSTKRSQQAVIPNIGSRPRIRDIPSRISIYWTIVKPGDILLINSTGNLIAPRGYFKIQSGKS
>A/Santiago/59907/2018|Original|EPI1273860|2018-07-23
TLEFKNESFNWAGVTQNGKSSACIRGSSSSFFSRLNWLTHLNYTYPALNVTMPNKEQFDKLYIWGVHHPGTDKDQIFLYAQSSGRIAVSTKRSQQAVIPNIGSRPRIRDIPSRISIYWTIVKPGDILLINSTGNLIAPRGYFKIRSGKS
>A/California/JX42061/2018||EPI1301889|2018-01-26
TLEFNNESFNWTGVKQNGTSSACIRESSSSFFSRLNWLTHLNYTYPALNVTMPNNEQFDKLYIWGVHHPGTDKDQIFLYAQSPGRITVSTKRSQQAVIPNIGSRPRIRDIPSRISIYWTIVKPGDILLINSTGNLIAPRGYFKIQSGKS
>A/California/SEA0130/2018||EPI1301612|2018-01-03
TLEFNNESFNWTGVKQNGTSSACIRKSSSSFFSRLNWLTHLNYTYPALNVTMPNNEHFDKLYIWGVHHPGTDKDQIFLYAQSSGRITVSTKRSQQTVIPNIGSRPRIRDIPSRISIYWTIVKPGDILLINSTGNLIAPRGYFKIQSGKS
>A/Missouri/37135/2018||EPI1301472|2018-03-30
TLEFNNESFNWAGVTQNGTSSSCIRGSKSSFFSRLNWLTHLNSKYPALNVTMPNNEQFDKLYIWGVHHPGTDKDQISLYAQSSGRITVSTKRSQQAVIPNIGSRPRIRDIPSRISIYWTIVKPGDILLINSTGNLIAPRGYFKIRSGRS
>A/Baltimore/P0241/2018||EPI1299277|2018-01-10
TLEFNNESFNWAGVTQNGTSSSCIRGSKSGFFSRLNWLTHLNSKYPALNVTMPNNEQFDKLYIWGVHHPGTDKDQISLYAQSSGRITVSTKRSQQAVIPNIGSRPRIRDIPSRISIYWTIVKPGDILLINSTGNLIAPRGYFKIRSGKS
>A/Japan/6633/2018|passage:_PMK1|EPI1298956|2018-01-16
TLEFKNESFNWTGVTQNGNSSACIRRSSSSFFSRLNWLTHLNYTYPALNVTMPNKEQFDKLYIWGVHHPGTDRDQIFLYAQSSGRITVSTKRSQQAVIPNIGSRPRIRDIPSRISIYWTIVKPGDILLINSTGNLIAPRGYFKIRSGKS
>A/Japan/6684/2018|passage:_PMK1|EPI1298923|2018-01-15
TLEFNNESFNWTGVTQNGTSSACIRRSSSSFFSRLNWLTHLNYTYPALNVTMPNNEQFDKLYIWGVHHPGTDKDQIFLYAKSSGRITVSTKRSQQAVIPNIGSRPRIRDIPSRISIYWTIVKPGDILLINSTGNLIAPRGYFKIQSGKS
>A/Utah/6661/2018|passage:_PMK1|EPI1298900|2018-01-05
TLEFNNESFNWTGVKQNGTSSACIRKSSSSFFSRLNWLTHLNYTYPALNVTMPNNGQFDKLYIWGVHHPGTDKDQIFLYAQSSGRITVSTKRSQQAVIPNIGSRPRIRDIPSRISIYWTIVKPGDILLINSTGNLIAPRGYFKIQSGKS
>A/Texas/6712/2018|passage:_PMK1;_hospitalized|EPI1298880|2018-01-02
TLEFNNENFNWTGVKQNGTSSACIRKSSSSFFSRLNWLTHLNYTYPALNVTMPNNEQFDKLYIWGVHHPGTDKDQIFLYAQSSGRITVSTKRSQQTVIPNIGSRPRIRDIPSRISIYWTIVKPGDILLINSTGNLIAPRGYFKIQSGKS
>A/Texas/6708/2018|passage:_PMK1|EPI1298876|2018-01-18
TLEFNDESFNWAGVTQNGTSSACIRGSNSSFFSRLNWLTHSNFKYPALNVTMPNNEQFDKLYIWGVHHPGTDKDQIFLYAQSSGRITVSTKRSQQAVIPNIGSRPRIRNIPSRISIYWTIVKPGDILLINSTGNLIAPRGYFKIRSGKS
>A/New_York/PV00657/2018||EPI1298152|2018-09-01
TLEFNNESFNWTGVKQNGTSSACIRKSSSSFFSRLNWLTHLNYTYPALNVTMPNNEQFDKLYIWGVHHPGTDKDQIFLYAQSSGRITVSTKRSQQAVIPNIGSRPRIRDIPSRISIHWTIVKPGDILLINSTGNLIAPRGYFKIQSGKS
>A/New_York/PV00809/2018||EPI1298108|2018-09-01
TLEFNNESFNWTGVKQNGTSSACIRKSSSSFFSRLNWLTHLNYTYPALNVTMPNNEQFDKLYIWGVHHPGTDKDQIFLYAQSSGRITVSTKRSQQAVIPHIGSRPRIRDIPSRISIYWTIVKPGDILLINSTGNLIAPRGYFKIQSGKS
>A/New_York/PV01190/2018||EPI1298056|2018-09-01
TLEFNNESFNWTGVKQNGTSSACIRKSSSSFFNRLNWLTHLNYTYPALNVTMPNNEQFDKLYIWGVHHPGTDKDQIFLYAQSSGRITVSTKRSQQTVIPNIGSRPRIRDIPSRISIYWTIVKPGDILLINSTGNLIAPRGYFKIQSGKS
>A/Naryan-Mar/RII-1/2018|MDCK|EPI1280639|2018-04-14
TLEFNNESFNWTGVKQNGTSSACIRKSRSSFFSRLNWLTHLHYTYPALNVTMPNNEQFDKLYIWGVHHPGTDKDQIFLYAQSSGRITVSTKRSQQAVIPNIGSRPRIRDIPSRISIYWTIVKPGDILLINSTGNLIAPRGYFKIQSGKS
>A/Kursk/41/2018|MDCK|EPI1280631|2018-03-23
TLEFNSESFNWTGVKQNGTSSACIRKSRSSFFSRLNWLTHLNYKYPALNVTMPNNEQFDKLYIWGVHHPGTDKDQIFLYAQSSGRITVSTKRSQQAVIPNIGSRPRIRDIPSRISIYWTIVKPGDILLINSTGNLIAPRGYFKIQSGKS
>A/Saint-Petersburg/RII-553/2018|MDCK|EPI1280455|2018-04-08
TLEFNNESFNWTGVKQNGTSSACVRKSSSSFFSRLNWLTHLNYKYPALNVTMPNNEQFDKLYIWGVHHPGTDKDQIFLYAQSSGRITVSTKRSQQAVIPNIGSRPRIRDIPSRISIYWTIVKPGDILLINSTGNLIAPRGYFKIQSGKS
>A/Astrakhan/33/2018|MDCK|EPI1280447|2018-04-07
TLEFKDESFNWTGVTQNGKSSACIRGSSSSFFSRLNWLTHLNYKYPALNVTMPNKEQFDKLYIWGVHHPGTDKDQIFLYAQSSGRITVSTRRSQQAVIPNIGSRPRIRDIPSRISIYWTIVKPGDILLINSTGNLIAPRGYFKIRSGKS
>A/Noyabrsk/RII-4667S/2018|Original|EPI1280407|2018-05-12
TLEFNNESFNWTGVKQNGTSSACIRKSRSSFFSRLNWLTHLNYTYPALNVTMPNNEQFDKLYIWGVHHPGTDKDQIFLYAQSSGRITVSTKRSQQAVIPNIGSRPRIRDIPSRVSIYWTIVKPGDILLINSTGNLIAPRGYFKIQSGKS
>A/Vologda/RII-4337S/2018|Original|EPI1280367|2018-03-20
TLEFKNESFNWTGVTQNGKSSACIRGSSSSFFSRLNWLTHLNYTYPALNVTMQNKEQFDKLYIWGVHHPGTDKDQIFLYAQSSGRITVSTKRSQQAVIPNIGSRPRIRDIPSRISIYWTIVKPGDILLINSTGNLIAPRGYFKIRSGKS
>A/Taiwan/95714/2018|C2/S2|EPI1318778|2018-06-22
TLEFNNESYNWTGVKQNGTSSACIRKSSSSFFSRLNWLTHLNYTYPALNVTMPNNEQFDKLYIWGVHHPGTDKDQIFLYAQSSGRITVSTKRSQQTVIPNIGSRPRIRDIPSRISIYWTIVKPGDILLINSTGNLIAPRGYFKIQSGKS
>A/Nonthaburi/33/2018|X1/S1|EPI1317758|2018-02-07
TLEFKNESFNWAGVTQNGKSSACIRGSSSSFFSRLNWLTHLNYTYPALNVTMPNKEQFDKLYIWGVHHPGTDKDQIFLYAQPSGRITVSTKRSQQAVIPNIGSRPRIRDIPSRISIYWTIVKPGDILLINSTGNLIAPRGYFKIRSGKS
>A/Nakhonsithammarat/21/2018|X1|EPI1311782|2018-02-01
TLEFKNESFNWAGVTQNGKSSACIRGSSSSFFSRLNWLTHLNYTYPALNVTMPNKEQFDKLYIWGVHHPGTDKDQIFLYAQSSGRITVSTKRSQQAVIPNIGSRPRIRDIPSRISIYWTIVKPGDILLINSTGNLIAPRGYFKMRSGKS
>A/Philippines/44/2018|SIAT2|EPI1315822|2018-07-31
TLEFKNESFNWTGVTQNGNSSACIRRSSSSFFSRLNWLTHLNYTYPSLNVTMPNKEQFDKLYIWGVHHPGTDKDQIFLYAQSSGRITVSTKRSQQAVTPNIGSRPRIRDIPSRISIYWTIVKPGDILLINSTGNLIAPRGYFKIRSGKS
>A/Philippines/40/2018|SIAT-2,_SIAT2|EPI1315801|2018-07-24
TLEFKNESFNWTGVTQNGNSSACIRRSSSSFFSRLNWLTHLNYTYPALNVTMPNKEQFDKLYIWGVHHPGTDKDQISLYAQSSGRITVSTKRSQQAVTPNIGSRPRIRDIPSRISIYWTIVKPGDILLINSTGNLIAPRGYFKIRSGKS
>A/South_Australia/75/2018|SIAT1|EPI1328687|2018-09-21
TLEFKDESFNWTGVTQNGNSSACIRRSSSSFFSRLNWLTHLNYTYPALNVTMPNKEQFDKLYIWGVHHPGTDKDQIFLYAQSSGRITVSTKRSQQAVTPNIGSRPRIRDIPSRISIYWTIVKPGDILLINSTGNLIAPRGYFKIRSGKS
>A/Colombia/0297/2018|S2|EPI1316862|2018-07-18
TLEFKNESFNWTGVTQNGTSSACIRSSSSSFFSRLNWLTHLNYKYPALNVTMPNKEQFDKLYIWGVHHPGTDKDQIFLYARSSGRITVSTKRSQQAVIPNIGSRPRIRDIPSRISIYWTIVKPGDILLINSTGNLIAPRGYFKIRSGKS
>A/Victoria/731/2018|SIAT1|EPI1322561|2018-09-10
TLEFNNESFNWTGVKQNGTSSACIRKSSSSFFSRLNWLTHLNYTYPALNVTMPNNEQFDKLYIWGVHHPGTDKDQIFLYAQSSGRITVSTKRRQQTVIPNIGSRPRIRDIPSRISIYWTIVKPGDILLINSTGNLIAPRGYFKIQSGKS
>A/Sydney/521/2018|SIAT1|EPI1309999|2018-04-10
TLEFNNESFNWTGVKQNGTSSACMRKSSSSFFSRLNWLTHLNYTYPALNVTMPNNEQFDKLYIWGVHHPGTDKDQIFLYAQSSGRITVSTKRSQQTVIPNIGSRPRIRDIPSRISIYWTIVKPGDILLINSTGNLIAPRGYFKIQSGKS
>A/Parana/1168/2018|Original|EPI1317126|2018-01-01
TLEFINESFNWTGVKQNGTSSACIRKSSSSFFSRLNWLTHLNYTYPALNVTMPNNEQFDKLYIWGVHHPGTDKDQIFLYAQSSGRITVSTKRSQQTVIPNIGSRPRIRDIPSRISIYWTIVKPRDILLINSTGNLIAPRGYFKIQSGKS
>A/Parana/1046/2018|Original|EPI1313009|2018-07-16
TLEFNTESFNWTGVKQNGTSSACIRKSSSSFFSRLNWLTHLNYTYPALNVTMPNNEQFDKLYIWGVHHPGTEKDQIFLYAQSSGRITVSTKRSQQAVIPNIGSRPRIRDIPSRISIYWTIVKPGDILLINSTGNLIAPRGYFKIQSGKS
>A/Mauritius/I-967/2018|MDCK2/SIAT1|EPI1328873|2018-10-22
TLEFKNESFNWAGVTQNGKSSACIRGSSSSFFSRLNWLTHLNYRYPALNVTMPNKEQFDKLYIWGVHHPGTDKDQIFLYAQSSGRITVSTKRSQQAVIPNIGSRPRIRDIPSRISIYWTIVKPGDILLINSTGNLIAPRGYFKIRSGKS
>A/Abu_Dhabi/103/2018|Original|EPI1332457|2018-09-26
TLEFKNESFNWTGVKQNGTSSACIRGSSSSFFSRLNWLTHLNYTYPALNVTMPNKEQFDKLYIWGVHHPGTDKDQIFLYAQSSGRITVSTKRSQQAVIPNVGSRPRIRDIPSRISIYWTIVKPGDILLINSTGNLIAPRGYFKIRSGKS
>A/Zaragoza/1528894/2018|SIAT2|EPI1315675|2018-07-09
TLEFNNESFNWTGVKQNGTSSACIRKSRSSFFSRLNWLTHLNYKYPALNVTMPNNEQFDKLYIWGVHHPGTDKDQIFLYAQSSGRITVSTKRSQQTVIPNIGSRPRIRDIPSRISIYWTIVKPGDILLINSTGNLIAPRGYFKIQSGKS
>A/Florida/100/2018|Original|EPI1323327|2018-11-04
TLEFNNESFNWTGVKQNGTSSACIRKSSSSFFSRLNWLTHLNYTYPALNVTMPNKEQFDKLYIWGVHHPGTDKDQIFLYAHSSGRITVSTKRSQQTVIPNIGSRPRIRDIPSRISIYWTIVKPGDILLINSTGNLIAPRGYFKIQSGKS
>A/Guatemala/148/2018|Original|EPI1323056|2018-07-30
TLEFNNESFNWTGVKQNGTSSACIRKSSSSFFSRLNWLTHLNYTYPALNVTMPNNEQFDKLYIWGIHHPGTDKDQIFLYAQSPGRITVSTKRSQQAVIPNIGSRPRIRDIPSRISIYWTIVKPGDILLINSTGNLIAPRGYFKIQSGKS
>A/Saudi_Arabia/1057368092/2018|SIAT1|EPI1319790|2018-05-03
TLEFKSESFNWTGVTQNGKSSACIRGSSSSFFSRLNWLTHSNYTYPALNVTMPNKEQFDKLYIWGVHHPGTDKDQIFLYAQSSGRITVSTKRSQQAVIPNIGSRPRIRDIPSRISIYWTIVKPGDILLINSTGNLIAPRGYFKIRSGKS
>A/Uruguay/633/2018|original|EPI1311469|2018-08-03
TLEFNNESFNWAGVTQNGTSSSCIRGSRSSFFSRLNWLTHLNSKYPALNVTMPNNEQFDKLYIWGVHHPGTDKDQISLYAQSSGRITVSTKRSQQAVIPNIGSRPRIRDIPSRISIYWTIVKPGDILLINSTGNLIAPRGYFKIRSGKS
>A/Uruguay/610/2018|S1|EPI1316870|2018-08-01
TLEFNNESFNWAGVTQNGTSSSCLRGSKSSFFSRLNWLTHLNSKYPALNVTMPNNEQFDKLYIWGVHHPGTDKDQISLYAQSSGRITVSTKRSQQAVIPNIGSRPRIRDIPSRISIYWTIVKPGDILLINSTGNLIAPRGYFKIRSGKS
>A/Bolivia/1046/2018|S1|EPI1317158|2018-06-18
TLEFKNESFNWTGVTQNGKSSACIRGSSSSFFSRLNWLTHLNYTYPALNVTMPNKEQFDKLYIWGVHHPGTDKDQIFLYAQSSGRITVSTKRSQQAAIPNIGSRPRIRDIPSRISIYWTIVKPGDILLINSTGNLIAPRGYFKIRSGKS
>A/Melilla/3009/2018|Clinical_Specimen|EPI1329079|2018-12-03
TLEFKNESFNWTGVKQNGTSSACIRGSSSSFFSRLNWLTHLNYTYPALNVTMPNKEQFDKLYIWGVHHPGSDKDQIFLYAQSSGRITVSTKRSQQAVIPNIGSRPRIRDIPSRISIYWTIVKPGDILLINSTGNLIAPRGYFKIRSGKS
>A/Saskatchewan/RV3932/2018|X2/S1|EPI1329169|2018-09-12
TLEFKNESFNWAGVTQNGKSSACIRGSSSSFFSRLNWLTHLNYKYPALNVTMPNKEQFDKLYIWGVHHPGTDKDQIFLYAQSSGRITVSTKRSQQAVIPNIGSRPRIRDIPSRISIYWTIVKPGDILLINSTGNLIAPRGYFKIQSGKS
>A/Finland/973/2018||EPI1331977|2018-11-01
TLEFKNESFNWTGVKQNGASSACIRGSSSSFFSRLNWLTHLNYTYPALNVTMPNKEQFDKLYIWGVHHPGTDKDQIFLYAQSSGRITVSTKRSQQAVIPNIGSRPRIRDIPSRISIYWTIVKPGDILLINSTGNLIAPRGYFKIRSGKS
>A/Brazil/4139/2018|S1|EPI1316590|2018-08-05
TLEFNNESFNWAEVTQNGTSSSCIRGSKSSFFSRLNWLTHLNSKYPALNVTMPNNEQFDKLYIWGVHHPGTDKDQISLYAQSSGRITVSTKRSQQAVIPNIGSRPRIRDIPSRISIYWTIVKPGDILLINSTGNLIAPRGYFKIRSGKS
>A/Brazil/9712/2018|Original|EPI1313271|2018-05-02
TLEFNNESFNWAGVKQNGTSSACIRKSSSSFFSRLNWLTHLNYTYPALNVTMPNNEQFDKLYIWGVHHPATDKDQIFLYSQSSGRITVSTKRSQQAVIPNIGSRPRIRDIPSRISIYWTIVKPGDILLINSTGNLIAPRGYFKIQSGKS
>A/MIE/21/2018|MDCK_2_+SIAT1|EPI1315151|2018-05-21
TLEFNNESFNWTGVKQNGTSSACIRKSSSSFFSRLNWLTHLNYTYPALNVTMPNNEQFDKLYIWGVHHPGTDRDQIFLYAQSSGRITVSTKRSQQTVIPNIGSRPRIRDIPSRISIYWTIVKPGDILLINSTGNLIAPRGYFKIQSGKS
>A/Newcastle/19/2018|MDCK1|EPI1309993|2018-03-12
TLEFKNESFNWTGVTQNGKSSACIRGSSSSFFSRLNWLTHLNYKYPALNVTMPNKEQFDKLYIWGVHHPGTDKDQISLYAQSSGRITVSTKRSQQAVIPNIGSRPRIRDIPSRISIYWTIVKPGDILLINSTGNLIAPRGYFKIRSGKS
>A/Bangladesh/188/2018|S2|EPI1316926|2018-07-11
TLEFKNERFNWTGVTQNGNSSACIRRSSSSFFSRLNWLTHLNYTYPALNVTMPNKEQFDKLYIWGVHHPGTDKDQIFLYAQSSGRITVSTKRSQQAVIPNIGSRPRIRDIPSRISIYWTIVKPGDILLINSTGNLIAPRGYFKIRSGKS
>A/Bangladesh/186/2018|S2|EPI1316817|2018-07-11
TLEFKNESFNWAGVTQNGKSSACIRGSSSSFFSRLNWLTHLNYTYPALNVTMPNKEQFDKLYIWGVHHPGTDKDQIFLYAQSSGRITVSTKRSQQAVIPSIGSRPRIRDIPSRISIYWTIVKPGDILLINSTGNLIAPRGYFKIRSGKS
>A/Idaho/24/2018|S1|EPI1329401|2018-10-23
TLEFKNESFNWTGVKQNGTSSACIRGSSSSFFSRLNWLTHLNYTYPALNVTMPNKEQFDKLYIWGVHHPGTDKDQIFLYAQSSGRITVSTKRSQQAVIPNIGSRPRIRDIPSRISIYWTIVKPGDILLINSTGNLIAPRGYFKIQSGKS
>A/New_Hampshire/28/2018|Original|EPI1323247|2018-10-25
TLEFKNESFNWTGVKQNGTSSACIRGSSSSFFSRLNWLTHLNYTYPALNVTMPNKEQFDKLYIWGVHHPGTDKDQIFLYAQSSGRITVSTKRSQQAVIPNIGFRPRIRDIPSRISIYWTIVKPGDILLINSTGNLIAPRGYFKIRSGKS
>A/New_Hampshire/25/2018|S1|EPI1314624|2018-08-05
TLEFKNESFNWTGVTQNGNSSACIRRSSSSFFSRLNWLTHLNYIYPALNVTMPNKEQFDKLYIWGVHHPGTDKDQIFLYAQSSGRITVSTKRSQQAVTPNIGSRPRIRDIPSRISIYWTIVKPGDILLINSTGNLIAPRGYFKIRSGKS
>A/Alaska/52/2018|S2|EPI1323183|2018-09-12
TLEFNNESFNWTGVKQNGTSSACIRKSSSSFFSRLNWLTHLNYTYPALNVTMPNNEQFDKLYIWGVHHPGTDKDQIFLYAQSSGRITVSTKRSQQTVIPNIGSRPRIRDIPSRISIYWTIVKPGDILLINSTGNLIAPRGYFKILSGKS
>A/Michigan/394/2018|S2|EPI1324498|2018-09-04
TLEFKNESFNWTGVTQNGNSSACIRRSSSSFFSRLNWLTHLNYTYPALNVTMPNKEQFDKLYIWGVHHPGTDKDQIFLYAQSSGRITVSTKRSQQAITPNIGSRPRIRDIPSRISIYWTIVKPGDILLINSTGNLIAPRGYFKIRSGKS
>A/Minnesota/55/2018|Original|EPI1327572|2018-11-03
TLEFKNESFKWTGVTQNGKSSACIRGSKSSFFSKLNWLTHLNYTYPALNVTMPNNEQFDKLYIWGVHHPGTDKDQIFLYAQSSGRITVSTKRSQQAVIPNIGSRPRIRDIPSRISIYWTIVKPGDILLINSTGNLIAPRGYFKIQSGKS
>A/Austria/1105514/2018|clinical_specimen|EPI1324901|2018-11-18
TLEFKNESFNWTGVKQNGTSSACIRGSSSSFFSRLNWLTHLNYTYPALNVTMPNKEQFDKLYIWGVHHPGTDKDQIFLYAQSSGRITVSTKRSQQAVTPNIGSRPRIRDIPSRISIYWTIVKPGDILLINSTGNLIAPRGYFKIRSGKS
>A/Austria/1102969/2018|clinical_specimen|EPI1321482|2018-11-07
TLEFKNESFNWAGVTQNGKSFSCIRGSSSSFFSRLNWLTHLNYTYPALNVTMPNKEQFDKLYIWGVHHPGTDKDQISLYAQSSGRITVSTKRSQQAVIPNIGSRPRIRDIPSRISIYWTIVKPGDILLINSTGNLIAPRGYFKIRSGKS
>A/Ontario/RV4043/2018|P1|EPI1324912|2018-11-05
TLEFKNESFNWAGVTQNGKSSACIRGSSSSFFSRLNWLTHLKYTYPALNVTMPNKEQFDKLYIWGVHHPGTDKDQIFLYAQSSGRITVSTKRSQQAVIPNIGSRPRIRDIPSRISIYWTIVKPGDILLINSTGNLIAPRGYFKIQSGKS
>A/Bahrain/449/2018|S2|EPI1316809|2018-08-09
TLEFNNESFNWTGVKQNGTSSACIRESSSSFFSRLNWLTHLNYTYPALNVTMPNNEQFDKLYIWGVHHPGTGKDQIFLYAQSSGRITVSTKRSQQTVIPNIGSRPRIRDIPSRISIYWTIVKPGDILLINSTGNLIAPRGYFKIQSGKS
>A/HK/2352/2018|MDCK|EPI1324797|2018-10-14
TLEFKNESFNWAGVTQNGKSSACIRGSSSSFFSRLNWLTHLNYKYPALNVTMPNKEQFDKLYIWGVHHPGTDKDQIFLYAQSSGRITVSTKRSQQAVTPNIGSRPRIRDIPSRISIYWTIVKPGDILLINSTGNLIAPRGYFKIRSGKS
>A/HK/1757/2018|MDCK|EPI1315894|2018-08-25
TLEFKNESFNWTGVTQNGNSSACIRRSSSSFFSRLNWLTHLKYTYPALNVTMPNKEQFDKLYIWGVHHPGTDKDQIFLYAQSSGRITVSTKRSQQAVTPNIGSRPRIRDIPSRISIYWTIVKPGDILLINSTGNLIAPRGYFKIRSGKS
>A/Saudi_Arabia/393/2018|SIAT1|EPI1329046|2018-05-21
TLEFKSESFNWTGVTQNGKSSACIRGSSSSFFSRLNWLTHLNYTYPALNVTMPNKEQFDKLYIWGVHHPGTDKDQIFLYAQSSGRITVSTKRSQQAVIPNIGSRPRIRDIPSRISIYWTIVKPGDILLINSTGNLIAPRGYFKIRSGKS
>A/Bayern/49/2018|Original|EPI1329097|2018-10-29
TLEFKNENFNWTGVKQNGTSSACIRGSSSSFFSRLNWLTHLNYTYPALNVTMPNKEQFDKLYIWGVHHPGTDKDQIFLYAQSSGRITVSTKRSQQAVTPNIGSRPRIRDIPSRISIYWTIVKPGDILLINSTGNLIAPRGYFKIRSGKS
>A/Oklahoma/6576/2018|passage:_PMK1|EPI1309106|2018-01-04
TLEFNNESFNWTGVKQNGTSSACIRKSSSGFFSRLNWLTHLNYTYPALNVTMPNNEQFDKLYIWGVHHPGTNKDQIFLYAQSSGRITVSTKRSQQAVIPNIGSRPRIRDIPSRISIYWTIVKPGDILLINSTGNLIAPRGYFKIQSGKS
>A/South_Korea/A2546-H3-HA/2018||EPI1305613|2018-09-01
TLEFKNESFNWTGVTQNGKSSACIRRSRSSFFSRLNWLTHLNYTYPALNVTMPNKEQFDKLYIWGVHHPGTDKDQIFLYAQSSGRITVSTKRSQQAVIPNIGSRPRIRDIPSRISIYWTIVKPGDILLINSTGNLIAPRGYFKIRSGKS
>A/South_Korea/A2515-H3-HA/2018||EPI1305601|2018-09-01
TLEFKNESFNWTGVTQNGKSSACIRGSSSSFFSRLNWLTHSNYTYPALNVTMPNKEQFDKLYIWGVHHPGTDKDQIFLYAQSSGRITVSTKRSQQAVIPNIGSRPRIRDIPSRISIYWTIVKPGDILLINSTGNLIAPRGYFKIRSGKS
>A/Paris/2553/2018|PI|EPI1332244|2018-11-29
TLEFSNESFNWTGVKQNGTSSACIRKSSSSFFSRLNWLTHLNYTYPALNVTMPNNEQFDKLYIWGVHHPGTDKDQIFLYAQSSGRIIVSTKRSQQTVIPNIGSRPRIRDIPSRISIYWTIVKPGDILLINSTGNLIAPRGYFKIQSGKS
>A/Rouen/2531/2018|PI|EPI1332180|2018-11-26
TLEFKNESFNWAGVTQNGKSSACIRGSSSSFFSRLNWLTHLNYTYPALNVTMPNKEQFDKLYIWGVHHPGTDKDQIFLYAQSSGRITVSTKRSQQAVTPNIGSRPRIRDIPSRISIYWTIVKPGDILLINSTGNLIAPRGYFKLRSGKS
>A/Pays_de_Loire/2512/2018|PI|EPI1328597|2018-11-28
TLEFKNESFKWTGVTQNGKSSACTRGSKSSFFSKLNWLTHLNYTYPALNVTMPNNEQFDKLYIWGVHHPGTDKDQIFLYAQSSGRITVSTKRSQQAVIPNIGSRPRIRDIPSRISIYWTIVKPGDILLINSTGNLIAPRGYFKIQSGKS
>A/Lorraine/2365/2018|PI|EPI1321551|2018-10-22
TLEFKNESFNWAGVTQNGKSSACIRGSSSSFFSRLNWLTHLNYTYPALNVTMPNKEQFDKLYIWGVHHPGTDKDQIFLYAQSSGRITVSTKKSQQAVTPNIGSRPRIRDIPSRISIYWTIVKPGDILLINSTGNLIAPRGYFKIRSGKS
>A/Tyumen/1V/2018|original|EPI1332318|2018-11-21
TLEFKNESFNWAGATQNGKSSACIRGSSSSFFSRLNWLTHLNYTYPALNVTMPNKEQFDKLYIWGVHHPGTDKDQIFLYAQSSGRITVSTKRSQQAVIPNIGSRPRIRDIPSRISIYWTIVKPGDILLINSTGNLIAPRGYFKIRSGKS
>A/South_Australia/164/2018|SIAT1|EPI1346074|2018-11-05
TLEFKNESFNWTGVTQNGNSSACIRRSSSSFFSRLNWLTHLNYTYPALNVTMPNKEQFDKLYIWGVHHPGTDRDQIFLYAQSSGRITVSTKRSQQAVTPNIGSRPRIRDIPSRISIYWTIVKPGDILLINSTGNLIAPRGYFKIRSGKS
>A/Norway/3411/2018|SIAT1/SIAT1|EPI1354476|2018-11-01
TLEFKNESFNWTGVTQNGNSSACIRRSSSSFFSRLNWLTHLNYTYPALNVTMPNKEQFDKLYIWGVHHPGTNKDQIFLYAQSSGRITVSTKRSQQAVTPNIGSRPRIRDIPSRISIYWTIVKPGDILLINSTGNLIAPRGYFKIRSGKS
>A/Abu_Dhabi/110/2018|S2|EPI1350318|2018-09-25
TLEFKNESFNWTGVKQNGTSSACIRGSSSSFFSRLNWLTHLNYTYPALNVTMPNKEQFDKLYIWGVHHPGTDKDQIFLYAQSSGRITVSTKRGQQAVIPNIGSRPRIRDIPSRISIYWTIVKPGDILLINSTGNLIAPRGYFKIRSGKS
>A/Abu_Dhabi/113/2018|Original|EPI1350038|2018-09-27
TLEFKNESFNWAGVTQNGKSSACIRGSSSSFFSRLNWLTHLNYTYPALNVTMPNKEQFDKLYIWGVHHPGTDKDQIFLYAQSSGRITVSTKRSQQAVIPNIGSRPRIRDIPSRISIYWTIVKPGDVLLINSTGNLIAPRGYFKIRSGKS
>A/Abu_Dhabi/132/2018|S1|EPI1349989|2018-10-14
TLEFKNESFNWTGVKQNGTSSACIRGSSSSFFSRLNWLTHLNYTYPALNVTMPNKEQFDKLYIWGVHHPGTDRDQIFLYAQSSGRITVSTKRSQQAVIPNIGSRPRIRDIPSRISIYWTIVKPGDILLINSTGNLIAPRGYFKIRSGKS
>A/Abu_Dhabi/101/2018|Original|EPI1332638|2018-09-24
TLEFKNESFNWTGVKQNGTSSACIKGSSSSFFSRLNWLTHLNYTYPALNVTMPNKEQFDKLYIWGVHHPGTDKDQIFLYAQSSGRITVSTKRSQQAVIPNIGSRPRIRDIPSRISIYWTIVKPGDILLINSTGNLIAPRGYFKIRSGKS
>A/Iceland/98/2018|MDCK1/SIAT1|EPI1354449|2018-10-11
TLEFKNESFNWAGVTQNGKSSACIRGSSSSFFSRLNWLTHLNYIYPALNVTMPNKEQFDKLYIWGVHHPGTDKDQIFLYAQSSGRITVSTKRSQQAVIPNIGSRLRIRDIPSRISIYWTIVKPGDILLINSTGNLIAPRGYFKIRSGKS
>A/Iceland/100/2018|MDCK1/SIAT1|EPI1354441|2018-11-01
TLEFKNESFNWAGVTQNGKSSACIRGSSSSFFSRLNWLTHLKYTYPALNVTMPNKEQFDKLYIWGVHHPGTDKDQIFLYAQSSGRITVSTKRSQQAVIPNIGSRPRIRDIPSRISIYWTIVKPGDILLINSTGNLIAPRGYFKIRSGKS
[truncated: 439,828 more chars]
