# Supplementary material for: Epistasis mediates the evolution of the receptor binding mode in recent human H3N2 hemagglutinin
Source: Nat Commun. 2024 Jun 18;15:5175. doi: 10.1038/s41467-024-49487-4 (PMC11189414; doi:10.1038/s41467-024-49487-4)
Supplement: Supplementary file 6 — Source Data [file 41467_2024_49487_MOESM6_ESM.zip › Source Data/Figure2a_tree/UniH3RBS_17to202306_clean.aln.bionj]

((A_England_80380665_2018_original_EPI1188729_2018-01-09:0.00316820,A_Newcastle_87_2017_SIAT1_EPI1045384_2017-06-07:0.00318080):0.00000225,A_Singapore_GP0199_2018_clinical_specimen_EPI1278526_2018-01-25:0.00318090,(((((((((((((((((((((((((((((((((((((((((((((((((((((((((((((((((((((((((((((((((((((((((((((((((((((((((((A_France_ARA-HCL022037113601_2022__EPI2264963_2022-02-25:0.00329333,A_Bangladesh_3014_2020_Original_EPI1838392_2020-09-22:-0.00013163):0.00342819,(((((A_Lisboa_452_2022_Original_EPI2119721_2022-05-09:0.00317073,(((A_Lisboa_248_2022_Original_EPI2058954_2022-03-25:0.00311624,(A_Lisboa_74_2022__EPI2021232_2022-02-14:0.00307278,A_Andalucia_9561_2021_MDCK_EPI1937577_2021-10-08:0.00330722):0.00005813):0.00014797,A_Austria_1480208_2021_clinical_specimen_EPI1958572_2021-12-24:0.00303237):0.00013560,A_Israel_R-6982_2021_Px_SIAT1_EPI1981069_2021-09-12:-0.00022490):0.00022677):0.00348606,A_Saint-Petersburg_RII-1233S_2021_Original_EPI1926203_2021-10-15:-0.00032431):0.00310046,A_Michigan_173_2020__EPI1956199_2020-11-19:0.00677525):0.00036204,(A_New_York_06_2022_Original_EPI2008035_2022-03-07:0.00512487,((((A_Denmark_71_2022__EPI1990869_2022-02-03:0.00321704,A_Indiana_02_2021_S1_EPI1942700_2021-11-01:0.00316256):0.00023145,A_Afghanistan_5317_2021_Original_EPI2157830_2021-12-06:0.00304046):0.00016646,A_Parma_01_2021_SIAT4_SIAT1_EPI1981081_2021-11-17:-0.00026337):0.00359002,A_Texas_02_2021_Original_EPI1888177_2021-08-05:-0.00016675):0.00138148):0.00225646):0.00011441,A_Michigan_173_2020_S1_EPI1847808_2020-11-19:-0.00017307):0.00333140):0.00012305,A_Norway_04280_2022_Clinical_Specimen_EPI2012990_2022-01-14:0.00306263):0.00009680,A_India_Pun-NIV269316_2020_Nov_Original_EPI1850510_2020-11-27:0.00304876):0.00003672,((A_England_220820657_2022_original_EPI2073728_2022-02-21:0.00466746,(A_AbuDhabi_01_2021__EPI1843602_2021-01-01:0.00344481,A_Bangladesh_4013_2020_Original_EPI1842636_2020-09-15:-0.00028131):0.00194694):0.00115259,A_Norway_12344_2022_Clinical_Specimen_EPI2012935_2022-03-01:0.00276731):0.00032259):0.00004087,A_Salalah_520266545_2020_cs_EPI1845848_2020-10-05:0.00309530):0.00001561,A_Norway_35732_2021_Clinical_Specimen_EPI2013012_2021-12-15:0.00310134):0.00004182,A_Bangladesh_1157_2020_Original_EPI1842449_2020-09-15:0.00307475):0.00003206,A_India_PUN-NIV239602_2020_X3_S1_EPI1846738_2020-08-10:0.00305178):0.00006246,A_Bangladesh_1006_2020_SIAT3_SIAT1_EPI1857095_2020-08-26:0.00303193):0.00002537,A_Norway_15420_2022_Clinical_Specimen_EPI2013060_2022-03-17:0.00300669):0.00002438,A_Michigan_10_2021_S1_EPI1928451_2021-10-25:0.00301278):0.00012162,A_Bangladesh_911009_2020_SIAT3_SIAT1_EPI1882610_2020-09-03:-0.00022999):0.00025640,A_Oman_5202_2021_Original_EPI1925271_2021-09-09:0.00310829):0.00047322,A_Bangladesh_1200903008_2020_Original_EPI1842724_2020-09-12:0.00264430):0.00064128,((((((((((((((A_Milano_04_2022_Original_EPI2160721_2022-02-09:0.00308909,(A_Norway_34558_2021_Clinical_Specimen_EPI2012893_2021-12-28:0.00303236,((A_Iran_15_Azar21_2021_SIAT5_SIAT1_EPI1975967_2021-12-06:0.00283250,A_Pakistan_ICT14_2021_Original_EPI1967925_2021-10-29:0.00374800):0.00031597,(A_Novosibirsk_RII-MH38238S_2021_Original_EPI1937740_2021-11-03:0.00200289,A_Qatar_16-VI-21-3798042_2021_SIAT1_EPI1925477_2021-08-03:0.00203801):0.00090121):0.00014549):0.00004312):0.00003564,A_Khmao_191-a15V_2021__1_EPI1981643_2021-12-14:0.00307652):0.00002348,A_Catalonia_NSVH198237908_2022_Original_EPI2010496_2022-03-15:0.00309164):0.00002533,A_Alagoas_64301_2021_Original_EPI1953810_2021-12-12:0.00307828):0.00001986,A_Moscow_CRIE_182_2022_MDCK_isolate_EPI1995274_2022-01-11:0.00309820):0.00005130,((((A_Moscow_101_2021_SIAT1_EPI2114424_2022-01-10:0.00231186,A_Moscow_55_2021_SIAT3_EPI2114368_2021-12-01:0.00193724):0.00101548,(A_Mecklenburg-Vorpommern_34_2022_Original_EPI2010881_2022-02-18:0.00307650,A_Moscow_52_2021_S3_EPI1988712_2021-12-01:0.00331760):0.00006585):0.00019888,A_India_PUN-NIV301132_2021_X3_S1_EPI1916886_2021-04-11:-0.00021912):0.00067557,A_SouthAfrica_PET24344_2022__EPI2098136_2022-05-24:0.00275125):0.00277226):0.00001543,A_Orenburg_5_2022_MDCK2_SIAT1_SIAT1_EPI2115816_2022-01-14:0.00309990):0.00003580,(A_Mahajanga_13264_2021_cs_EPI1970524_2021-12-10:0.00349748,A_Toamasina_13669_2021_cs_EPI1965309_2021-12-15:-0.00031838):0.00336643):0.00010351,A_Ashgabad_40S_2023_Original_EPI2414222_2023-01-05:-0.00020479):0.00077066,A_Saint-Petersburg_RII-5501S_2021_Original_EPI1961380_2021-12-10:0.00260833):0.00010770,((A_SouthAfrica_PET24848_2022__EPI2098079_2022-06-16:0.00325628,A_South_Africa_R08953_2022_Original_EPI2178950_2022-07-20:0.00313442):0.00012864,A_SouthAfrica_PET25025_2022__EPI2212277_2022-07-04:-0.00013752):0.00287612):0.00264192,A_India_Pun-NIV328363_2021_Jul_Original_EPI1885063_2021-07-07:0.00022626):0.00290657,A_India_Pun-NIV299083_2021_Apr_MDCK_P3_EPI1885023_2021-04-01:0.00281350):0.00028537,A_Moscow_CRIE_132_2021__EPI1956777_2021-12-03:0.00614583):0.00162590):0.00087720,((((((((((((((((((((A_Santiago_81254_2022__EPI2171415_2022-06-29:0.00033154,A_Andalucia_PMC-00023_2023_Original_EPI2472096_2023-02-15:0.00599326):0.00273440,(((((((((((((((((((((((((((((((((((((((A_Berlin_133_2022_Original_EPI2170638_2022-05-24:0.00308658,((((A_CastillaLaMancha_4110_2022_Clinical_Specimen_EPI2239988_2022-10-16:0.00334583,A_Pays_de_Loire_00451_2023_Original_EPI2414807_2023-01-03:-0.00022983):0.00027336,A_France_ARA-HCL023021848701_2023__EPI2565514_2023-02-04:0.00307297):0.00139673,A_Greece_ILI_249_2023_cs_EPI2465730_2023-01-04:0.00170297):0.00152494,(A_CastillaLaMancha_4217_2022_cs_EPI2235416_2022-10-24:0.00308831,(A_France_ARA-HCL022216799701_2023__EPI2491799_2023-01-17:0.00305778,((A_Extremadura_608_2023_Clinical_Specimen_EPI2477983_2023-02-01:0.00332824,A_CastillaLaMancha_584_2023_Clinical_Specimen_EPI2477747_2023-01-31:-0.00018804):0.00365405,A_Daejeon_543_2023__EPI2404560_2023-01-03:0.00296069):0.00013275):0.00005301):0.00004514):0.00003842):0.00001693,A_Netherlands_01087_2022_Original_EPI2047521_2022-05-11:0.00309163):0.00001576,(A_Austria_1573785_2022_clinical_specimen_EPI2258550_2022-12-09:0.00308012,(A_Baleares_570_2023_Clinical_Specimen_EPI2477553_2023-02-01:0.00344933,A_Catalonia_NSVH198263820_2023_Original_EPI2295595_2023-01-05:-0.00028923):0.00034401):0.00304971):0.00000947,A_France_OCC-HCL023023130501_2023__EPI2565914_2023-02-01:0.00310816):0.00001547,A_Melilla_4060_2022_Clinical_Specimen_EPI2240220_2022-10-21:0.00309960):0.00000738,A_Catalonia_NSVH198261350_2022_Original_EPI2241195_2022-12-05:0.00311311):0.00000628,A_Galicia_22026923_2022__EPI2287446_2022-11-27:0.00314476):0.00000598,((((A_Galicia_35106502_2022__EPI2287021_2022-12-02:0.00314356,A_Galicia_22012561_2022__EPI2287471_2022-11-09:0.00318914):0.00012870,A_Galicia_22012748_2022__EPI2287669_2022-11-10:0.00301439):0.00005955,A_Human_New_York_PV63324_2022_Original_EPI2237084_2022-10-24:0.00304090):0.00016380,A_Gyeongnam_876_2023_original_EPI2538805_2023-04-17:-0.00021560):0.00334344):0.00001415,A_Catalonia_NSVH199824471_2023_Original_EPI2397843_2023-01-23:0.00310096):0.00000556,A_Norway_03093_2023_Clinical_Specimen_EPI2474464_2023-02-24:0.00310747):0.00001238,A_France_ARA-HCL023000916301_2023__EPI2356693_2023-01-02:0.00310365):0.00000648,(A_Catalonia_NSVH198261500_2022_Original_EPI2247803_2022-12-09:0.00140321,A_Lisboa_622_2022_Original_EPI2247061_2022-10-31:0.00174129):0.00155255):0.00000991,(A_Lisboa_557_2022_Original_EPI2247097_2022-10-20:0.00148604,A_Pennsylvania_19_2023_Original_EPI2443809_2023-01-19:0.00163656):0.00154962):0.00001534,((A_Netherlands_10910_2022_Original_EPI2018044_2022-04-01:0.00161174,A_Netherlands_10167_2022_Original_EPI1996157_2022-03-07:0.00154046):0.00087009,A_Netherlands_00621_2022_Original_EPI2020895_2022-04-05:0.00231912):0.00069900):0.00000773,A_France_ARA-HCL023025095501_2023__EPI2566402_2023-02-10:0.00310474):0.00001131,(A_Baltimore_JH-0355_2022__EPI2217053_2022-10-06:0.00317026,A_CastillaLaMancha_3893_2022_Clinical_Specimen_EPI2209415_2022-10-09:-0.00002496):0.00311622):0.00000367,(A_Denmark_3162_2022__EPI2283233_2022-11-18:0.00166287,A_Norway_02414_2023_Clinical_Specimen_EPI2451383_2023-02-10:0.00147693):0.00153322):0.00000467,(((A_England_224700757_2022_original_EPI2243109_2022-11-12:0.00045024,A_France_ARA-HCL023016003001_2023__EPI2493024_2023-01-23:0.00584946):0.00127339,A_France_ARA-HCL023001573101_2023__EPI2356813_2023-01-03:0.00147950):0.00067327,A_Germany_13343_2022_Original_EPI2133036_2022-07-04:0.00219283):0.00088968):0.00000567,((A_Catalonia_NSVH101898460_2022__EPI2168149_2022-08-24:0.00182373,A_California_31_2023_S1_EPI2498649_2023-01-05:0.00141267):0.00108190,A_Israel_R498_2023_cs_EPI2370775_2023-01-07:0.00221274):0.00064030):0.00000566,A_Germany_14055_2023_Original_EPI2416661_2023-01-11:0.00309960):0.00000567,(A_Melilla_4019_2022_Clinical_Specimen_EPI2240212_2022-10-11:0.00308706,A_Bulgaria_857_2023_cs_EPI2370801_2023-01-17:0.00293784):0.00008668):0.00001848,A_Netherlands_10994_2022_Original_EPI2023299_2022-04-10:0.00308769):0.00001022,((A_Nordrhein-Westfalen_7_2022_Original_EPI2077566_2022-04-28:0.00308479,A_France_ARA-HCL023003693201_2023__EPI2491963_2023-01-06:0.00005911):0.00224854,A_Mexico_0796_2022_Original_EPI2284522_2022-11-11:0.00202160):0.00092811):0.00000699,A_France_ARA-HCL022157464901_2022__EPI2265183_2022-09-20:0.00307467):0.00000453,(A_Netherlands_11433_2022_Original_EPI2034097_2022-04-28:-0.00034398,(A_Denmark_1044_2023_Original_EPI2574465_2023-03-26:0.00311874,A_France_ARA-HCL022216933201_2023__EPI2491807_2023-01-17:0.00323006):0.00031358):0.00342587):0.00000552,((A_Catalonia_NSVH198263297_2022_Original_EPI2285941_2022-12-29:0.00161962,(A_Slovakia_23-2038_2023__EPI2514547_2023-02-21:0.00308494,(A_Germany_14053_2023_Original_EPI2416646_2023-01-10:0.00349792,A_Catalonia_NSVH102009529_2023_Original_EPI2397899_2023-01-30:-0.00035762):0.00039468):0.00148767):0.00083051,(A_Netherlands_11812_2022_Original_EPI2218254_2022-11-02:0.00333684,A_Catalonia_NSVH102014663_2023_Original_EPI2426451_2023-02-06:-0.00021524):0.00244855):0.00076009):0.00000651,A_Lisboa_595_2022_Original_EPI2247043_2022-10-24:0.00308544):0.00000600,(A_Brandenburg_5_2022_Original_EPI2170773_2022-06-09:0.00166259,A_Singapore_KK0129_2023_clinical_specimen_EPI2614838_2023-01-17:0.00149111):0.00153068):0.00000618,A_Netherlands_00268_2022_Original_EPI2005543_2022-03-12:0.00307987):0.00000271,A_Netherlands_00625_2022_Original_EPI2020900_2022-03-28:0.00308814):0.00002097,A_Norway_01999_2023_Clinical_Specimen_EPI2415483_2023-01-30:0.00308421):0.00000587,(((A_Denmark_2864_2022__EPI2089292_2022-05-19:0.00150674,A_Ceuta_286_2023_Clinical_Specimen_EPI2441054_2023-01-08:0.00180196):0.00020453,A_Navarra_246_2023_MDCK_EPI2400566_2023-01-10:0.00136109):0.00039710,A_Netherlands_11816_2022_Original_EPI2218286_2022-11-03:0.00144858):0.00129368):0.00002264,A_Navarra_4440_2022_MDCK_EPI2273907_2022-11-17:0.00304439):0.00000632,A_Netherlands_02041_2022_Original_EPI2282612_2022-12-22:0.00306942):0.00000613,A_Sachsen-Anhalt_3_2023_Original_EPI2424898_2023-01-01:0.00305275):0.00001355,A_Netherlands_11068_2022_Original_EPI2028241_2022-03-29:0.00303976):0.00000755,A_France_ARA-HCL023020272201_2023__EPI2564899_2023-01-27:0.00304070):0.00002592,(A_Spain_MD-HULP-061658967_2022__EPI2240794_2022-11-17:0.00046077,A_Lisboa_551_2022_Original_EPI2247089_2022-10-21:0.00267533):0.00272065):0.00000688,A_Colorado_13_2023_S1_EPI2445865_2023-01-10:0.00305253):0.00001294):0.00003442,(A_Extremadura_709_2023_MDCK_EPI2478023_2023-02-07:0.00178272,A_Catalonia_NSVH102023775_2023_Original_EPI2426483_2023-02-18:0.00137508):0.00150168):0.00001493,A_Denmark_2650_2022__EPI2061864_2022-04-27:0.00300610):0.00008645,A_Ile_de_France_02647_2023_Original_EPI2438248_2023-01-25:-0.00020038):0.00018530,A_Tasmania_16_2023_SIAT1_EPI2600618_2023-03-06:0.00315108):0.00009030,A_Netherlands_11312_2022_Original_EPI2029635_2022-04-19:0.00305368):0.00011646,A_France_ARA-HCL023007352101_2023__EPI2492080_2023-01-12:0.00293874):0.00020112,(A_YOKOHAMA_90_2023_AX-4_1__hCK1_EPI2611152_2023-04-08:0.00264146,A_Ceuta_806_2023_Clinical_Specimen_EPI2520215_2023-02-16:0.00186894):0.00058760):0.00012156,A_Berlin_77_2022_Original_EPI2083920_2022-05-04:0.00278987):0.00010069,(A_Galicia_22023181_2022__EPI2287396_2022-11-22:0.00247763,A_CastillaLaMancha_4128_2022_cs_EPI2235425_2022-10-21:0.00085627):0.00151154):0.00013824,A_Valencia_VAHNSI-GIHSN-07_3689_2023_Direct_sequencing_EPI2323232_2023-01-02:0.00281845):0.00051530,A_PaisVasco_385_2023_Clinical_Specimen_EPI2441318_2023-01-17:0.00238646):0.00041390,A_France_ARA-HCL023030675501_2023__EPI2567517_2023-02-20:0.00240518):0.00027766,A_Austria_1501955_2022_clinical_specimen_EPI2010549_2022-03-18:0.00259998):0.00041117,(A_Madrid_4152_2022_Clinical_Specimen_EPI2240172_2022-10-31:-0.00031122,A_CastillaLaMancha_413_2023_Clinical_Specimen_EPI2477624_2023-01-21:0.00344532):0.00282134):0.00107596,(A_France_ARA-HCL023021214201_2023__EPI2565322_2023-02-03:0.00347937,A_France_ARA-HCL023009058501_2023__EPI2357491_2023-01-15:-0.00031887):0.00218781):0.00149811,A_Netherlands_11414_2022_Original_EPI2033963_2022-04-29:0.00163163):0.00104469,(A_Catalonia_NSVH198253093_2022__EPI2178296_2022-09-01:0.00331351,A_France_ARA-HCL023022020701_2023__EPI2565578_2023-02-05:-0.00017911):0.00250509):0.00101538,((((((((((((((((((((((((((((((((((((((((A_Abu_Dhabi_1812537_2022_Original_EPI2136218_2022-06-30:0.00307197,(A_England_224780248_2022_original_EPI2288468_2022-11-22:0.00310584,(((((((((((A_Netherlands_01867_2022_Original_EPI2274106_2022-12-21:0.00305533,A_Lebanon_25_2023_OR_IR_EPI2599477_2023-01-03:0.00328597):0.00007620,(A_England_224380541_2022_original_EPI2220728_2022-10-26:0.00163096,A_Bulgaria_746_2023_Original_EPI2444225_2023-01-04:0.00151254):0.00151806):0.00003941,(((A_South_Africa_R03608_2023_Original_EPI2610139_2023-04-06:0.00028975,A_South_Africa_R04562_2023_Original_EPI2610376_2023-05-04:0.00283685):0.00450283,A_Manitoba_RV00102_2023_P2_EPI2343328_2023-01-18:0.00478952):0.00082792,A_Macedonia_133_2023_cs_EPI2465900_2023-01-09:0.00233956):0.00074053):0.00002209,((A_England_224260235_2022_original_EPI2242592_2022-10-15:0.00171218,A_England_230280260_2023_original_EPI2408111_2023-01-11:0.00143022):0.00048511,((A_Bahrain_1135_2022_Original_EPI2157692_2022-07-06:0.00295592,(A_Maryland_30_2023_OR_IR_EPI2607201_2023-03-26:0.00991464,A_Singapore_GP1629_2023_clinical_specimen_EPI2614942_2023-02-16:0.00283636):0.00035530):0.00028062,A_France_ARA-HCL023007513601_2023__EPI2357380_2023-01-12:-0.00031578):0.00244198):0.00104049):0.00002781,(A_Catalonia_NSVH198259914_2022_Original_EPI2222373_2022-11-17:0.00128423,A_Maldives_878_2022_Original_EPI2194926_2022-09-09:0.00192467):0.00156840):0.00001314,A_England_224360445_2022_original_EPI2220720_2022-10-19:0.00309335):0.00002534,A_England_223640723_2022_original_EPI2199325_2022-09-06:0.00308447):0.00000727,A_SouthAfrica_PET25685_2022__EPI2212313_2022-09-20:0.00308988):0.00000822,A_Bahrain_2146_2022_Original_EPI2158251_2022-07-20:0.00309001):0.00000830,A_Finland_339_2023_original_EPI2337666_2023-01-06:0.00312791):0.00000516,A_Abu_Dhabi_1962491_2022_Original_EPI2136223_2022-07-15:0.00309631):0.00000529):0.00002309):0.00001620,A_Massachusetts_25_2023_S1_EPI2535030_2023-03-02:0.00306268):0.00001733,A_Bahrain_4438_2022_Original_EPI2226601_2022-10-06:0.00305343):0.00001615,A_Bahrain_2095_2022_Original_EPI2226796_2022-10-20:0.00304867):0.00002918,A_Michigan_HFHSL361022675_2023_ORI_EPI2605208_2023-01-02:0.00303145):0.00002724,A_South_Africa_R03415_2023_Original_EPI2610097_2023-04-05:0.00300828):0.00001200,A_Austria_1561460_2022_clinical_specimen_EPI2213553_2022-10-24:0.00301393):0.00001455,A_Metn_S0077_2023_cs_EPI2370994_2023-01-12:0.00300841):0.00000777,A_Norway_32505_2022_Clinical_SpeciMen_EPI2213641_2022-10-12:0.00305391):0.00001375,A_Guatemala_187_2023_OR_IR_EPI2571576_2023-03-01:0.00302285):0.00000999,A_France_ARA-HCL022198146701_2022__EPI2266058_2022-11-26:0.00301926):0.00002279,A_Chiang_Rai_NIC-D1175_2022_clinical_specimen_EPI2200456_2022-10-07:0.00300903):0.00006587,A_Human_New_York_PV63307_2022_Original_EPI2236996_2022-10-22:0.00297560):0.00001830,A_England_224180759_2022_original_EPI2215487_2022-10-09:0.00299204):0.00007480,A_South_Australia_5_2023_SIAT2_EPI2397603_2023-01-04:-0.00020527):0.00056162,(A_Neath_6936_2022__EPI2244666_2022-11-26:0.00101264,A_England_223840511_2022_original_EPI2213906_2022-09-14:0.00214776):0.00142007):0.00123343,A_Netherlands_10124_2022_Original_EPI1994894_2022-03-03:0.00165989):0.00080212,A_Michigan_UOM10045599236_2020_ORI_EPI2095103_2020-05-19:0.00224394):0.00075913,(((((((((((((((((A_Michigan_UOM10045506691_2022_ORI_EPI2095542_2022-05-13:0.00169637,A_Espirito_Santo_22394_2022_Original_EPI2245363_2022-10-31:0.00145733):0.00153853,((((((((A_Michigan_UOM10045185970_2022_ORI_EPI2081232_2022-04-24:0.00215855,A_Illinois_37_2022_Original_EPI2284735_2022-11-28:0.00233824):0.00088468,((((((((A_Netherlands_10063_2022_Original_EPI1986780_2022-02-08:0.00151675,A_Iowa_01_2023_S1_EPI2366899_2023-01-02:0.00163425):0.00008641,A_Florida_08_2023_Original_EPI2444441_2023-01-09:0.00152024):0.00154379,(A_CHIBA-C_6_2023_MDCK_2__hCK1_EPI2611200_2023-04-03:0.00317762,A_Bolzano_14_2023__EPI2508477_2023-01-06:0.00315078):0.00001070):0.00001043,A_Netherlands_00060_2022_Original_EPI1987284_2022-02-07:0.00315504):0.00000466,A_Texas_76_2022_Original_EPI2225689_2022-10-13:0.00315125):0.00000266,A_Colorado_35_2022_Original_EPI2225801_2022-10-15:0.00315273):0.00002107,A_Michigan_UOM10049266353_2023_ORI_EPI2593671_2023-01-10:0.00313540):0.00000945,A_Iowa_19_2023_Original_EPI2441917_2023-01-30:0.00312207):0.00000409):0.00001756,(A_Maine_27_2022_Original_EPI2279174_2022-11-21:0.00233341,(((A_Ohio_02_2023_Original_EPI2444580_2023-01-07:0.00320558,A_Catalonia_NSVH101999721_2023_Original_EPI2324576_2023-01-16:0.00307002):0.00010994,A_Iowa_13_2023_Original_EPI2442055_2023-01-18:-0.00011750):0.00010303,A_Rhode_Island_02_2023_Original_EPI2444897_2023-01-07:0.00315947):0.00217786):0.00087540):0.00000650,A_Arizona_68_2022_Original_EPI2283971_2022-11-30:0.00312440):0.00000542,A_Netherlands_11410_2022_Original_EPI2033932_2022-04-27:0.00313220):0.00000967,A_Connecticut_58_2022_Original_EPI2279214_2022-11-26:0.00310737):0.00000625,(A_Parana_22942_2022_Original_EPI2245419_2022-10-13:0.00162440,A_Rio_de_Janeiro_20935_2022_Original_EPI2195497_2022-09-12:0.00151060):0.00155645):0.00000846,(A_Michigan_HFHSL361017481_2023_ORI_EPI2605176_2023-01-02:0.00337209,A_Utah_IVYG43P99A4_2023_ORI_EPI2418799_2023-01-03:-0.00025509):0.00336397):0.00000414):0.00001197,(A_Human_New_York_PV63351_2022_Original_EPI2237188_2022-10-30:0.00194040,A_Goias__IAL_C9870_2022_Original_EPI2207320_2022-09-15:0.00202440):0.00111950):0.00000592,A_Netherlands_11092_2022_Original_EPI2028305_2022-04-08:0.00310740):0.00000559,(A_Michigan_UOM10045791620_2022_ORI_EPI2095663_2022-06-01:0.00172818,A_Sao_Paulo_IAL_C10381_2023_Original_EPI2412559_2023-01-05:0.00144972):0.00152839):0.00000491,A_Georgia_45_2022_Original_EPI2252320_2022-11-06:0.00310464):0.00000818,A_Missouri_01_2023_S1_EPI2370231_2023-01-02:0.00310439):0.00001177,A_Baltimore_JH-0457_2022__EPI2216828_2022-10-09:0.00313056):0.00000726,(A_Washington_65_2022_Original_EPI2279363_2022-11-16:0.00307135,A_Espirito_Santo_22399_2022_Original_EPI2245371_2022-11-04:0.00005855):0.00303672):0.00000703,A_South_Dakota_08_2023_Original_EPI2444335_2023-01-25:0.00308348):0.00000386,A_Netherlands_11212_2022_Original_EPI2027896_2022-04-12:0.00308896):0.00001235,(A_Maryland_24_2023_S1_EPI2535128_2023-02-21:0.00212544,A_Michigan_05_2023_S1_EPI2442039_2023-01-04:0.00216676):0.00093560):0.00001359,A_Manitoba_RV00171_2023_P3_EPI2448470_2023-02-02:0.00306144):0.00000503,((((A_Lisboa_49_2022_Original_EPI2001196_2022-02-15:0.00197089,A_Lisboa_25_2021_Original_EPI1973506_2021-12-21:0.00118241):0.00280127,((((A_Netherlands_10070_2022_Original_EPI1987880_2022-02-11:0.00293791,A_Vologda_CRIE_110_2021__EPI1956626_2021-11-30:0.00349279):0.00014205,A_England_220540735_2022_original_EPI1995535_2022-01-26:0.00301892):0.00017311,(A_Austria_MUW1572344_2022_Original_EPI2257376_2022-12-05:0.00309105,A_Michigan_UOM10049357874_2023_ORI_EPI2604331_2023-01-16:0.00004995):0.00290502):0.00010714,A_Netherlands_00077_2021_Original_EPI1941492_2021-11-17:-0.00021591):0.00028255):0.00074187,A_YANAO_203-a7V_2021_original_EPI1981590_2021-12-28:0.00232876):0.00115237,(A_British_Columbia_PHL-198_2022_Original_EPI2262226_2022-11-07:0.00242219,A_Maryland_04_2023_Original_EPI2444742_2023-01-05:0.00069991):0.00054731):0.00163578):0.00001057,A_Michigan_UOM10049864339_2023_ORI_EPI2604696_2023-02-15:0.00306083):0.00001075,(A_Austria_1561023_2022_clinical_specimen_EPI2213543_2022-10-24:0.00364196,A_Pennsylvania_09_2023_S1_EPI2445633_2023-01-09:-0.00049206):0.00355059):0.00000499,A_Manitoba_RV00100_2023_P2_EPI2343326_2023-01-11:0.00305162):0.00001297):0.00001132,A_Michigan_HFHSL361077218_2023_ORI_EPI2602472_2023-01-04:0.00304712):0.00001066,A_Colorado_17_2023_Original_EPI2442174_2023-01-24:0.00305891):0.00000481,A_South_Carolina_09_2022_Original_EPI2226897_2022-10-24:0.00307255):0.00002284,A_Colorado_29_2023_Original_EPI2498776_2023-02-21:0.00303521):0.00001487,A_Rhode_Island_74_2022_Original_EPI2276622_2022-11-28:0.00302285):0.00000997,(A_Netherlands_11593_2022_Original_EPI2050082_2022-05-10:0.00321642,A_Idaho_12_2023_Original_EPI2443499_2023-01-17:0.00000368):0.00301993):0.00003043,A_Delaware_81_2022_Original_EPI2276598_2022-12-06:0.00301031):0.00000858,(A_Human_New_York_PV63296_2022_Original_EPI2236956_2022-10-19:0.00126435,A_Florida_10_2023_S1_EPI2463924_2023-01-09:0.00189295):0.00152449):0.00001128,A_Idaho_20_2023_S1_EPI2464014_2023-01-31:0.00302714):0.00000908,((A_Nebraska_34_2022_Original_EPI2284648_2022-11-28:0.00242195,A_Wisconsin_07_2023_Original_EPI2445407_2023-01-13:0.00070015):0.00140839,A_New_Mexico_42_2022_Original_EPI2252615_2022-11-15:0.00248679):0.00093939):0.00001841,((A_Goias__IAL_C9866_2022_Original_EPI2207288_2022-09-06:0.00135811,A_Michigan_HFHSL361120844_2023_ORI_EPI2602575_2023-01-06:0.00508719):0.00064874,A_Idaho_02_2023_Original_EPI2366178_2023-01-03:0.00167659):0.00114988):0.00004116,(A_Netherlands_10144_2022_Original_EPI1994711_2022-02-22:0.00135822,A_Oregon_48_2022_Original_EPI2252031_2022-11-03:0.00179178):0.00150021):0.00007726,A_AMIENS_02012_2023_Original_EPI2438144_2023-01-01:-0.00019293):0.00039457,(A_New_Hampshire_32_2022_Original_EPI2252448_2022-11-07:0.00463270,A_Massachusetts_05_2023_Original_EPI2441866_2023-01-05:0.00264130):0.00069355):0.00024720,A_Michigan_UOM10045399474_2022_ORI_EPI2081950_2022-05-07:0.00271696):0.00009254,A_South_Africa_R08591_2022_Original_EPI2178947_2022-07-14:0.00273877):0.00017019,A_Sao_Paulo_21599_2022_Original_EPI2217558_2022-09-12:0.00267141):0.00009089,A_Massachusetts_10_2023_Original_EPI2443674_2023-01-14:0.00275674):0.00008758,A_Colorado_33_2023_S1_EPI2535322_2023-02-28:0.00283891):0.00016391,(((((((((((((((((((((((A_Galicia_22026944_2022__EPI2287463_2022-11-27:0.00306444,(A_New_York_43_2022_Original_EPI2279033_2022-11-29:0.00307738,(((((((((A_Netherlands_01911_2022_Original_EPI2282564_2022-12-26:0.00311031,((A_New_York_RVTNL1532353594261_2023_ORI_EPI2509409_2023-02-08:0.00318667,A_New_York_RVTNL5919778543362_2023_ORI_EPI2509521_2023-02-09:-0.00004687):0.00312911,(A_Japan_14149_2023_Original_EPI2510100_2023-02-28:0.00337189,A_ROMANIA_544432_2023_MDCK-SIAT_EPI2434308_2023-01-04:0.00300031):0.00009303):0.00003606):0.00002287,(A_Khabarovsk_259_2022_C1_EPI2589961_2023-01-16:0.00157233,A_Michigan_09_2023_Original_EPI2442589_2023-01-06:0.00155607):0.00155132):0.00004729,(A_Latvia_01-091529_2023_P2_SIAT1_EPI2603024_2023-01-30:0.00215902,A_Norway_03689_2023_Clinical_Specimen_EPI2507766_2023-03-06:0.00233818):0.00083950):0.00002123,A_Albania_290484_2023_cs_EPI2434270_2023-01-04:0.00310677):0.00001995,A_SHIZUOKA_20_2023_MDCK_2__hCK1_EPI2610968_2023-03-06:0.00308935):0.00002721,(A_Norway_34649_2022_Clinical_Specimen_EPI2242221_2022-09-30:0.00136685,(A_Romania_211_2023__EPI2462330_2023-01-09:0.00176400,A_Delaware_06_2023_S1_EPI2445723_2023-01-12:0.00136630):0.00026464):0.00147568):0.00002483,A_California_144_2022_Original_EPI2248849_2022-10-18:0.00307600):0.00001677,A_Missouri_12_2023_Original_EPI2469840_2023-01-28:0.00307406):0.00000978,A_England_230440412_2023_original_EPI2465998_2023-01-24:0.00308038):0.00000872):0.00002068):0.00001262,A_Norway_04940_2023_Clinical_Specimen_EPI2529582_2023-03-29:0.00305797):0.00001347,A_Netherlands_00983_2023_Original_EPI2455864_2023-02-27:0.00306100):0.00000746,A_HIROSHIMA_42_2023_MDCK_2__hCK1_EPI2591568_2023-03-09:0.00305686):0.00000887,A_ComunidadValenciana_504_2023_Clinical_Specimen_EPI2441182_2023-01-31:0.00306650):0.00000641,A_KOCHI_5_2023_MDCK_19__hCK1_EPI2611168_2023-02-04:0.00306598):0.00001916,A_OKAYAMA_1_2023_MDCK_3__hCK2_EPI2589680_2023-01-23:0.00305400):0.00000566,(A_Denmark_316_2023_Original_EPI2458143_2023-01-25:0.00183225,A_Norway_03245_2023_Clinical_Specimen_EPI2474432_2023-02-22:0.00190185):0.00119399):0.00003116,A_Denmark_228_2023_Original_EPI2458506_2023-01-20:0.00305315):0.00004627,A_France_ARA-HCL023001422101_2023__EPI2356781_2023-01-03:0.00299397):0.00001726,A_Wisconsin_36_2023_S1_EPI2544098_2023-03-30:0.00299626):0.00003122,(A_Michigan_UOM10049181196_2023_ORI_EPI2593463_2023-01-05:0.00176733,A_France_PAC-HCL023010211301_2023__EPI2492180_2023-01-12:0.00138287):0.00148486):0.00006166,A_OSAKA_27_2023_AX-4_3__hCK1_EPI2543309_2023-02-13:0.00612467):0.00005359,A_Thessaloniki_59_2023_Cs_EPI2337672_2023-01-10:0.00291844):0.00002321,A_France_ARA-HCL023023624101_2023__EPI2566034_2023-02-07:0.00296089):0.00003090,A_Basse_Normandie_02105_2023_Original_EPI2438166_2023-01-19:-0.00019188):0.00018159,A_Ile_de_France_10441_2023_Original_EPI2557594_2023-04-05:0.00314639):0.00046843,A_Slovenia_47_2023_SIATx_SIAT1_EPI2461109_2023-01-04:0.00267107):0.00043376,((A_France_ARA-HCL023020108901_2023__EPI2564824_2023-02-02:0.00125273,A_France_ARA-HCL023015736701_2023__EPI2492945_2023-01-25:0.00189407):0.00238563,A_Bolzano_25_2023__EPI2508510_2023-01-04:0.00248972):0.00016113):0.00069588,(A_Austria_1573405_2022_clinical_specimen_EPI2258524_2022-12-06:0.00185093,A_Illinois_14103_2023_Original_EPI2457234_2023-01-03:0.00128447):0.00072318):0.00101159,A_France_ARA-HCL023000902701_2023__EPI2356677_2023-01-02:0.00140888):0.00204366,A_Maryland_02_2023_Original_EPI2444634_2023-01-01:0.00155507):0.00135710,((((A_British_Columbia_PHL-267_2022_Original_EPI2261291_2022-10-03:0.00159430,A_Catalonia_NSVH102033788_2023_Original_EPI2458011_2023-03-03:0.00152580):0.00084008,A_British_Columbia_PHL-292_2022_Original_EPI2261405_2022-10-09:0.00221331):0.00074891,(A_British_Columbia_PHL-306_2022_Original_EPI2261772_2022-11-03:0.00231085,A_Sweden_15_2023_Original_EPI2541043_2023-03-23:0.00084065):0.00200641):0.00024616,A_Idaho_13_2023_Original_EPI2443546_2023-01-18:-0.00025962):0.00186536):0.00107268):0.00079911,((A_Michigan_UOM10045463584_2022_ORI_EPI2094305_2022-05-11:-0.00055334,A_Michigan_UOM10049424813_2023_ORI_EPI2604459_2023-01-19:0.00685084):0.00241306,A_Catalonia_NSVH198249400_2022_Original_EPI2112229_2022-07-14:0.00127549):0.00060227):0.00194648):0.00224060):0.00062725,(((((((((((((((((((((A_Peru_3943_2022_Original_EPI2192368_2022-01-14:0.00302425,((((((((((((((((((((((((((((((((((A_Ghana_1852_2022_Original_EPI2177345_2022-05-20:0.00215691,A_Costa_Rica_5381_2022_Original_EPI2278812_2022-11-21:0.00237019):0.00085312,((A_Togo_869_2022_cs_EPI2115636_2022-03-29:0.00151557,A_Lisboa_229_2022_Original_EPI2058834_2022-03-22:0.00163693):0.00152432,(((A_Togo_1119_2022_cs_EPI2098562_2022-05-04:0.00495523,A_Togo_1122_2022_cs_EPI2098564_2022-05-04:0.00179607):0.00146434,A_Lisboa_163_2022_Original_EPI2058417_2022-03-27:0.00311578):0.00009044,A_Dakar_1851_2022__EPI2236458_2022-09-23:0.00307118):0.00004651):0.00003323):0.00003499,(A_Dakar_24_2022_SIAT1_EPI2115814_2022-06-13:0.00123771,A_SouthAfrica_PET24942_2022__EPI2212779_2022-07-16:0.00196819):0.00157816):0.00001315,A_Human_New_York_PV86698_2023_Original_EPI2618723_2023-03-26:0.00311347):0.00003529,A_Lisboa_60_2022_Original_EPI2002845_2022-03-04:0.00307892):0.00001136,A_Lisboa_59_2022_Original_EPI2002837_2022-03-04:0.00307564):0.00001201,A_Lisboa_343_2022_Original_EPI2116145_2022-04-01:0.00308701):0.00001423,A_Nigeria_6595_2021_Original_EPI2015725_2021-12-02:0.00307798):0.00001160,(A_Togo_1196_2022_cs_EPI2098514_2022-05-10:0.00129688,A_Arizona_40_2022_Original_EPI2157541_2022-07-29:0.00512182):0.00167289):0.00005518,A_Nepal_PPHL09_2022_Original_EPI2162403_2022-07-31:0.00303365):0.00001890,A_Lisboa_426_2022_Original_EPI2119473_2022-04-30:0.00303177):0.00002406,(A_Genoa_0901_2022__EPI2197388_2022-09-29:-0.00039938,(A_Catalonia_NSVH531048558_2022_Original_EPI2214411_2022-11-03:0.00340268,A_Ghana_3417_2021_cs_EPI2023748_2021-12-14:0.00305192):0.00035588):0.00342397):0.00002800,((A_Togo_1070_2022_cs_EPI2100801_2022-04-28:0.00141429,A_Ghana_3463_2021_cs_EPI2023756_2021-12-09:0.00175751):0.00085582,A_Denmark_2995_2022__EPI2213004_2022-07-21:0.00229755):0.00067912):0.00004993,(A_Lisboa_555_2022_Original_EPI2247093_2022-10-26:-0.00022822,A_Missouri_19_2022_S1_EPI2226376_2022-10-16:0.00649842):0.00325045):0.00011082,A_Ile_de_France_00008_2023_Original_EPI2339852_2023-01-03:-0.00022688):0.00050533,A_Lisboa_444_2022_Original_EPI2119617_2022-04-12:0.00287025):0.00015476,(A_Togo_744_2022_cs_EPI2115626_2022-03-18:0.00334564,A_Ayutthaya_P173_2023_Original_EPI2312159_2023-01-13:-0.00018924):0.00298210):0.00005812,((((((((((((((A_Abu_Dhabi_1732799_2022_Original_EPI2093238_2022-06-22:0.00302949,((((((((((((((((((((((((((A_Abu_Dhabi_3992992_2022_Original_EPI2093301_2022-06-09:0.00305283,A_Chanthaburi_P203_2023_Original_EPI2474726_2023-01-16:0.00327977):0.00006610,A_Manitoba_RV00067_2023_S3_EPI2367846_2023-01-08:0.00309062):0.00003058,A_Chungbuk_905_2023_original_EPI2538814_2023-04-17:0.00309948):0.00009163,A_Canberra_74_2023_SIAT1_EPI2600684_2023-04-28:0.00303286):0.00017656,A_Phra_Nakhon_Si_Ayutthaya_P872_2023_Original_EPI2539396_2023-02-23:0.00289584):0.00011046,A_Gyeongnam_513_2023__EPI2384261_2023-01-02:-0.00025364):0.00064214,A_Catalonia_NSVH171605044_2023_Original_EPI2616634_2023-06-27:0.00909270):0.00178832,A_Gyeongnam_524_2023__EPI2404659_2023-01-16:0.00240045):0.00086495,((((A_Bangkok_NIC-P3608_2022_clinical_specimen_EPI2200424_2022-10-06:0.00314178,A_Gwangju_535_2023__EPI2404611_2023-01-09:0.00318352):0.00003034,A_Sejong_789_2023_original_EPI2470466_2023-03-06:0.00315373):0.00002077,A_Ashgabad_167S_2023_Original_EPI2414230_2023-01-01:0.00311987):0.00000800,A_Bangkok_P337_2023_Original_EPI2474850_2023-01-25:0.00314165):0.00001639):0.00001760,(A_Ayutthaya_NIC-P2684_2022_clinical_specimen_EPI2211916_2022-08-16:0.00338900,A_India_GIHSN-HCL023021265301_2023__EPI2386939_2023-01-12:-0.00024870):0.00336361):0.00000870,((A_Trinidad_7261_2022_C3_EPI2227545_2022-09-06:0.00149299,A_South_Africa_R04458_2023_Original_EPI2610331_2023-05-03:0.00166761):0.00100754,A_Manitoba_RV00206_2023_P3_EPI2459165_2023-02-09:0.00226668):0.00067242):0.00000718,(A_Singapore_SAR57101_2022_Clinical_specimen_EPI2283129_2022-11-14:0.00242288,(A_Cambodia_g0824376_2022_P1__SIAT1_EPI2200014_2022-08-13:0.00198880,A_Albania_290469_2023_cs_EPI2434271_2023-01-04:0.00120040):0.00080447):0.00077353):0.00000762,A_Daejeon_840_2023_original_EPI2508560_2023-04-04:0.00312434):0.00001695,A_France_ARA-HCL023000641001_2023__EPI2356653_2023-01-02:0.00311174):0.00000767,A_Nakhon_Phanom_P1066_2023_Original_EPI2549866_2023-03-09:0.00311046):0.00000668,A_Sichuan-Qingyang_1254_2023_E1_E1_EPI2509685_2023-02-14:0.00310654):0.00001797,A_Delaware_39_2023_S1_EPI2535112_2023-03-03:0.00308349):0.00000936,A_India_RES-371_2023_Original_EPI2593709_2023-02-04:0.00308918):0.00000877,A_Catalonia_NSVH170119329_2023_Original_EPI2426427_2023-02-07:0.00308303):0.00001907,A_Japan_14073_2023_Original_EPI2416777_2023-01-10:0.00306917):0.00001421,A_Trinidad_7965_2022_C3_EPI2227380_2022-09-12:0.00305810):0.00000666,A_Colorado_39_2023_Original_EPI2535298_2023-03-21:0.00308324):0.00000692,A_Sichuan-Pidou_36_2023_E1_E1_EPI2509676_2023-02-15:0.00305439):0.00001148,A_New_Hampshire_37_2022_Original_EPI2276575_2022-11-30:0.00306655):0.00001362,A_Singapore_GP1654_2023_clinical_specimen_EPI2614958_2023-02-17:0.00308110):0.00002819,A_Abu_Dhabi_2011105_2022_Original_EPI2136138_2022-07-14:0.00302208):0.00001566):0.00001309,A_Beirut_88_2023_cs_EPI2371003_2023-01-10:0.00302236):0.00010615,A_Norway_01699_2023_Clinical_Specimen_EPI2451369_2023-01-27:0.00297851):0.00009858,A_Franche_Comte_02032_2023_Original_EPI2438152_2023-01-20:-0.00026380):0.00027791,(A_Bangkok_P1601_2023_Original_EPI2589092_2023-04-23:-0.00037900,A_Denmark_338_2023_Original_EPI2458167_2023-01-26:0.00352390):0.00349508):0.00001777,(((((((A_Netherlands_12169_2022_Original_EPI2281432_2022-12-15:-0.00039318,A_Connecticut_03_2023_Original_EPI2367577_2023-01-04:0.00352178):0.00333024,(((((((A_Germany_13449_2022_Original_EPI2288912_2022-09-12:0.00300394,(((A_Nakonde_11-NIC-377_2023__EPI2580719_2023-04-18:0.00275286,(A_Nakonde_11-NIC-406_2023__EPI2580978_2023-04-25:0.00633764,A_Sydney_3_2023_SIAT1_EPI2397562_2023-01-05:0.00340056):0.00035069):0.00020022,A_Pennsylvania_42_2023_S1_EPI2607185_2023-01-08:0.00294454):0.00012495,A_Netherlands_10069_2023_Original_EPI2318200_2023-01-11:0.00294917):0.00006748):0.00004399,A_Nakonde_11-NIC-393_2023__EPI2580720_2023-04-21:0.00316113):0.00003807,(A_Perth_46_2023_SIAT2_EPI2600660_2023-04-10:0.00343184,A_Victoria_119_2023_SIAT1_EPI2542188_2023-02-25:-0.00031684):0.00334082):0.00002544,A_South_Australia_4_2023_SIAT2_EPI2397597_2023-01-05:0.00302874):0.00005302,A_Michigan_33_2023_S1_EPI2544106_2023-03-07:0.00301341):0.00003089,A_Michigan_UOM10049428561_2023_ORI_EPI2604475_2023-01-19:0.00302405):0.00004752,A_Qatar_10-VI-22-2015935_2022_cs_EPI2229242_2022-09-20:0.00298252):0.00007633):0.00002935,A_HaidianCDC_12956_2023__EPI2467512_2023-03-02:0.00294932):0.00018562,A_Rhone_Alpes_00011_2023_Original_EPI2339868_2023-01-02:-0.00032412):0.00067876,A_South_Australia_36_2023_SIAT1_EPI2542168_2023-02-16:0.00276646):0.00073232,A_South_Australia_68_2023_SIAT1_EPI2605895_2023-03-14:0.00211019):0.00053043,A_England_230280247_2023_original_EPI2409406_2023-01-13:0.00265546):0.00167316):0.00021603,(A_British_Columbia_197_2022_Original_EPI2127462_2022-07-01:0.00245323,((A_Hawaii_21_2023_OR_IR_EPI2599529_2023-04-01:-0.00010790,A_Gyeonggi_820_2023_original_EPI2508555_2023-03-28:0.00320700):0.00113649,A_Gwangju_826_2023_original_EPI2508556_2023-03-27:0.00214861):0.00038760):0.00089476):0.00013554,A_Chungbuk_674_2023__EPI2404524_2023-01-16:0.00284522):0.00005846,A_Neath_2266_2022__EPI2260275_2022-12-01:0.00283012):0.00010890,(A_Abu_Dhabi_0000594_2022_Original_EPI2136122_2022-07-14:0.00083504,(A_Gyeonggi_837_2023_original_EPI2508559_2023-04-02:0.00195884,A_Nepal_4686M_2023_hCK_0__2_EPI2467884_2023-01-01:0.00189036):0.00081940):0.00136613):0.00055591,A_Gwangju_689_2023_original_EPI2454901_2023-02-01:0.00237226):0.00044557,A_Netherlands_10464_2023_Original_EPI2475768_2023-03-13:0.00236300):0.00053685,A_Thailand_2237_2022_Original_EPI2192241_2022-07-12:0.00242337):0.00052316,(A_Ghana_1724_2022_cs_EPI2092280_2022-05-18:0.00172170,A_Nigeria_6593_2021_Original_EPI2015717_2021-12-01:0.00143100):0.00081461):0.00136904):0.00006423,(A_Niger_1714_2022_Original_EPI2226757_2022-09-22:0.00124512,(((A_CHIBA-C_1_2023_MDCK_4__hCK1_EPI2543301_2023-02-06:0.00305976,((A_AKITA_1_2023_MDCK_1__hCK1_EPI2527321_2023-01-04:0.00307766,(A_KANAGAWA_IC2205_2023_hCK_0__2_EPI2468200_2023-01-14:0.00324794,A_KANAGAWA_AC2202_2023_hCK_0__1_EPI2468232_2023-02-06:0.00310616):0.00007988):0.00008626,A_SAPPORO_1_2023_MDCK_1__hCK1_EPI2468105_2023-01-12:0.00305383):0.00003067):0.00023333,A_Norway_01017_2022_Clinical_Specimen_EPI2381754_2023-01-13:-0.00029762):0.00083259,A_Japan_14074_2023_Original_EPI2416785_2023-01-22:0.00259553):0.00173401):0.00130716):0.00107351,A_Bahia_66878_2021_Original_EPI2031544_2021-12-22:0.00182370):0.00155511,(((((((((A_Argentina_2753_2022_Original_EPI2180027_2022-05-05:0.00309777,(((((((((((((((((((((((A_Argentina_3017_2022_cs_EPI2134717_2022-06-24:0.00312739,A_Spain_84_2021_SIAT1_EPI2024278_2021-12-25:0.00330421):0.00008972,A_Nepal_21FL2439_2021_Original_EPI1922724_2021-08-03:0.00310345):0.00004726,A_Guatemala_313_2022_Original_EPI2284115_2022-09-21:0.00311538):0.00003382,A_Rio_de_Janeiro_63070_2021_Original_EPI1954223_2021-12-09:0.00311751):0.00001843,((A_Santa_Catarina_18664_2022_Original_EPI2236650_2022-07-01:0.00138958,A_Catalonia_3547212NS_2021_original_EPI1938627_2021-11-10:0.00176582):0.00029928,A_Sao_Paulo_IAL_C8807_2022_Original_EPI1983990_2021-12-27:0.00134291):0.00150443):0.00003474,((A_Ohio_07_2022_S1_EPI2006855_2022-02-07:0.00164922,A_Singapore_GP10395_2022_Clinical_specimen_EPI2282825_2022-10-12:0.00152638):0.00012809,A_Baltimore_JH-173_2021__EPI2126086_2021-12-20:0.00163521):0.00143840):0.00001587,A_Buenos_Aires_R139_2022_original_EPI2042434_2022-02-11:0.00312483):0.00001757,A_Netherlands_10026_2021_Original_EPI1923212_2021-10-05:0.00312480):0.00000780,A_Texas_12871_2022_Original_EPI2054847_2022-02-04:0.00312571):0.00001586,A_Austria_1479484_2021_clinical_specimen_EPI1958570_2021-12-26:0.00311657):0.00001602,A_Hawaii_27_2022_Original_EPI2136093_2022-07-21:0.00311114):0.00001107,A_California_05_2021_S1_EPI1940552_2021-10-21:0.00310585):0.00000654,(((A_CastillaLaMancha_1802_2022_Clinical_Specimen_EPI2051974_2022-04-06:0.00227426,A_Catalonia_NSVH101705377_2021_Original_EPI1961895_2021-12-21:0.00089714):0.00071832,A_Guatemala_95_2023_OR_IR_EPI2571648_2023-02-09:0.00186667):0.00046740,(A_Santa_Catarina_22295_2022_Original_EPI2218392_2022-10-27:0.00259788,A_Netherlands_00053_2021__EPI1928161_2021-11-07:0.00056662):0.00153960):0.00092458):0.00001163,A_Rio_Grande_do_Sul_21029_2022_Original_EPI2206748_2022-07-20:0.00312154):0.00000953,((A_Spain_83_2021_SIAT1_EPI2024276_2021-12-26:0.00150088,A_Bhutan_0006_2023_OR_IR_EPI2571554_2023-03-08:0.00161942):0.00028408,A_California_37_2021_Original_EPI1964734_2021-12-10:0.00175001):0.00131130):0.00000744,A_Netherlands_10018_2021_Original_EPI1923198_2021-10-14:0.00311730):0.00001420,(A_New_Caledonia_47_2022_SIAT1_EPI2101532_2022-04-01:0.00166584,A_Santiago_88748_2022__EPI2176331_2022-07-13:0.00149156):0.00153722):0.00001167,A_Montana_33_2022_S1_EPI2228262_2022-10-04:0.00310118):0.00000766,A_Darwin_33_2021_SIAT1_EPI1923162_2021-09-15:0.00310370):0.00000810,(A_Sao_Paulo_IAL_C9005_2022_Original_EPI1997011_2022-02-01:0.00148946,A_Vi_aDelMar_90277_2022__EPI2176395_2022-07-19:0.00167094):0.00154982):0.00001423,(A_Catalonia_NSVH101728470_2022_Original_EPI1986446_2022-01-15:0.00335886,A_Catalonia_NSVH67872_2021_Original_EPI1926377_2021-11-08:-0.00022696):0.00332264):0.00000788,A_Rio_de_Janeiro_61169_2021_Original_EPI1948004_2021-11-25:0.00309240):0.00000639,A_Netherlands_10065_2021_Original_EPI1926314_2021-10-21:0.00308648):0.00000415):0.00000933,A_Ohio_35_2022_S1_EPI2212615_2022-09-09:0.00309513):0.00000751,((A_District_Of_Columbia_41_2022_S1_EPI2097247_2022-05-21:0.00313683,A_Rancagua_83673_2022__EPI2167727_2022-07-04:0.00319067):0.00025252,A_Lisboa_36_2021_Original_EPI2000852_2021-12-23:-0.00026974):0.00336432):0.00000439,A_Guatemala_613_2022_Original_EPI2284365_2022-10-09:0.00309402):0.00000586,A_Human_New_York_PV42734_2022_Original_EPI2057648_2022-03-22:0.00309575):0.00001010,A_Rio_de_Janeiro_62589_2021_Original_EPI1953591_2021-12-03:0.00308759):0.00001196,((A_Netherlands_00183_2022_Original_EPI2005463_2022-03-07:0.00305776,A_Trinidad_7983_2022_C3_EPI2227568_2022-07-13:0.00327174):0.00026760,A_Bhutan_0429_2021_Original_EPI2016905_2021-12-27:-0.00027853):0.00338302):0.00001687,A_Rio_de_Janeiro_61980_2021_Original_EPI1948957_2021-11-30:0.00307279):0.00000980,(A_Texas_12858_2022_Original_EPI2054743_2022-01-09:0.00300772,((((A_San_Luis_R2017_2022_original_EPI2042436_2022-03-26:0.00660075,A_Netherlands_10025_2022_Original_EPI1967355_2022-01-17:0.00294735):0.00038989,A_Nepal_21FL2666_2021_hCK_0__2_EPI1922795_2021-08-10:-0.00032175):0.00126505,A_Florida_02_2021_Spf4_EPI2021144_2021-10-20:0.00223240):0.00177915,A_Baltimore_JH-172_2022__EPI2125858_2021-12-31:0.00254854):0.00057034):0.00015115):0.00001444):0.00001057,A_Saudi_Arabia_18_2021_SIAT1_EPI2122145_2021-12-20:0.00307122):0.00000867,A_Rheinland-Pfalz_10_2022_Original_EPI2170562_2022-05-21:0.00307051):0.00000823,((A_California_05_2022_Original_EPI1988427_2022-01-07:0.00145095,A_Nepal_21FL2742_2021_Original_EPI1922825_2021-08-16:0.00170315):0.00089082,A_Darwin_20_2021_SIAT2_EPI1924439_2021-08-11:0.00197143):0.00086312):0.00001036,A_Switzerland_22627_2022_Original_EPI2068660_2022-01-24:0.00306605):0.00000991,A_Brazil_BA-LACEN-BA118-292043550_2021__EPI2185739_2021-12-23:0.00307081):0.00000801,A_Parana_19007_2022_Original_EPI2207050_2022-07-12:0.00307026):0.00000645,A_Singapore_SAR39024_2022_clinical_specimen_EPI2084880_2022-04-25:0.00309036):0.00000724,A_Uruguay_6694_2021_original_EPI1998559_2021-12-10:0.00306397):0.00000880,(A_Utah_35_2022_Original_EPI2225785_2022-10-11:0.00190346,A_Honduras_2849_2021_Original_EPI2003720_2021-12-28:0.00127964):0.00156596):0.00001334,A_Rio_Grande_do_Sul_21039_2022_Original_EPI2245628_2022-08-01:0.00305945):0.00004427,((((A_Antofagasta_81605_2022__EPI2171549_2022-06-17:-0.00017913,A_Costa_Rica_1843_2022_Original_EPI2278782_2022-10-13:0.00331643):0.00357296,A_Netherlands_10330_2022_Original_EPI1996659_2022-03-09:-0.00024332):0.00197728,A_PARIS_09220_2022_Original_EPI2012639_2021-12-01:0.00147004):0.00090945,((A_Germany_13243_2022_Original_EPI2109093_2022-06-18:0.00194798,((A_Singapore_SAR35707_2022_clinical_specimen_EPI2084888_2022-03-16:0.00332283,A_Netherlands_00064_2021__EPI1928164_2021-11-09:-0.00017873):0.00052352,A_Rio_Grande_do_Sul_21045_2022_Original_EPI2206819_2022-08-17:0.00281521):0.00093942):0.00077845,A_Fiji_41_2022_Original_Specimen_EPI2005260_2022-02-15:0.00213887):0.00043462):0.00088804):0.00006808,(A_Spain_41_2021_cs_EPI1970652_2021-12-15:0.00148356,A_England_214300983_2021_original_EPI1955065_2021-10-18:0.00163674):0.00146287):0.00002259,(A_Parana_18998_2022_Original_EPI2207023_2022-07-07:0.00321332,A_Sao_Paulo_IAL_C9689_2021_Original_EPI2088540_2021-11-26:-0.00004392):0.00308460):0.00001984):0.00003342,A_California_35_2023_Original_EPI2498530_2023-02-13:-0.00017303):0.00016643,(((A_Zambia_9145_2022_Original_EPI2194200_2022-05-26:0.00193316,A_Myanmar_21M022_2021_original_EPI2082993_2021-11-09:0.00124164):0.00128846,A_Catalonia_NSVH101716113_2022_Original_EPI1988973_2022-01-01:0.00164605):0.00155612,(((((A_California_114_2022_Original_EPI2096308_2022-05-17:0.00123107,A_La_Reunion__R22.317.39_2022_MDCKx_SIAT1_EPI2149329_2022-07-03:0.00220113):0.00064636,A_Serbia_500898_2023_cs_EPI2434301_2023-01-06:0.00224934):0.00151129,A_Ibra_72128577_2021_SIAT1_SIAT1_EPI1970554_2021-11-14:0.00023760):0.00132970,(A_Sao_Paulo_IAL_C9774_2022_Original_EPI2178690_2022-07-17:0.00171185,A_Finland_257_2021__EPI2119321_2021-12-10:0.00145025):0.00041011):0.00028225,(A_British_Columbia_200_2022_Original_EPI2127474_2022-07-02:0.00190744,(A_Catalonia_NSVH101704607_2021_Original_EPI1961818_2021-12-20:0.00329435,A_Melilla_220029_2021_Clinical_Specimen_EPI1968895_2021-12-29:-0.00016045):0.00140681):0.00097531):0.00134458):0.00004056):0.00028223,((A_Policlinico-Milano_28_2022_Original_EPI2160648_2022-05-13:0.00342587,A_India_Pun-NIV337982_2021_Jul_Original_EPI1885064_2021-07-26:-0.00026157):0.00113791,A_Colombia_2441_2022_Original_EPI2063673_2022-03-29:0.00230415):0.00164736):0.00003942,((A_Singapore_TT0015_2022_clinical_specimen_EPI2084960_2022-05-04:0.00125211,A_Texas_12912_2022_Original_EPI2055154_2022-03-16:0.00191379):0.00248464,(A_Lisboa_210_2022_Original_EPI2058686_2022-03-18:0.00190409,((A_England_224180754_2022_original_EPI2215463_2022-10-08:0.00268764,A_Ayutthaya_NIC-P3601_2022_clinical_specimen_EPI2200296_2022-10-05:0.00691486):0.00053808,A_Parana_21695_2022_Original_EPI2218014_2022-10-03:-0.00036236):0.00160827):0.00236612):0.00023453):0.00004525,(A_Pennsylvania_HUPB210076_2022_Original_EPI2163643_2022-04-01:0.00118566,A_Kyiv_393_2021_cs_EPI1985590_2021-12-13:0.00197644):0.00145823):0.00004168,(((A_Singapore_NUH0004_2022_clinical_specimen_EPI2084976_2022-05-04:0.00277837,A_Rhode_Island_17_2023_Original_EPI2463916_2023-01-30:0.00040893):0.00054923,((((((A_Human_New_York_PV63344_2022_Original_EPI2237156_2022-10-27:0.00310397,A_New_Jersey_28_2023_S1_EPI2444956_2023-01-27:0.00319633):0.00008101,A_Human_New_York_PV86029_2023_Original_EPI2558140_2023-01-16:0.00306886):0.00007964,A_Vermont_01_2023_Original_EPI2444833_2023-01-06:0.00301883):0.00022979,A_New_York_08_2023_Original_EPI2367101_2023-01-04:-0.00029072):0.00363932,A_Oregon_05_2023_S1_EPI2445050_2023-01-05:-0.00015540):0.00110875,A_Utah_31_2022_Original_EPI2192074_2022-09-06:0.00219365):0.00195419):0.00251859,(A_Netherlands_10122_2021_MDCK-MIX2_SIAT2_EPI2047088_2021-10-26:0.00107453,A_England_214320865_2021_original_EPI1955089_2021-10-20:0.00223517):0.00061968):0.00060944):0.00011063,A_Singapore_SAR35930_2022_clinical_specimen_EPI2084904_2022-03-17:0.00290957):0.00010756,A_Bolivia_927_2021_Original_EPI1991537_2021-12-15:0.00284188):0.00014147,(A_Acre_182033-IEC_2022_Original_EPI2017640_2022-01-12:0.00108715,A_Sao_Paulo_IAL_C7102_2021_Original_EPI1945951_2021-12-07:0.00212565):0.00144015):0.00062551,((((A_Zambia_2136_2022_Original_EPI2192644_2022-05-06:0.00189709,A_Sao_Paulo_IAL_C6880_2021_Original_EPI1943478_2021-12-05:0.00126001):0.00169686,((A_Argentina_3030_2022_Original_EPI2180075_2022-06-24:0.00233141,((((((((((((((((((((((((A_Pennsylvania_HUPB210087_2022_Original_EPI2163510_2022-04-01:0.00548963,A_FORT-DE-FRANCE_51017_2022_original_EPI2208172_2022-09-02:0.00290757):0.00040261,A_La_Reunion__R22.317.41_2022_MDCKx_SIAT1_EPI2149335_2022-07-07:0.00296240):0.00033110,A_Nepal_21FL2637_2021_Original_EPI1922779_2021-08-10:0.00293358):0.00015852,A_Norway_32026_2022_Clinical_SpeciMen_EPI2213667_2022-09-29:0.00286082):0.00011650,A_Sri_Lanka_2_2023_Original_EPI2397502_2023-01-05:0.00621660):0.00005630,(A_Pennsylvania_HUPB210078_2022_Original_EPI2163598_2022-04-01:0.00146267,A_Tunisia_8278_2022_cs_EPI2069161_2022-02-04:0.00168483):0.00137106):0.00007509,A_England_221780456_2022_original_EPI2122733_2022-04-27:0.00299973):0.00003790,A_Sydney_732_2022_SIAT3_EPI2111102_2022-05-29:0.00303954):0.00003293,A_Switzerland_72457_2022_Original_EPI2068806_2022-02-22:0.00303259):0.00003464,(A_Cambodia_g0805365_2022_P1__SIAT1_EPI2200046_2022-07-27:0.00175629,A_Pakistan_GIHSN_ICT_923_2023_Original_EPI2505320_2023-02-15:0.00139921):0.00148545):0.00002387,A_California_36_2023_S1_EPI2498666_2023-01-02:0.00306227):0.00003763,A_Catalonia_NSVH198242704_2022_Original_EPI2035959_2022-05-05:0.00304646):0.00001566,A_FORT-DE-FRANCE_53543_2022_original_EPI2234823_2022-10-14:0.00304821):0.00001713,A_Catalonia_NSVH198238677_2022_Original_EPI2010426_2022-03-22:0.00302153):0.00002873,A_Delaware_21_2022_Original_EPI2039239_2022-04-19:0.00304521):0.00003058,(((A_Dakar_22_2022_SIAT1_EPI2115760_2022-06-16:0.00137438,A_EHIME_9_2023_MDCK_2__hCK1_EPI2479352_2023-01-23:0.00176162):0.00258960,A_Sri_Lanka_6_2023_Original_EPI2397508_2023-01-17:0.00039272):0.00182679,A_Victoria_4869_2022_SIAT1_EPI2236047_2022-09-10:0.00225523):0.00085453):0.00007038,A_Switzerland_98693_2021_SIAT1-ori_EPI1970445_2021-12-21:0.00298119):0.00005721,A_Lisboa_175_2022_Original_EPI2058507_2022-03-07:0.00295661):0.00003456,(A_Delaware_34_2022_Original_EPI2115380_2022-06-16:0.00259396,(A_Netherlands_11837_2022_Original_EPI2234175_2022-11-12:0.00344594,A_Nepal_21FL2632_2021_Original_EPI1922776_2021-08-10:-0.00030024):0.00084978):0.00265107):0.00011996,A_Israel_R599_2023_P1_SIAT1_EPI2371153_2023-01-08:-0.00027476):0.00027702,A_Latvia_04-58975_2022_P2_SIAT1_EPI2087780_2022-04-18:0.00314544):0.00041312,A_La_Reunion__R22.317.43_2022_MDCKx_SIAT1_EPI2149336_2022-07-07:0.00275736):0.00022925,(A_Pennsylvania_HUPB210157_2022_Original_EPI2163850_2022-05-02:0.00330735,A_Oregon_19_2023_S1_EPI2463998_2023-01-19:-0.00018755):0.00280354):0.00048877,A_Saskatchewan_SKFLU279660_2022__EPI2243727_2022-11-14:0.00234262):0.00047839):0.00071697,((A_Linares_48741_2022__EPI2167842_2022-04-06:0.00124653,A_Zambia_1257_2022_Original_EPI2194238_2022-07-04:0.00190347):0.00074936,(A_Colombia_3698_2022_Original_EPI2180043_2022-07-04:0.00146144,A_England_214040935_2021_original_EPI1924536_2021-10-04:0.00175316):0.00072115):0.00042116):0.00052657):0.00045009,A_Switzerland_3226_2022_Original_EPI2121267_2022-04-04:0.00291665):0.00040689,A_Singapore_SKH0001_2023_clinical_specimen_EPI2614870_2023-01-28:0.00268953):0.00089740):0.00045648,(A_Sri_Lanka_11_2021_Original_Specimen_EPI1985624_2021-12-16:0.00531687,A_Baleares_1627_2023_Clinical_Specimen_EPI2611591_2023-05-05:0.00114383):0.00100095):0.00078750,(((A_Florida_16_2022_S1_EPI2039137_2022-04-04:0.00124775,A_Uruguay_3263_2022_original_EPI2149311_2022-07-26:0.00192665):0.00259149,(A_Baltimore_JH-0357_2022__EPI2217069_2022-10-13:0.00331854,A_Iran_Ab29A_10_2021_SIAT5_SIAT1_EPI1975961_2021-11-18:-0.00019994):0.00048984):0.00113433,A_Rio_de_Janeiro_61822_2021_Original_EPI1953302_2021-11-29:0.00171688):0.00050190):0.00146441,A_CastillaLaMancha_9948_2021_cs_EPI1958744_2021-12-03:0.00129302):0.00193038,(((A_Germany_12765_2022_Original_EPI2054072_2022-03-29:0.00169277,A_Latvia_12-097744_2021_P2_SIAT1_EPI2023696_2021-12-28:0.00144863):0.00254753,A_Germany_12674_2022_Original_EPI2041215_2022-03-15:0.00071982):0.00053563,A_England_223480500_2022_original_EPI2199229_2022-08-20:0.00185017):0.00067643):0.00046244,((((((((((((((((((A_Tunisia_9971_2022_Original_EPI2177230_2022-02-22:0.00127720,A_Netherlands_10904_2022_Original_EPI2018000_2022-03-28:0.00187990):0.00188506,A_Tunisia_9973_2022_Original_EPI2177238_2022-02-21:-0.00025633):0.00334234,A_Tunisia_6181_2022_cs_EPI2069149_2022-01-24:0.00322489):0.00012302,(A_Milano_05_2022_Original_EPI2160722_2022-02-14:0.00136552,A_Norway_02257_2023_Clinical_Specimen_EPI2451485_2023-02-06:0.00177328):0.00154231):0.00016267,A_Catalonia_NSVH198258508_2022_Original_EPI2219415_2022-11-03:-0.00020598):0.00161670,A_Tunisia_8259_2022_cs_EPI2069160_2022-02-05:0.00505189):0.00218465,((((((((((((((((((((((((((((((((((((((((((((((((((((((((((((((((A_Darwin_611_2022_SIAT2_EPI2219028_2022-05-20:0.00175688,A_Netherlands_11285_2022_Original_EPI2029510_2022-04-19:0.00138562):0.00038988,A_Ferndale_5057_2022_original_EPI2052502_2022-05-02:0.00141332):0.00142350,(((((A_Brisbane_149_2022_SIAT2_EPI2150442_2022-06-19:0.00313792,((A_Malaysia_RP0687_2022_x__SIAT1_EPI2128552_2022-01-26:0.00213598,A_Linkoping_5_2022_Original_EPI2045707_2022-04-19:0.00099322):0.00182646,(((A_England_221120359_2022_original_EPI2074208_2022-03-09:0.00319070,A_Nepal_21FL2288_2021_Original_EPI1922678_2021-08-01:0.00319590):0.00001017,A_Denmark_1757_2022__EPI2060869_2022-03-29:0.00318674):0.00000606,A_Lorraine_27134_2022_original_EPI2042989_2022-04-04:0.00317619):0.00001627):0.00002735):0.00001947,A_Andalucia_2728_2022_Clinical_Specimen_EPI2130218_2022-03-20:0.00313041):0.00001145,(A_Philippines_20_2022_MDCK1_EPI2222622_2022-08-17:0.00326480,A_Baabda.LBN_7260_2021_cs_EPI1947389_2021-11-17:-0.00012680):0.00325914):0.00001624,A_Sydney_243_2022_Original_EPI2084245_2022-04-25:0.00312750):0.00000955,A_Nakhon_Phanom_NIC-P3248_2022_Original_EPI2233910_2022-09-13:0.00312979):0.00001145):0.00000820,((A_Bulgaria_1666_2022_SIAT2_SIAT1_EPI2087828_2022-03-23:0.00166474,A_Romania_511927_BB_2022_MDCK_EPI2030154_2022-03-25:0.00147596):0.00039754,(A_Netherlands_00115_2022_Original_EPI1995388_2022-02-17:0.00164220,(A_Iowa_26_2022_Original_EPI2210172_2022-10-07:0.00343400,A_Human_New_York_PV83965_2023_Original_EPI2496659_2023-01-13:-0.00027430):0.00179471):0.00037466):0.00117878):0.00000674,A_Catalonia_NSVH101777309_2022_Original_EPI2010402_2022-03-16:0.00313259):0.00001067,A_England_214740283_2021_original_EPI1962370_2021-11-18:0.00313162):0.00000968,((A_Victoria_3959_2022_SIAT1_EPI2151654_2022-06-08:0.00140755,(A_Lisboa_413_2022_Original_EPI2116696_2022-04-26:0.00335464,A_Belgium_H0010_2021_P1_SIAT1_EPI2024096_2021-11-15:-0.00020444):0.00199629):0.00065478,A_Israel_B-145_2021_Px_SIAT1_EPI1985550_2021-11-22:0.00219684):0.00094915):0.00000922,((A_Human_California_LACPHL-INF00016_2022__EPI2107364_2022-05-03:0.00153410,A_Romania_303_2022__EPI2042883_2022-03-12:0.00161830):0.00062427,A_Tennessee_42_2022_Original_EPI2251561_2022-11-09:0.00204080):0.00098865):0.00000621,A_Netherlands_00909_2022_Original_EPI2041142_2022-05-01:0.00312687):0.00000464,A_Ireland_24347_2022_cs_EPI2069091_2022-04-27:0.00312085):0.00000759,(A_Galicia_21869831_2022__EPI2110158_2022-05-04:0.00144270,A_Denmark_1326_2022__EPI2045914_2022-03-20:0.00169800):0.00157429):0.00000463,A_Malaysia_RP0612_2022_x__SIAT1_EPI2128780_2022-01-11:0.00312799):0.00000594,A_Netherlands_10158_2022_Original_EPI1994555_2022-03-03:0.00312020):0.00000307,(A_Iceland_36963_2022_cs_EPI2061758_2022-05-12:0.00154404,A_Victoria_12_2023_SIAT1_EPI2397556_2023-01-04:0.00161296):0.00154266):0.00000546,A_IBARAKI_3_2022_hCK_0_2_EPI2234444_2022-07-08:0.00311900):0.00000557,((((A_Rhode_Island_20_2022_S1_EPI2038670_2022-04-05:0.00313616,A_England_230220230_2023_original_EPI2408095_2023-01-06:0.00317444):0.00017429,A_Sichuan-Gaoxin_1138_2023_E1_E1_EPI2509679_2023-02-14:0.00298431):0.00125827,A_Sichuan-Gaoxin_1138_2023_C1_S1_EPI2509682_2023-02-14:0.00066688):0.00203460,(A_Netherlands_11419_2022_Original_EPI2033998_2022-04-28:0.00215945,A_Netherlands_10512_2022_Original_EPI2013417_2022-03-24:0.00236145):0.00069188):0.00021291):0.00001022,(A_Netherlands_10686_2022_Original_EPI2013529_2022-03-29:0.00154268,A_Utah_14_2022_Original_EPI2016891_2022-03-13:0.00161432):0.00154052):0.00000827,A_Murcia_1557_2022_Clinical_Specimen_EPI2033072_2022-03-25:0.00311472):0.00000408,((A_Norway_23487_2022_Clinical_Specimen_EPI2135218_2022-05-18:0.00194818,A_Darwin_118_2022_SIAT1_EPI2059421_2022-05-06:0.00125262):0.00081148,A_Utah_21_2022_Original_EPI2063442_2022-04-20:0.00243007):0.00074200):0.00000552,A_Afghanistan_4982_2021_Original_EPI2157955_2021-11-23:0.00311574):0.00000800,A_Austria_1493575_2022_clinical_specimen_EPI1988984_2022-02-17:0.00311258):0.00000270,(A_British_Columbia_052_2022_Original_EPI2067782_2022-04-17:0.00341220,A_Philippines_24_2021_SIAT1_EPI2022726_2021-12-03:-0.00026620):0.00338032):0.00000760,(((((((A_Pennsylvania_HUPB210097_2022_Original_EPI2163659_2022-04-11:0.00312645,A_West_Virginia_01_2022_S1_EPI1993236_2022-01-11:-0.00000475):0.00229751,((((((((((((((((((((((((((((A_Tennessee_RVTN112101004_2022_ORI_EPI2149582_2022-04-14:0.00307173,(((((((((A_Baltimore_JH-214_2022__EPI2126126_2022-05-06:0.00155290,A_California_65_2021_Original_EPI1964513_2021-12-27:0.00164730):0.00064711,A_Oklahoma_12561_2021_Original_EPI1983540_2021-12-13:0.00208113):0.00092475,(((((((A_Baltimore_JH-318_2022__EPI2126835_2022-05-04:0.00315174,A_Oregon_04_2022_Original_EPI1988411_2022-01-02:0.00659146):0.00014626,A_South_Dakota_03_2022_Original_EPI1969806_2022-01-04:0.00307428):0.00006272,A_Michigan_UOM10045275400_2022_ORI_EPI2081384_2022-04-29:0.00310228):0.00002638,A_Michigan_UOM10042575144_2021_ORI_EPI1937375_2021-11-09:0.00312834):0.00002560,A_Baltimore_JH-104_2021__EPI2040547_2021-12-26:0.00312823):0.00001413,(A_Michigan_UOM10044378864_2022_ORI_EPI2000704_2022-03-04:0.00161665,A_West_Virginia_05_2021_S1_EPI1969397_2021-12-22:0.00152475):0.00159305):0.00004482,(A_Oregon_11_2022_Original_EPI2016198_2022-03-02:0.00216658,A_Michigan_UOM10042619039_2021_ORI_EPI1937388_2021-11-11:0.00236172):0.00083760):0.00002495):0.00001502,A_Michigan_UOM10042932310_2021_ORI_EPI1984749_2021-12-01:0.00312566):0.00004516,A_Minnesota_07_2022_Original_EPI1993488_2022-01-27:0.00307588):0.00001558,A_Michigan_UOM10042972075_2021_ORI_EPI1984909_2021-12-03:0.00307969):0.00001215,A_Delaware_24_2022_S1_EPI2069607_2022-04-28:0.00307622):0.00000790,A_Michigan_UOM10043060975_2021_ORI_EPI2124371_2021-12-09:0.00308878):0.00001178,A_Massachusetts_04_2022_S1_EPI2006449_2022-02-11:0.00306186):0.00001703):0.00002325,A_Montana_10_2022_Original_EPI2016293_2022-02-25:0.00306208):0.00000846,(A_Michigan_UOM10043160497_2021_ORI_EPI1985245_2021-12-15:0.00191467,A_Michigan_UOM10043364539_2021_ORI_EPI1985469_2021-12-29:0.00184183):0.00118696):0.00001214,A_Michigan_UOM10044947753_2022_ORI_EPI2125082_2022-04-09:0.00307383):0.00000738,A_Nebraska_07_2022_Original_EPI2007586_2022-02-23:0.00307759):0.00000536,A_Missouri_12677_2022_Original_EPI2041239_2022-03-16:0.00307929):0.00001049,A_Minnesota_01_2022_Original_EPI1981316_2022-01-01:0.00307999):0.00001062,((A_Michigan_UOM10044705938_2022_ORI_EPI2123916_2022-03-24:0.00274872,(A_Michigan_UOM10044727503_2022_ORI_EPI2124060_2022-03-25:0.00335217,A_North_Dakota_06_2021_Original_EPI1959975_2021-12-13:-0.00021947):0.00061215):0.00183303,(((A_Alabama_13_2022_Original_EPI2096892_2022-06-07:0.00275922,A_Texas_12810_2022_Original_EPI2054393_2022-03-23:0.00359958):0.00024447,A_Massachusetts_02_2022_S1_EPI1993268_2022-01-18:-0.00021260):0.00025456,A_Texas_54_2022_Original_EPI2040052_2022-04-11:0.00311504):0.00222410):0.00089707):0.00004626,A_Michigan_UOM10044737230_2022_ORI_EPI2124491_2022-03-26:0.00303518):0.00002131,A_Baltimore_JH-265_2022__EPI2126461_2022-04-22:0.00302893):0.00001121,A_Michigan_UOM10042692415_2021_ORI_EPI1936627_2021-11-16:0.00302683):0.00001184,((A_Fiji_104_2022_Original_EPI2131473_2022-03-03:0.00352204,A_Florida_12587_2022_Original_EPI1993903_2022-01-06:-0.00035354):0.00163202,A_Wisconsin_17_2022_S1_EPI2015897_2022-03-09:0.00189572):0.00153540):0.00001328,A_North_Dakota_12608_2022_Original_EPI1994058_2022-01-13:0.00303515):0.00002544,A_Louisiana_12498_2021_Original_EPI1950687_2021-12-02:0.00302280):0.00002730,(A_New_Jersey_07_2022_S1_EPI2037856_2022-03-16:0.00201429,A_Delaware_05_2021_S1_EPI1942644_2021-11-17:0.00174221):0.00115708):0.00001762,(A_District_Of_Columbia_19_2022_S1_EPI2038387_2022-03-22:0.00173275,A_Michigan_UOM10042600595_2021_ORI_EPI1937461_2021-11-10:0.00142845):0.00148679):0.00002749,(((A_Arkansas_15_2022_S1_EPI2063936_2022-04-28:0.00339291,A_Mississippi_13_2022_Original_EPI2036983_2022-04-08:-0.00025751):0.00167938,((A_Missouri_14_2022_Original_EPI2065340_2022-04-18:0.00175169,A_Michigan_UOM10043361396_2021_ORI_EPI1985461_2021-12-29:0.00145391):0.00018327,A_Colorado_12584_2021_Original_EPI1993884_2021-12-17:0.00148315):0.00007133):0.00043577,(A_Michigan_UOM10044412509_2022_ORI_EPI2000720_2022-03-07:0.00144386,A_Baltimore_JH-155_2022__EPI2126056_2021-12-31:0.00169754):0.00053125):0.00098751):0.00005085,A_Michigan_UOM10042859012_2021_ORI_EPI1984517_2021-11-27:0.00304377):0.00004424,A_Maryland_04_2021_S1_EPI1926553_2021-10-12:-0.00017501):0.00015664,A_Iowa_18_2022_S1_EPI2037469_2022-03-24:0.00317097):0.00005050,((A_Michigan_16_2022_S1_EPI2037007_2022-03-01:0.00335210,A_Florida_08_2022_S1_EPI2007957_2022-02-14:-0.00020110):0.00216030,A_Michigan_UOM10043008944_2021_ORI_EPI1984997_2021-12-06:0.00135630):0.00151612):0.00034385,A_Florida_23_2021_Original_EPI1969421_2021-12-19:0.00278343):0.00007032,(A_Human_New_York_PV42721_2022_Original_EPI2057568_2022-03-17:0.00213493,((A_Texas_12699_2022_Original_EPI2041412_2022-03-04:-0.00035252,A_Mississippi_10_2022_S1_EPI2016694_2022-03-16:0.00351902):0.00237631,A_Florida_20_2022_Original_EPI2039089_2022-01-20:0.00112161):0.00081491):0.00058804):0.00008884,(A_Louisiana_03_2022_Original_EPI2040159_2022-03-23:0.00112812,A_New_York_12_2021_S1_EPI1964121_2021-12-14:0.00217208):0.00137169):0.00006911,A_Michigan_UOM10042715610_2021_ORI_EPI1936664_2021-11-17:0.00292550):0.00018250,A_New_York_18_2021_S1_EPI2007910_2021-12-08:0.00276359):0.00052370,A_Iowa_12_2022_S1_EPI2015961_2022-02-24:0.00237897):0.00040429,A_Michigan_UOM10042620452_2021_ORI_EPI1937399_2021-11-11:0.00241746):0.00067783):0.00029166,(((A_Michigan_UOM10044593236_2022_ORI_EPI2123336_2022-03-17:0.00158401,A_Louisiana_04_2021_Original_EPI1955834_2021-12-04:0.00157299):0.00264805,(A_Arizona_19_2022_Original_EPI2039948_2022-04-01:0.00311060,(A_Texas_37_2022_Original_EPI2016238_2022-03-05:0.00313270,A_Wyoming_04_2021_S1_EPI1955549_2021-11-16:-0.00000140):0.00003110):0.00048674):0.00053670,A_Michigan_UOM10044629141_2022_ORI_EPI2123464_2022-03-21:0.00223940):0.00164679):0.00155853,((A_Germany_12956_2022_Original_EPI2089839_2022-04-29:0.00318385,A_Idaho_06_2023_Original_EPI2366240_2023-01-10:-0.00002625):0.00015265,A_Germany_12767_2022_Original_EPI2054080_2022-03-30:0.00303230):0.00044421):0.00041526,A_Victoria_2098_2022_SIAT1_EPI2150526_2022-05-13:0.00245052):0.00113622,(A_Halmstad_2_2022_Original_EPI2011760_2022-02-02:0.00339128,A_Connecticut_33_2022_S1_EPI2157533_2022-07-15:-0.00023758):0.00285173):0.00051121,(A_Montana_08_2022_Original_EPI2007499_2022-02-18:0.00166165,A_Sweden_22_2021_Original_EPI1965107_2021-12-27:0.00156265):0.00144322):0.00014283):0.00000834,(((A_Norway_23540_2022_Clinical_Specimen_EPI2155203_2022-05-27:0.00314919,((A_Germany_12972_2022_Original_EPI2089959_2022-05-18:0.00313858,A_Iran_Aban30_28_2021_SIAT5_SIAT1_EPI1975957_2021-11-17:0.00323032):0.00004902,A_Denmark_302_2022__EPI2026040_2022-03-01:0.00311472):0.00003708):0.00027259,A_California_22_2023_Original_EPI2441812_2023-01-12:-0.00032348):0.00248897,(A_Maryland_16_2022_Original_EPI2276653_2022-11-26:0.00144320,A_Montana_34_2022_Original_EPI2225808_2022-10-12:0.00169800):0.00068150):0.00090260):0.00000521,A_Sweden_28_2021_Original_EPI1964967_2021-12-14:0.00311510):0.00000509,(((((A_Malaysia_RP0683_2022_x__SIAT1_EPI2128567_2022-01-26:0.00509455,A_Denmark_2874_2022__EPI2089070_2022-05-29:0.00141525):0.00168547,A_Romania_495025_2021_SIAT2_SIAT1_EPI1981091_2021-12-29:0.00317402):0.00022255,A_Sweden_4_2021_Original_EPI1950121_2021-11-25:0.00291368):0.00022390,A_Oregon_08_2023_Original_EPI2443275_2023-01-10:-0.00030309):0.00248481,A_Arizona_35_2022_Original_EPI2096931_2022-06-14:0.00213097):0.00094889):0.00000658,(((A_Stockholm_9_2022_Original_EPI2045531_2022-03-15:0.00137136,A_Bayern_7_2022_Original_EPI2010905_2022-02-24:0.00176324):0.00200730,A_Afghanistan_5373_2021_Original_EPI2157723_2021-12-11:-0.00039649):0.00187469,A_England_220390255_2022_original_EPI1982789_2022-01-19:0.00166630):0.00154053):0.00000785,A_Catalonia_NSVH101915578_2022_Original_EPI2187664_2022-09-22:0.00310624):0.00000301,A_Denmark_855_2022__EPI2045507_2022-03-14:0.00309716):0.00000247,(A_Romania_515290_2022_SIAT1_SIAT1_EPI2115771_2022-04-15:0.00309256,A_Ohio_43_2022_S1_EPI2227632_2022-10-22:0.00294134):0.00008263):0.00000404,((A_Navarra_1941_2022_MDCK_EPI2088839_2022-04-16:0.00263322,A_Navarra_1263_2022_Clinical_Specimen_EPI2012423_2022-03-11:0.00049898):0.00091969,A_Saudi_Arabia_44642_2021_cs_EPI2069106_2021-12-28:0.00193457):0.00158853):0.00001644,((A_Malaysia_RP0616_2022_x__SIAT1_EPI2119037_2022-01-11:0.00333313,A_England_221440332_2022_original_EPI2112471_2022-04-02:0.00291317):0.00013066,A_Lebanon_8472_2021_cs_EPI1976022_2021-12-29:-0.00012328):0.00321264):0.00000501,A_Norway_33757_2021_Clinical_Specimen_EPI2013029_2021-12-10:0.00308665):0.00000279,A_Victoria_1860_2022_SIAT1_EPI2218689_2022-05-10:0.00308041):0.00000400,A_Idaho_01_2023_Original_EPI2366431_2023-01-02:0.00308458):0.00000234,(((A_Perth_104_2022_MDCK-1__SIAT1_EPI2111473_2022-06-13:0.00267715,(A_Catalonia_NSVH198245988_2022_Original_EPI2076139_2022-06-10:-0.00005511,A_Montana_61_2022_Original_EPI2283955_2022-12-01:0.00319001):0.00052507):0.00111584,(A_Switzerland_12229_2022_cs_EPI1965286_2022-01-02:0.00328963,A_Netherlands_10203_2021_Original_EPI1950926_2021-12-11:-0.00016083):0.00187187):0.00007753,A_Michigan_01_2021_Original_EPI1885371_2021-07-11:0.00152300):0.00151121):0.00000385,(A_New_York_17_2022_Original_EPI2093376_2022-05-18:0.00162075,A_Afghanistan_4834_2021_Original_EPI2158315_2021-11-12:0.00181265):0.00137691):0.00000640,A_CastillaLaMancha_2272_2022_Clinical_Specimen_EPI2080185_2022-05-03:0.00308388):0.00000211,A_England_221320682_2022_original_EPI2104151_2022-03-24:0.00309381):0.00000204,A_Chiang_Rai_NIC-P2888_2022_clinical_specimen_EPI2228876_2022-08-24:0.00309548):0.00000489,A_Santa_Catarina_20077_2022_Original_EPI2206494_2022-07-27:0.00309410):0.00000389,((((A_Washington_27_2022_Original_EPI2096396_2022-05-05:0.00329105,A_Alaska_31_2022_Original_EPI2248865_2022-10-30:0.00299015):0.00024063,A_Denmark_2443_2022__EPI2061411_2022-04-17:-0.00024515):0.00178466,A_India_PUN-NIV301759_2021_X3_S1_EPI1916902_2021-04-12:0.00160819):0.00084716,A_Oregon_37_2022_Original_EPI2225845_2022-10-13:0.00223357):0.00076349):0.00000376,A_Connecticut_16_2022_S1_EPI2069599_2022-04-16:0.00309650):0.00000527,A_Wisconsin_33_2022_S1_EPI2063904_2022-05-11:0.00309087):0.00000854,((A_Malaysia_RP0678_2022_x__SIAT1_EPI2119013_2022-01-26:0.00246887,A_Malaysia_RP0681_2022_x__SIAT1_EPI2119021_2022-01-26:0.00068773):0.00205118,(A_Denmark_2707_2022__EPI2072950_2022-04-21:0.00100293,A_Berlin_99_2022_Original_EPI2084016_2022-05-14:0.00216327):0.00161904):0.00038824):0.00000474,A_Malaysia_RP0628_2022_x__SIAT1_EPI2128765_2022-01-12:0.00307690):0.00000653,(A_British_Columbia_037_2022_Original_EPI2067719_2022-04-04:0.00214371,A_Bagua_FPG00817_2021_H3N2___EPI1996755_2021-12-29:0.00185669):0.00109918):0.00001247,A_Romania_505045_PH_2022_MDCK_EPI2031251_2022-02-10:0.00307660):0.00000901,((A_Germany_13421_2022_Original_EPI2288689_2022-07-28:0.00301655,A_Netherlands_10204_2021_Original_EPI1950929_2021-12-18:0.00330585):0.00029410,A_Germany_13392_2022_Original_EPI2133398_2022-07-27:-0.00030689):0.00339985):0.00001063,(((A_Bolivia_1710_2022_Original_EPI2158118_2022-06-13:0.00324482,A_Rio_de_Janeiro_18891_2022_Original_EPI2195513_2022-08-02:-0.00009942):0.00060621,A_Temuco_88580_2022__EPI2176299_2022-07-04:0.00263820):0.00164000,A_Slovenia_9614_2022_SIATx_SIAT1_EPI2121953_2022-03-17:0.00242707):0.00089016):0.00001825,A_Zahleh.LBN_6771_2021_cs_EPI1958757_2021-11-02:0.00305263):0.00000366,A_Wellington_44_2022_SIATX__SIAT1_EPI2151918_2022-06-15:0.00308708):0.00000445,(A_Timor-Leste_71_2022_SIAT1_EPI2113628_2022-03-15:0.00274079,(((A_Timor-Leste_117_2022_SIAT2_EPI2113658_2022-03-15:0.00323933,A_Timor-Leste_155_2022_SIAT1_EPI2059295_2022-03-29:0.00304247):0.00008154,A_England_224360430_2022_original_EPI2221267_2022-10-24:0.00305645):0.00020481,A_England_224340235_2022_original_EPI2221091_2022-09-22:-0.00023965):0.00063056):0.00278432):0.00002006,((((((A_Norway_21601_2022_Clinical_Specimen_EPI2155274_2022-04-27:0.00298368,(A_Denmark_1054_2022__EPI2045485_2022-03-20:0.00312545,A_Denmark_215_2022__EPI2025514_2022-02-22:0.00319205):0.00014224):0.00016267,A_Denmark_1997_2022__EPI2060795_2022-04-21:0.00295786):0.00010078,A_Denmark_64_2022__EPI1990854_2022-01-28:-0.00019510):0.00186833,A_Sweden_19_2021_Original_EPI1965083_2021-12-22:0.00151197):0.00012104,A_Denmark_83_2021__EPI1986236_2021-12-23:0.00154265):0.00028682,A_Qatar_16-VI-21-4035218_2021_SIAT1_EPI1922219_2021-08-13:0.00149695):0.00128995):0.00001741,((((A_Spain_1047_2022_cs_EPI2087868_2022-04-26:0.00176105,A_Catalonia_NSVH160270334_2022_Original_EPI2028429_2022-04-19:0.00152585):0.00006310,A_Montana_05_2021_S1_EPI1955667_2021-11-17:0.00143460):0.00068999,(A_British_Columbia_070_2022_Original_EPI2067875_2022-04-18:0.00201253,A_Hawaii_29_2022_S1_EPI2177055_2022-07-29:0.00111607):0.00101904):0.00100895,(A_Colorado_14_2022_Original_EPI2039836_2022-03-30:0.00133789,A_Swansea_3576_2022_original_EPI2024788_2022-03-28:0.00185281):0.00143504):0.00013685):0.00001785,(((((((((((((((((((A_Norway_22597_2022_Clinical_Specimen_EPI2135300_2022-05-04:0.00308897,((((A_England_221900320_2022_original_EPI2132060_2022-05-03:0.00303705,A_CastillaLaMancha_1587_2022_Clinical_Specimen_EPI2032792_2022-03-31:0.00652475):0.00016767,A_Lisboa_311_2022_Original_EPI2115889_2022-03-26:0.00304223):0.00007077,A_CastillaLaMancha_2833_2022_Clinical_Specimen_EPI2130530_2022-06-07:0.00306261):0.00004034,A_Madrid_1436_2022_Clinical_Specimen_EPI2022522_2022-03-22:0.00307928):0.00002414):0.00004410,A_Michigan_UOM10045074040_2022_ORI_EPI2102973_2022-04-17:0.00305506):0.00001572,A_Wyoming_15_2022_Original_EPI2082487_2022-05-12:0.00308375):0.00004488,A_Lisboa_310_2022_Original_EPI2115881_2022-03-27:0.00304479):0.00003068,A_CastillaLaMancha_1745_2022_Clinical_Specimen_EPI2051931_2022-04-10:0.00303899):0.00001969,A_Clydach_6460_2022_original_EPI2053841_2022-05-04:0.00306862):0.00001947,A_Delaware_22_2022_S1_EPI2069749_2022-04-19:0.00306484):0.00004219,A_CastillaLaMancha_2699_2022_cs_EPI2098498_2022-06-04:0.00301541):0.00003719,A_Lisboa_114_2022__EPI2021534_2022-03-04:0.00299647):0.00002652,A_Denmark_2439_2022__EPI2061972_2022-04-17:0.00299771):0.00004661,A_Michigan_UOM10044374213_2022_ORI_EPI2000696_2022-03-04:0.00297748):0.00002981,A_Florida_13235_2022_Original_EPI2109032_2022-06-01:0.00299732):0.00007045,A_California_46_2022_Original_EPI2040411_2022-03-18:0.00295066):0.00003413,A_Wisconsin_41_2022_S1_EPI2127936_2022-07-20:0.00297818):0.00003572,A_Andalucia_PMC-00001_2023_Original_EPI2440114_2023-02-03:-0.00017997):0.00049104,((A_United_Kingdom_13224_2022_Original_EPI2091836_2022-05-06:0.00338832,A_United_Kingdom_13227_2022_Original_EPI2091860_2022-05-10:-0.00023862):0.00235051,A_Catalonia_NSVH171760537_2022_Original_EPI2026348_2022-04-13:0.00103001):0.00247696):0.00077593,A_Austria_1497200_2022_clinical_specimen_EPI1995300_2022-03-03:0.00192065):0.00100245,A_Netherlands_11297_2022_Original_EPI2029585_2022-04-25:0.00204907):0.00054221,A_New_Zealand_3766_2022_Original_EPI2277678_2022-08-03:0.00239873):0.00084225):0.00001603,((A_Croatia_70723_2022_cs_EPI2121802_2022-04-06:0.00307456,A_Maryland_29_2023_Original_EPI2499130_2023-03-04:0.00322054):0.00017917,A_Montana_14_2023_Original_EPI2445819_2023-01-16:-0.00018273):0.00324558):0.00000471,(((((((A_Lisboa_430_2022_Original_EPI2119505_2022-04-29:0.00319760,A_Ile_de_France_29645_2022_original_EPI2043093_2022-04-12:0.00316720):0.00002314,A_Netherlands_11272_2022_Original_EPI2029478_2022-04-22:0.00315653):0.00000972,A_Denmark_2807_2022__EPI2072828_2022-05-06:0.00316218):0.00004849,A_Catalonia_NSVH199822169_2022_Original_EPI2062280_2022-06-02:0.00312264):0.00025950,A_Serbia_4_2021_cs_EPI2023690_2021-12-31:-0.00031845):0.00143912,A_Netherlands_01081_2022_Original_EPI2047503_2022-05-13:0.00201344):0.00244355,A_India_PUN-NIV323256_2021_X4_S1_EPI1916832_2021-06-21:0.00038070):0.00274341):0.00001301,((A_Lithuania_31392_2022_cs_EPI2061702_2022-04-07:0.00174699,A_Chiang_Rai_NIC-P3107_2022_clinical_specimen_EPI2229052_2022-09-06:0.00168851):0.00008251,(A_Netherlands_10122_2022_Original_EPI1994880_2022-03-02:0.00316453,A_California_128_2022_S1_EPI2227962_2022-08-26:-0.00002123):0.00142398):0.00144540):0.00002114,(A_Norway_16842_2022_Clinical_Specimen_EPI2155511_2022-03-21:0.00247058,A_Norway_33669_2021_Clinical_Specimen_EPI1958396_2021-12-15:0.00065303):0.00268442):0.00001487,(A_Pavia_1061840_2022_Original_EPI2160580_2022-04-02:-0.00004626,A_Denmark_645_2022__EPI2027048_2022-03-10:0.00318406):0.00306963):0.00003309,((A_Bolzano_06_2022_Original_EPI2160594_2022-03-20:0.00167166,A_Galicia_34647515_2022__EPI2110230_2022-03-14:0.00152634):0.00120119,((((((((A_Norway_20969_2022_Clinical_Specimen_EPI2155282_2022-04-22:0.00309312,(A_Norway_18878_2022_Clinical_Specimen_EPI2155353_2022-04-06:0.00302991,A_Norway_13213_2022_Clinical_Specimen_EPI2012908_2022-03-06:0.00334649):0.00008536):0.00004396,A_United_Kingdom_12583_2021_Original_EPI1983710_2021-12-14:0.00311157):0.00004387,A_Holywell_2717_2022_original_EPI2110313_2022-04-16:0.00308804):0.00002561,A_Holywell_4193_2022_original_EPI1990490_2022-02-21:0.00308707):0.00004308,A_Netherlands_10628_2022_Original_EPI2009434_2022-03-14:0.00305381):0.00022239,A_Panama_M111604_2021_Original_EPI1958713_2021-12-04:-0.00029905):0.00079172,A_England_221440327_2022_original_EPI2112455_2022-03-31:0.00263963):0.00011056,A_Netherlands_11672_2022_Original_EPI2112174_2022-06-19:0.00272898):0.00161949):0.00067170):0.00007494,A_Norway_01733_2023_Clinical_Specimen_EPI2415519_2023-01-26:-0.00018849):0.00022049,A_Catalonia_NSVH198241680_2022_Original_EPI2028477_2022-04-26:0.00311640):0.00014118):0.00014463,((A_Germany_13246_2022_Original_EPI2109114_2022-06-22:0.00102337,A_Netherlands_11334_2022_Original_EPI2029778_2022-04-22:0.00215633):0.00084099,A_Colorado_40_2022_Original_EPI2225932_2022-10-26:0.00265847):0.00048312):0.00005928,(A_Bari_07_2022__EPI2109818_2022-05-12:0.00296617,A_Trinidad_1688_2023_OR_IR_EPI2544294_2023-01-06:0.00126283):0.00115065):0.00013717,A_Wellington_43_2022_MDCKX__SIAT1_EPI2152050_2022-06-20:0.00283620):0.00004362,(A_Netherlands_10976_2022_Original_EPI2024698_2022-04-13:0.00204214,A_Brisbane_826_2022_SIAT1_EPI2285016_2022-10-12:0.00110706):0.00144358):0.00007569,A_Cardiff_6160_2022_Original_EPI2110406_2022-04-07:0.00288378):0.00013770,A_Georgia_2063_2021_cs_EPI2024048_2021-12-19:0.00279665):0.00029235,A_Bosnia_and_Herzegovina_103_2021_cs_EPI2023995_2021-12-30:0.00263153):0.00022280,((((((((((A_Bremen_7_2022_Original_EPI2043723_2022-03-28:0.00311308,A_Burgos_5_2023_SIAT1_SIAT1_EPI2465682_2023-01-07:0.00317252):0.00009581,A_Catalonia_NSVH199823514_2022_Original_EPI2209110_2022-10-27:0.00304906):0.00023424,A_Catalonia_NSVH198258104_2022_Original_EPI2209206_2022-10-27:0.00613705):0.00004849,A_France_ARA-HCL023004279301_2023__EPI2357069_2023-01-07:-0.00024533):0.00081926,A_England_224700764_2022_original_EPI2243149_2022-11-14:0.00254417):0.00035737,A_Catalonia_NSVH554231730_2022_Original_EPI2219387_2022-11-10:0.00241155):0.00208670,A_BREST_50159_2022_original_EPI2208079_2022-09-01:0.00385401):0.00114575,A_Norway_32082_2022_Clinical_SpeciMen_EPI2213663_2022-10-01:0.00161490):0.00148868,A_England_224620344_2022_original_EPI2287756_2022-10-31:0.00208973):0.00122797,A_South_Carolina_01_2023_S1_EPI2445915_2023-01-12:0.00205695):0.00088338):0.00030166,A_Slovenia_9854_2022_MDCK1_SIAT1_EPI2091929_2022-04-01:0.00261318):0.00017977,(A_Netherlands_10024_2022_Original_EPI1967352_2022-01-15:0.00248308,A_Austria_1475491_2021_clinical_specimen_EPI1958584_2021-12-15:0.00068622):0.00165088):0.00042033,((((((((A_Norway_23226_2022_Clinical_Specimen_EPI2155238_2022-05-19:0.00262248,(A_Lithuania_32291_2022_cs_EPI2061701_2022-04-11:-0.00029763,A_Netherlands_11427_2022_Original_EPI2034049_2022-05-03:0.00344863):0.00082104):0.00245191,((((((((((((((((((((((((((((((((((((((((((((((A_Finland_290_2022__EPI2119370_2022-04-25:0.00318376,A_Saint-Petersburg_RII-5904S_2021_Original_EPI1961549_2021-12-16:0.00314764):0.00003183,A_Kyiv_58_2022__EPI2100608_2022-01-22:0.00313321):0.00001482,A_Poland_PL07_2022_cs_EPI2047172_2022-03-31:0.00315595):0.00008223,A_Saint-Petersburg_RII-2284S_2021_Original_EPI1926235_2021-11-01:0.00327808):0.00002160,A_Poland_PL02_2022_SIAT1_EPI2061562_2022-04-03:0.00307053):0.00014075,A_Kaluga_CRIE_49_2021__EPI1927498_2021-10-26:-0.00021531):0.00236885,A_Moscow_CRIE_12_2021__EPI1921343_2021-10-05:0.00586326):0.00085491,A_Latvia_12-045953_2021_P2_SIAT1_EPI2023710_2021-12-14:0.00322177):0.00003706,A_Nevada_03_2022_Original_EPI2007428_2022-02-23:0.00314770):0.00001563,((A_Nevada_14_2022_Original_EPI2039540_2022-04-06:0.00328654,A_Saint-Petersburg_RII-7668S_2021_Original_EPI2019795_2021-12-24:0.00302356):0.00021133,A_Altai_167-10V_2021__1_EPI1958557_2021-12-03:-0.00021472):0.00336092):0.00000946,A_Moscow_CRIE_68_2021__EPI1956602_2021-11-23:0.00316525):0.00001983,A_Kostroma_CRIE_1_2021__EPI1889200_2021-08-23:0.00317294):0.00000963,(A_Kaliningrad_RII-05V_2021_C1_EPI1966696_2021-11-25:0.00177849,A_Kaliningrad_RII-06V_2021_C2_EPI1966872_2021-11-25:0.00137241):0.00158326):0.00001490,A_Kosova_647_2021_cs_EPI2023991_2021-12-23:0.00313739):0.00001368,A_Samara_21_2021_CX_EPI1966808_2021-12-20:0.00312481):0.00000544,((A_Moscow_192-274V_2021__1_EPI1981675_2021-12-30:0.00140710,A_Altai_167-ab11V_2021__1_EPI1956806_2021-12-09:0.00175520):0.00097390,A_Samara_17_2021_CX_EPI1966924_2021-12-19:0.00231188):0.00068444):0.00000677,(A_Kursk_CRIE_191_2022_MDCK_isolate_EPI2022596_2022-04-11:0.00124249,A_Estonia_168131_2022_MDCKx_SIAT1_EPI2024110_2022-01-06:0.00197181):0.00161400):0.00000446,A_Orenburg_45_2021_SIAT3_SIAT1_EPI2024050_2021-12-01:0.00315179):0.00000840,A_British_Columbia_119_2022_Original_EPI2068120_2022-05-10:0.00314148):0.00000749,A_Nevada_21_2022_Original_EPI2065136_2022-05-09:0.00313528):0.00000833,(A_Vladivostok_CRIE_NRCEM-4_2022_SIAT1_EPI2061510_2022-01-12:-0.00015693,A_Moscow_118_2021_SIAT4_EPI2114384_2021-12-14:0.00328223):0.00328134):0.00001038,A_Russia_6-61V_2021_original_EPI1916775_2021-08-19:0.00312192):0.00000446,A_Saint-Petersburg_RII-5161S_2021_Original_EPI1961668_2021-12-08:0.00311504):0.00000683,A_Romania_238_2022__EPI2042923_2022-03-16:0.00310647):0.00000365,A_Nordrhein-Westfalen_1_2021_Original_EPI1985840_2021-12-20:0.00311876):0.00001171,A_Saint-Petersburg_RII-4631S_2021_Original_EPI1957002_2021-12-01:0.00311081):0.00000541,A_Albania_78_2021_cs_EPI2023754_2021-12-17:0.00311010):0.00000980,A_Switzerland_18559_2022_SIAT1_EPI2087715_2022-03-08:0.00310280):0.00000344,(A_Saint-Petersburg_RII-8182S_2021_Original_EPI2019819_2021-12-28:-0.00015826,A_Georgia_2052_2021_cs_EPI2023805_2021-12-17:0.00329206):0.00326673):0.00000317,A_Moscow_CRIE_2_2021__EPI1859848_2021-05-04:0.00311080):0.00000923,A_Samara_13_2021_CX_EPI1966792_2021-12-15:0.00310468):0.00000325,A_Elista_CRIE_278_2021__EPI1938812_2021-11-26:0.00312106):0.00004653,(A_Switzerland_25874_2022_Original_EPI2121339_2022-04-06:-0.00003754,A_Saint-Petersburg_RII-5709S_2021_Original_EPI1961661_2021-12-12:0.00318514):0.00309386):0.00002271,A_Petropavlovsk-Kamchatsky_CRIE_65_2021__EPI1955263_2021-11-17:0.00303801):0.00000809,A_Saint-Petersburg_RII-3384S_2021_Original_EPI1937825_2021-11-13:0.00304347):0.00000897,(A_Kursk_CRIE_164_2021__EPI1956791_2021-12-20:0.00137577,A_Saint-Petersburg_RII-4483S_2021_Original_EPI1956962_2021-11-30:0.00193413):0.00147036):0.00007393,A_Murmansk_69-02V_2021_original_EPI1933902_2021-10-13:0.00321391):0.00001506,(((A_Volgograd_CRIE_183_2022__EPI1994322_2022-01-04:0.00288575,A_Saint-Petersburg_RII-3309S_2021_Original_EPI1937809_2021-11-15:0.00026305):0.00005579,(A_Saint-Petersburg_RII-7684S_2021_Original_EPI1966432_2021-12-24:0.00335927,A_St.Petersburg_CRIE_3_2021__EPI1916590_2021-09-02:-0.00022937):0.00310217):0.00028363,A_Vologda_CRIE_108_2021__EPI1956624_2021-11-25:0.00264137):0.00270373):0.00003592,((((A_Netherlands_00626_2022_Original_EPI2020903_2022-04-04:0.00660226,A_Samara_28_2021_C2_EPI2069508_2021-12-27:0.00292544):0.00049738,A_Samara_28_2021_CX_EPI1966816_2021-12-27:-0.00043768):0.00204450,A_Velikiy_Novgorod_CRIE_NRCEM-61_2021_SIAT1_EPI2061515_2021-12-07:0.00151877):0.00018244,A_Elista_CRIE_296_2021__EPI1938815_2021-11-27:0.00141068):0.00144235):0.00001992,A_Khabarovsk_RII-MH43477S_2021_Original_EPI1961673_2021-11-25:0.00304997):0.00002906,A_Lisboa_448_2022_Original_EPI2119649_2022-04-19:0.00299916):0.00001360,A_Russia_109-78V_2021_original_EPI1933910_2021-11-15:0.00303472):0.00003551,A_Nizhny_Novgorod_360V_2021_Original_EPI1886102_2021-07-21:-0.00017034):0.00019869,A_Mari_El_70-01V_2021_original_EPI1933903_2021-10-25:0.00312605):0.00025622,A_Samara_20_2022_CX_EPI1966832_2022-01-02:0.00287307):0.00015614,A_YANAO_126-a02V_2021_original_EPI1946022_2021-11-06:0.00279656):0.00009813):0.00056602,A_Nur-Sultan_387_2021_original_EPI2042527_2021-11-24:0.00233376):0.00047502,A_Moscow_CRIE_131_2021__EPI1956776_2021-11-30:0.00233287):0.00135765,A_Moscow-GIHSN_07_2022_SIAT2_EPI2055266_2022-01-07:0.00152255):0.00146829,A_Baden-Wuerttemberg_19_2022_C1_EPI2010913_2022-01-11:0.00187362):0.00099130,A_Romania_513227_CJ_2022_MDCK_EPI2031481_2022-04-01:0.00237812):0.00073774,A_Washington_07_2023_Original_EPI2443331_2023-01-13:0.00246544):0.00298397):0.00014951):0.00029314,A_India_Aurangabad-QC_21_55_2021_Sept__EPI1961172_2021-09-03:0.00272050):0.00098600,A_Saskatchewan_SKFLU289064_2022__EPI2293417_2023-01-01:0.00192064):0.00070719,(((((((((((A_England_221460272_2022_original_EPI2112551_2022-04-04:0.00156412,A_Montenegro_1651692202_2022_cs_EPI2087600_2022-03-23:0.00163718):0.00013035,A_Norway_28394_2022_SIAT2_EPI2193221_2022-07-20:0.00141744):0.00008113,A_Netherlands_11169_2022_Original_EPI2027630_2022-04-06:0.00151904):0.00072291,A_United_Kingdom_13425_2022_Original_EPI2288720_2022-08-03:0.00232823):0.00035064,(((((((((((((((((((((((((((((((((((((((((A_Thueringen_14_2022_Original_EPI2077367_2022-04-19:0.00309337,(((((((((((A_Manitoba_RV00849_2022_P1_EPI2259781_2022-11-21:0.00182495,(A_Netherlands_10142_2023_Original_EPI2318310_2023-01-12:0.00115296,A_Massachusetts_IVYG43Q04W8_2023_ORI_EPI2419444_2023-01-10:0.00200194):0.00073454):0.00109112,((((A_Saskatchewan_SKFLU282988_2022__EPI2260394_2022-12-07:0.00303693,(((A_France_ARA-HCL022202527701_2022__EPI2266614_2022-12-03:0.00160926,A_Michigan_UOM10049807359_2023_ORI_EPI2604615_2023-02-11:0.00480464):0.00143988,A_Netherlands_10095_2023_Original_EPI2302916_2023-01-04:0.00336234):0.00011724,(A_Maine_28_2022_S1_EPI2276583_2022-11-22:0.00355722,A_England_230240199_2023_original_EPI2409286_2023-01-04:-0.00040862):0.00358208):0.00008985):0.00003662,A_Austria_MUW1579831_2023_Original_EPI2436528_2023-01-04:0.00306713):0.00002929,A_Norway_31825_2022_Clinical_SpeciMen_EPI2213670_2022-09-28:0.00308145):0.00001577,A_France_ARA-HCL023031994901_2023__EPI2567771_2023-02-22:0.00309232):0.00001523):0.00004425,(A_Norway_34248_2022_Clinical_Specimen_EPI2242169_2022-10-15:0.00234752,A_Austria_1580144_2023_clinical_specimen_EPI2551297_2023-01-03:0.00214538):0.00082882):0.00001862,(A_Missouri_15_2023_S1_EPI2507108_2023-02-09:0.00191351,A_France_ARA-HCL023000119501_2023__EPI2356565_2023-01-01:0.00123159):0.00160007):0.00001437,A_Bangkok_P626_2023_Original_EPI2534008_2023-02-13:0.00308806):0.00000738,(A_Navarra_4220_2022_cs_EPI2235445_2022-11-09:0.00215297,A_Victoria_35_2023_SIAT1_EPI2384243_2023-01-19:0.00233753):0.00085209):0.00000976,A_Melilla_425_2023_Clinical_Specimen_EPI2441262_2023-01-24:0.00310757):0.00001466,A_Netherlands_11744_2022_Original_EPI2192979_2022-09-23:0.00308113):0.00000641,A_England_230420129_2023_original_EPI2469486_2023-01-16:0.00308421):0.00000591,(A_Catalonia_NSVH741052140_2022_Original_EPI2237748_2022-11-29:0.00150690,A_SAPPORO_12_2023_MDCK_1__hCK1_EPI2591560_2023-03-06:0.00162440):0.00153854):0.00000753,A_Aragon_3961_2022_Clinical_Specimen_EPI2209352_2022-10-14:0.00308692):0.00000625):0.00000496,(A_Catalonia_NSVH101909248_2022__EPI2182193_2022-09-11:0.00204493,A_England_230700337_2023_original_EPI2469782_2023-02-09:0.00190517):0.00112494):0.00000494,((A_England_224720427_2022_original_EPI2288044_2022-11-17:0.00196577,(A_Extremadura_530_2023_Clinical_Specimen_EPI2477935_2023-01-01:0.00335026,A_Extremadura_152_2023_Clinical_Specimen_EPI2400494_2023-01-02:-0.00023986):0.00148600):0.00042639,A_Prince_Edward_Island_RV00276_2023_P1_EPI2529954_2023-02-26:0.00165160):0.00127211):0.00000440,(((A_Galicia_22018743_2022__EPI2287276_2022-11-17:0.00342093,A_France_OCC-HCL022200364001_2022__EPI2266468_2022-11-24:-0.00028673):0.00224143,A_Nova_Scotia_RV00275_2023_P1_EPI2529952_2023-01-20:0.00122940):0.00077947,A_British_Columbia_PHL-235_2022_Original_EPI2261969_2022-11-05:0.00244140):0.00075533):0.00000495,A_Germany_14054_2023_Original_EPI2416654_2023-01-10:0.00310509):0.00000744,(A_Catalonia_NSVH534130136_2022_Original_EPI2187893_2022-09-20:0.00151502,(A_California_54_2023_OR_IR_EPI2599552_2023-04-27:0.00318792,A_Guyane_017_2023_Original_EPI2442798_2023-01-11:-0.00005172):0.00171799):0.00152790):0.00000444,A_Saskatchewan_SKFLU286220_2022__EPI2282660_2022-12-16:0.00310366):0.00000595,A_Sundsvall_2_2023_Original_EPI2540800_2023-02-08:0.00309908):0.00000980,A_Romania_1180_2023__EPI2487827_2023-02-22:0.00309597):0.00001113,A_Manitoba_RV00792_2022_P1_EPI2259724_2022-11-20:0.00308109):0.00000676,A_Ile_de_France_00232_2023_Original_EPI2339903_2023-01-02:0.00307481):0.00001541,A_Norway_01524_2023_Clinical_Specimen_EPI2451513_2023-01-15:0.00306180):0.00000467,((A_Saskatchewan_SKFLU284605_2022__EPI2282644_2022-12-14:0.00136612,(A_Quebec_002_2023_Original_EPI2537178_2023-01-04:0.00136379,A_England_230200601_2023_original_EPI2408086_2023-01-05:0.00176261):0.00026353):0.00075664,A_Norway_03821_2023_Clinical_Specimen_EPI2507658_2023-03-10:0.00206710):0.00082689):0.00000707,(A_Netherlands_10048_2023_Original_EPI2303036_2023-01-02:0.00216123,A_Catalonia_NSVH101994946_2023_Original_EPI2324552_2023-01-09:0.00212497):0.00093433):0.00000711,A_Vermont_18_2023_S1_EPI2535096_2023-03-15:0.00307314):0.00000340,A_HYOGO_2014_2023_MDCK_1__hCK1_EPI2468342_2023-01-06:0.00307289):0.00001100,A_Catalonia_NSVH151027197_2022_Original_EPI2187797_2022-09-20:0.00306510):0.00000583,(A_South_Africa_K056313_2023__EPI2605933_2023-06-01:0.00388181,A_England_230200166_2023_original_EPI2395746_2023-01-05:-0.00070762):0.00377461):0.00000392,(A_Catalonia_NSVH198253839_2022__EPI2182369_2022-09-12:0.00150718,A_El_Salvador_741_2023_OR_IR_EPI2599505_2023-03-13:0.00161742):0.00154085):0.00000390,A_England_224660586_2022_original_EPI2242628_2022-11-17:0.00307207):0.00000363,A_Centre_03353_2023_Original_EPI2438427_2023-02-03:0.00307344):0.00000496,A_Denmark_1237_2023_Original_EPI2574624_2023-04-13:0.00307238):0.00000359,A_Galicia_22006616_2022__EPI2287140_2022-11-02:0.00307144):0.00000596,A_Latvia_01-091445_2023_P2_SIAT1_EPI2542016_2023-01-30:0.00308527):0.00000878,A_SouthAfrica_K056331_2023__EPI2608653_2023-05-24:0.00305387):0.00000806,(((A_Ostersund_1_2023_Original_EPI2495953_2023-01-23:0.00342771,A_Sweden_7_2023_Original_EPI2495749_2023-01-23:-0.00030831):0.00182297,A_Rhode_Island_03_2023_S1_EPI2445731_2023-01-07:0.00161694):0.00082452,A_Norway_00306_2022_Clinical_Specimen_EPI2310566_2023-01-04:0.00222455):0.00075724):0.00000898,(A_Manitoba_RV00851_2022_P1_EPI2259783_2022-11-26:0.00170268,A_England_230240246_2023_original_EPI2409342_2023-01-05:0.00170862):0.00135048):0.00003909,((A_Wrexham_2034_2022__EPI2223103_2022-11-11:0.00143795,(A_Denmark_485_2023_Original_EPI2458271_2023-02-03:0.00340844,A_Slovakia_23-1088_2023__EPI2469162_2023-01-24:-0.00027184):0.00195909):0.00087242,((A_Bolzano_19_2023__EPI2508500_2023-01-12:-0.00037214,A_England_230160226_2023_original_EPI2409030_2023-01-05:0.00351454):0.00040550,A_Austria_MUW1588989_2023_Original_EPI2436575_2023-02-06:0.00309144):0.00192795):0.00083772):0.00001387,A_Romania_258_2023__EPI2462354_2023-01-10:0.00301985):0.00001338,A_Netherlands_01142_2023_Original_EPI2472277_2023-03-03:0.00301607):0.00000735,((A_OSAKA_30_2023_AX-4_2__hCK1_EPI2589736_2023-03-03:0.00193473,A_Eskilstuna_1_2023_Original_EPI2495882_2023-01-10:0.00135167):0.00006325,A_Catalonia_NSVH198264305_2023_Original_EPI2312356_2023-01-12:0.00173217):0.00137604):0.00000767,(A_Romania_546710_2023_MDCK-SIAT_EPI2545528_2023-02-20:-0.00029764,(A_Norway_01499_2023_Clinical_Specimen_EPI2415561_2023-01-23:0.00313935,A_Norway_01817_2023_Clinical_Specimen_EPI2415567_2023-01-30:0.00315415):0.00028001):0.00333067):0.00000785,A_Maryland_IVYG43Q05O8_2023_ORI_EPI2419460_2023-01-11:0.00305210):0.00016609,A_CHATEAULIN_04140_2023_Original_EPI2438561_2023-02-10:-0.00025527):0.00026984,A_France_ARA-HCL023002870501_2023__EPI2356933_2023-01-03:0.00310253):0.00009090,((A_Austria_1572881_2022_clinical_specimen_EPI2258499_2022-12-05:0.00734654,A_England_230280257_2023_original_EPI2409446_2023-01-11:0.00207266):0.00086077,(A_Serbia_312_2023_OR_IR_EPI2571452_2023-01-10:0.00254435,(A_Slovakia_23-1874_2023__EPI2514266_2023-02-10:0.00327879,A_Montenegro_101668_2023_cs_EPI2370986_2023-01-08:-0.00017849):0.00074224):0.00248113):0.00062123):0.00029103,A_Prince_Edward_Island_RV00203_2023__EPI2448506_2023-01-08:0.00275186):0.00014198,(A_Norway_03038_2023_Clinical_Specimen_EPI2474518_2023-02-26:0.00340333,A_Norway_00923_2022_Clinical_Specimen_EPI2381720_2023-01-17:-0.00027653):0.00297715):0.00074523,A_Iowa_IVYG43P93Y0_2023_ORI_EPI2418446_2023-01-01:0.00209034):0.00060798,(A_Austria_1570969_2022_clinical_specimen_EPI2244070_2022-11-29:0.00163634,A_Extremadura_713_2023_MDCK_EPI2478047_2023-02-08:0.00169056):0.00056355):0.00048535,A_Romania_98_2023__EPI2462298_2023-01-05:0.00264888):0.00075886):0.00084012,(A_France_ARA-HCL023017567501_2023__EPI2493384_2023-01-29:0.00352540,A_Saskatchewan_SKFLU289162_2022__EPI2293437_2023-01-01:-0.00036940):0.00287201):0.00064985,A_Anguilla_6180_2023_OR_IR_EPI2571656_2023-02-27:0.00296178):0.00074559,A_Romania_544528_2023_MDCK-SIAT_EPI2381470_2023-01-06:0.00217073):0.00046267,A_Denmark_185_2023_Original_EPI2457580_2023-01-16:0.00255843):0.00023115,(A_England_230720061_2023_original_EPI2538942_2023-02-07:0.00848147,A_England_230320166_2023_original_EPI2409630_2023-01-03:0.00119053):0.00514826):0.00026345,A_Catalonia_NSVH198255894_2022_Original_EPI2193777_2022-10-04:0.00263546):0.00202907):0.00064620,(A_Netherlands_10991_2022_Original_EPI2023275_2022-04-11:0.00314576,A_Netherlands_00260_2022_Original_EPI2005536_2022-02-25:-0.00001346):0.00199670):0.00065727,A_Norway_32512_2022_Clinical_SpeciMen_EPI2213639_2022-10-13:0.00236514):0.00242563):0.00132779,A_India_Pun-NIV290244_2021_Jan_MDCK_P3_EPI1850512_2021-01-12:0.00429868):0.00113625,A_India_Pun-NIV326980_2021_Jul_Original_EPI1885054_2021-07-03:0.00180497):0.00340361,A_India_Jai-SMSINFS14_2019_Sep_Original_EPI1885043_2019-09-18:0.00194652):0.00111451,A_India_Pun-NIV293693_2021_Feb_Original_EPI1868359_2021-02-15:0.00259228):0.00671993,(((((((((((((((((((((((((((A_Guangdong-Huiyang_314_2022_C3_S1_EPI2151081_2022-06-13:-0.00015496,A_Fujian-Yanping_11424_2022_C2_S1_EPI2125326_2022-06-07:0.00332326):0.00335728,(A_Jiangxi-Anyuan_1588_2022_C2_S1_EPI2125431_2022-05-30:0.00357459,A_Hainan-Baotinglizumiaozuzizhi_311_2022_C1_S1_EPI2105587_2022-06-14:-0.00031089):0.00350977):0.00001939,A_Laos_941_2021_S1_EPI1921760_2021-03-17:0.00317036):0.00000815,A_Cambodia_70632_2020_Original_EPI1804673_2020-09-12:0.00317792):0.00000609,A_YAMAGATA_2_2021_Original_EPI1884214_2021-02-09:0.00317815):0.00000802,A_Jiangsu-Qinhuai_186_2023_C3_C1_EPI2509721_2023-02-01:0.00316909):0.00000830,A_Cambodia_e1009251_2020_QMC2_EPI1847080_2020-10-08:0.00317364):0.00001112,A_Cambodia_20080713_2020_Original_EPI1804373_2020-08-18:0.00315686):0.00001974,A_Guangdong-Maonan_338_2022_C1_S1_EPI2125293_2022-06-10:0.00313233):0.00000727,A_Hong_Kong_10_2022_Original_EPI2158213_2022-07-02:0.00313238):0.00000509,A_Cambodia_VIR2023654_2020_Original_Specimen_EPI1837735_2020-08-31:0.00318383):0.00000748,A_Guizhou-Anlong_319_2022_C1_S1_EPI2105639_2022-04-18:0.00312694):0.00002364,A_Yunnan-Chuxiong_342_2022_C1_S1_EPI2241894_2022-09-02:0.00311391):0.00000667,A_Hunan-Tongdaodongzuzizhi_311_2022_C1_S1_EPI2125233_2022-06-20:0.00310951):0.00001161,((A_Hubei-Jiangan_1735_2022_C1_S1_EPI2151345_2022-07-26:0.00158898,A_Laos_F1384_2021_hCK_0__2_EPI1916559_2021-04-08:0.00494842):0.00131824,A_Jiangsu-Qingjiangpu_1128_2023_C3_S1_EPI2509724_2023-01-23:0.00268325):0.00035658):0.00000920,A_Jiangsu-Haizhou_1742_2022_C1_S1_EPI2241933_2022-09-05:0.00311176):0.00001235,A_Zhejiang-Haishu_1587_2022_C2_S1_EPI2105624_2022-03-22:0.00311351):0.00000978,A_Guizhou-Kaili_1565_2022_C2_S1_EPI2125344_2022-06-06:0.00310396):0.00002326,A_Guizhou-Zhongshan_1677_2022_C2_S1_EPI2151066_2022-07-04:0.00309131):0.00001053,A_Guizhou-Xixiu_31_2022_C1_S1_EPI2125287_2022-06-10:0.00312266):0.00003722,A_Neimenggu-Keerqin_125_2023_C1_S1_EPI2392089_2023-01-05:-0.00010981):0.00010129,A_Yunnan-Chuxiong_1499_2022_C1_S1_EPI2125413_2022-05-30:0.00318252):0.00010217,((A_Yunnan-Gejiu_327_2022_C2_C1_EPI2105613_2022-05-19:0.00186085,(A_Parma_04_2021_SIAT2_SIAT1_EPI1981083_2021-11-22:0.01155677,A_Hebei-Cixian_1181_2023_C1_C1_EPI2509634_2023-02-22:0.00104303):0.00053303):0.00060566,A_Sichuan-Gaoxin_1625_2022_C3_C1_EPI2151015_2022-08-01:0.00247835):0.00077529):0.00034232,A_Jiangxi-Xinzhou_1528_2022_C1_S1_EPI2151171_2022-06-08:0.00273541):0.00154031,((((A_Timor-Leste_9_2021_SIAT1_EPI1882539_2021-03-01:0.00313204,A_Timor-Leste_17_2020_SIAT4_EPI1814617_2020-07-05:0.00323216):0.00004606,A_MIYAGI_2_2021_Original_EPI1882472_2021-03-02:0.00314842):0.00003816,A_Darwin_94_2020_SIAT1_EPI1733846_2020-03-07:0.00310924):0.00011471,A_Darwin_113_2020_SIAT1_EPI1733843_2020-03-15:-0.00015897):0.00107107):0.00079969,A_Bangladesh_1924_2020_Original_EPI1842275_2020-09-28:0.00206208):0.00161069,(A_Ethiopia_1016_2021_Original_EPI1969508_2021-03-21:0.00315093,A_Indonesia_NIHRDBJM1205_2020_X__SIAT1_EPI1806123_2020-03-22:0.00319587):0.00012506):0.00261988):0.00047314,(A_Texas_10901_2019_Original_EPI1707173_2019-10-03:-0.00012413,A_Bangladesh_328_2019_Original_EPI1641446_2019-10-05:0.00659933):0.00003801):0.00320091,A_India_Jai-SMSINFS12_2019_Sep_Original_EPI1885042_2019-09-18:0.00005741):0.00313608,A_Bourgogne_2740_2018_PI_EPI1345624_2018-12-28:0.00334979):0.00002043,(A_Oman_4740_2018_SIAT1_EPI1392986_2018-10-04:0.00173184,A_Idaho_24_2018_S1_EPI1329401_2018-10-23:0.00146656):0.00167888):0.00000903,A_Orenburg_CRIE_154_2019__EPI1415110_2019-01-19:0.00318477):0.00000234,(A_Texas_407_2019_S1_EPI1649431_2019-12-10:0.00578940,(A_Switzerland_5733_2018_SIAT1_EPI1357916_2018-12-27:0.00148353,(A_Singapore_MOH0159_2018_clinical_specimen_EPI1380583_2018-12-11:-0.00009175,A_Singapore_MOH0161_2018_clinical_specimen_EPI1380584_2018-12-11:0.00328935):0.00180921):0.00096713):0.00066564):0.00000461,(((A_Austria_1131176_2019_Siat1_EPI1420445_2019-03-05:0.00318225,A_Melilla_3120_2018_Clinical_Specimen_EPI1341714_2018-12-18:0.00326235):0.00003025,A_Belgium_S0307_2019_cs_EPI1380094_2019-01-20:0.00315256):0.00005550,A_Melilla_3009_2018_Clinical_Specimen_EPI1329079_2018-12-03:-0.00009598):0.00329119):0.00000282,A_Hong_Kong_2677_2019_MDCK1_SIAT1_EPI1574966_2019-06-18:0.00318380):0.00000148,A_OSAKA-C_2044_2019_MDCK_1__SIAT1_EPI1721726_2019-11-23:0.00319069):0.00000110,A_Vietnam_241_2018_C2_S1_EPI1348807_2018-10-03:0.00321703):0.00000193,(A_South_Korea_9789_2019__EPI1770850_2019-03-21:0.00311435,A_Armenia_501_2019_SIAT1_EPI1604551_2019-02-07:0.00006245):0.00315399):0.00000221,(A_Oman_5038_2018_cs_EPI1334152_2018-10-15:0.00226531,A_Abu_Dhabi_110_2018_S2_EPI1350318_2018-09-25:0.00230659):0.00090408):0.00000653,((A_South_Korea_9788_2019__EPI1770842_2019-03-22:0.00009204,A_Shanghai_19211_2019__EPI1498323_2019-01-15:0.00310516):0.00217861,(A_Qatar_16-VI-19-0048614_2019_cs_EPI1619510_2019-08-23:0.00321863,A_Basse_Normandie_626_2019_PI_EPI1360306_2019-01-28:-0.00003473):0.00235813):0.00089338):0.00000168,A_Kuwait_4688_2019_Original_EPI1719204_2019-09-24:0.00316284):0.00000094,A_Brasov_239416_2018_SIAT1_SIAT1_EPI1357845_2018-12-18:0.00316496):0.00000170,A_Ayutthaya_455_2019_C1_EPI1716915_2019-11-06:0.00318077):0.00000135,(A_Colorado_44_2019_Original_EPI1641982_2019-11-27:0.00317253,A_Franche_Comte_1195_2019_PI_EPI1435729_2019-01-27:-0.00000493):0.00316744):0.00000140,(A_Canberra_4A_2019_SIAT1_EPI1690286_2019-12-05:0.00167390,(A_Pennsylvania_1023_2019_Original_EPI1618910_2019-10-29:0.00320281,A_England_767_2018_original_EPI1377108_2018-12-12:-0.00004661):0.00154681):0.00160743):0.00000360,A_South_Australia_63_2019_SIAT1_EPI1434648_2019-02-17:0.00317336):0.00000081,(A_Singapore_SGH0617_2019_clinical_specimen_EPI1646488_2019-12-04:0.00317889,A_Victoria_254_2019_SIAT1_EPI1647936_2019-09-05:0.00311021):0.00003449):0.00000335,A_Sri_Lanka_25_2019_SIAT2_EPI1584566_2019-06-30:0.00315731):0.00000306,A_Washington_217_2018_Original_EPI1454124_2018-12-28:0.00316746):0.00000191,(A_Ontario_RV1199_2019_P1_EPI1394110_2019-02-02:0.00009937,A_Ontario_RV0166_2019_P1_EPI1352761_2018-12-24:0.00308973):0.00308869):0.00000149,A_Chiang_Rai_449_2019_MDCK_1__SIAT1_EPI1671914_2019-11-28:0.00313932):0.00000259,A_Hayma_7383_2019_SIAT1_EPI1646720_2019-11-05:0.00318811):0.00000088,(A_Nova_Scotia_RV1884_2019_P1_EPI1484538_2019-03-06:0.00164154,A_Denmark_2902_2019_Original_EPI1431905_2019-03-26:0.00155196):0.00159840):0.00000233,A_Texas_528_2018_Original_EPI1454750_2018-12-26:0.00317055):0.00000158,((A_Singapore_EN0025_2019_clinical_specimen_EPI1387973_2019-01-11:0.00169032,A_Japan_NHRC-OID_FDX70487_2018__EPI1523984_2018-11-06:0.00158758):0.00076673,A_Oman_5756_2018_cs_EPI1334105_2018-11-05:0.00237834):0.00077411):0.00000339,A_Abu_Dhabi_132_2018_S1_EPI1349989_2018-10-14:0.00314424):0.00000088,A_Stockholm_22_2019_Direct_EPI1591171_2019-08-23:0.00314476):0.00000198,(A_Shanghai-Pudongxin_11155_2019_C1_S1_EPI1589772_2019-07-17:0.00204209,(A_Perugia_26_2019__EPI1447771_2019-02-04:0.00318311,A_Padova_30_2019__EPI1384257_2019-02-28:0.00000509):0.00198284):0.00115269):0.00000130,(A_Parma_29_2020__EPI1755764_2020-02-03:0.00204688,A_Massachusetts_38_2019_Original_EPI1619085_2019-09-25:0.00218562):0.00104381):0.00000112,(A_Sri_Lanka_31_2019_SIAT2_EPI1670049_2019-07-20:0.00230799,(A_Ireland_12941_2019__EPI1381284_2019-01-25:-0.00023484,A_Jamaica_8211_2018_Original_EPI1282739_2018-05-21:0.00351264):0.00249875):0.00089605):0.00000097,A_Wrexham_0782_2018_Original_EPI1338473_2018-12-27:0.00315990):0.00000196,(((((A_Ontario_RV0195_2020_P1_EPI1736672_2019-12-23:0.00007844,A_Ontario_RV0217_2020_P1_EPI1736682_2019-12-24:0.00306426):0.00310239,A_Yunnan-Maoshi_1578_2019_C1_S1_EPI1692242_2019-11-05:0.00317829):0.00004735,A_Maranhao_158276-IEC_2019__EPI1690234_2019-07-04:-0.00006273):0.00012199,A_Jiangxi-Yuanzhou_11910_2019_C2_S1_EPI1692140_2019-11-25:0.00310024):0.00147908,A_Belgium_G0338_2019_original_EPI1446112_2019-03-05:0.00164466):0.00158786):0.00000085,A_Idaho_34_2018_Original_EPI1348453_2018-12-21:0.00315719):0.00000069,(A_Fujian-Xinluo_1684_2020_C2_C1_EPI1799932_2020-04-15:0.00314148,A_Roma_23_2019__EPI1381385_2019-02-04:0.00001152):0.00312757):0.00000060,A_Jamaica_2929_2019_Original_EPI1641911_2019-11-21:0.00315792):0.00000208,(A_Athens.GR_947_2019__EPI1589433_2019-02-14:0.00159566,A_Selangor_20214_2018__EPI1777789_2018-12-03:0.00157944):0.00158052):0.00000171,((A_WAKAYAMA_23_2019_hCK_0__1_EPI1444692_2019-02-05:0.00019917,A_Victoria_20_2019_SIAT2_EPI1444271_2019-04-11:0.00299363):0.00296024,A_Abu_Dhabi_103_2018_Original_EPI1332457_2018-09-26:0.00004891):0.00311059):0.00000171,A_Abu_Dhabi_101_2018_Original_EPI1332638_2018-09-24:0.00313706):0.00000090,(A_Alberta_RV1694_2019_P1_EPI1430198_2019-02-24:0.00153542,A_South_Australia_151_2018__EPI1613853_2018-10-30:0.00164298):0.00158792):0.00000298,(((((((((((((((((((((((A_Italy_603-19_2019__EPI1901316_2019-03-11:0.00223573,(A_Arizona_14_2019_Original_EPI1395883_2019-02-03:0.00305533,A_Ontario_RV0709_2019_P1_EPI1366109_2018-12-31:0.00014187):0.00192718):0.00102175,((((((((((((((((A_Thailand_CU-B31931_2019__EPI1901775_2019-02-04:0.00021764,A_Ohio_8810_2019_passage__Original_EPI1500673_2019-03-14:0.00299586):0.00303751,(((((A_England_92000510_2019_original_EPI1635269_2019-05-07:0.00319982,((((((A_Singapore_NUH0008_2019_clinical_specimen_EPI1594866_2019-03-01:0.00136329,A_Moscow_RII-536S_2018_Original_EPI1352079_2018-12-24:0.00187001):0.00168595,A_Ontario_RV1488_2019_P1_EPI1415260_2019-03-12:0.00331896):0.00002320,A_Milano_351_2019__EPI1447781_2019-03-04:0.00322029):0.00001146,A_Neimenggu-Haibowan_1196_2019_C2_S1_EPI1503574_2019-03-04:0.00321447):0.00001045,A_Ontario_RV1840_2019_P1_EPI1436680_2019-04-17:0.00321011):0.00000740,A_Luxembourg_19008019_2019__EPI1384579_2019-02-12:0.00320222):0.00000663):0.00000669,A_Alberta_RV2125_2019_P1_EPI1485443_2019-04-26:0.00319142):0.00000597,A_Ontario_RV1228_2019_P1_EPI1393546_2019-02-22:0.00319268):0.00000454,A_Victoria_2515_2019_SIAT1_EPI1493127_2019-06-02:0.00318851):0.00000266,A_Prince_Edward_Island_RV1896_2019_P1_EPI1484552_2019-03-24:0.00318829):0.00000192):0.00000761,A_Finland_63_2019__EPI1447788_2019-03-13:0.00318739):0.00000556,((((A_Minas_Gerais_202012671_2019_Original_EPI1806170_2019-09-03:0.00000843,A_Bayern_31_2020_C1-ori_EPI1735278_2020-02-13:0.00317227):0.00302142,(A_Hawaii_21_2020_S1_EPI1734689_2020-02-29:0.00336774,A_Ontario_RV2084_2019_P1_EPI1485403_2019-04-29:-0.00013664):0.00032645):0.00005787,A_Ontario_RV2037_2019_P1_EPI1484613_2019-05-08:0.00298574):0.00122571,A_Ancona_10_2019__EPI1383643_2019-03-01:0.00180833):0.00169783):0.00000612,(A_Saskatchewan_RV1416_2019_P1_EPI1415214_2019-04-03:0.00166382,A_Ontario_RV0968_2019_P1_EPI1378172_2019-01-29:0.00153798):0.00159120):0.00000655,A_Iceland_12621_2019_SIAT1_EPI1574973_2019-06-15:0.00316006):0.00000147,A_Nicaragua_1397_2019_Original_EPI1630923_2019-09-28:0.00644286):0.00000406,A_Quebec_RV1593_2019_P1_EPI1426981_2019-03-27:0.00315158):0.00000492,((A_Germany_HD1819_151_2019__EPI2204175_2019-11-01:0.00008955,(A_Victoria_168_2019_SIAT2_EPI1583454_2019-07-15:0.00316629,A_UTSUNOMIYA_194_2019_AX-4_2__SIAT2_EPI1447311_2019-01-15:0.00001041):0.00307073):0.00291221,A_Japan_NHRC-OID_FDX70557_2019__EPI1502549_2019-01-04:0.00021374):0.00300121):0.00000498,A_Ontario_RV1609_2019_P1_EPI1430148_2019-03-12:0.00314897):0.00000373,(((A_Perth_1127_2019_SIAT1_EPI1589588_2019-07-04:0.00312539,A_South_Korea_8828_2019_passage__Original_EPI1500793_2019-03-05:0.00002931):0.00297025,A_Finland_116_2019__EPI1447817_2019-03-31:0.00019421):0.00138997,A_Norway_1881_2019_Clinical_Specimen_EPI1447216_2019-04-26:0.00169039):0.00155891):0.00000242,(A_Guangdong-Rongcheng_1362_2019_C2_S1_EPI1542720_2019-05-06:0.00020349,A_New_Mexico_08_2019_Original_EPI1372674_2019-01-28:0.00298721):0.00300052):0.00000169,A_Saint-Petersburg_RII-2420S_2019_Original_EPI1489875_2019-02-18:0.00316561):0.00000189,(A_Netherlands_10241_2019_Original_EPI1414546_2019-03-29:0.00020561,A_KANAGAWA_ZC1854_2019_SIAT_0_1_EPI1398394_2019-02-23:0.00298289):0.00300761):0.00000374,(A_Ontario_RV2094_2019_P1_EPI1485419_2019-05-13:0.00296660,A_Ontario_RV1192_2019_P1_EPI1394107_2019-02-11:0.00022120):0.00301260):0.00000145,A_Belgium_G0333_2019_original_EPI1446096_2019-03-01:0.00315809):0.00000929):0.00000649,A_Costa_Rica_8289_2019_Original_EPI1586913_2019-07-04:0.00314949):0.00000362,(((A_Denmark_3255_2019_Original_EPI1641074_2019-10-05:0.00314909,A_Utah_11_2019_Original_EPI1372705_2019-01-31:0.00005681):0.00159695,A_Lampeter_7085_2019_original_EPI1443946_2019-04-15:0.00154229):0.00066460,A_Alicante_19_2034_20190321_Direct_sequencing_EPI1543536_2019-03-21:0.00224616):0.00092382):0.00000462,(A_Cardiff_8892_2019_original_EPI1444560_2019-04-11:0.00155550,A_Ontario_RV1273_2019_P1_EPI1394540_2019-02-26:0.00164480):0.00158259):0.00000480,A_Umea_1_2019_Direct_EPI1591142_2019-07-02:0.00314887):0.00000615,A_New_Hampshire_28_2018_Original_EPI1323247_2018-10-25:-0.00005904):0.00003566,A_Kenya_2256_2019_Original_EPI1587038_2019-07-20:0.00322578):0.00001409,((A_Singapore_TT0692_2019_clinical_specimen_EPI1638717_2019-08-07:0.00159180,(A_Saskatchewan_RV1847_2019_P1_EPI1440572_2019-04-16:-0.00002416,A_Ontario_RV1233_2019_P1_EPI1393550_2019-02-21:0.00320656):0.00167916):0.00032264,((A_South_Australia_308_2019_SIAT1_EPI1639416_2019-04-17:0.00330399,A_Wellington_18_2019_SIAT__SIAT1_EPI1590984_2019-03-23:-0.00013459):0.00319130,A_Ontario_RV0849_2019_P1_EPI1370248_2019-01-05:0.00012829):0.00173344):0.00128495):0.00000900,A_California_101_2019_Original_EPI1422133_2019-03-04:0.00319219):0.00000165,(((A_Mukdahan_403_2019_C1_EPI1683398_2019-09-18:0.00308279,A_Baden-Wuerttemberg_84_2019_Original_EPI1388876_2019-02-25:0.00011731):0.00038871,A_Alberta_RV2119_2019_P1_EPI1485435_2019-05-06:0.00268811):0.00198119,(A_Florida_71_2019_Original_EPI1486377_2019-05-21:0.00170596,A_Manitoba_RV1404_2019_P1_EPI1415438_2019-03-12:0.00150844):0.00106340):0.00068928):0.00001541,A_Halmstad_3_2019_Direct_EPI1445067_2019-03-15:0.00316395):0.00000160,((A_New_York_9525_2019_passage__Original_EPI1511963_2019-04-06:0.00161257,(A_New_Jersey_25_2019_Original_EPI1439296_2019-03-22:0.00151112,((A_St_Petersburg_RII-223_2019_S1_EPI1438372_2019-02-18:0.00319015,A_Sosnovyi_Bor_RII-1864S_2019_Original_EPI1414419_2019-02-07:0.00322375):0.00007570,A_Padova_29_2019__EPI1384256_2019-02-27:-0.00009062):0.00182190):0.00026324):0.00044721,A_Irkutsk_RII-2771S_2019_Original_EPI1414221_2019-02-16:0.00224371):0.00094586):0.00005962,((((A_KANAGAWA_ZC1861_2019_E0__3__Am2Al1__EPI1846436_2019-04-26:0.00656962,A_KANAGAWA_IC1830_2019_E0__3__Am1Al2__EPI1846440_2019-01-15:0.00307928):0.00013706,A_HK_11_2019_MDCK_EPI1353606_2018-12-20:-0.00012920):0.00023621,A_Shanghai-Pudongxin_185_2019_C2_S1_EPI1380649_2019-01-15:0.00307200):0.00005501,(A_Ontario_RV0463_2019_P1_EPI1363655_2019-01-16:0.00147092,A_HK_38_2019_MDCK_EPI1353608_2018-12-23:0.00174918):0.00141925):0.00298323):0.00002783,((A_Minnesota_21_2020_Original_EPI1737771_2020-03-07:0.00162340,A_HIROSHIMA-C_30_2019_Original_EPI1436224_2019-02-11:0.00166010):0.00008060,(A_Ontario_414_2019_Original_Specimen_EPI1605844_2019-03-20:0.00296172,A_Netherlands_10062_2019_Original_EPI1365199_2019-02-06:0.00022188):0.00129039):0.00146731):0.00020513,((((((((((((((((((((A_Thailand_CU-B32786_2019__EPI1901781_2019-04-20:0.00313766,A_Kentucky_9882_2019_Original_EPI1654219_2019-10-22:0.00320614):0.00170101,((A_British_Columbia_RV6619_2020_P1_EPI1743974_2020-02-20:0.00173261,A_Alberta_RV2472_2019_P1_EPI1635749_2019-09-16:0.00148299):0.00141320,(A_North_Dakota_25_2019_Original_EPI1508182_2019-06-29:0.00008032,A_Victoria_151_2019_Original_Specimen_EPI1503481_2019-07-09:0.00307438):0.00007931):0.00141853):0.00142588,(A_Santa_Catarina_999_2019_Original_EPI1798819_2019-09-25:0.00232561,(((A_Victoria_96_2019_SIAT2_EPI1669944_2019-06-14:0.00332151,A_Brisbane_12_2019_SIAT_1__SIAT1_EPI1434584_2019-03-04:-0.00014581):0.00343562,A_Darwin_492_2019_SIAT2_EPI1583418_2019-06-09:0.00318389):0.00008980,A_Victoria_256_2019_SIAT2_EPI1647939_2019-09-05:-0.00012506):0.00237785):0.00070771):0.00016499,((((((((((A_Japan_9781_2019__EPI1770747_2019-04-26:0.00011477,((A_Shanghai-Jiading_1974_2019_C2_S1_EPI1692134_2019-12-03:0.00325711,A_Athens.GR_26_2020__EPI1659529_2020-01-08:0.00313759):0.00003540,A_Sydney_809_2019_SIAT2_EPI1670219_2019-05-14:-0.00004816):0.00310389):0.00305225,((((((((A_South_Africa_9178_2019_MDCK2__SIAT3_EPI1795434_2019-07-22:0.00323913,A_Catalonia_0846659S_2019_SIAT1_EPI1676284_2019-12-03:0.00326377):0.00003196,A_KANAGAWA_AC1847_2019_SIAT_0_1_EPI1498175_2019-01-23:0.00318847):0.00001728,A_Victoria_100_2019_SIAT2_EPI1670135_2019-06-18:0.00319697):0.00002115,(A_Bayern_113_2019_Original_EPI1647183_2019-10-10:0.00304845,A_Sydney_25_2019_MDCK-Siat__SIAT1_EPI1387370_2019-01-21:0.00012425):0.00306055):0.00000730,((A_Canberra_138_2019_SIAT2_EPI1548983_2019-05-18:0.00312616,A_South_Australia_148_2019_SIAT1_EPI1444487_2019-03-14:0.00326414):0.00009693,A_Beijing-Chaoyang_13078_2018_C1_EPI1351281_2018-12-24:-0.00011097):0.00329790):0.00000571,(A_Uppsala_7_2020_Original_EPI1704482_2020-01-30:0.00164242,A_Dunedin_11_2019_SIAT__SIAT1_EPI1444285_2019-03-22:0.00158418):0.00158950):0.00000840,(A_Nakhonphanom_537_2019_SIAT1_EPI1670034_2019-07-02:0.00011357,A_Ontario_RV2169_2019_P1_EPI1485133_2019-05-17:0.00303883):0.00307122):0.00001994,(A_Norway_2383_2019_SIAT1_SIAT1_EPI1655637_2019-10-27:0.00011317,A_Alberta_RV2555_2019_P1_EPI1635831_2019-10-17:0.00304283):0.00304588):0.00000519):0.00000446,A_Ontario_RV1614_2019_P1_EPI1430152_2019-03-22:0.00316480):0.00000316,(A_Scotland_410_2019_cs_EPI1670614_2019-09-15:0.00306237,A_Netherlands_10237_2019_Original_EPI1414538_2019-03-27:0.00010963):0.00305940):0.00000677,A_OKINAWA_6_2019_MDCK_1__SIAT1_EPI1485556_2019-01-07:0.00317089):0.00000383,A_MIYAGI_11_2019_AX-4_1__SIAT1_EPI1389931_2019-01-23:0.00315479):0.00000467,(A_South_Australia_204_2019_SIAT1_EPI1444442_2019-03-20:0.00306473,A_Macau_600004_2019_MDCK-2_EPI1360004_2019-01-02:0.00010587):0.00306578):0.00000591,A_Victoria_71_2019_SIAT1_EPI1669911_2019-04-03:0.00313977):0.00000255,(A_Milano_55_2020_SIAT2-ori_EPI1754102_2020-02-10:0.00306004,A_California_94_2019_Original_EPI1409260_2019-03-13:0.00008786):0.00306839):0.00000283,A_New_Caledonia_60_2019_SIAT1_EPI1444254_2019-03-28:0.00318597):0.00000715):0.00000494,(A_Sweden_96_2020_Original_EPI1738854_2020-03-09:0.00307737,(A_St_Laurent_du_Var_1850_2019_Original_EPI1607243_2019-09-11:0.00308370,A_Canberra_218_2019_SIAT2_EPI1590851_2019-06-08:0.00007130):0.00001825):0.00306849):0.00000668,A_Finland_105_2019__EPI1447825_2019-04-09:0.00315487):0.00000643,(A_Netherlands_10193_2019_Original_EPI1405572_2019-02-18:0.00222536,A_Netherlands_10023_2019_Original_EPI1360098_2019-01-24:0.00235304):0.00088185):0.00000357,A_England_91440363_2019_original_EPI1635261_2019-03-29:0.00314595):0.00000478,A_KANAGAWA_ZC1821_2019_SIAT_0_1_EPI1498213_2019-01-21:0.00312554):0.00003434,((A_England_9189_2019__EPI1770045_2019-03-21:0.00304151,A_South_Africa_R05636_2019_MDCK2_SIAT1_EPI1582717_2019-05-22:0.00653739):0.00111449,(A_Chile_7868_2019_Original_EPI1662562_2019-11-07:0.00313362,A_South_Australia_203_2019_SIAT1_EPI1444439_2019-03-20:0.00002808):0.00094283):0.00213993):0.00001221,A_KANAGAWA_IC1805_2018_SIAT_0__1_EPI1351505_2018-12-17:-0.00008932):0.00007053,A_Genova_03_2019__EPI1385051_2019-02-28:0.00319469):0.00010480,(A_Norway_1926_2019_SIAT1_EPI1604650_2019-05-06:0.00165574,A_Connecticut_21_2019_Original_EPI1428083_2019-03-06:0.00152306):0.00150130):0.00001679,(A_Victoria_730_2019_SIAT1_EPI1639434_2019-05-05:0.00324480,A_South_Korea_9578_2019_passage__Original_EPI1511403_2019-04-04:-0.00006230):0.00315134):0.00003040,((A_Nonthaburi_75_2020_C1_S1_EPI1853394_2020-01-15:0.00009515,A_Lyon_162_2020_MDCK2_SIAT1_EPI1763688_2020-01-16:0.00307635):0.00233249,(((A_Kyoto_18FS194_2018_2019-01-09_MDCK2_EPI1669722_2019-01-09:0.00324111,A_Dunedin_12_2019_SIAT__SIAT1_EPI1444274_2019-03-28:0.00311979):0.00007923,A_Darwin_99_2019_MDCK1_EPI1434572_2019-03-17:-0.00009728):0.00156883,A_Tasmania_507_2019_SIAT1_EPI1444260_2019-02-04:0.00175225):0.00067230):0.00072278):0.00030139,((((((((A_Michigan_170_2020_Original_EPI1869526_2020-03-12:0.00199623,A_Wisconsin_33_2020_Original_EPI1692671_2020-01-27:0.00119797):0.00068035,((A_Agadir_803_2020_cs_EPI1716176_2020-01-20:-0.00020604,A_Meknes_955_2020_cs_EPI1716423_2020-01-24:0.00337914):0.00196877,A_Victoria_80_2019_SIAT2_EPI1583938_2019-06-08:0.00141228):0.00065671):0.00136603,(((((((((((((((((A_Argentina_14818_2020_Original_EPI1807503_2020-03-08:0.00313499,(A_Maryland_12129_2020_Original_EPI1756928_2020-01-05:0.00314123,((A_England_200280382_2020_original_EPI1750006_2020-01-08:0.00322201,A_Lyon_0169_2020_Original_EPI1696297_2020-01-13:0.00321239):0.00000779,A_England_195120662_2019_original_EPI1732731_2019-12-10:0.00320392):0.00004687):0.00003086):0.00001800,A_England_195220279_2019_original_EPI1740897_2019-12-19:0.00312350):0.00000900,A_District_Of_Columbia_01_2020_Original_EPI1696748_2020-01-12:0.00314799):0.00001459,A_Portugal_MS74_2020_SIAT1_EPI1763772_2020-03-21:0.00313524):0.00003279,A_Norway_2316_2020_cs_EPI1749426_2020-03-24:0.00309872):0.00002592,A_Catalonia_NSVH101177034_2020_Original_EPI1735038_2020-01-22:0.00310790):0.00000965,A_HIROSHIMA_188_2019_MDCK_2__SIAT1_EPI1711322_2019-12-25:0.00309745):0.00000860,A_Sweden_91_2020_Original_EPI1738824_2020-03-06:0.00310328):0.00001292,(A_Saskatchewan_RV2539_2019_P1_EPI1635809_2019-11-16:0.00169869,A_Ontario_RV2598_2019_P1_EPI1639007_2019-11-26:0.00177511):0.00137385):0.00003957,A_Catalonia_NSVH100990446_2019_Original_EPI1440518_2019-02-23:-0.00009458):0.00010031,A_Netherlands_00118_2020_Original_EPI1691554_2020-01-08:0.00315967):0.00311888,((((A_Florida_139_2019_Original_EPI1758308_2019-12-13:-0.00016795,A_Canberra_360_2019_SIAT1_EPI1671624_2019-09-11:0.00333545):0.00326618,((((((((((((((((((((A_Kyiv_116_2020_Original_EPI1803985_2020-01-28:0.00166384,A_South_Australia_137_2019_SIAT1_EPI1436130_2019-03-03:0.00151636):0.00157819,((((((((A_Switzerland_3278_2020_cs_EPI1740398_2020-03-04:0.00318187,(((((A_Sweden_85_2020_Original_EPI1738783_2020-02-26:0.00146185,A_Linkoping_19_2019_Original_EPI1659737_2019-12-17:0.00180685):0.00156390,(A_England_194960683_2019_original_EPI1732139_2019-12-02:0.00318821,(A_Quebec_198_2019_Original_EPI1695127_2019-12-19:0.00320425,((((A_South_Australia_1088_2019_Original_Specimen_EPI1670105_2019-05-30:0.00662796,A_Lisboa_37_2019_cs_EPI1655595_2019-11-23:0.00974594):0.00002092,A_Mississippi_37_2019_Original_EPI1662495_2019-12-11:0.00323501):0.00007179,A_Utah_51_2019_Original_EPI1629236_2019-10-17:0.00315133):0.00003264,A_New_Jersey_41_2019_S1_EPI1662400_2019-12-04:0.00316664):0.00001528):0.00001835):0.00000905):0.00000891,A_Victoria_252_2019_SIAT1_EPI1647924_2019-09-02:0.00317994):0.00000596,A_Netherlands_00100_2020_Original_EPI1691515_2020-01-17:0.00318792):0.00000446,(A_South_Australia_1017_2019_SIAT2_EPI1549011_2019-03-26:0.00158365,A_South_Australia_180_2019_SIAT1_EPI1493059_2019-03-19:0.00159475):0.00160211):0.00001248):0.00001094,A_Michigan_452_2019_Original_EPI1618715_2019-10-14:0.00316006):0.00000655,A_Sydney_474_2019_SIAT1_EPI1671663_2019-09-19:0.00315593):0.00000487,(A_Victoria_716_2019_SIAT2_EPI1550193_2019-04-25:0.00233484,A_South_Australia_153_2019_SIAT1_EPI1444496_2019-03-13:0.00224996):0.00087962):0.00000673,A_Victoria_1014_2019_SIAT1_EPI1667431_2019-06-27:0.00315675):0.00000890,A_Ontario_RV2488_2019_P1_EPI1635768_2019-10-07:0.00317306):0.00000289,A_Nord_Pas_de_Calais_1350_2019_PI_EPI1383558_2019-02-16:0.00314686):0.00000295,(A_Sydney_391_2019_SIAT2_EPI1671450_2019-08-08:0.00003684,A_South_Australia_1085_2019_Original_Specimen_EPI1669830_2019-05-20:0.00316016):0.00312935):0.00000343):0.00000447,((A_Saskatchewan_RV2688_2019_X2_EPI1687859_2019-12-02:0.00344985,A_Ontario_RV2390_2019_P1_EPI1583325_2019-06-28:-0.00025695):0.00176063,A_Saskatchewan_RV1848_2019_P1_EPI1440573_2019-04-17:0.00168352):0.00157982):0.00000474,(A_Manitoba_RV2181_2020_P1_EPI1736892_2020-02-03:0.00162958,A_Manitoba_RV1640_2020_P1_EPI1736843_2020-01-08:0.00170722):0.00148520):0.00000537,A_Darwin_701_2019_SIAT1_EPI1658689_2019-09-17:0.00316705):0.00000294,A_Darwin_420_2019_SIAT2_EPI1593936_2019-05-17:0.00314069):0.00000427,A_Oklahoma_11210_2020_Original_EPI1709530_2020-01-08:0.00314809):0.00000441,A_British_Columbia_RV1865_2020_P1_EPI1736909_2019-12-16:0.00313869):0.00000376,A_Ontario_RV0289_2020_P1_EPI1736694_2020-01-01:0.00316704):0.00000187,(A_Jonkoping_2_2020_Original_EPI1704699_2020-02-12:0.00169588,A_Louisiana_49_2019_Original_EPI1636309_2019-11-06:0.00151262):0.00157179):0.00000477,((A_Alberta_RV2483_2020_P1_EPI1736899_2020-02-11:0.00163553,(A_Saskatchewan_RV2462_2019_P1_EPI1635746_2019-10-05:0.00337195,A_New_Brunswick_RV2465_2019_X2_EPI1641505_2019-10-08:-0.00018925):0.00173923):0.00070103,A_Victoria_2518_2019_SIAT1_EPI1671699_2019-09-07:0.00233624):0.00086086):0.00000366,A_South_Australia_294_2019_SIAT1_EPI1639408_2019-04-08:0.00314881):0.00000378,(A_Colorado_11493_2020_Original_EPI1729098_2020-01-30:0.00236124,A_Michigan_383_2019_Original_EPI1497265_2019-06-04:0.00222356):0.00088256):0.00000926,A_Tasmania_557_2019_SIAT1_EPI1589948_2019-05-03:0.00314281):0.00000232,((A_Ontario_RV1445_2020_P1_EPI1736793_2020-01-14:0.00291770,A_Netherlands_00120_2020_Original_EPI1691558_2020-01-07:0.00023960):0.00283013,(A_Ontario_RV2710_2019_P1_EPI1645965_2019-12-06:0.00143429,A_South_Australia_307_2019_SIAT1_EPI1639415_2019-04-15:0.00174481):0.00140079):0.00015615):0.00000519,A_Vermont_33_2019_Original_EPI1683821_2019-12-29:0.00313358):0.00000214,A_Ayutthaya_458_2019_MDCK_1__SIAT1_EPI1671938_2019-11-11:0.00312704):0.00000927,A_Rabat_1124_2020_cs_EPI1716461_2020-02-07:0.00313932):0.00000381,((((A_Saskatchewan_RV2458_2019_P1_EPI1635741_2019-10-03:0.00168819,A_Ontario_RV1269_2019_P1_EPI1393559_2019-02-22:0.00149501):0.00011947,A_South_Australia_1049_2019_SIAT1_EPI1639406_2019-04-23:0.00152087):0.00014366,A_Saskatchewan_RV2534_2019_P1_EPI1635802_2019-11-14:0.00171908):0.00076270,A_Saskatchewan_RV2532_2019_P1_EPI1635799_2019-11-06:0.00238053):0.00066773):0.00001636,(A_Champagne_Ardenne_1908_2019_MDCK2_SIAT1_EPI1582609_2019-04-10:0.00312883,A_Champagne_Ardenne_1765_2019_PI_EPI1431184_2019-03-20:0.00003827):0.00307221):0.00001975):0.00000502,A_SAPPORO_65_2018_MDCK_2__SIAT1_EPI1389851_2018-12-15:-0.00008343):0.00012614,((A_British_Columbia_RV08427_2020_P1_EPI1748576_2020-03-09:0.00298727,A_Alaska_53_2019_Original_EPI1617723_2019-10-16:0.00017923):0.00154608,A_South_Australia_206_2019_SIAT1_EPI1444445_2019-03-15:0.00146650):0.00156154):0.00001452):0.00004248,(A_Sweden_61_2020_Original_EPI1728257_2020-02-15:0.00322898,A_Halmstad_2_2020_Original_EPI1704667_2020-02-16:-0.00004788):0.00314104):0.00000429,((((A_South_Australia_369_2019_SIAT1_EPI1740121_2019-06-13:0.00330376,A_South_Africa_R05143_2019_MDCK2__SIAT1_EPI1610389_2019-05-15:-0.00012876):0.00020193,A_Sydney_538_2019_SIAT1_EPI1671468_2019-08-06:0.00310233):0.00167064,A_Saskatchewan_RV1681_2019_P1_EPI1430187_2019-03-27:0.00148896):0.00064777,(A_Brisbane_1130_2019_SIAT2_EPI1671675_2019-09-11:0.00172009,A_Saskatchewan_RV2454_2019_X2_EPI1641406_2019-10-02:0.00145381):0.00095957):0.00070338):0.00003185,((A_Sydney_1200_2019_SIAT1_EPI1740108_2019-08-16:0.00198399,A_Perth_1117_2019_SIAT2_EPI1584558_2019-07-02:0.00123451):0.00056136,A_Michigan_433_2019_Original_EPI1586357_2019-07-19:0.00567326):0.00157949):0.00002468,((A_Perth_1131_2019_SIAT2_EPI1667399_2019-07-08:0.00172669,A_Arizona_35_2019_Original_EPI1605950_2019-09-09:0.00151041):0.00053065,A_Victoria_1016_2019_SIAT2_EPI1597827_2019-07-03:0.00156756):0.00118554):0.00008707,((A_Ontario_442_2019_Original_EPI1695076_2019-12-06:0.00199715,(A_Norway_2293_2019_SIAT1_EPI1619472_2019-10-13:0.00334197,A_Swansea_7317_2019__EPI1584162_2019-08-13:-0.00016677):0.00136242):0.00082230,A_Norway_91_2020_cs_EPI1689544_2020-01-06:0.00208599):0.00146347):0.00006870):0.00019226,A_Perth_1008_2019_Original_Specimen_EPI1484724_2019-04-16:0.00281326):0.00056187,A_Thueringen_46_2020_Original_EPI1751091_2020-02-26:0.00234195):0.00034613,(A_Quebec_200_2019_Original_EPI1695129_2019-12-17:0.00248057,A_Sydney_232_2019_SIAT2_EPI1671441_2019-06-03:0.00085623):0.00121021):0.00047555,A_Niigata_18FS072_2018_2019-01-25_MDCK2_EPI1669700_2019-01-25:0.00253087):0.00033503,(A_Ontario_480_2019_Original_EPI1695110_2019-12-13:0.00205347,A_California_40_2019_Original_EPI1372412_2019-02-06:0.00173493):0.00071220):0.00136046):0.00010290,A_Nakhonphanom_30_2020_MDCK1__SIAT1_EPI1813637_2020-01-13:0.00278089):0.00081290,A_KANAGAWA_AC1851_2019_SIAT_0__1_EPI1498228_2019-01-28:0.00209737):0.00059675,(A_Castellon_02_1901_20190318_Direct_sequencing_EPI1543704_2019-03-18:0.00339993,A_KANAGAWA_AC1850_2019_SIAT_0__1_EPI1485487_2019-01-27:0.00302007):0.00218899):0.00013421,(A_Netherlands_10129_2019_Original_EPI1383415_2019-02-26:0.00200473,A_Singapore_KK1011_2018_clinical_specimen_EPI1413866_2018-09-24:0.00206547):0.00018441):0.00113311):0.00005594,(A_KANAGAWA_AC1854_2019_SIAT_0__1_EPI1542287_2019-01-29:0.00322125,A_Taiwan_82108_2019__EPI1436922_2019-03-29:-0.00004245):0.00293822):0.00019108,((((A_Trinidad_3161_2019_C2_EPI1591526_2019-04-09:0.00198382,((A_Castellon_02_1843_20190313_Direct_sequencing_EPI1543688_2019-03-13:0.00296139,A_Valencia_07_1147_20190107_Direct_sequencing_EPI1384238_2019-01-07:0.00342321):0.00167622,A_Ontario_RV4214_2018_P1_EPI1335475_2018-11-24:0.00133845):0.00024168):0.00075197,A_Neimenggu-Erlianhaote_1108_2019_C2_EPI1380790_2019-01-22:0.00251917):0.00027042,((A_Guangxi-Babu_1649_2019_C1_S1_EPI1589793_2019-07-09:0.00139243,A_Hubei-Maojian_1114_2019_C2_S1_EPI1380640_2019-01-09:0.00510847):0.00144168,A_Saint-Petersburg_RII-4812S_2019_Original_EPI1490001_2019-04-17:0.00349739):0.00190369):0.00008388,A_Sichuan-Chuanshan_12957_2018_C2_EPI1351263_2018-12-15:0.00286884):0.00070906):0.00100511,((A_Chiang_Rai_409_2019_C1_EPI1683344_2019-09-02:-0.00008423,A_Iran_168555_2019_SIAT1-original_EPI1478477_2019-03-15:0.00326803):0.00164997,A_Cherkessk_CRIE_323_2019__EPI1493849_2019-02-25:0.00519126):0.00017962):0.00049203,(((A_Ontario_RV2705_2019_P1_EPI1736591_2019-12-19:0.00301369,(A_Ontario_RV2607_2019_X2_EPI1686160_2019-11-29:0.00287905,A_Ontario_RV2607_2019_P1_EPI1639012_2019-11-29:0.00029235):0.00585424):0.00119602,A_Armenia_941_2019_cs_EPI1582587_2019-05-21:0.00100244):0.00199263,A_Ontario_RV2489_2019_P1_EPI1635769_2019-10-04:0.00294741):0.00223887):0.00107323,(A_Jiangxi-Yushui_11018_2019_C2_S1_EPI1692143_2019-12-09:0.00621304,A_Saint-Petersburg_RII-492S_2019_Original_EPI1352151_2019-01-13:0.00012746):0.00291548):0.00009374,(((A_KANAGAWA_IC1815_2019_E0__5__Am3Al2__EPI1846434_2019-01-07:0.00657290,A_Guizhou-Xixiu_11179_2018_C2_EPI1351299_2018-12-18:-0.00020370):0.00180481,A_Sachsen_94_2018_C_EPI1378265_2018-12-18:0.00172759):0.00132797,((A_Haiti_72_2020_Original_EPI1799171_2020-01-24:0.00003799,((A_Santa_Catarina_1020_2019_Original_EPI1798827_2019-10-02:0.00334103,A_South_Carolina_15_2019_S1_EPI1641422_2019-10-04:0.00311657):0.00006894,A_Finland_25_2019__EPI1380210_2019-02-14:-0.00009050):0.00323231):0.00011297,A_Ontario_RV2295_2019_P1_EPI1505454_2019-06-17:0.00303049):0.00303927):0.00002287):0.00003001,((A_Ontario_RV2379_2019_P1_EPI1526491_2019-06-22:0.00974940,A_Jilin-Ningjiang_1258_2019_C2_S1_EPI1503661_2019-03-11:-0.00017780):0.00318912,(A_Mozambique_206_2019_Original_EPI1495894_2019-03-19:0.00326902,A_Mali_225_2018_S2_EPI1439768_2018-11-12:-0.00009902):0.00024479):0.00303122):0.00002309):0.00000937,A_Vermont_12_2018_Original_EPI1212297_2018-03-07:-0.00004460):0.00003367,A_Lyon_CHU_1947587_2018_Original_EPI1384924_2018-11-08:0.00317233):0.00000622,(A_Abudhabi_063_2019_Original_EPI1636470_2019-09-20:0.00153923,(A_Lebanon_207_2019_Original_EPI1410302_2019-02-02:0.00158058,(A_Padova_24_2019__EPI1384244_2019-02-23:0.00326338,(A_Padova_31_2019__EPI1384261_2019-02-28:0.00472352,A_Berlin_8_2019_Original_EPI1378243_2019-01-21:-0.00076072):0.00068004):0.00172230):0.00002682):0.00157519):0.00000240,A_Castellon_02_1450_20190208_Direct_sequencing_EPI1543576_2019-02-08:0.00316712):0.00000606,(A_Saskatchewan_RV1779_2019_P1_EPI1435639_2019-04-04:0.00175360,A_Guizhou-Kaili_15_2019_C1_EPI1351296_2019-01-01:0.00171260):0.00142238):0.00000646,(((((A_Argentina_1422_2019_Original_EPI1586801_2019-07-16:0.00510943,(A_Newfoundland_RV2059_2019_P1_EPI1484679_2019-01-14:0.00297159,A_Netherlands_10186_2019_Original_EPI1405538_2019-03-20:0.00023201):0.00114955):0.00181144,(A_Catalonia_NSVH100962279_2019_Original_EPI1354599_2019-01-10:-0.00000172,A_Catalonia_NSVH100963901_2019_Original_EPI1354601_2019-01-13:0.00315562):0.00318221):0.00003428,A_Navarra_3085_2018_Clinical_Specimen_EPI1341720_2018-12-14:-0.00006312):0.00153694,(A_Catalonia_NSVH100969048_2019_Original_EPI1364622_2019-01-21:0.00308616,A_Michigan_410_2018_Original_EPI1332559_2018-11-21:0.00329744):0.00162592):0.00093311,(((A_South_Australia_81_2019_SIAT1_EPI1387310_2019-01-19:0.00261263,A_Paris_2730_2018_PI_EPI1345608_2018-12-27:0.00056647):0.00115888,A_South_Australia_243_2018_SIAT1_EPI1359686_2018-12-27:0.00177443):0.00028822,A_Utah_45_2018_Original_EPI1334308_2018-12-03:0.00183425):0.00043989):0.00078455):0.00034944,(((((A_New_York_54_2019_Original_EPI1641897_2019-11-17:0.00312591,(A_Fujian-Changting_31_2019_C3_S1_EPI1542645_2019-05-09:0.00631297,(A_Macao_600141_2019_C2_S1_S1_EPI1503796_2019-01-08:-0.00022502,A_Shandong-Zhangdian_193_2019_C2_EPI1380772_2019-01-29:0.00344622):0.00306145):0.00024800):0.00002481,A_Chongqing-Banan_11053_2018_C1_EPI1351311_2018-12-25:-0.00003811):0.00019834,A_Guangdong-Chengqu_1346_2019_C2_S1_EPI1504838_2019-05-02:0.00299376):0.00006234,(A_Guangxi-Haicheng_366_2019_C1_S1_EPI1542543_2019-06-20:0.00131624,A_Zhejiang-Haishu_1190_2019_C2_EPI1380631_2019-01-24:0.00203326):0.00134791):0.00190701,(A_Wrexham_6341_2019_original_EPI1414894_2019-03-23:0.00134007,A_Istanbul_1872_2018_SIAT1_EPI1370131_2018-12-11:0.00182283):0.00090552):0.00129035):0.00030722,A_Norway_2428_2019_SIAT1_EPI1655649_2019-11-03:0.00257385):0.00014683,(A_Chongqing-Yuzhong_11622_2019_C1_S1_EPI1692260_2019-10-07:0.00275844,(A_Pakistan_542_2019_Original_EPI1410084_2019-01-23:0.00174494,A_Iceland_78_2018_8925__MDCK1_SIAT1_EPI1260052_2018-04-12:0.00141436):0.00068472):0.00120840):0.00028334,A_Finland_973_2018__EPI1331977_2018-11-01:0.00243102):0.00029045,A_Thailand_CU-B33013_2019__EPI1901769_2019-05-05:0.00248945):0.00039907,(A_Alberta_RV2434_2019_P1_EPI1590362_2019-06-30:0.00262902,A_Vietnam_Lisn18022_2018_CXS1_EPI1385788_2018-04-03:0.00379758):0.00218264):0.00048301,(A_Vietnam_243_2018_C2_S1_EPI1348389_2018-10-04:0.00269576,(A_Peru_9417_2017_Original_EPI1039089_2017-06-14:0.00330107,A_Nova_Scotia_RV1599_2017_P1_EPI1004604_2017-02-15:0.00309373):0.00051436):0.00242314):0.00103925,((((((((((((((((A_Fes_1091_2020_cs_EPI1716318_2020-02-04:0.00346572,A_Stockholm_37_2019_Original_EPI1630335_2019-11-08:-0.00021302):0.00287160,A_Amapa_146418-IEC_2017__EPI1045818_2017-01-31:0.00054062):0.00277628,((A_Washington_652_2019_Original_EPI1617793_2019-09-24:0.00265522,(A_Alberta_RV1259_2017_P1_EPI1004270_2017-02-08:0.00307418,A_California_11_2017_Original_EPI918098_2017-01-20:0.00009922):0.00043001):0.00276876,((A_Qatar_10-VI-19-0048190_2019_cs_EPI1619487_2019-08-21:0.00264798,(A_Pennsylvania_49_2017_Original_EPI1127728_2017-01-07:-0.00005560,A_Santiago_27820_2017_Original_EPI1016437_2017-04-09:0.00325680):0.00059822):0.00277975,((A_Burkina_Faso_2467_2019_Original_EPI1438763_2019-01-22:0.00003772,A_Paris_1148_2019_PI_EPI1374913_2019-02-13:0.00313858):0.00263704,A_South_Africa_R06614_2017_MDCK1_SIAT1_EPI1084498_2017-07-14:0.00051895):0.00277231):0.00000433):0.00000427):0.00004405,(((A_TOKYO_19301_2019_MDCK_3__SIAT1_EPI1669741_2019-10-16:0.00011821,((A_New_Caledonia_101_2019_SIAT2_EPI1670061_2019-07-23:0.00329009,A_South_Australia_44_2019_SIAT1_EPI1434763_2019-02-10:-0.00008989):0.00308764,A_Switzerland_0228_2019_original_EPI1385212_2019-02-18:0.00021835):0.00289989):0.00255873,A_Nebraska_5896_2017_passage_details__PMK1_EPI1075506_2017-01-27:0.00053350):0.00124603,A_Cambodia_894_2017_Original_EPI1185376_2017-10-01:0.00161552):0.00158327):0.00002344,(((A_Guangxi-Xinbin_1569_2019_C1_S1_EPI1589907_2019-06-25:0.00251988,A_MIYAZAKI_89_2017_MDCK_2__SIAT1_EPI1057808_2017-05-02:0.00063462):0.00268872,A_CastillaLaMancha_314_2017_Clinical_Specimen_EPI906124_2017-01-10:0.00011676):0.00146584,(A_Taipei_R0067_2018__EPI1893109_2018-09-01:0.00266162,A_British_Columbia_107_2017__EPI1235963_2017-01-25:0.00051588):0.00126927):0.00155540):0.00001716,(A_South_Africa_R7774_2017__EPI1080102_2017-07-27:0.00324648,A_British_Columbia_005_2017_passage_details__original_specimen_EPI953835_2017-01-06:0.00317092):0.00001125):0.00000877,(A_Ontario_RV2667_2017_X2_EPI1165770_2017-11-21:0.00631112,A_Victoria_233_2017_SIAT1_EPI1152975_2017-09-19:0.00014628):0.00306576):0.00001121,A_KANAGAWA_IC1625_2017_SIAT_0__1_EPI943176_2017-01-28:-0.00003738):0.00002135,A_Haiti_2483_2017_Original_EPI1180696_2017-10-02:0.00319613):0.00000359,(A_Pennsylvania_202_2017_Original_EPI1128775_2017-02-17:0.00160334,A_KANAGAWA_ZC1617_2017_SIAT_0__1_EPI970904_2017-02-23:0.00163566):0.00159681):0.00000708,(A_Townsville_1002_2017_SIAT1_EPI1045420_2017-06-14:0.00172484,A_Ancona_05_2017__EPI917295_2017-01-03:0.00180506):0.00143430):0.00000060,((((((((((((((((((((((((((((((((((A_Kaliningrad_77_2019_C2_EPI1557537_2019-03-18:0.00695212,A_Lithuania_MB34980_2018_SIAT2_SIAT1_EPI1371481_2018-12-02:-0.00045172):0.00061077,A_Austria_1123853_2019_Siat1_EPI1381510_2019-02-09:0.00301926):0.00303166,(A_Bangladesh_602005_2017_Original_EPI1058181_2017-06-11:0.00127423,A_Brisbane_116_2017_MDCK1_SIAT1_EPI1060406_2017-07-27:0.00192737):0.00161412):0.00014340,A_Connecticut_24_2017_Original_EPI1039266_2017-06-13:-0.00009068):0.00324764,(((A_Victoria_109_2017__EPI1616309_2017-08-10:0.00320300,(A_Victoria_118_2017_SIAT1_EPI1248358_2017-08-24:0.00331053,A_Victoria_528_2017_SIAT1_EPI1045555_2017-07-05:-0.00010973):0.00011083):0.00017817,A_Victoria_712_2017__EPI1617253_2017-08-31:0.00302143):0.00298466,((((A_Victoria_201_2017_SIAT1_EPI1152963_2017-09-15:0.00188523,A_Bangladesh_1500_2017_Original_EPI1048200_2017-06-06:0.00164537):0.00128349,(((A_Victoria_707_2017_SIAT1_EPI1132162_2017-09-02:0.00246833,A_Victoria_632_2017_SIAT1_EPI1060353_2017-08-06:0.00070767):0.00212609,A_Sydney_134_2017_MDCK_SIAT1_EPI1031707_2017-04-08:0.00502057):0.00028948,A_Sydney_1093_2017_SIAT1_EPI1060292_2017-08-03:0.00296781):0.00012560):0.00006694,A_Victoria_572_2017_SIAT1_EPI1060710_2017-07-18:0.00309640):0.00003061,A_NIIGATA_509_2017_CaCo-2_1__SIAT1_EPI1043604_2017-06-05:0.00311075):0.00001868):0.00001453):0.00000995,A_Parana_719_2017_Original_sample_EPI1045698_2017-07-11:0.00314813):0.00001157,A_Hong_Kong_3042_2017_cs_EPI1036313_2017-06-27:0.00314313):0.00000902,A_New_Zealand_1102_2017_SX_EPI1099754_2017-07-19:0.00315469):0.00001221,A_Sydney_147_2017_MDCKX__SIAT1_EPI1082787_2017-05-18:0.00315820):0.00000957,A_Singapore_TT0279_2017_clinical_specimen_EPI1023530_2017-03-02:0.00315128):0.00000605,A_Bangladesh_5012_2017_Original_EPI1056952_2017-05-16:0.00314430):0.00001960,A_Victoria_682_2017__EPI1617101_2017-08-18:0.00313063):0.00000524,A_Brisbane_26_2017_MDCK2__SIAT1_EPI1022190_2017-01-31:0.00315101):0.00000702,A_Abu_Dhabi_024_2017_Original_EPI1179932_2017-10-25:0.00313072):0.00002349,A_Sydney_199_2017__EPI1611292_2017-09-05:0.00310284):0.00002150,A_Sydney_1140_2017_Original_Specimen_EPI1126175_2017-08-28:0.00309203):0.00003025,(A_Ontario_RV2067_2017_P1_EPI1010306_2017-04-26:0.00323414,A_Brisbane_32_2017_MDCK2_SIAT1_EPI1022373_2017-03-09:-0.00007474):0.00315204):0.00001244,A_South_Australia_15_2017_SIAT1_EPI919183_2017-01-20:-0.00011909):0.00009995,A_Louisiana_15_2017_S1_EPI979372_2017-03-16:0.00320773):0.00005912,(((A_Sydney_517_2017__EPI1615517_2017-08-21:0.00188704,A_Ontario_RV1754_2017_P2_EPI1005452_2017-02-27:0.00131076):0.00031610,A_Sydney_66_2017_MDCKX__SIAT1_EPI1022349_2017-03-18:0.00134208):0.00060372,A_Sichuan-Gaoxin_1586_2017_C2_EPI1062568_2017-07-17:0.00222567):0.00092712):0.00022740,A_Mexico_217_2017_C2_EPI979018_2017-01-20:0.00291494):-0.00026107,(A_YOKOHAMA_139_2017_AX-4_2__SIAT1_EPI1037870_2017-05-20:0.00336956,A_KANAGAWA_204_2017_MDCK_2__SIAT1_EPI1037862_2017-04-28:-0.00016046):0.00341993):0.00002862,A_Sydney_1034_2017_SIAT1_EPI1058685_2017-07-18:0.00320051):0.00039093,A_South_Australia_65_2017_SIAT1_EPI1022415_2017-04-03:0.00282588):0.00059639,(A_Perth_225_2017_MDCK1_SIAT1_EPI1152948_2017-09-06:-0.00017574,A_Victoria_561_2017_SIAT1_EPI1060617_2017-07-14:0.00337244):0.00249517):0.00217204,A_Newcastle_603_2017__EPI1613115_2017-08-11:0.00063844):0.00242282,A_Laos_2928_2017_C1_EPI1130107_2017-08-15:0.00239029):0.00182386,(A_Israel_C3924_2017__EPI1098467_2017-04-01:-0.00023982,A_Pernambuco_147098-IEC_2017__EPI1045902_2017-03-14:0.01319612):0.00139417):0.00236464,((((((A_Italy_A.Ge.18.2017_2017__EPI1566018_2017-01-01:0.00319565,(((A_Paraiba_145808-IEC_2017__EPI1045868_2017-02-14:0.00152602,A_Pernambuco_145845-IEC_2017__EPI1045892_2017-02-12:0.00505058):0.00165896,A_Madrid_1471_2017_Clinical_Specimen_EPI991301_2017-01-20:0.00324838):0.00000882,(A_Paraiba_146800-IEC_2017__EPI1045882_2017-03-05:0.00319936,A_Paris_1232_2017_PI_EPI1040259_2017-06-19:-0.00001266):0.00322690):0.00001679):0.00000785,((A_Pernambuco_147500-IEC_2017__EPI1045906_2017-03-13:0.00808904,A_Poland_30539_2017_SIAT1_EPI943300_2017-01-09:-0.00057634):0.00053208,A_Baleares_1328_2017_Clinical_Specimen_EPI973405_2017-02-23:0.00650846):0.00000148):0.00002614,A_Baden-Wuerttemberg_116_2017_Original_EPI975658_2017-02-21:0.00322395):0.00000316,(A_Ontario_049_2017__EPI1236085_2017-01-20:0.00321136,A_Santa_Catarina_475_2017_Original_EPI1043549_2017-05-23:0.00319375):0.00000536):0.00018104,((((A_New_York_PV89_2017__EPI1297409_2017-09-01:-0.00007548,A_Ceara_146082-IEC_2017__EPI1045848_2017-02-16:0.00327158):0.00008333,A_Quebec_RV0633_2017_P1_EPI1005837_2017-01-15:0.00317985):0.00137567,A_Navarra_983_2017_MDCK_EPI967660_2017-01-13:0.00180046):0.00128722,((A_Texas_6167_2017_passage_details__PMK1_EPI1075093_2017-02-14:0.00326684,A_LaRioja_868_2017_MDCK_EPI967643_2017-01-16:-0.00007504):0.00141444,A_Quebec_RV0351_2017_P1_EPI1005801_2017-01-14:0.00183530):0.00074991):0.00111102):0.00001801,(A_Bolivia_785_2017_Original_EPI1088092_2017-04-17:0.00328038,A_Rio_de_Janeiro_332_2017_Original_EPI1040826_2017-04-10:-0.00006678):0.00312931):0.00015949):0.00011642,(A_District_of_Columbia_T0230_2018__EPI1893355_2018-09-01:0.00510058,A_Pernambuco_148978-IEC_2017__EPI1305037_2017-07-03:0.00135502):0.00205774):0.00007109,((((((A_Myanmar_18M145_2018_MDCK2_EPI1804623_2018-08-27:0.00548781,((A_Catalonia_NSVH100558570_2017_Original_EPI1226997_2017-01-23:0.00330238,A_Extremadura_641_2017_MDCK_EPI927096_2017-01-21:-0.00011708):0.00164645,A_Ontario_RV1242_2017_P1_EPI1005380_2017-02-17:0.00170683):0.00087177):0.00106261,(((((A_South_Australia_22_2018_SIAT1_EPI1283304_2018-08-01:0.00951172,A_Italy_A.Ge.23.2017_2017__EPI1566068_2017-01-01:0.01037598):0.00342750,A_Catalonia_NSVH100565846_2017_Original_EPI919650_2017-02-03:-0.00018465):0.00248723,(((A_Washington_207_2017_Original_EPI1109727_2017-01-26:0.00313795,A_KANAGAWA_IC1615_2017_SIAT_0__1_EPI909622_2017-01-16:0.00318685):0.00002644,A_Utah_05_2017_Original_EPI911528_2017-01-19:-0.00003298):0.00083583,(A_Japan_5983_2017_passage_details__PMK1_EPI1075423_2017-02-10:0.00126045,A_South_Korea_5744_2017_passage_details__PMK1_EPI1030552_2017-01-11:0.00189845):0.00209920):0.00222627):0.00037818,(((((((((((((A_Netherlands_201701071301.seq_2017__EPI2147768_2017-01-07:0.00318628,((A_Italy_107-17_2017__EPI1829742_2017-01-16:0.00323935,A_Paris_809_2017_PI_EPI940723_2017-02-06:0.00320135):0.00001431,((A_Italy_A.Ge.33.2017_2017__EPI1566026_2017-01-01:0.00827845,A_Baleares_826_2017_Clinical_Specimen_EPI944198_2017-01-04:0.00141645):0.00160248,A_British_Columbia_040_2017_passage_details__original_specimen_EPI953844_2017-01-12:0.00303897):0.00014096):0.00001126):0.00000365,A_Alberta_RV1267_2017_P1_EPI1004276_2017-02-19:0.00317859):0.00001052,A_Melilla_36_2017_Clinical_Specimen_EPI973425_2017-01-03:0.00316013):0.00000343,A_Quebec_039_2017__EPI1236391_2017-01-27:0.00317183):0.00000385,((((((((A_Austria_962149_2017_Siat1_EPI1040419_2017-01-02:0.00648135,(A_PaisVasco_962_2017_MDCK_EPI967666_2017-01-09:0.00318756,(A_Navarra_979_2017_MDCK_EPI971603_2017-01-04:0.00321164,A_Hungary_266_2017__EPI907354_2017-01-17:0.00327026):0.00002855):0.00001039):0.00001631,A_Navarra_1207_2017_Clinical_Specimen_EPI991309_2017-01-17:0.00316006):0.00001680,A_Romania_208058_2017_Clinical_sample_EPI944076_2017-02-14:0.00315997):0.00001716,A_CastillaLaMancha_352_2017_Clinical_Specimen_EPI944205_2017-01-23:-0.00006230):0.00004576,A_PaisVasco_842_2017_MDCK_EPI973453_2017-01-03:0.00320034):0.00023364,A_LaRioja_870_2017_MDCK_EPI967645_2017-01-13:0.00297080):0.00002324,A_Navarra_1044_2017_MDCK_EPI957923_2017-01-07:0.00297360):0.00138427,A_PaisVasco_1168_2017_MDCK_EPI1002883_2017-01-18:0.00174628):0.00153856):0.00000736,(A_Quebec_RV1433_2017_P1_EPI1005955_2017-02-11:-0.00001413,A_Romania_209119_2017_Clinical_sample_EPI961445_2017-02-22:0.00318083):0.00318451):0.00000318,(((A_Fujian-Fengze_1507_2017_C2_S1_EPI1062490_2017-06-21:0.00642619,A_Ontario_RV1778_2017_P1_EPI1005460_2017-03-21:-0.00003999):0.00140472,A_Egypt_160_2017_SIAT1_EPI1036035_2017-01-02:0.00184037):0.00053109,(A_Yunnan-Chuxiong_1376_2017_C1_S1_EPI1029991_2017-04-26:0.00049017,A_Catalonia_NSVH100562706_2017_Original_EPI919648_2017-01-29:0.00269693):0.00150507):0.00124036):0.00000271,A_Panama_322597_2017_Original_EPI1048672_2017-07-05:0.00318274):0.00000183,(A_Brisbane_86_2017__EPI1612217_2017-05-24:0.00217919,(A_Italy_A.Ge.01.2017_2017__EPI1566075_2017-01-01:0.01508861,A_England_70700076_2017_original_EPI1029413_2017-02-13:0.00127829):0.00086024):0.00100929):0.00000329,((A_Amazonas_145756-IEC_2017__EPI1045830_2017-02-08:0.00680796,A_Amazonas_145938-IEC_2017__EPI1045832_2017-02-02:0.00676623):0.00000258,A_Hong_Kong_119_2017_MDCK1_S1_EPI943224_2017-01-04:-0.00022709):0.00019351):0.00008213,(((A_Italy_A.Ge.43.2017_2017__EPI1566036_2017-01-01:0.00926418,A_Italy_A.Ge.26.2017_2017__EPI1566078_2017-01-01:0.00776832):0.00355930,A_Italy_A.Ge.49.2017_2017__EPI1566077_2017-01-01:0.00277281):0.00253889,A_Romania_207113_2017_Siat1_EPI913884_2017-01-16:0.00192707):0.00140893):0.00000385,(A_Rio_Grande_do_Norte_145641-IEC_2017__EPI1045911_2017-03-22:0.00524045,(A_Manitoba_RV0931_2017_P1_EPI1004396_2017-02-16:0.00297543,A_Ontario_RV1154_2017_P2_EPI1005348_2017-03-09:0.00020077):0.00122903):0.00162817):0.00007202,(A_Italy_A.Ge.38.2017_2017__EPI1566029_2017-01-01:0.00131436,A_Bretagne_284_2017_PI_EPI919776_2017-01-10:0.00510444):0.00163921):0.00022617):0.00018259,(A_Lyon_0301R0199_2017_Original_EPI1321955_2017-01-03:0.00252968,A_Quebec_047_2017__EPI1236399_2017-02-01:0.01124452):0.00128127):0.00014956):0.00059463,(((A_Indonesia_South_Korea_09231691_2017__EPI1655880_2017-09-23:0.00296370,(A_Roraima_148113-IEC_2017__EPI1045920_2017-03-24:0.00299116,(A_Navarra_1219_2017_Clinical_Specimen_EPI995515_2017-01-23:0.00322223,A_Sri_Lanka_3_2017_SIAT2_EPI919195_2017-01-04:-0.00002943):0.00024076):0.00007473):0.00123674,A_Madrid_1469_2017_Clinical_Specimen_EPI991299_2017-01-24:0.00176979):0.00108329,((A_Quebec_018_2017__EPI1236370_2017-01-16:0.00107475,(A_Bosnia_and_Herzegovina_27-G_2017_cs-ori_EPI978623_2017-01-04:0.00329308,A_Slovenia_90_2017_MDCKx_SIAT1_EPI917254_2017-01-04:-0.00009088):0.00877473):0.00228125,A_Illinois_07_2017_Original_EPI911120_2017-01-12:0.00011876):0.00188841):0.00155359):0.00017508,A_Melilla_222_2017_Clinical_Specimen_EPI977465_2017-01-17:0.00222698):0.00016585,((A_Italy_222-17_2017__EPI1829765_2017-01-30:-0.00000082,A_Austria_962627_2017_Siat1_EPI997066_2017-01-02:0.00317532):0.00182070,A_Basel_USB002778.4_2017__EPI1569162_2017-01-23:0.00137172):0.00232079):0.00009527,((A_Lyon_510_2017_Original_EPI1322041_2017-01-23:0.00139008,(A_Amazonas_145492-IEC_2017__EPI1045826_2017-02-07:0.01605122,A_Amazonas_145625-IEC_2017__EPI1045828_2017-02-10:0.00052689):0.00130883):0.00073199,A_Pernambuco_145840-IEC_2017__EPI1045889_2017-03-07:0.00892014):0.00162275):0.00056490):0.00113908,A_Netherlands_3530_2017_original_EPI1143305_2017-01-05:0.00197256):0.00028126,(A_Texas_6977_2018_passage__Original_EPI1539572_2018-01-02:0.00165738,A_Singapore_GP1813_2017_clinical_specimen_EPI1087117_2017-08-04:0.00158842):0.00043619):0.00120889,(((A_Darwin_61_2019_MDCK2_EPI1387382_2019-01-29:0.00269153,A_Sao_Paulo_428610_2017_Original_Sample_EPI1004080_2017-01-25:0.00048847):0.00109629,A_Cambodia_1004_2017_Original_EPI1210211_2017-11-06:0.00177880):0.00062028,(((((A_Pakistan_654021.4_2017__EPI1897273_2017-01-03:0.00297591,A_Bursa_709_2017_SIAT_EPI1045251_2017-02-27:0.00342919):0.00161564,(A_Peru_0817_2017_Original_EPI1039073_2017-06-12:0.00286924,A_Czech_Republic_82_2017_H3N2___EPI988936_2017-01-12:0.00030956):0.00112821):0.00074528,((A_Pennsylvania_83_2017_Original_EPI1128631_2017-01-19:0.00324751,A_Texas_01_2017_Original_EPI887138_2017-01-02:-0.00003661):0.00004649,A_Bayern_43_2017_Original_EPI1013019_2017-01-25:0.00318481):0.00178317):0.00147997,(A_Tanzania_1753_2017_Original_EPI1016779_2017-04-04:-0.00003702,A_Nordrhein-Westfalen_109_2017_Original_EPI975849_2017-03-20:0.00321302):0.00132180):0.00111282,(A_Ningbo_10_2021_MDCK_EPI1857687_2017-06-15:0.00320452,A_Yunnan-Hongta_1728_2017_C1_EPI1062631_2017-07-24:-0.00000862):0.00058540):0.00145089):0.00117641):0.00003128):0.00000445,((((A_Pennsylvania_96_2017_Original_EPI1127632_2017-01-20:0.00325714,A_Galicia_70_2017_Clinical_Specimen_EPI895569_2017-01-07:-0.00006654):0.00005790,A_Pennsylvania_71_2017_Original_EPI1129068_2017-01-17:0.00318764):0.00157924,A_South_Africa_R07360_2017_Original_EPI1049447_2017-07-26:0.00162320):0.00001731,A_Zambia_02-00274_2017_SIAT1_EPI1125494_2017-08-13:0.00160038):0.00158007):0.00000865,((A_Bulgaria_243_2018_SIAT2_SIAT1_EPI1243182_2018-01-16:0.00298481,A_KANAGAWA_IC1624_2017_SIAT_0__1_EPI943174_2017-01-27:0.00020239):0.00311449,A_Vologda_CRIE-263_2017_original_EPI1019986_2017-01-24:-0.00006520):0.00323146):0.00008417,((((((A_Shanghai-Jingan_11162_2019_C2_S1_EPI1542489_2019-06-12:0.00280848,A_California_5676_2017_passage_details__PMK1_EPI1030484_2017-01-04:0.00355382):0.00149970,(A_Abu_Dhabi_008_2019_Original_EPI1448379_2019-01-08:0.00325360,A_Fujian-Fengze_11033_2018_C2_EPI1351275_2018-12-10:-0.00008040):0.00147220):0.00136427,A_Brisbane_138_2017__EPI1611599_2017-08-10:0.00041937):0.00136217,(((A_Basel_USB002776.4_2017__EPI1569154_2017-01-22:0.00321575,A_Taiwan_531_2017_MDCK_3__SIAT1_EPI1046852_2017-06-08:0.00318255):0.00003643,A_Shanghai-Jiading_1555_2017_C2_EPI1062637_2017-07-11:0.00311931):0.00002494,A_Ontario_RV1144_2017_P1_EPI1005341_2017-02-08:-0.00005107):0.00165006):0.00112140,((A_Hubei-Xiaonan_1779_2017_C2_S1_EPI1106244_2017-08-23:0.00231421,A_LaRioja_1195_2017_MDCK_EPI971584_2017-01-17:0.00086249):0.00162041,A_Ontario_RV0909_2017_P1_EPI1005243_2017-01-19:0.00116761):0.00173573):0.00029590,(((A_Basel_USB002916.4_2017__EPI1569218_2017-01-31:0.00654329,A_Saskatchewan_RV1177_2017_P1_EPI1005640_2017-02-18:0.00306111):0.00110451,((A_British_Columbia_152_2017__EPI1236017_2017-03-01:0.00315346,((((((A_Ontario_116_2017__EPI1236333_2017-02-21:0.00312967,((A_Quebec_015_2017__EPI1236367_2017-01-14:0.00646972,((A_New_Brunswick_RV1478_2017_P1_EPI1004479_2017-02-22:0.00322169,A_Ontario_RV1403_2017_P1_EPI1005421_2017-03-24:0.00322091):0.00001185,A_Ontario_RV0344_2017_P1_EPI1004952_2017-01-04:0.00318685):0.00001068):0.00001380,A_Saskatchewan_RV0865_2017_P1_EPI1005621_2017-01-23:0.00313518):0.00001830):0.00001063,A_Alberta_003_2017_passage_details__original_specimen_EPI953708_2017-01-02:0.00316724):0.00000562,(A_Quebec_110_2017__EPI1236531_2017-03-23:0.00348763,A_North_Dakota_05_2017_Original_EPI912801_2017-01-29:-0.00020553):0.00016085):0.00002678,A_Ontario_124_2017__EPI1236341_2017-02-28:0.00320109):0.00003044,A_Ontario_RV1085_2017_P1_EPI1005320_2017-01-04:0.00315405):0.00000689,A_Ontario_RV1760_2017_P2_EPI1005455_2017-03-10:0.00314479):0.00001087):0.00005915,(A_Manitoba_RV1062_2017_P1_EPI1004403_2017-02-25:0.00152629,A_Ontario_RV0709_2017_P2_EPI1005152_2017-01-04:0.00170161):0.00148112):0.00090549):0.00067593,(A_Guangdong-Chancheng_1618_2017_C2_S1_EPI1062421_2017-08-01:0.00321142,A_Saskatchewan_RV1198_2017_P1_EPI1005662_2017-02-09:0.00316098):0.00176713):0.00135463):0.00022758):0.00004184,((((A_Quebec_010_2017__EPI1236362_2017-01-12:0.00604258,A_Quebec_021_2017__EPI1236373_2017-01-17:0.00384102):0.00307020,A_Quebec_043_2017__EPI1236395_2017-01-31:-0.00003711):0.00252770,(A_Quebec_022_2017__EPI1236374_2017-01-16:0.00307624,A_Kenya_032_2017__EPI1134114_2017-07-13:0.00011186):0.00058974):0.00266256,(A_Qatar_47-VI-17-0020310_2017_SIAT1_EPI1145274_2017-04-28:0.00161913,((A_Ontario_RV2149_2017_P1_EPI1022838_2017-05-08:0.00311622,(A_Ontario_RV2026_2017_P2_EPI1006409_2017-04-29:0.00323608,A_North_Carolina_05_2017_Original_EPI925617_2017-01-30:-0.00004598):0.00010466):0.00157474,A_Michigan_16_2017_Original_EPI944782_2017-01-27:0.00154062):0.00152918):0.00186889):0.00014240):0.00034140):0.00038850,(((((A_KANAGAWA_ZC1836_2019_E0__3__Am2Al1__EPI1846442_2019-02-01:0.01148631,A_Qatar_N-120-HA_2018__EPI1896367_2018-02-01:0.00492509):0.00378862,A_Tambov_CRIE_298_2018__EPI1259957_2018-03-28:0.00208291):0.00133165,A_Michigan_252_2017_Original_EPI1113990_2017-04-03:0.00050709):0.00125442,A_Alberta_RV2314_2017_P1_EPI1084581_2017-09-06:0.00161840):0.00117744,((((A_Kenya_020_2017__EPI1134112_2017-05-25:-0.00008931,A_Kenya_028_2017__EPI1134123_2017-06-07:0.00327621):0.00022925,A_Baleares_822_2017_Clinical_Specimen_EPI944195_2017-01-09:0.00305256):0.00148295,A_Texas_120_2017_Original_EPI1114204_2017-01-18:0.00157635):0.00090770,(A_Baltimore_0233_2017__EPI998386_2017-01-10:0.00152683,A_Austria_962046_2017_Siat1_EPI884307_2017-01-02:0.00166337):0.00072127):0.00124737):0.00170666):0.00073250,(A_Abu_Dhabi_001_2017_X_EPI1179733_2017-10-15:0.00150192,A_Wisconsin_26_2017_Original_EPI964378_2017-02-22:0.00188938):0.00016378):0.00092020,((((((A_Mexico_INCMNSZ_BMQ897_Jan2020_H3N2_Original_EPI1806865_2020-01-02:0.00064305,A_KANAGAWA_ZC1843_2019_SIAT_0__1_EPI1381355_2019-02-06:0.00256075):0.00586832,A_Brazil_5557_2018_Original_EPI1282926_2018-06-12:0.00016501):0.00116849,(((((((((((((((((((((((((((((((((A_Mexico_MPA026_2018__EPI1977309_2018-01-22:0.00311691,A_British_Columbia_056_2018__EPI1610628_2018-02-09:0.00004499):0.00316105,A_Perth_4_2018__EPI1613517_2018-01-22:0.00320170):0.00000851,A_Ontario_RV0993_2017_P1_EPI1005298_2017-01-28:0.00318200):0.00000508,A_Michigan_110_2017_Original_EPI1115651_2017-02-01:0.00319813):0.00000910,A_Colombia_6739_2017_Original_EPI1161671_2017-12-04:0.00317809):0.00001280,(A_West_Virginia_02_2018_Original_EPI1166894_2018-01-11:-0.00008611,A_Michigan_48_2017_Original_EPI989142_2017-04-03:0.00325101):0.00325671):0.00000545,A_Texas_5856_2017_passage_details__PMK1_EPI1075576_2017-01-24:0.00314629):0.00000653,A_Brandenburg_19_2017_Original_EPI975615_2017-02-07:0.00315133):0.00000332,A_Baltimore_0262_2017__EPI998140_2017-01-31:0.00318527):0.00000234,(A_Texas_6162_2017_passage_details__PMK1_EPI1075088_2017-02-22:0.00152534,A_Ontario_RV0764_2017_P1_EPI1005188_2017-01-16:0.00163636):0.00158004):0.00000518,A_Ontario_RV1245_2017_P1_EPI1005383_2017-02-24:0.00316765):0.00000388,A_Texas_382_2017_Original_EPI1466440_2017-12-26:0.00316083):0.00000442,A_Newfoundland_RV1733_2017_P1_EPI1004568_2017-03-20:0.00313518):0.00000230,A_Nova_Scotia_RV2235_2017_P1_EPI1049888_2017-04-12:0.00315774):0.00000169,A_Ontario_RV1239_2017_P1_EPI1005377_2017-02-11:0.00315880):0.00000247,A_Texas_27_2017_Original_EPI944809_2017-01-08:0.00315680):0.00000244,A_Colombia_5121_2017_Original_EPI1058277_2017-07-21:0.00314622):0.00000144,A_North_Carolina_18_2017_Original_EPI973113_2017-02-14:0.00315561):0.00000218,((A_North_Carolina_5840_2017_passage_details__PMK1_EPI1075560_2017-01-12:0.00223862,A_Illinois_04_2017_Original_EPI911152_2017-01-07:0.00230158):0.00086782,(A_Wisconsin_323_2017_S1_EPI1086199_2017-08-22:0.00615827,A_Puerto_Rico_26_2017_Original_EPI1042687_2017-06-28:0.00018013):0.00298498):0.00001770):0.00000564,A_Brisbane_13_2018_SIAT2_EPI1242751_2018-02-03:0.00315320):0.00001231,A_Tennessee_23_2017_Original_EPI976181_2017-02-27:0.00312150):0.00000437,A_Basel_USB002759.4_2017__EPI1569137_2017-01-19:0.00310806):0.00000366,A_Mexico_2553_2017_Original_EPI1141789_2017-07-26:0.00312496):0.00000840,((A_Ontario_RV0914_2017_P1_EPI1005247_2017-01-28:0.00168604,A_Slovenia_855_2017__EPI997174_2017-02-03:0.00167346):0.00091958,A_Ontario_RV0922_2017_P1_EPI1005254_2017-01-14:0.00251764):0.00055316):0.00001019,A_Florida_08_2017_Original_EPI925465_2017-01-24:-0.00005785):0.00005804,A_Germany_7345_2018_passage__Original_EPI1531792_2018-03-13:0.00313731):0.00006089,A_California_5815_2017_passage_details__PMK1_EPI1075636_2017-01-24:0.00309312):0.00010398,(((A_Colombia_0297_2018_S2_EPI1316862_2018-07-18:0.00223998,(A_Ontario_RV1208_2017_P1_EPI1005355_2017-02-13:-0.00012936,A_Ontario_RV1906_2017_P1_EPI1005472_2017-03-26:0.00327576):0.00102497):0.00090077,A_Ontario_RV0972_2017_P1_EPI1005278_2017-01-30:0.00194376):0.00057766,A_Ontario_RV1117_2017_P1_EPI1005327_2017-02-06:0.00249085):0.00071530):0.00003207,A_Michigan_177_2017_Original_EPI1122674_2017-02-22:0.00300656):0.00039453,(A_Victoria_27_2017_SIAT1_EPI1058754_2017-07-03:0.00189741,A_Wisconsin_29_2017_Original_EPI976021_2017-03-07:0.00127469):0.00240407):0.00024047,(A_Italy_A.Ge.21.2017_2017__EPI1566035_2017-01-01:0.00337746,A_Missouri_NHRC_36956_2017__EPI1030662_2017-02-15:0.00311084):0.00095142):0.00052296,A_Colombia_9948_2018_Original_EPI1282822_2018-07-04:0.00226542):0.00069672,(A_Arizona_20_2017_Original_EPI984058_2017-03-27:0.00314902,A_Romania_206293_2017_Original_EPI884288_2017-01-02:0.00322948):0.00208796):0.00070967):0.00191333,(((A_Abu_Dhabi_078_2017_Original_EPI1180092_2017-11-06:0.00229734,A_Ontario_RV0751_2017_P1_EPI1005176_2017-01-10:0.00086536):0.00056721,(A_Tucuman_I626_2017_Original_EPI1059698_2017-05-26:0.00286499,((A_South_Africa_R06243_2017_MDCK1_SIAT1_EPI1058661_2017-07-07:0.00314190,(((A_Istanbul_114_2017_SIAT_EPI1045235_2017-01-06:0.00310594,A_Brandenburg_26_2017_Original_EPI975635_2017-02-13:0.00334466):0.00003575,A_Bulgaria_413_2017_SIAT2_SIAT1_EPI1043022_2017-02-01:0.00312756):0.00005132,A_Athens.GR_12_2017_c1_EPI901680_2017-01-02:-0.00010416):0.00008096):0.00009592,(A_South_Africa_R04468_2017_MDCK1_SIAT1_EPI1060914_2017-06-13:0.00237084,(A_Ontario_RV2092_2017_P1_EPI1010323_2017-04-07:0.00168376,A_Ontario_RV1650_2017_P1_EPI1005439_2017-03-21:0.00149824):0.00071373):0.00073112):0.00019600):0.00110579):0.00162946,(A_Baden-Wuerttemberg_122_2017_Original_EPI975680_2017-03-02:0.00157794,A_Kentucky_24_2017_Original_EPI994391_2017-03-29:0.00156406):0.00061051):0.00078133):0.00126873,(((((((((((((((((A_Perth_45_2020_SIAT2_EPI1752482_2020-03-14:0.00131510,A_Texas_191_2017_Original_EPI1116175_2017-02-14:0.00184150):0.00163609,(((((((A_Belgium_G0135_2018_SIATx_SIAT1_EPI1262009_2018-01-16:0.00304451,A_Netherlands_1992_2017_original_EPI922192_2017-02-03:0.00012639):0.00305854,(((A_Wisconsin_254_2017_Original_EPI1114672_2017-03-14:0.00005277,(A_Michigan_25_2017_Original_EPI976101_2017-02-13:0.00295249,A_Michigan_11_2017_Original_EPI944701_2017-01-19:0.00020591):0.00295018):0.00008242,A_Alabama_6084_2017_passage_details__PMK1_EPI1075168_2017-02-27:0.00305772):0.00013135,A_Nordrhein-Westfalen_88_2017_Original_EPI944475_2017-01-20:0.00293242):0.00299772):0.00000637,(A_Georgia_11_2017_Original_EPI1085621_2017-07-24:0.00218987,A_El_Salvador_605_2017_C1_EPI1078134_2017-06-14:0.00204233):0.00106053):0.00000416,(A_Guatemala_940_2017_Original_EPI1049121_2017-06-29:0.00159135,A_Poland_439_2017_SIAT1_EPI1036149_2017-01-19:0.00158365):0.00159362):0.00000994,(((A_South_Africa_R05074_2017_MDCK1_SIAT1_EPI1060922_2017-06-23:0.00336004,A_Perugia_26_2017_SIAT3_SIAT1_EPI1036407_2017-01-20:0.00316436):0.00002041,((A_Santa_Catarina_121_2017_Original_EPI1016874_2017-03-02:0.00025299,A_Texas_19_2017_Original_EPI911752_2017-01-18:0.00292851):0.00127803,A_Baltimore_0301_2017__EPI998005_2017-02-12:0.00171442):0.00162476):0.00003045,A_South_Australia_13_2017_SIAT1_EPI919198_2017-01-19:-0.00008377):0.00005560):0.00000773,A_Victoria_49_2017_SIAT1_EPI1058769_2017-07-18:0.00320184):0.00000680,A_Aragon_1269_2017_Clinical_Specimen_EPI973400_2017-01-09:0.00319204):0.00001821):0.00004069,(A_India_1732610_2017__EPI1493364_2017-09-06:0.00898393,A_Ceara_145905-IEC_2017__EPI1045844_2017-02-06:0.00076097):0.00249120):0.00027985,(A_Asaka_4_2017__EPI1251579_2017-12-20:0.00229749,A_Kenya_010_2017__EPI1073220_2017-03-07:0.00087211):0.00246359):0.00047371,(((((((A_England_754_2018_MDCK1_SIAT1_EPI1392930_2018-12-13:0.00300968,A_KANAGAWA_IC1725_2018_E0__6__Am4Al2__EPI1224383_2018-01-18:0.01659712):0.00172000,A_KANAGAWA_ZC1709_2017_E0__4__Am3Al1__EPI1195189_2017-12-18:0.01163777):0.00173176,A_Ohio_10_2017_Original_EPI994508_2017-04-04:0.00158723):0.00197905,(((((A_New_York_City_PV00088_2017_Original_EPI2219742_2017-02-09:0.00318736,A_Michigan_134_2017_Original_EPI1115867_2017-02-10:0.00314274):0.00000629,A_Kansas_6278_2017_passage_details__PMK1_EPI1075022_2017-03-07:0.00313520):0.00003212,A_New_York_PV123_2017__EPI1297789_2017-09-01:0.00628328):0.00000417,A_KANAGAWA_IC1622_2017_SIAT_0__1_EPI943170_2017-01-24:-0.00004197):0.00012976,((A_Michigan_08_2017_S1_EPI1129988_2017-01-11:0.00288795,A_Baltimore_0306_2017__EPI998233_2017-02-14:0.00024735):0.00128502,A_Texas_68_2017_Original_EPI972987_2017-03-01:0.00171217):0.00146725):0.00030719):0.00031188,((A_Taiwan_364_2017_MDCK_3__SIAT1_EPI1043700_2017-05-12:0.00292769,A_Taiwan_L516-T56_2017_C1_EPI1028837_2017-06-08:0.00019751):0.00170116,A_Hong_Kong_120_2017_MDCK1_S1_EPI943226_2017-01-04:0.00126945):0.00227956):0.00060441,(A_KANAGAWA_IC1725_2018_SIAT_0__1_EPI1215365_2018-01-18:0.00227384,(A_Wisconsin_28_2017_Original_EPI976013_2017-03-07:0.00314618,A_Oregon_11_2017_Original_EPI984197_2017-03-10:-0.00002158):0.00088304):0.00043049):0.00097282,A_Ontario_RV0960_2017_P1_EPI1005267_2017-01-01:0.00259641):0.00102452):0.00053549,((A_Hong_Kong_3512_2017_Original_EPI1048567_2017-07-11:0.00229674,A_Stockholm_19_2017_Direct_EPI990042_2017-03-03:0.00087286):0.00049990,(A_Madrid_1475_2017_Clinical_Specimen_EPI995501_2017-01-24:0.00012085,A_Extremadura_640_2017_MDCK_EPI927095_2017-01-22:0.00306065):0.00131065):0.00217796):0.00018599,(A_Washington_174_2017_Original_EPI1109151_2017-01-20:0.00164750,A_New_Hampshire_02_2017_Original_EPI895698_2017-01-03:0.00153760):0.00056134):0.00014189,(A_Canberra_1_2017_SIAT1_EPI1022277_2017-03-10:0.00152693,A_Alaska_12_2017_Original_EPI984005_2017-03-30:0.00164817):0.00226233):0.00003612,((A_Brisbane_137_2017__EPI1611583_2017-08-01:0.00303376,A_Utah_5963_2017_passage_details__PMK1_EPI1075403_2017-02-06:0.00010434):0.00141133,(A_Utah_6024_2017_passage_details__PMK1_EPI1075238_2017-02-02:0.00004035,A_New_Mexico_6057_2017_passage_details__PMK1_EPI1075271_2017-02-09:0.00311905):0.00161402):0.00225854):0.00003117,(A_Basel_USB002253.4_2017__EPI1568918_2017-01-03:0.00165335,A_Colorado_09_2017_Original_EPI970096_2017-03-03:0.00152275):0.00228140):0.00003766,((A_Basel_USB002321.4_2017__EPI1568964_2017-01-05:0.00010244,A_Congo_467_2017_Original_EPI1205370_2017-11-10:0.00303136):0.00141395,(A_Philippines_2_2017_MDCK2__SIAT1_EPI1044771_2017-04-05:0.00300255,A_California_18_2017_Original_EPI925353_2017-01-28:0.00016065):0.00150520):0.00229595):0.00003356,((A_Argentina_822_2017_S1_EPI1048060_2017-06-02:0.00164106,A_Sachsen-Anhalt_2_2017_C2_SIAT1_EPI960136_2017-01-16:0.00152824):0.00086501,((A_Austria_967212_2017_Siat1_EPI998486_2017-01-23:-0.00007189,A_Austria_964767_2017_Siat1_EPI954540_2017-01-17:0.00321209):0.00158849,A_Netherlands_1575_2017_Original_EPI907343_2017-01-30:0.00163630):0.00081591):0.00143725):0.00013739,((((((((((A_South_Australia_164_2018_SIAT1_EPI1346074_2018-11-05:0.00313721,A_Japan_6633_2018_passage__PMK1_EPI1298956_2018-01-16:0.00003879):0.00310069,(((A_Hawaii_47_2018_Original_EPI1271539_2018-07-16:0.00312200,A_LaRioja_480_2018_MDCK_EPI1155268_2018-01-02:0.00004240):0.00311414,(((((A_England_80220360_2018_original_EPI1173524_2018-01-08:0.00311577,A_Iran_93702_2017_SIAT1_SIAT1_EPI1140862_2017-11-15:0.00005453):0.00010295,A_India_3873_2017_X2_EPI1165657_2017-09-18:0.00301509):0.00305598,(((A_Saudi_Arabia_VRG-15_2017__EPI2153903_2017-11-17:0.00324463,A_India_1733862_2017__EPI1493365_2017-09-22:0.00319057):0.00002467,A_Ontario_RV2290_2017_P1_EPI1084562_2017-09-01:0.00316670):0.00001471,A_India_1739931_2017__EPI1493389_2017-10-28:0.00317417):0.00000765):0.00000518,A_Swansea_4343_2017_original_EPI1193285_2017-11-02:0.00317787):0.00000714,A_South_Korea_A2434_H3-HA_2017__EPI1305595_2017-09-01:0.00317144):0.00000717):0.00000429,A_Shanghai_58_2017__EPI1193648_2017-09-21:0.00313690):0.00001045):0.00000613,A_Tennessee_74_2017_C1_EPI1205528_2017-12-04:0.00313725):0.00000568,A_South_Australia_110_2017_SIAT1_EPI1031539_2017-05-15:-0.00004286):0.00003275,((A_Bangladesh_188_2018_S2_EPI1316926_2018-07-11:-0.00007390,A_China_S111_2017__EPI1306458_2017-09-20:0.00323740):0.00223315,A_Stockholm_28_2017_Direct_EPI1076117_2017-09-11:0.00220385):0.00099710):0.00002797,(A_Sri_Lanka_4_2018_SIAT2_EPI1179467_2018-01-09:0.00173255,A_Louisiana_54_2017_S2_EPI1093528_2017-10-09:0.00159615):0.00149301):0.00007823,(A_Saskatchewan_RV0061_2018_P1_EPI1140925_2017-12-12:0.00169326,A_Guangdong-Pengjiang_1707_2017_C2_EPI1062682_2017-07-26:0.00152684):0.00146948):0.00121343,((A_Sydney_513_2017__EPI1615469_2017-08-14:0.00332532,A_Saskatchewan_RV0630_2017_P1_EPI1005592_2017-01-24:0.00298948):0.00092067,A_Shanghai-Pudongxin_11115_2017_C2_EPI1062562_2017-07-04:0.00225967):0.00179100):0.00049407,((A_Abu_Dhabi_054_2018_Original_EPI1256351_2018-01-23:0.00156664,A_California_NHRC_NEPMU5-ILI-0001_2017__EPI1501827_2017-11-01:0.00161146):0.00155725,A_England_70780309_2017_original_EPI1029453_2017-02-07:0.00163698):0.00127706):0.00055736,((A_Fiji_45_2018_SIAT2_EPI1269253_2018-04-25:0.00225927,A_Italy_A.Ge.48.2017_2017__EPI1566069_2017-01-01:0.00088973):0.00120028,(((A_British_Columbia_063_2017__EPI1235921_2017-01-16:0.00321218,A_Prince_Edward_Island_RV1608_2017_P1_EPI1005487_2017-03-15:0.00316992):0.00001099,A_British_Columbia_038_2017_passage_details__original_specimen_EPI953815_2017-01-12:-0.00004088):0.00155389,A_Pennsylvania_232_2017_Original_EPI1127800_2017-03-11:0.00164769):0.00110707):0.00128462):0.00004935):0.00025491,(((((A_Afghanistan_1311_2018_Original_EPI1249096_2018-01-03:0.00173397,A_India_3135_2017_X1_EPI1165676_2017-09-13:0.00143163):0.00158196,((A_Wisconsin_167_2017_Original_EPI1111482_2017-02-20:0.00345738,A_KANAGAWA_IC1609_2017_SIAT_0__1_EPI904174_2017-01-10:-0.00021158):0.00013595,A_Oklahoma_5740_2017_passage_details__PMK1_EPI1030548_2017-01-17:0.00324104):0.00151599):0.00041152,((((((((((((((((((((((((((A_New_York_City_PV00073_2017_Original_EPI2219790_2017-02-03:0.00280345,A_Ontario_RV0899_2017_P1_EPI1005234_2017-01-31:0.00035535):0.00255700,A_New_York_City_PV73_2017__EPI1556766_2017-08-01:0.00282892):0.00010715,A_PaisVasco_1146_2017_MDCK_EPI971608_2017-01-16:0.00023695):0.00115753,A_PaisVasco_1367_2017_MDCK_EPI995541_2017-02-13:0.00188239):0.00170459,(A_Rio_de_Janeiro_201601873_2017_Original_EPI1040823_2017-01-04:0.00321883,A_Romania_206714_2017_Siat_1_EPI913838_2017-01-09:0.00320357):0.00000324):0.00000283,A_India_1728574_2017__EPI1493384_2017-03-16:0.00317200):0.00000429,A_Hungary_474_2017__EPI967459_2017-01-26:0.00316547):0.00000276,A_New_Jersey_10_2017_Original_EPI925305_2017-01-30:0.00316269):0.00000528,A_Lithuania_6735_2017_MDCK2_SIAT1_EPI1043072_2017-01-01:0.00318623):0.00000342,A_Basel_USB002341.4_2017__EPI1568974_2017-01-06:0.00314840):0.00000744,A_Ontario_RV0786_2017_P1_EPI1005191_2017-02-03:0.00316063):0.00000647,(A_Austria_964170_2017_Siat1_EPI1043484_2017-01-09:0.00164265,A_England_70520074_2017_original_EPI1029205_2017-01-27:0.00153035):0.00158349):0.00000453,(A_Ohio_6141_2017_passage_details__PMK1_EPI1075225_2017-02-22:0.00308753,A_Brandenburg_40_2017_Original_EPI1013037_2017-03-10:0.00008097):0.00308903):0.00000847,(A_Pavia_13_2017_SIAT3_SIAT1_EPI1036405_2017-01-13:0.00150529,A_Maryland_14_2017_Original_EPI970306_2017-02-16:0.00172011):0.00155633):0.00000294,A_Nordrhein-Westfalen_114_2017_Original_EPI975620_2017-02-07:0.00314626):0.00000363,(A_Bulgaria_2_2017_SIAT2_SIAT1_EPI1042982_2017-01-02:0.00167805,A_Berlin_46_2017_Original_EPI975603_2017-01-31:0.00159265):0.00152540):0.00000509,A_England_71140581_2017_original_EPI1029629_2017-03-11:0.00312646):0.00000287,A_Romania_206613_2017_Clinical_sample_EPI899694_2017-01-03:0.00313388):0.00001319,A_Luxembourg_204_2017_MDCK1_SIAT1_EPI943256_2017-01-03:-0.00005070):0.00003854,(A_Ontario_RV1292_2017_P1_EPI1005389_2017-02-18:0.00206363,A_Niedersachsen_5_2017_C1_SIAT1_EPI960108_2017-01-05:0.00197247):0.00115291):0.00002774,A_Baden-Wuerttemberg_138_2017_Original_EPI1013031_2017-03-10:0.00315322):0.00013865,(A_Basel_USB001645.4_2017__EPI1568957_2017-01-05:0.00219571,A_Baden-Wuerttemberg_202_2017_Original_EPI975608_2017-02-01:0.00182319):0.00101760):0.00030570,(((A_Liaoning-Xinlongtai_1374_2017_C2_S1_EPI1136335_2017-09-04:0.00210289,A_Saskatchewan_RV0861_2017_P1_EPI1005617_2017-01-30:0.00103181):0.00069321,A_England_70340163_2017_original_EPI1028957_2017-01-12:0.00107403):0.00087784,A_Ontario_RV0705_2017_P1_EPI1005149_2017-01-19:0.00224325):0.00123882):0.00022470,A_Bayern_93_2017_Original_EPI975633_2017-02-13:0.00252125):0.00057359,((A_Ontario_125_2017__EPI1236342_2017-03-01:0.00160945,A_Berlin_1_2017_Original_EPI905852_2017-01-05:0.00156185):0.00101434,A_Oklahoma_09_2017_Original_EPI961091_2017-02-08:0.00215009):0.00139816):0.00037369,(A_South_Africa_R7739_2017__EPI1079945_2017-08-01:0.00135908,A_California_NHRC_SAR10458N_2017__EPI1030620_2017-01-17:0.00180642):0.00221620):0.00067693):0.00066362,(A_Arizona_18_2017_Original_EPI1003348_2017-03-13:0.00152524,A_Netherlands_2837_2017_Original_EPI957668_2017-03-02:0.00164236):0.00105889):0.00113895,((A_Basel_USB003324.4_2017__EPI1569344_2017-03-22:0.00285426,A_Nordrhein-Westfalen_93_2017_Original_EPI975672_2017-02-28:0.00028004):0.00285612,A_Schleswig-Holstein_23_2017_Original_EPI975663_2017-02-23:0.00006485):0.00269668):0.00038317):0.00020615,(((((((((((A_New_York_A-WC-LVD-17-050_2017_passage_details__Primary_specimen_EPI1150959_2017-02-14:0.00309565,((((A_Georgia_14_2017_Original_EPI1085597_2017-09-15:0.00318117,A_Saskatchewan_RV1173_2017_P1_EPI1005636_2017-03-10:0.00318243):0.00002541,(A_Hessen_42_2017_Original_EPI1013026_2017-03-06:0.00577469,A_Extremadura_1139_2017_Clinical_Specimen_EPI973414_2017-02-08:0.00249181):0.00065472):0.00001740,A_Massachusetts_03_2017_Original_EPI912872_2017-01-27:0.00310550):0.00000869,A_Extremadura_389_2017_MDCK_EPI971573_2017-01-09:0.00312843):0.00002206):0.00001130,(A_Niedersachsen_186_2017_C2_SIAT1_EPI1040732_2017-03-21:0.00216883,A_Berlin_42_2017_Original_EPI975670_2017-02-27:0.00216577):0.00095020):0.00000968,A_Florida_38_2017_Original_EPI1006318_2017-04-30:0.00311985):0.00000815,A_Kalamata_GR_540_2017_SIAT2_EPI943248_2017-01-19:-0.00004573):0.00003732,A_Sweden_65_2017_Direct_EPI975521_2017-03-15:0.00314841):0.00004579,A_Hungary_430_2017__EPI967133_2017-01-25:0.00966302):0.00001641,((A_Brazil_492_2017_Original_EPI1049003_2017-06-12:0.00168826,A_Hungary_243_2017__EPI907350_2017-01-13:0.00150624):0.00129787,(A_South_Auckland_16_2017_MDCK_SIAT1_EPI1022472_2017-03-11:0.00291912,A_South_Auckland_27_2017_MDCK_SIAT1_EPI1022496_2017-04-03:0.00022098):0.00287798):0.00012541):0.00029688,A_Moscow_CRIE-312_2017_original_EPI1019991_2017-02-27:0.00278513):0.00119895,(A_Bangladesh_8007_2017_Original_EPI1056944_2017-05-16:0.00005921,A_Netherlands_2009_2017_original_EPI922205_2017-02-10:0.00310689):0.00163985):0.00114215,A_Berlin_9_2017_Original_EPI944445_2017-01-16:0.00201731):0.00058906,A_New_York_06_2017_Original_EPI964690_2017-02-05:0.00244577):0.00069565):0.00015227,(((A_South_Korea_A2546-H3-HA_2018__EPI1305613_2018-09-01:0.00215612,A_Stockholm_27_2017_Direct_EPI995759_2017-04-12:0.00218118):0.00098589,((A_Basel_USB003504.4_2017__EPI1583246_2017-02-05:0.00153864,A_Thueringen_10_2017_Original_EPI944437_2017-01-16:0.00164646):0.00157728,((((((A_Perth_91_2017__EPI1613541_2017-06-26:0.00314304,(((((((((A_Italy_A.Ge.19.2017_2017__EPI1566016_2017-01-01:0.00161004,A_KANAGAWA_IC1633_2017_SIAT_0__1_EPI970848_2017-02-08:0.00156866):0.00159937,A_Newfoundland_RV1554_2017_P1_EPI1004532_2017-02-19:0.00323670):0.00000760,A_Berlin_6_2017_Original_EPI905862_2017-01-09:0.00318428):0.00000730,A_England_71100703_2017_original_EPI1029589_2017-03-08:0.00319884):0.00000259,A_CastillaLaMancha_765_2017_Clinical_Specimen_EPI944206_2017-02-08:0.00316577):0.00000663,A_Wisconsin_182_2017_Original_EPI1111616_2017-02-23:0.00314712):0.00000403,A_Virginia_08_2017_Original_EPI912833_2017-01-22:0.00320593):0.00000221,((((A_Italy_A.Ge.22.2017_2017__EPI1566017_2017-01-01:0.00171085,A_Italy_A.Ge.44.2017_2017__EPI1566027_2017-01-01:0.00780965):0.00171353,(((A_Italy_A.Ge.31.2017_2017__EPI1566024_2017-01-01:0.00311675,A_Italy_A.Ge.25.2017_2017__EPI1566045_2017-01-01:0.00321715):0.00005063,A_Italy_A.Ge.30.2017_2017__EPI1566076_2017-01-01:-0.00006974):0.00004238,A_Italy_A.Ge.40.2017_2017__EPI1566031_2017-01-01:0.00318056):0.00039097):0.00118900,A_Idaho_24_2017_Original_EPI1016065_2017-04-07:0.00167657):0.00159818,A_Newfoundland_RV1680_2017_P1_EPI1004558_2017-03-09:0.00315874):0.00002392):0.00000401,A_England_70540231_2017_original_EPI1029253_2017-01-30:0.00313752):0.00000588):0.00000439,A_Serbia_103_2017_SIAT2_EPI1054485_2017-01-06:0.00316301):0.00000212,A_Texas_52_2017_Original_EPI943556_2017-02-20:0.00313229):0.00000309,A_Khmelnitsky_136_2017_CXSX_EPI1017017_2017-01-03:0.00318325):0.00000604,A_Paris_575_2017_PI_EPI922744_2017-01-20:-0.00004303):0.00002999,A_Washington_278_2017_Original_EPI1111063_2017-02-16:0.00315774):0.00000356):0.00000770):0.00000075,((A_Basel_USB003362.4_2017__EPI1568883_2017-01-06:0.00187064,(A_England_75260833_2017_original_EPI1144965_2017-12-20:0.00228490,A_British_Columbia_015_2017_passage_details__original_specimen_EPI953820_2017-01-05:0.00086510):0.00091542):0.00070514,A_SWITZERLAND_199482-2_2017_Original_EPI1046218_2017-02-08:0.00230184):0.00087931):0.00005903):0.00024300,((A_Washington_242_2017_Original_EPI1110759_2017-02-01:-0.00001947,A_Tunisia_739_2017_cs_EPI991780_2017-01-20:0.00318497):0.00178822,A_Lorraine_1062_2017_PI_EPI957796_2017-02-21:0.00141835):0.00130401):0.00046505):0.00071250,((A_Singapore_KK0061_2019_clinical_specimen_EPI1594543_2019-01-07:0.00265209,A_Michigan_207_2017_Original_EPI1115340_2017-03-03:0.00054531):0.00285610,A_Hungary_814_2017__EPI967138_2017-03-06:0.00319979):0.00161400):0.00105328):0.00023916,((((((A_LaRioja_2190_2018_MDCK_EPI1243453_2018-03-23:0.00321696,A_Ceuta_898_2018_Clinical_Specimen_EPI1192080_2018-02-01:0.00312604):0.00002647,A_Ceuta_180155_2017_Clinical_Specimen_EPI1148255_2017-12-22:-0.00003833):0.00003677,A_Melilla_1554_2018_Clinical_Specimen_EPI1241329_2018-03-06:0.00314906):0.00019668,A_Agadir_757_2018_SIAT1_EPI1223478_2018-01-13:0.00298139):0.00005860,(A_Melilla_603_2018_Clinical_Specimen_EPI1192081_2018-01-22:0.00009585,A_Melilla_605_2018_Clinical_Specimen_EPI1192082_2018-01-23:0.00308535):0.00286253):0.00044370,(A_Honduras_492_2017_Original_EPI1056395_2017-06-29:0.00244282,A_Wisconsin_44_2017_Original_EPI989180_2017-04-13:0.00072498):0.00215787):0.00250115):0.00005487,(A_British_Columbia_A-BC-324-2017_2017__EPI1173889_2017-12-18:0.00073178,(A_Nicaragua_9138_04_2017__EPI1158732_2017-07-28:0.00192300,(A_Ceara_145603-IEC_2017__EPI1045840_2017-01-16:0.01093118,A_Roraima_146112-IEC_2017__EPI1045917_2017-02-13:0.01144752):0.00495775):0.00114348):0.00241850):0.00005980,(A_Nonthaburi_53_2018_MDCK1SIAT2_EPI1281502_2018-02-14:0.00059654,A_Cambodia_36625_2017_SIAT1_EPI1179521_2017-10-10:0.00257726):0.00266201):0.00001880,(A_Victoria_604_2017__EPI1616885_2017-07-11:0.00259802,A_Hong_Kong_2277_2017_cs_EPI1021196_2017-05-19:0.00057818):0.00265816):0.00001333,(A_Hong_Kong_2286_2017_cs_EPI1021210_2017-05-23:0.00056658,A_Quebec_RV0198_2017_P1_EPI1005773_2017-01-02:0.00261392):0.00265110):0.00007702,((((((((A_Cambodia_e0512384_2020_P1_SIAT__SIAT1_EPI1797839_2020-04-02:0.00308633,A_Chongqing-Banan_16_2019_C1_EPI1353029_2019-01-04:0.00007567):0.00304283,((((A_Ulaanbaatar_821_2019__EPI1384527_2019-01-28:0.00311846,(A_Ulaanbaatar_786_2019_c1_EPI1384525_2019-01-28:0.00316807,A_Ulaanbaatar_544_2019_c1_EPI1355119_2019-01-16:0.00318733):0.00002860):0.00004405,A_Ulaanbaatar_163_2019_C_1__SIAT1_EPI1370435_2019-01-09:-0.00006378):0.00325603,A_Bayern_49_2018_Original_EPI1329097_2018-10-29:0.00316956):0.00002213,A_Austria_1105514_2018_clinical_specimen_EPI1324901_2018-11-18:-0.00003568):0.00008885):0.00001565,A_Cambodia_D1120379_2019_SIAT1__SIAT1_EPI1721500_2019-10-31:0.00311479):0.00114821,(A_District_Of_Columbia_45_2019_S1_EPI1641817_2019-11-01:0.00084266,A_HK_435_2019_MDCK_EPI1415358_2019-01-14:0.00237654):0.00071387):0.00219214,(A_Ontario_RV1746_2017_P1_EPI1005449_2017-03-20:0.00011206,A_Hungary_260_2017__EPI967132_2017-01-16:0.00307494):0.00085319):0.00128983,((((((((((A_Norway_3411_2018_SIAT1_SIAT1_EPI1354476_2018-11-01:0.00317294,(A_Michigan_394_2018_S2_EPI1324498_2018-09-04:0.00317392,(A_Philippines_44_2018_SIAT2_EPI1315822_2018-07-31:0.00319948,A_Sydney_22_2018_MDCK-SIAT_SIAT2_EPI1251865_2018-03-03:0.00319152):0.00001554):0.00000784):0.00001900,A_South_Australia_1009_2018_SIAT1_EPI1279607_2018-07-17:0.00313666):0.00003166,A_Alaska_72_2017_Original_EPI1125084_2017-11-24:-0.00006227):0.00003405,A_Singapore_GP0454_2018_clinical_specimen_EPI1278774_2018-02-19:0.00326352):0.00003433,A_HK_1757_2018_MDCK_EPI1315894_2018-08-25:0.00314959):0.00008288,A_South_Australia_75_2018_SIAT1_EPI1328687_2018-09-21:0.00307155):0.00003053,((A_New_Hampshire_25_2018_S1_EPI1314624_2018-08-05:0.00173428,A_South_Australia_19_2018_SIAT1_EPI1275686_2018-07-10:0.00148492):0.00142543,(A_Philippines_8_2018_MDCK-2__SIAT1_EPI1283274_2018-07-17:0.00293327,(A_Philippines_11_2018_SIAT2_EPI1283289_2018-08-02:0.00000221,A_Alberta_RV3895_2018_P1_EPI1265631_2018-06-27:0.00315129):0.00021435):0.00284408):0.00003368):0.00129968,A_FUKUI_18_2017_MDCK_2__SIAT1_EPI1257917_2017-12-04:0.00178831):0.00149143,(((A_Philippines_40_2018_SIAT-2__SIAT2_EPI1315801_2018-07-24:0.00238234,A_Sydney_230_2017__EPI1615125_2017-07-04:0.00077956):0.00255722,(A_Sydney_103_2017_MDCK_SIAT1_EPI1022463_2017-03-29:0.00304067,A_Sachsen_6_2017_Original_EPI944419_2017-01-12:0.00012693):0.00011481):0.00004732,A_Florida_6274_2017_passage_details__PMK1_EPI1075018_2017-03-17:0.00612906):0.00122475):0.00010848,A_Hessen_14_2017_Original_EPI944491_2017-01-26:0.00149703):0.00151939):0.00079751,((((A_Kyrgyzstan_43_2019_MDCKx_EPI1483940_2019-01-10:0.00296553,(A_Austria_1121042_2019_Siat1_EPI1381462_2019-01-30:-0.00011067,A_Istanbul_1943_2018_SIAT1_EPI1370133_2018-12-18:0.00329267):0.00032324):0.00251364,A_Tunis_29_2019_RNA_EPI1371710_2018-12-27:0.00048499):0.00264957,(((((A_Gansu-Hezuo_141_2019_C1_EPI1380760_2019-01-23:0.00174556,A_Gansu-Chengguan_515_2019_C1_EPI1353011_2019-01-07:0.00146144):0.00242654,A_HK_2352_2018_MDCK_EPI1324797_2018-10-14:0.00062836):0.00100276,A_Shanghai-Chongming_1288_2018_C2_S1_EPI1340563_2018-04-25:0.00189150):0.00127259,(A_Victoria_2052_2018__EPI1616517_2018-09-09:0.00318969,A_Aragon_1169_2018_Clinical_Specimen_EPI1200343_2018-01-11:-0.00004279):0.00016210):0.00081035,(A_Kuwait_6415_2018_Original_EPI1356854_2018-07-11:0.00049939,A_Malatya_A23_2018_SIAT1_EPI1370157_2018-12-26:0.00267271):0.00141143):0.00147558):0.00015244,(A_KANAGAWA_85_2018_MDCK_2__SIAT1_EPI1335515_2018-09-26:0.00318469,(A_Laos_3819_2017_C1_EPI1248931_2017-10-02:0.00323229,A_Vietnam_GHS846_2017_CXS1_EPI1145983_2017-08-16:-0.00005669):0.00004300):0.00026634):0.00037997):0.00114781,A_Oman_5101_2017_Original_EPI1088180_2017-09-27:0.00173590):0.00154548):0.00001497,(((A_Catalonia_NSVH100964178_2019_Original_EPI1354603_2019-01-13:0.00162202,A_Kansas_5824_2017_passage_details__PMK1_EPI1075544_2017-01-23:0.00160218):0.00021012,(A_Seoul_1287_2018__EPI1788757_2018-03-05:0.00055159,(A_SHIGA_22_2017_MDCK_2__SIAT1_EPI1055136_2017-03-14:0.00306228,(A_Ontario_RV0228_2017_P1_EPI1004936_2017-01-04:0.00004385,A_Ontario_RV1382_2017_P1_EPI1005408_2017-02-27:0.00639785):0.00007511):0.00251683):0.00146904):0.00054322,(((A_Alicante_19_1076_20180120_Direct_sequencing_EPI1513644_2018-01-20:0.00444729,A_Saskatchewan_RV0845_2017_P1_EPI1005603_2017-02-02:0.00185491):0.00170291,A_Ontario_RV0913_2017_P1_EPI1005246_2017-02-07:0.00068485):0.00193297,(A_Lyon_CHU_R17.50.96_2017_MDCK2_MDCK1_EPI1188400_2017-10-06:0.00053983,(A_Montana_5733_2017_passage_details__PMK1_EPI1030541_2017-01-10:0.00008295,A_Manitoba_RV1546_2017_P1_EPI1004426_2017-03-31:0.00308915):0.00255080):0.00009091):0.00201399):0.00075436):0.00002431,(((((((((((((((((((((A_Thailand_CU-B36536_2020__EPI1901753_2020-02-01:0.00227740,(A_Netherlands_01264_2019_Original_EPI1436633_2019-04-18:0.00034072,A_Alberta_RV1435_2019_P1_EPI1415220_2019-02-08:0.00281118):0.00061633):0.00194190,A_Bulgaria_927_2020_SIAT2-ori_EPI1735306_2020-02-07:0.00085429):0.00273340,(((A_Guatemala_07_2020_Original_EPI1806258_2020-03-03:0.00304314,(A_England_200320321_2020_original_EPI1747119_2020-01-09:0.00301888,((A_Catalonia_NSVH100991794_2019_Original_EPI1416600_2019-02-25:0.00311360,A_Quebec_159_2018__EPI1610609_2018-02-19:0.00662980):0.00026937,A_Indiana_24_2018_Original_EPI1228112_2018-04-07:0.00295131):0.00012987):0.00005957):0.00003128,A_Colombia_959_2017_Original_EPI1017184_2017-04-18:0.00322421):0.00018647,A_Punta_Arenas_108822_2018_S1_EPI1386408_2018-12-24:-0.00027886):0.00027076):0.00017068,A_Virginia_NHRC_OID_FDX150097_2019__EPI1789377_2019-03-12:0.00298612):0.00149300,((((((((((((((((((((((((((((((((((((((((((((((((((((((((((((((((((((((((((((((((((A_North_Lebanon_NM_397_N_2020_Original_EPI1806103_2020-01-27:0.00325467,A_British_Columbia_214_2019_Original_EPI1695082_2019-12-12:-0.00012707):0.00293541,A_Delaware_30_2018_Original_EPI1245020_2018-04-23:0.00033426):0.00079996,A_Arkansas_9172_2019__EPI1769965_2019-03-21:0.00211613):0.00172760,((((((((A_Hong_Kong_703_2020_MDCK1_SIAT1_EPI1838925_2020-03-07:0.00306639,A_New_York_PV83_2017__EPI1297485_2017-09-01:0.00299751):0.00010268,((((((A_California_NHRC_OID_28827_2019__EPI1789138_2019-04-29:0.00330575,A_England_154_2019_original_EPI1491615_2019-02-07:-0.00015225):0.00183457,A_England_80440614_2018_original_EPI1189065_2018-01-22:0.00146698):0.00047828,((A_England_200280379_2020_original_EPI1749998_2020-01-09:0.00345974,A_England_626_2019_original_EPI1679089_2019-12-02:-0.00028344):0.00243386,(((A_Czech_Republic_179_2020__EPI1736236_2020-01-23:0.00321882,A_Mexico_1933_2019_C1_EPI1548222_2019-04-29:0.00314228):0.00007869,A_Oklahoma_8649_2019_passage__Original_EPI1500158_2019-02-06:0.00309728):0.00015572,A_Wisconsin_308_2017_Original_EPI1115110_2017-04-05:-0.00019859):0.00123608):0.00094929):0.00097994,(((((A_England_281_2019_original_EPI1797047_2019-04-14:0.00169030,A_Denmark_1138_2020_SIAT2-ori_EPI1749270_2020-02-18:0.00168250):0.00144593,(((((((((((((A_England_191780702_2019_original_EPI1797239_2019-04-26:-0.00012534,A_Ontario_RV2000_2019_P1_EPI1478512_2019-04-12:0.00328424):0.00246093,(A_Missouri_05_2019_Original_EPI1372611_2019-01-23:0.00215386,(A_Delaware_25_2018_Original_EPI1221709_2018-03-25:0.00331032,A_Quebec_003_2017_passage_details__original_specimen_EPI953865_2017-01-03:-0.00016042):0.00119447):0.00117191):0.00048553,A_Jamaica_2099_2019_Original_EPI1546545_2019-06-14:0.00355693):0.00019438,A_Bretagne_1919_2019_PI_EPI1444784_2019-04-13:0.00311042):0.00003227,A_Picardie_1898_2019_PI_EPI1431440_2019-04-08:0.00312271):0.00001662,A_Milano_255_2019__EPI1385058_2019-02-18:0.00313855):0.00001712,((A_Italy_8767_2019_passage__Original_EPI1500393_2019-02-07:0.00103054,A_Milano_256_2019__EPI1384280_2019-02-18:0.00215736):0.00122430,(A_Oklahoma_8992_2019_passage__Original_EPI1503358_2019-02-08:0.00034082,A_Indiana_21_2019_Original_EPI1422074_2019-03-19:0.00280958):0.00206582):0.00067090):0.00002509,A_Louisiana_27_2019_Original_EPI1428364_2019-03-25:0.00314228):0.00001594,A_Paris_1226_2019_PI_EPI1374953_2019-02-18:0.00313108):0.00000757,A_Austria_1218157_2020_Siat1_EPI1753881_2020-01-28:0.00313570):0.00001152,((A_Mexico_2279_2019_C1_EPI1603592_2019-06-24:0.00161095,(A_Wisconsin_145_2019_Original_EPI1462761_2019-02-23:0.00162138,A_Ireland_28223_2019__EPI1444094_2019-03-19:0.00153502):0.00001510):0.00052700,A_New_Mexico_26_2019_Original_EPI1432837_2019-04-01:0.00208835):0.00102803):0.00001244,(A_California_88_2019_Original_EPI1409287_2019-02-28:-0.00011009,A_Michigan_36_2019_Original_EPI1396170_2019-02-07:0.00326319):0.00325462):0.00001182,A_Michigan_118_2019_Original_EPI1456713_2019-02-16:0.00312968):0.00000609):0.00000586,A_North_Carolina_20_2017_Original_EPI973121_2017-03-07:0.00313840):0.00000353,A_Baltimore_P0241_2018__EPI1299277_2018-01-10:0.00314632):0.00000432,(A_Iceland_37_2020_MDCK1_SIAT1_EPI1753508_2020-03-26:0.00161058,A_Washington_504_2019_Original_EPI1561125_2019-03-19:0.00154992):0.00156193):0.00000587):0.00001689,(A_Tennessee_28_2019_Original_EPI1458120_2019-02-11:0.00232099,A_Tennessee_66_2018_Original_EPI1458192_2018-12-20:0.00221131):0.00086486):0.00000457,A_California_126_2019_Original_EPI1442497_2019-04-04:0.00312935):0.00000288):0.00000503,A_California_119_2019_Original_EPI1432358_2019-03-25:0.00313206):0.00000475,(A_Valencia_10_1947_20190325_Direct_sequencing_EPI1544178_2019-03-25:0.00172113,((A_Jamaica_0286_2019_Original_EPI1546506_2019-06-24:0.00008757,A_Jamaica_2063_2019_Original_EPI1546521_2019-06-26:0.00304423):0.00272085,A_Alabama_44_2018_Original_EPI1336853_2018-12-11:0.00032449):0.00118022):0.00157735):0.00000253,A_Michigan_160_2019_Original_EPI1459933_2019-02-26:0.00313590):0.00000415,((A_Alberta_RV1981_2019_P1_EPI1449655_2019-03-29:0.00281034,(A_Bretagne_1913_2019_PI_EPI1435841_2019-04-11:0.00339058,A_Quebec_RV2296_2018_P1_EPI1212751_2018-03-04:-0.00023118):0.00056984):0.00139381,A_Florida_03_2019_Original_EPI1362223_2019-01-09:0.00173614):0.00144563):0.00000928,((A__Romania_257374_2020_MDCK_EPI1745960_2020-01-31:0.00152472,A_Athens.GR_84_2020_cs_EPI1674496_2020-01-14:0.00166868):0.00013585,A_New_Jersey_58_2018_Original_EPI1361993_2018-12-25:0.00153104):0.00147316):0.00000320,A_Estonia_126096_2020_SIAT1_SIAT1_EPI1766866_2020-02-01:0.00312883):0.00000633):0.00001009,(A_Manitoba_RV1875_2019_P1_EPI1484525_2019-04-16:0.00280241,(A_Wisconsin_326_2019_Original_EPI1463315_2019-03-14:0.00331717,A_Wisconsin_07_2019_Original_EPI1361895_2019-01-20:-0.00017867):0.00051166):0.00286592):0.00000952,A_Netherlands_00286_2020_Original_EPI1706011_2020-02-09:0.00311562):0.00000472,(A_England_731_2019_original_EPI1741157_2019-12-11:0.00171122,A_Massachusetts_06_2018_Original_EPI1205805_2018-02-01:0.00148778):0.00152264):0.00000607,(A_Catalonia_NSVH100964724_2019_Original_EPI1354605_2019-01-14:0.00154887,A_Kentucky_37_2018_Original_EPI1348553_2018-12-14:0.00175763):0.00145897):0.00000637,A_Nord_Pas_de_Calais_419_2020_Original_EPI1695795_2020-01-23:0.00311208):0.00000286,A_Maryland_35_2017_Original_EPI1003617_2017-04-26:0.00311735):0.00000461,((A_Wisconsin_86_2019_Original_EPI1457665_2019-02-15:0.00166524,A_Minas_Gerais_941_2018_Original_EPI1384635_2018-07-06:0.00151226):0.00047571,A_Florida_7692_2018_passage__Original_EPI1524272_2018-12-12:0.00176153):0.00117655):0.00000355,((A_Austria_1218642_2020_Siat1_EPI1753927_2020-01-29:0.00160508,(A_New_York_8492_2019_passage__Original_EPI1576173_2019-02-05:-0.00017536,(A_Pennsylvania_928_2019_Original_EPI1562564_2019-04-08:0.00302409,A_California_108_2019_Original_EPI1421416_2019-03-18:0.00327231):0.00016164):0.00168589):0.00027769,A_Pennsylvania_672_2019_Original_EPI1459022_2019-02-25:0.00174852):0.00131722):0.00000325,A_Mexico_2894_2019_C1_EPI1662015_2019-10-28:0.00311687):0.00000445,A_Tennessee_67_2019_Original_EPI1486810_2019-04-17:0.00311090):0.00000282,((A_Missouri_9697_2019_passage__Original_EPI1513220_2019-04-16:0.00279665,A_Baltimore_T0205_2018__EPI1893612_2018-09-01:0.00032795):0.00119000,A_Pennsylvania_756_2019_Original_EPI1459331_2019-03-08:0.00170143):0.00155449):0.00000331,((A_Guyane_050_2020_Original_EPI1755899_2020-02-03:0.00313649,A_Champagne_Ardenne_1617_2019_PI_EPI1421379_2019-03-12:0.00004301):0.00159727,A_Texas_298_2019_Original_EPI1563300_2019-03-06:0.00156825):0.00153498):0.00000277,(A_Bretagne_942_2019_PI_EPI1374652_2019-02-08:0.00296398,A_Brazil_4139_2018_S1_EPI1316590_2018-08-05:0.00308432):0.00008815):0.00000869,A_Pennsylvania_924_2019_Original_EPI1559626_2019-04-06:0.00310904):0.00000490,(A_England_195140178_2019_original_EPI1732963_2019-12-11:0.00150331,(A_Nordrhein-Westfalen_22_2019_Original_EPI1378249_2019-01-28:0.00309865,A_Tennessee_49_2017_Original_EPI1117215_2017-02-24:0.00003155):0.00161869):0.00154264):0.00000316,A_Netherlands_01687_2019_Original_EPI1647694_2019-12-12:0.00310885):0.00000396,(A_Cyprus_F1108_2020_SIAT1_EPI1753998_2020-02-16:0.00309011,A_Belgium_S0734_2020_SIAT1_SIAT1_EPI1753428_2020-02-10:0.00295819):0.00008459):0.00000854,A_California_9179_2019__EPI1769997_2019-03-25:0.00310161):0.00000276,A_Michigan_UOM150524133819_2018_ORI_EPI2169653_2018-04-03:0.00310234):0.00000552,((A_Peru_7519_2019_Original_EPI1602254_2019-06-07:0.00596754,A_Michigan_212_2019_Original_EPI1461594_2019-03-07:0.00041316):0.00132188,(A_North_Dakota_20_2019_Original_EPI1408774_2019-03-16:0.00144941,A_Newcastle_77_2017_SIAT1_EPI1045312_2017-07-02:0.00170789):0.00034378):0.00129548):0.00000341,((A_Ohio_9260_2019__EPI1770413_2019-03-20:0.00158752,A_Indiana_17_2018_Original_EPI1212416_2018-03-13:0.00160328):0.00043467,(A_Monmouth_3635_2019_Original_EPI1626595_2019-10-30:0.00032928,A_Guatemala_315_2019_Original_EPI1557699_2019-06-07:0.00279702):0.00148870):0.00119357):0.00000307,A_Delaware_31_2019_Original_EPI1442119_2019-04-10:0.00310353):0.00000162,A_Bretagne_1543_2019_PI_EPI1415034_2019-03-04:0.00310807):0.00000289,((A_Washington_256_2019_Original_EPI1463913_2019-02-23:0.00149783,A_Catalonia_NSVH100988512_2019_Original_EPI1390356_2019-02-20:0.00165877):0.00060338,((A_Ohio_10_2019_Original_EPI1428153_2019-02-27:0.00234374,A_Colorado_7683_2018_passage__Original_EPI1524637_2018-12-26:0.00078786):0.00087704,A_Oklahoma_14_2019_Original_EPI1398129_2019-02-27:0.00189377):0.00024824):0.00118032):0.00000298,A_Minnesota_24_2018_Original_EPI1215070_2018-03-19:0.00311003):0.00000405,A_Michigan_340_2018_Original_EPI1469502_2018-02-22:0.00310492):0.00000553,A_Indiana_12_2018_Original_EPI1205736_2018-02-21:0.00310600):0.00000203,(A_Denmark_211_2020__EPI1676248_2020-01-12:0.00308356,A_Wisconsin_398_2019_Original_EPI1442248_2019-04-14:0.00005754):0.00305088):0.00000208,((((A_Peru_6619_2019_Original_EPI1643125_2019-10-10:0.00340428,A_Michigan_306_2019_Original_EPI1559802_2019-03-19:-0.00024018):0.00057931,A_South_Dakota_19_2019_Original_EPI1408743_2019-03-13:0.00281457):0.00121581,A_Mississippi_17_2019_Original_EPI1397171_2019-03-06:0.00169308):0.00088083,(A_Georgia_8132_2019_passage__Original_EPI1517831_2019-01-28:0.00236303,A_Ontario_RV3464_2018_P1_EPI1246526_2018-04-06:0.00079527):0.00172977):0.00083026):0.00000329,A_Haiti_80056_2019_Original_EPI1546607_2019-02-28:0.00310952):0.00000414,(A_Ontario_RV1734_2019_P1_EPI1436739_2019-03-26:0.00012740,A_New_Jersey_5997_2017_passage_details__PMK1_EPI1075437_2017-02-07:0.00302340):0.00298726):0.00000338,A_Pennsylvania_815_2019_Original_EPI1460249_2019-03-15:0.00310381):0.00000180,((A_Michigan_357_2019_Original_EPI1560122_2019-03-28:0.00324041,A_Finland_107_2019__EPI1447743_2019-04-16:-0.00009482):0.00263201,((A_Washington_493_2019_Original_EPI1561205_2019-03-18:0.00281026,A_West_Virginia_36_2019_Original_EPI1496289_2019-05-24:0.00033654):0.00045612,(A_Mississippi_6050_2017_passage_details__PMK1_EPI1075264_2017-02-02:-0.00021846,A_Mississippi_6054_2017_passage_details__PMK1_EPI1075268_2017-02-06:0.00340146):0.00592290):0.00160478):0.00080643):0.00000228,(((A_Argentina_14227_2019_Original_EPI1586270_2019-06-14:0.00250219,A_Texas_188_2019_Original_EPI1463686_2019-02-14:0.00068511):0.00139703,(A_Michigan_88_2019_Original_EPI1456641_2019-02-08:0.00280452,A_Pennsylvania_245_2017_Original_EPI1127968_2017-03-21:0.00033088):0.00119389):0.00074094,A_Illinois_13_2019_Original_EPI1408692_2019-02-17:0.00256980):0.00070585):0.00000329,A_Alaska_9014_2019_passage__Original_EPI1527502_2019-03-11:0.00310557):0.00000527,A_England_192180596_2019_original_EPI1797496_2019-05-18:0.00310902):0.00000531,A_New_Brunswick_RV1049_2019_P1_EPI1378197_2018-12-30:0.00309084):0.00000174,A_Virginia_6184_2017_passage_details__PMK1_EPI1075110_2017-03-03:0.00310659):0.00000122,A_England_569_2019_original_EPI1732115_2019-12-02:0.00309074):0.00000357,((A_Washington_640_2019_Original_EPI1562244_2019-04-16:0.00280538,A_Quebec_RV2463_2018_P1_EPI1213786_2018-03-12:0.00033002):0.00165616,A_California_58_2017_Original_EPI1016335_2017-05-31:0.00233353):0.00100041):0.00000502,A_Finland_169_2019__EPI1673709_2019-12-09:0.00311979):0.00000936,((A_Argentina_14288_2019_S2_EPI1608519_2019-07-01:0.00248725,A_New_York_8973_2019_passage__Original_EPI1503254_2019-02-08:0.00069655):0.00106362,A_Texas_9434_2019_passage__Original_EPI1577986_2019-02-07:0.00195713):0.00144908):0.00000454,((((((A_Austria_1230986_2020_Siat1_EPI1753987_2020-03-03:0.00657166,(A_Mississippi_8283_2019_passage__Original_EPI1518745_2019-02-02:0.00346264,A_Mississippi_8611_2019_passage__Original_EPI1499975_2019-02-05:-0.00030935):0.00325759):0.00030387,A_District_Of_Columbia_20_2018_S1_EPI1256231_2018-03-30:-0.00024034):0.00056939,A_Alberta_RV1436_2019_P1_EPI1415221_2019-02-13:0.00281775):0.00040340,A_Nevada_27_2019_Original_EPI1442344_2019-04-16:0.00252384):0.00043153,(A_England_897_2019_original_EPI1749748_2019-12-31:0.00330641,A_AICHI_202_2019_MDCK_1_EPI1630290_2019-03-18:-0.00007471):0.00247849):0.00106155,(A_Macedonia_466_2020_cs_EPI1749408_2020-02-10:0.00334313,A_Texas_113_2019_Original_EPI1421625_2019-03-06:-0.00018593):0.00284094):0.00069968):0.00000420,(A_Guatemala_123_2019_Original_EPI1557724_2019-05-17:0.00280038,A_Alaska_19_2019_Original_EPI1429615_2019-02-20:0.00033082):0.00283829):0.00000743,A_Baden-Wuerttemberg_117_2020_Original_EPI1751101_2020-03-02:0.00307995):0.00000643,(A_England_191420467_2019_original_EPI1796743_2019-03-29:0.00321934,A_Missouri_37135_2018__EPI1301472_2018-03-30:-0.00008144):0.00316578):0.00000536,A_Slovenia_1650_2020_SIATx-ori_EPI1734377_2020-02-27:0.00307568):0.00000652,A_Quebec_RV1942_2017_P1_EPI1006451_2017-03-22:0.00307323):0.00000427,A_Texas_200_2019_Original_EPI1563459_2019-02-15:0.00307330):0.00000359,((A_Rheinland-Pfalz_26_2020_C1-ori_EPI1735349_2020-03-02:0.00068777,A_Israel_590_2018_C1_SIAT1_EPI1392958_2018-12-18:0.00247863):0.00099269,((A_Washington_422_2019_Original_EPI1465021_2019-03-12:0.00280241,A_Bretagne_1531_2019_PI_EPI1398600_2019-03-02:0.00033009):0.00123810,A_Catalonia_NSVH100983348_2019_Original_EPI1390325_2019-02-11:0.00166070):0.00023949):0.00147032):0.00000624,A_Georgia_21_2019_Original_EPI1439807_2019-03-20:0.00307436):0.00000363,(A_Michigan_148_2019_Original_EPI1459901_2019-02-21:0.00170520,(A_California_93_2019_Original_EPI1409268_2019-03-07:0.00052899,A_California_60_2019_Original_EPI1396091_2019-02-11:0.00262741):0.00117820):0.00152033):0.00003600,(A_Brisbane_145_2019_SIAT_2__SIAT1_EPI1658653_2019-10-12:0.00280980,(A_Catalonia_0751569S_2019_Original_EPI1393939_2019-01-17:-0.00019572,A_Haute_Normandie_337_2019_PI_EPI1355689_2019-01-21:0.00333932):0.00052412):0.00281449):0.00000799,((((A_Texas_7940_2019_passage__Original_EPI1521474_2019-01-15:0.00137549,A_New_Jersey_7727_2018_passage__Original_EPI1524829_2018-12-28:0.00174521):0.00020583,A_Oklahoma_8994_2019_passage__Original_EPI1503374_2019-02-12:0.00145213):0.00038581,(A_Netherlands_00690_2019_Original_EPI1393786_2019-03-04:0.00496282,A_Michigan_UOM150524133818_2018_ORI_EPI2169645_2018-04-01:0.00133508):0.00038716):0.00030412,(A_Michigan_67_2018_Original_EPI1451872_2018-03-26:0.00149123,A_Uruguay_610_2018_S1_EPI1316870_2018-08-01:0.00170777):0.00055388):0.00105739):0.00000908,((A_Argentina_14223_2019_C1_EPI1587080_2019-06-14:0.00251931,(A_Vina_Del_Mar_47324_2019_Original_EPI1505372_2019-05-23:0.00280740,A_Ann_Arbor_21_2018_Not_passaged_EPI1279423_2018-04-11:0.00033520):0.00040024):0.00157711,A_Michigan_UOM150524133780_2018_ORI_EPI2169389_2018-02-12:0.00255233):0.00084298):0.00002659,(A_Valencia_10_1701_20190219_Direct_sequencing_EPI1544070_2019-02-19:0.00069521,A_Bayern_47_2018_C1_SIAT1_EPI1243178_2018-04-06:0.00248729):0.00267458):0.00001441,((A_Texas_9801_2019__EPI1770937_2019-04-18:0.00492752,(((A_Austria_1220034_2020_Siat1_EPI1753931_2020-02-03:0.00323698,A_Thueringen_2_2020_Original_EPI1673654_2020-01-06:0.00312522):0.00005643,A_England_927_2019_original_EPI1746980_2019-12-30:0.00309944):0.00022730,A_Michigan_205_2019_Original_EPI1461578_2019-03-05:-0.00026821):0.00162039):0.00170776,(A_Pennsylvania_859_2019_Original_EPI1461016_2019-03-24:0.00225704,(A_Texas_541_2018_Original_EPI1456202_2018-12-31:0.00160921,A_Luxembourg_18062115_2018__EPI1389963_2018-12-04:0.00154659):0.00083435):0.00072906):0.00021279):0.00001411,(A_Texas_248_2019_Original_EPI1563633_2019-02-22:0.00338942,A_North_Carolina_17_2018_Original_EPI1205536_2018-02-04:-0.00023552):0.00327668):0.00001555,((A_Quebec_156_2019_Original_Specimen_EPI1605906_2019-04-11:0.00309022,A_Pennsylvania_634_2019_Original_EPI1457218_2019-02-20:0.00003348):0.00183191,(A_Haiti_60002_2019_Original_EPI1546655_2019-04-01:0.00068752,A_Connecticut_09_2017_Original_EPI970129_2017-01-31:0.00247758):0.00125797):0.00128431):0.00000847,(A_Anglesey_0643_2019_original_EPI1444166_2019-03-09:0.00247480,A_New_York_18_2019_Original_EPI1428796_2019-02-22:0.00068480):0.00265852):0.00002881,A_Brisbane_1_2017_SIAT2_EPI903919_2017-01-02:-0.00012490):0.00023070,(A_Georgia_35_2018_Original_EPI1362133_2018-12-27:0.00168164,A_Quebec_RV1068_2018_P1_EPI1183859_2018-01-29:0.00143396):0.00149795):0.00004825,(((A_Georgia_9194_2019__EPI1770077_2019-03-26:0.00324058,A_Texas_8682_2019_passage__Original_EPI1500302_2019-02-05:-0.00009168):0.00103191,A_Bretagne_2248_2020_Original_EPI1798556_2020-03-10:0.00221107):0.00072961,A_Washington_378_2019_Original_EPI1464778_2019-03-08:0.00207022):0.00152467):0.00001980,((A_Kenya_136_2019_Original_EPI1606515_2019-07-09:0.00260045,(((((((((A_Michigan_299_2018_Original_EPI1469362_2018-02-08:0.00309695,((A_Michigan_359_2018_Original_EPI1469794_2018-03-08:0.00266158,A_Michigan_367_2018_Original_EPI1469951_2018-03-15:0.00374562):0.00036604,A_Michigan_60_2018_Original_EPI1451832_2018-03-12:-0.00030676):0.00036801):0.00270143,A_Sundsvall_2_2018_Direct_EPI1337111_2018-12-01:0.00376891):0.00028923,A_Ecuador_6771_2017_Original_EPI1035287_2017-03-07:0.00294154):0.00020961,A_Louisiana_17_2017_Original_EPI973185_2017-03-05:-0.00029340):0.00031747,(A_Washington_15_2018_Original_EPI1465543_2018-01-04:-0.00038338,A_Idaho_13_2018_Original_EPI1245228_2018-04-03:0.00357258):0.00353392):0.00009034,A_Oklahoma_19_2018_Original_EPI1215006_2018-03-14:0.00305964):0.00021643,A_Oklahoma_11_2018_Original_EPI1197277_2018-02-11:0.00283477):0.00017159,A_Colombia_6717_2017_Original_EPI1161663_2017-12-02:0.00275727):0.00029268,A_Ecuador_627_2017_Original_EPI1035263_2017-03-28:0.00261084):0.00023045):0.00136140,A_Georgia_08_2017_S1_EPI1003443_2017-03-20:0.00153013):0.00147398):0.00004641,((((A_Oman_4471_2019_cs_EPI1583856_2019-07-11:-0.00002332,(A_Colombia_6646_2017_Original_EPI1161655_2017-11-10:0.00199856,A_Florida_48_2017_Original_EPI1042711_2017-07-09:0.00117294):0.00172099):0.00034924,A_Wisconsin_385_2019_Original_EPI1428329_2019-03-24:0.00280538):0.00136990,A_North_Dakota_21_2018_Original_EPI1221749_2018-03-27:0.00174862):0.00074774,(A_New_Brunswick_RV2370_2019_P1_EPI1505471_2019-06-15:0.00512007,(A_Ontario_RV2047_2019_P1_EPI1485396_2019-05-17:0.00068974,A_Washington_80_2018_Original_EPI1451984_2018-04-09:0.00247536):0.00089181):0.00051556):0.00114662):0.00014657,((A_Kosice_137_2020_MDCK-ori_EPI1749334_2020-01-21:0.00370152,A_Puerto_Rico_17_2018_Original_EPI1228040_2018-03-27:-0.00050962):0.00136683,A_District_Of_Columbia_23_2018_Original_EPI1253335_2018-03-30:0.00228459):0.00162638):0.00005661,((A_Austria_1210494_2019_Siat1_EPI1675159_2019-12-25:0.00216896,(A_West_Virginia_35_2019_Original_EPI1487539_2019-04-25:0.00235225,((A_Alberta_RV1947_2019_P1_EPI1449622_2019-04-03:0.00304049,A_Alberta_RV1965_2019_P1_EPI1449642_2019-04-17:0.00328461):0.00016955,A_Maryland_6116_2017_passage_details__PMK1_EPI1075200_2017-02-23:-0.00017635):0.00097780):0.00079425):0.00070208,((A_Wisconsin_282_2019_Original_EPI1463182_2019-03-11:0.00389100,A_Florida_06_2019_Original_EPI1362065_2019-01-14:-0.00066190):0.00232284,A_Michigan_34_2019_Original_EPI1396186_2019-02-02:0.00147696):0.00113928):0.00109755):0.00012002,(A_Washington_364_2019_Original_EPI1464510_2019-03-07:0.00241546,A_Luxembourg_19008039_2019__EPI1384584_2019-02-11:0.00074264):0.00172381):0.00012013,((((A_Denmark_258_2020__EPI1676232_2020-01-15:0.00267742,A_Florida_33_2019_Original_EPI1428707_2019-03-12:0.00047308):0.00028697,A_Abu_Dhabi_034_2019_Original_EPI1438342_2019-01-26:0.00255575):0.00114239,A_Ontario_RV1977_2018_P1_EPI1202714_2018-02-20:0.00167865):0.00103710,A_Florida_20_2017_Original_EPI973161_2017-03-02:0.00302456):0.00102614):0.00010420,(((A_Netherlands_00461_2020_Original_EPI1716617_2020-03-04:0.00308601,A_California_118_2019_Original_EPI1432366_2019-03-21:0.00005489):0.00232345,A_Tennessee_10_2019_Original_EPI1387110_2019-02-04:0.00139301):0.00052452,A_Minnesota_39_2018_Original_EPI1245530_2018-05-12:0.00096950):0.00135113):0.00012154,(A_England_200181145_2019_original_EPI1754374_2019-12-26:0.00329328,A_Pennsylvania_571_2019_Original_EPI1429384_2019-02-26:-0.00015788):0.00300977):0.00008945,((A_Peru_1919_2019_Original_EPI1686099_2019-11-13:0.00261328,A_Milano_230_2019__EPI1384278_2019-02-12:0.00053542):0.00189307,A_Mexico_741_2018_C1_EPI1248731_2018-02-07:0.00109119):0.00133100):0.00025789,((((A_South_Korea_9790_2019__EPI1770858_2019-03-22:0.00325716,A_Israel_T-850_2019_cs_EPI1354581_2019-01-15:0.00319184):0.00018580,A_Suriname_0835_2019_Original_EPI1606539_2019-08-05:0.00297524):0.00022433,A_New_Jersey_19_2017_Original_EPI973042_2017-03-05:-0.00029542):0.00112593,A_Israel_604_2018_C1_SIAT1_EPI1371449_2018-12-25:0.00233349):0.00205636):0.00018008,(A_Belgium_G0358_2019_original_EPI1446176_2019-03-08:0.00121363,A_West_Virginia_28_2019_Original_EPI1438425_2019-03-31:0.00196447):0.00129265):0.00022220,A_South_Carolina_9418_2019_passage__Original_EPI1577890_2019-03-25:0.00276662):0.00032053,A_Valencia_10_2025_20190404_Direct_sequencing_EPI1544186_2019-04-04:0.00274978):0.00055233,A_Iceland_128_2017_MDCK1_SIAT1_EPI1201188_2017-12-11:0.00543655):0.00025860,A_Quebec_RV2248_2018_P1_EPI1203438_2018-02-28:0.00238715):0.00127159):0.00037951,A_England_389_2019_original_EPI1665946_2019-11-04:0.00164732):0.00151084,((((((((((((((A_Aragon_13141_2020_SIAT1_EPI1801869_2020-02-25:0.00217423,A_Texas_32_2020_S1_EPI1717113_2020-02-04:0.00213627):0.00085483,(((A_Washington_573_2019_Original_EPI1561639_2019-03-27:0.00301215,A_Saskatchewan_RV1781_2019_P1_EPI1435641_2019-04-09:0.00346295):0.00017323,A_Missouri_19_2019_Original_EPI1428273_2019-03-12:0.00300397):0.00008067,(A_Washington_278_2019_Original_EPI1463976_2019-02-26:0.00157236,A_Missouri_15_2019_Original_EPI1410199_2019-02-26:0.00177584):0.00137431):0.00010426):0.00007577,(A_Romania_259185_2020__EPI1798646_2020-02-25:0.00150724,A_Brisbane_1128_2019_SIAT1_EPI1671672_2019-09-11:0.00163616):0.00145580):0.00006543,(A_Washington_611_2019_Original_EPI1562071_2019-04-01:0.00151935,A_Wisconsin_396_2019_Original_EPI1438202_2019-04-08:0.00162725):0.00145624):0.00014974,A_Guatemala_0100_2018_Original_EPI1277561_2018-04-09:-0.00025185):0.00073333,(A_Vina_Del_Mar_67130_2019_Original_EPI1574792_2019-05-27:0.00084782,A_Illinois_25_2019_Original_EPI1438653_2019-04-01:0.00231838):0.00145489):0.00015831,A_Washington_526_2019_Original_EPI1561245_2019-03-21:0.00270362):0.00092668,(A_Florida_62_2019_Original_EPI1487086_2019-04-30:0.00324544,A_Newcastle_78_2017_SIAT1_EPI1045315_2017-06-04:-0.00012004):0.00280488):0.00085235,(A_Saskatchewan_RV2071_2019_P1_EPI1484702_2019-05-06:0.00354052,A_Saskatchewan_RV1689_2019_P1_EPI1430193_2019-04-02:-0.00036142):0.00239511):0.00138207,(A_South_Australia_1126_2019_SIAT1_EPI1740100_2019-08-22:0.00325191,A_Washington_376_2019_Original_EPI1464700_2019-03-08:-0.00011921):0.00163299):0.00115305,A_Sydney_475_2019_SIAT1_EPI1671666_2019-09-22:0.00239771):0.00102239,A_Saskatchewan_RV1684_2019_P1_EPI1430189_2019-04-03:0.00188243):0.00159222,((A_New_Mexico_16_2019_Original_EPI1396003_2019-02-25:0.00088435,A_Quebec_RV2434_2018_P1_EPI1219501_2018-03-07:0.00223465):0.00088482,A_Colorado_04_2017_Original_EPI918129_2017-01-24:0.00186577):0.00206274):0.00041809,A_Uruguay_633_2018_original_EPI1311469_2018-08-03:0.00308387):0.00033053):0.00009308,((A_Finland_99_2019__EPI1447741_2019-03-26:0.00329028,A_Catalonia_NSVH100992245_2019_Original_EPI1398862_2019-02-26:0.00307862):0.00018027,A_Santa_Catarina_867_2018_Original_EPI1279534_2018-07-10:-0.00019480):0.00223355):0.00024767,A_Ohio_9259_2019__EPI1769651_2019-03-20:0.00345871):0.00257857,(((((((((((A_Washington_9604_2019_passage__Original_EPI1512507_2019-03-18:0.00307625,(A_Netherlands_10250_2019_Original_EPI1423241_2019-03-25:0.00307282,A_Newcastle_113_2017__EPI1612529_2017-08-12:0.00652308):0.00012788):0.00021989,A_Netherlands_00253_2019_Original_EPI1367341_2019-02-04:0.00293113):0.00011976,A_PaisVasco_190162_2018_Clinical_Specimen_EPI1345940_2018-12-28:-0.00021986):0.00136986,A_Netherlands_02350_2018_Original_EPI1346308_2018-12-18:0.00201060):0.00065975,A_Delaware_19_2017_S1_EPI989399_2017-03-21:0.00246559):0.00070025,A_Netherlands_10060_2019_Original_EPI1365195_2019-02-05:0.00226678):0.00122215,((A_Netherlands_00891_2019_Original_EPI1431612_2019-02-26:0.00672042,A_Netherlands_00657_2019_Original_EPI1393766_2019-03-04:0.00289348):0.00034724,A_Netherlands_02400_2018_Original_EPI1346314_2018-12-28:-0.00025883):0.00163354):0.00182553,A_Anhui-Xiangshan_1381_2017_C1_S1_EPI1062910_2017-05-08:0.00432275):0.00139331,A_Netherlands_00370_2019_Original_EPI1377169_2019-02-12:0.00110518):0.00165888,(((((A_East_Kazakhstan_NRL_305_2018_MDCK_EPI1227104_2018-02-22:0.00321157,(A_Kenya_105_2017_X2_EPI1107775_2017-08-02:0.00526533,A_Georgia_5978_2017_passage_details__PMK1_EPI1075418_2017-02-08:0.00130307):0.00184092):0.00012528,A_Kansas_07_2017_Original_EPI959762_2017-02-13:0.00307617):0.00017608,A_Oregon_04_2017_Original_EPI911552_2017-01-16:-0.00023889):0.00134319,(A_Washington_6188_2017_passage_details__PMK1_EPI1075114_2017-02-17:0.00148042,((A_Nevada_5996_2017_passage_details__PMK1_EPI1075436_2017-02-04:0.00329778,A_Michigan_20_2017_Original_EPI925257_2017-01-15:-0.00011758):0.00064890,A_CastillaLaMancha_183_2017_Clinical_Specimen_EPI944204_2017-01-09:0.00263307):0.00137002):0.00230669):0.00236667,((A_Pakistan_654150.4_2017__EPI1897429_2017-01-03:0.00316369,(A_Switzerland_9715293_2013_SIAT__SIAT8_EPI1868576_2017-01-01:0.00314891,A_Jiangsu-Sucheng_1513_2017_C2_S1_EPI1062487_2017-06-28:0.00648449):0.00007107):0.00014452,A_Zhejiang-Yongkang_1978_2017__EPI1229565_2017-12-03:-0.00017940):0.00049443):0.00009229):0.00120517,A_Hebei-Yunhe_1101_2017_C2_S1_EPI1030198_2017-02-22:0.00805409):0.00193241):0.00141573,A_Guangdong-Maonan_1520_2017_C2_S1_EPI1062424_2017-06-21:0.00087156):0.00514225,((A_Mexico_INCMNSZ_BMR376_Jan2020_H3N2_Original_EPI1806878_2020-01-28:0.00599503,(((A_Mexico_INCMNSZ_BMR667_Feb2020_H3N2_Original_EPI1806881_2020-02-14:-0.00014709,(A_Texas_6708_2018_passage__PMK1_EPI1298876_2018-01-18:0.00650208,A_Guangdong-Maonan_1173_2017_C2_S1_EPI1030339_2017-02-27:-0.00005208):0.00340677):0.00309960,A_Mexico_INCMNSZ_BMR637_Feb2020_H3N2_Original_EPI1806880_2020-02-13:0.00025559):0.00027382,A_Mexico_INCMNSZ_BMR759_Feb2020_H3N2_Original_EPI1806883_2020-02-18:0.00271842):0.00020634):0.00085959,(((A_Italy_8602_2019_passage__Original_EPI1499911_2019-01-25:0.00493341,A_Qatar_F-CACO2-203-P3-2_HA_2018__EPI1896362_2018-03-01:0.02271959):0.00137897,A_Guangdong-Huicheng_1557_2017_C3_EPI1062679_2017-07-12:0.00339466):0.00005360,A_Shanghai-Minxing_1482_2017_C2_S1_EPI1062484_2017-06-18:-0.00014819):0.00860258):0.00210562):0.00301153,A_Newcastle_179_2017__EPI1612857_2017-08-13:0.00365989):0.00239198,((((((((((((((((A_Indonesia_NIHRDPAL742_2020_X__SIAT2_EPI1838612_2020-02-01:-0.00005583,(A_Indonesia_NIHRDSB195081_2019_X__SIAT1_EPI1795452_2019-11-22:0.00322870,A_Sichuan-Ziliujing_1861_2019_C1_S1_EPI1648634_2019-10-16:0.00313930):0.00004781):0.00320195,A_Victoria_2597_2019_SIAT2_EPI1690292_2019-12-21:0.00650498):0.00007010,A_Singapore_GP0245_2019_clinical_specimen_EPI1388237_2019-02-07:0.00313359):0.00003155,A_Luxembourg_19008558_2019__EPI1493932_2019-02-14:0.00313276):0.00001327,A_England_fmhwY2NxZm9pZg_2018_SIAT3_SIAT1_EPI1583831_2018-12-19:0.00314449):0.00007697,A_YOKOHAMA_112_2018_AX-4_1__SIAT1_EPI1335535_2018-11-04:-0.00010482):0.00008867,A_Singapore_KK1680_2018_clinical_specimen_EPI1388357_2018-12-27:0.00320024):0.00018216,A_Shanghai-Songjiang_322_2019_C1_EPI1503955_2019-01-08:0.00301478):0.00056626,(A_Singapore_GP1559_2019_clinical_specimen_EPI1638598_2019-08-02:0.00639776,A_Keelung_R0014_2018__EPI1894123_2018-09-01:-0.00008566):0.00255300):0.00257531,(A_South_Australia_18_2019_SIAT1_EPI1387430_2019-01-14:0.00649031,((A_Singapore_KK0924_2018_clinical_specimen_EPI1413850_2018-08-13:0.00324751,A_Indonesia_NIHRD-MKS540_2018_SIAT2_EPI1281562_2018-02-15:0.00323299):0.00008388,A_Malaysia_05111650_2017__EPI1655768_2017-05-11:-0.00010973):0.00008501):0.00027305):0.00081232,A_Myanmar_18M141_2018_MDCK2_EPI1804621_2018-08-24:0.00218518):0.00227402,((((((((((((A_Mali_048_2019_Original_EPI1602110_2019-03-04:0.00320823,A_Malaysia_RP0118_2019_X__SIAT1_EPI1542257_2019-01-01:0.00323397):0.00002770,(A_Denmark_991_2019__EPI1381234_2019-01-28:0.00670695,A_Malaysia_RP0115_2018_X__SIAT1_EPI1550172_2018-12-31:-0.00029415):0.00347622):0.00001752,A_Nordrhein-Westfalen_95_2019_Original_EPI1426975_2019-03-18:0.00317623):0.00003237,A_Catalonia_NSVH100956339_2018_Original_EPI1354592_2018-12-31:0.00313907):0.00004906,A_Mali_066_2019_Original_EPI1602150_2019-03-14:0.00313382):0.00003926,(A_Niger_6432_2019_Original_EPI1480879_2019-01-09:0.00174169,A_Victoria_912_2018_Original_Specimen_EPI1355414_2018-12-07:0.00147151):0.00155053):0.00004300,A_Oman_939_2019_Original_EPI1448737_2019-02-09:0.00314727):0.00001515,A_HK_1201_2018_MDCK_EPI1278484_2018-07-02:-0.00010327):0.00014113,A_Israel_8701_2018_C1_SIAT1_EPI1392960_2018-11-06:0.00315375):0.00014923,A_Austria_1113415_2018_clinical_specimen_EPI1336513_2018-12-22:0.00300383):0.00147700,A_Timor-Leste_2_2019_SIAT1_EPI1590818_2019-03-23:0.00153866):0.00127568,((A_New_York_7578_2018_Original_EPI1539097_2018-12-12:0.00230089,(((A_Niger_5297_2017_S1_EPI1212728_2017-10-23:0.00324157,A_Arizona_51_2017_Original_EPI1085820_2017-09-11:0.00309873):0.00004520,A_Missouri_30_2017_S1_EPI1088212_2017-09-26:-0.00006318):0.00005653,A_Cote_D_Ivoire_1632_2017_Original_EPI1185288_2017-10-12:0.00315514):0.00087935):0.00036572,A_Cameroon_9783_2017_cs_EPI1193263_2017-10-04:0.00238555):0.00336620):0.00125824):0.00112582,((A_South_Australia_79_2018__EPI1614453_2018-09-19:0.00323761,A_Antalya_235_2017_SIAT_EPI1045185_2017-01-26:0.00317559):0.00117554,A_Congo_734_2018_Original_EPI1386879_2018-12-27:0.00204971):0.00049561):0.00033431,(((((A_Shanghai_56_2017__EPI1583064_2017-09-17:0.00327141,A_Netherlands_03422_17_Original_EPI1143164_2017-10-10:0.00315309):0.00008275,A_Shanghai_41_2017__EPI1193893_2017-08-19:-0.00010553):0.00111682,(A_Suriname_2032_2017_Original_EPI1049501_2017-04-10:0.00311978,((A_Townsville_5_2017_MDCK3_SIAT1_EPI1021958_2017-03-08:0.00322108,A_Bourgogne_502_2017_PI_EPI919872_2017-01-17:0.00682092):0.00020379,A_Pays_de_Loire_1010_2017_PI_EPI944376_2017-01-31:-0.00027268):0.00033851):0.00228715):0.00090018,((A_Basel_USB002873.4_2017__EPI1569196_2017-01-28:0.00326326,A_Texas_23_2017_Original_EPI912753_2017-01-26:-0.00007286):0.00006092,((((A_Perth_32_2017_MDCK1__SIAT1_EPI1022073_2017-02-02:0.00332231,A_Perth_40_2017_MDCK1__SIAT1_EPI1022106_2017-02-10:0.00315069):0.00005931,A_Darwin_1005_2017_SIAT1_EPI1021933_2017-03-06:0.00315753):0.00007154,A_Darwin_1001_2017_SIAT1_EPI989664_2017-01-30:-0.00010521):0.00080850,A_Perth_51_2017_MDCK1__SIAT1_EPI1022085_2017-03-03:0.00252371):0.00282055):0.00089104):0.00068856,A_Saarland_3_2017_C1_SIAT1_EPI960130_2017-01-16:0.00550005):0.00119193):0.00190152,((((((((A_Norrkoping_1_2019_Direct_EPI1591269_2019-08-21:0.00635972,A_Cameroon_9278_2018_cs_EPI1371394_2018-10-26:-0.00005302):0.00301417,(((A_Cameroon_9295_2018_cs_EPI1371396_2018-11-02:0.00316340,A_Pays_de_Loire_2512_2018_PI_EPI1328597_2018-11-28:0.00320330):0.00001432,A_Cameroon_9319_2018_cs_EPI1371400_2018-10-30:0.00314827):0.00006023,A_Minnesota_55_2018_Original_EPI1327572_2018-11-03:-0.00007240):0.00028516):0.00048874,A_La-Rochelle_0214_2019_Original_EPI1385044_2019-01-16:0.00250558):0.00271696,((((((A_Shanghai_18407_2018__EPI1498034_2018-01-17:0.00320083,(A_Congo_737_2018_Original_EPI1385887_2018-12-29:0.00329765,A_St._Petersburg_RII-313S_2017_Original_EPI1181255_2017-01-01:0.00316255):0.00003220):0.00006825,A_EHIME_6_2018_MDCK_2__SIAT1_EPI1257885_2018-01-04:0.00314122):0.00004489,(A_Manitoba_RV2668_2017_P2_EPI1140210_2017-11-15:0.00213839,A_Fujian-Licheng_1729_2017_C2_S1_EPI1136287_2017-09-11:0.00194191):0.00108012):0.00004100,A_Singapore_TT0043_2018_clinical_specimen_EPI1278638_2018-01-11:0.00316437):0.00004272,A_Fujian-Pinghe_313_2017_C1_EPI1062619_2017-07-14:-0.00011345):0.00012544,A_Quebec_RV2005_2018_P1_EPI1201302_2018-02-18:0.00318481):0.00007532):0.00135627,(((((A_Shanghai_18220_2018__EPI1498026_2018-01-16:0.00169158,A_Taiwan_88363_2017__EPI1018311_2017-05-19:0.00146932):0.00214983,((A_Singapore_TT0734_2018_clinical_specimen_EPI1413778_2018-07-26:0.00296248,A_Hubei-Dongbao_1631_2017_C1_S1_EPI1062412_2017-08-07:0.00021942):0.00128937,A_South_Australia_237_2017_SIAT1_EPI1132129_2017-08-23:0.00171439):0.00246279):0.00010233,((((((((A_Fiji_9_2018_SIAT2_EPI1269251_2018-02-27:0.00311545,((((((((((((A_Georgia_12_2018_Original_EPI1197576_2018-02-08:0.00128960,(A_Hong_Kong_4983_2017_Original_EPI1180997_2017-12-11:0.00179049,A_Taiwan_88711_2017__EPI1077207_2017-06-26:0.00137941):0.00034044):0.00162440,(A_Brisbane_1026_2017_SIAT1_EPI1060695_2017-08-07:0.00320574,A_Taiwan_446_2017_MDCK_3__SIAT1_EPI1054678_2017-05-31:0.00320996):0.00001660):0.00001995,A_KYOTO-C_6_2017_MDCK_2__SIAT1_EPI1208976_2017-11-29:0.00319081):0.00000866,A_Sydney_1072_2017_Original_Specimen_EPI2044059_2017-08-03:0.00317260):0.00001153,(A_Jeju_737_2017_passage_details__MDCK1_EPI1551486_2017-07-17:-0.00019176,A_England_74680307_2017_original_EPI1139139_2017-11-13:0.00338826):0.00336338):0.00001746,A_Victoria_876_2017_SIAT1_EPI1140561_2017-09-28:0.00315953):0.00000675,A_Kansas_21_2017_Original_EPI1176118_2017-12-20:0.00315858):0.00001499,A_Florida_6460_2017_passage__PMK1_EPI1309190_2017-12-11:0.00313652):0.00000716,(A_Choibalsan_3341_2017_c1_EPI1191879_2017-12-18:0.00326057,A_Choibalsan_2929_2017_c2_EPI1129952_2017-11-28:-0.00008957):0.00324944):0.00001220,A_Arizona_47_2017_Original_EPI1049807_2017-07-30:0.00314022):0.00002371,A_Victoria_1031_2017_Original_Specimen_EPI1126174_2017-08-25:0.00310607):0.00001859,A_Townsville_13_2017_MDCK3_SIAT1_EPI1060424_2017-07-19:0.00313327):0.00001360):0.00003269,A_Hong_Kong_2271_2017_cs_EPI1021184_2017-05-21:-0.00010420):0.00006421,(A_Paris_1825_2018_PI_EPI1253129_2018-01-13:0.00325185,A_Laos_3913_2017_C2_EPI1248979_2017-10-09:-0.00007305):0.00335704):0.00004377,A_Sydney_1130_2017_Original_Specimen_EPI1126147_2017-08-15:0.00317842):0.00001869,A_Hong_Kong_4818_2017_Original_EPI1107060_2017-10-22:0.00316460):0.00000178,(A_Sydney_180_2017__EPI1614797_2017-08-30:0.00000159,A_Sydney_1012_2017_SIAT1_EPI1045402_2017-06-27:0.00315471):0.00314266):0.00009359,A_Saint-Petersburg_RII86S_2017_Original_EPI1087897_2017-11-01:0.00306229):0.00014533,A_Norway_3858_2017_cs_EPI1203078_2017-12-06:0.00291763):0.00048669):0.00018348,(A_Boras_1_2017_19056__MDCK2_SIAT1_EPI1255160_2017-11-15:0.00169518,A_Shanghai-Huangpu_11967_2017_C2_EPI1136209_2017-12-03:0.00147172):0.00223406):0.00027218,A_Ontario_RV2301_2017_P1_EPI1084571_2017-09-02:0.00235669):0.00009851):0.00267438,((A_China_29_2017__EPI1768141_2017-09-25:-0.00011367,A_China_34_2017__EPI1768146_2017-11-22:0.00327457):0.00153921,A_Cote_D_Ivoire_870_2017_C2_SIAT1_EPI1125444_2017-06-30:0.00179875):0.00087215):0.00099833,A_Kyrgyzstan_632_2017_Original_EPI1016835_2017-01-03:0.00513986):0.00117239,A_Kursk_CRIE-216_2017_original_EPI962001_2017-01-12:0.00074239):0.00147466):0.00030530,(((((((((((((A_Quebec_055_2018__EPI1610990_2018-01-24:0.00221120,A_Astana_ZVL280_2017_c1_EPI969307_2017-01-02:0.00096880):0.00281269,(((((((((((((((A_Catalonia_NSVH100554954_2017_Original_EPI2183710_2017-01-17:0.00315318,(((A_Basel_USB002964.4_2017__EPI1569236_2017-02-02:-0.00015323,A_Belgium_G119_2017__EPI990104_2017-01-12:0.00333593):0.00331539,((A_Quebec_011_2017__EPI1236363_2017-01-13:0.00316809,(((((A_Jordan_1138_2017_SIAT1_EPI1226929_2017-09-08:0.00298853,(A_Moldova_4.01_2017_SIAT1_EPI960102_2017-01-03:0.00087885,A_Bari_16_2017__EPI931038_2017-01-02:0.00551515):0.00219115):0.00029539,(((((A_California_NHRC_SEA062_2017__EPI1073981_2017-04-11:0.00313713,(A_Rio_de_Janeiro_323_2017_Original_EPI1040852_2017-02-08:0.00314653,A_Arizona_11_2017_Original_EPI961051_2017-02-19:0.00340477):0.00008297):0.00003605,A_Novosibirsk_42_2017_C1_EPI1039141_2017-02-27:0.00315904):0.00001752,A_Extremadura_1030_2017_MDCK_EPI957915_2017-02-04:0.00315996):0.00001126,A_Cyprus_F98_2017_SIAT1_EPI1015875_2017-01-19:0.00318558):0.00000870,A_Paris_3622_2016_PI_EPI899072_2017-01-02:0.00318132):0.00000553):0.00000937,A_Bosnia_and_Herzegovina_31-G_2017_SIAT1_EPI978958_2017-01-04:0.00317219):0.00000385,((A_South_Dakota_6016_2017_passage_details__PMK1_EPI1075456_2017-02-02:0.00157330,A_Santa_Catarina_451_2017_Original_sample_EPI1045705_2017-06-21:0.00161770):0.00060175,A_Moldova_32.02_2017_SIAT1_EPI960100_2017-01-09:0.00210889):0.00101862):0.00000519,A_England_70260700_2017_original_EPI1024278_2017-01-11:0.00318508):0.00001226):0.00000497,A_Ulaanbaatar_321_2017_Original_EPI979127_2017-01-16:0.00316815):0.00000447):0.00000251,A_Moscow_46_2017_S1_EPI1038780_2017-02-22:0.00317032):0.00000963):0.00001797,A_Kostroma_CRIE-212_2017_original_EPI961999_2017-01-19:0.00312651):0.00000594,(A_Aragon_1646_2017_Clinical_Specimen_EPI1032458_2017-01-24:0.00322975,A_Catalonia_NSVH100566027_2017_Original_EPI926518_2017-02-04:-0.00005915):0.00319693):0.00000554,A_Lyon_1239_2017_Original_EPI1321966_2017-03-04:0.00315237):0.00000311,A_Tajikistan_28_2017_cs_EPI1177435_2017-10-23:0.00313236):0.00000955,A_Cote_D_Ivoire_1549_2017_S2_EPI1212242_2017-10-02:0.00312299):0.00000747,A_Romania_207604_2017_Siat_2_EPI919628_2017-01-31:0.00312127):0.00000459,A_Texas_55_2017_Original_EPI959948_2017-02-16:0.00315665):0.00000923,A_Alabama_04_2017_Original_EPI912713_2017-01-23:0.00311145):0.00000991,(((A_Fiji_60_2017_SIAT2_EPI1044711_2017-03-21:0.00321264,A_Fiji_46_2017_SIAT2_EPI1031677_2017-03-04:0.00317226):0.00009699,A_South_Australia_76_2017_SIAT1_EPI1022439_2017-04-21:-0.00010968):0.00081067,A_Fiji_59_2017_SIAT2_EPI1044756_2017-01-01:0.00249631):0.00279887):0.00001492,(A_Austria_964437_2017_Siat1_EPI1044215_2017-01-09:0.00306868,A_Israel_C-758_2017_C1_SIAT1_EPI943242_2017-01-12:0.00615372):0.00022116):0.00000599,A_Catalonia_NSVH100575604_2017_Original_EPI943189_2017-02-21:0.00310904):0.00001029,A_Ulaanbaatar_AF120011_2017__EPI903981_2017-01-02:-0.00008685):0.00007876,(A_Novosibirsk_47_2017_C1_EPI1039163_2017-03-09:0.00243923,A_Extremadura_1145_2017_MDCK_EPI973416_2017-02-21:0.00074997):0.00278941):0.00000648,A_Luxembourg_17003201_2017__EPI926194_2017-01-18:0.00318170):0.00000402):0.00001839,((A_South_Africa_R7497_2017__EPI1079606_2017-07-28:0.00556308,A_South_Africa_R05624_2017_MDCK1_SIAT1_EPI1060934_2017-07-01:0.00077532):0.00208096,A_Austria_962322_2017_Siat1_EPI879288_2017-01-03:0.00290613):0.00036686):0.00002686,A_CastillaLaMancha_421_2017_Clinical_Specimen_EPI916960_2017-01-24:0.00313326):0.00003517,A_Lisboa_12_2017_SIAT1_SIAT1_EPI1050831_2017-01-05:0.00309488):0.00003409,((((((((((((((((((((A_Basel_USB003018.4_2017__EPI1569275_2017-02-06:0.00323944,A_Taiwan_87923_2017__EPI955993_2017-01-17:0.00323236):0.00001431,A_Belgium_H22_2017_SIATx_SIAT1_EPI1042946_2017-02-06:0.00321960):0.00000762,A_England_70380038_2017_original_EPI1030427_2017-01-19:0.00321910):0.00000607,(((((A_Sydney_228_2017__EPI1615101_2017-07-03:0.00308038,A_Sydney_1081_2017_SIAT1_EPI1060283_2017-08-07:0.00341432):0.00018328,A_Sydney_138_2017_MDCK_SIAT1_EPI1044678_2017-04-25:-0.00019799):0.00343015,A_Navarra_612_2017_Clinical_Specimen_EPI927123_2017-01-02:0.00319264):0.00175778,A_Austria_962529_2017_Siat1_EPI884313_2017-01-04:0.00149161):0.00067366,((A_Basel_USB002447.4_2017__EPI1568998_2017-01-07:0.00118441,A_Hessen_39_2017_Original_EPI944493_2017-01-25:0.00202999):0.00066490,A_New_York_PV76_2017__EPI1297461_2017-09-01:0.00198626):0.00032791):0.00088957):0.00001449,A_Illinois_11_2017_Original_EPI910951_2017-01-17:0.00319659):0.00001548,(A_New_Brunswick_RV0481_2017_P1_EPI1004461_2017-01-02:0.00016901,A_Quebec_RV0197_2017_P1_EPI1005772_2017-01-07:0.00304039):0.00304624):0.00002120,A_Ontario_RV0961_2017_P1_EPI1005268_2017-01-26:0.00317298):0.00000984,A_Oklahoma_06_2017_Original_EPI912745_2017-01-25:0.00316572):0.00002368,A_New_York_A-WC-LVD-17-045_2017_passage_details__Primary_specimen_EPI1150919_2017-04-08:0.00313608):0.00001559,(A_Linkoping_3_2017_MDCK1_SIAT1_EPI1040726_2017-02-17:0.00302209,A_Linkoping_3_2017_Direct_EPI988053_2017-02-17:0.00016451):0.00301741):0.00000923,A_England_70120027_2017_original_EPI1030390_2017-01-03:0.00312294):0.00000594,A_Taiwan_87966_2017__EPI1077206_2017-01-31:0.00314696):0.00000593,A_Quebec_RV1440_2017_P1_EPI1005962_2017-02-20:0.00313852):0.00004084,A_Iowa_17_2017_Original_EPI977283_2017-03-21:0.00636293):0.00001331,A_Ontario_RV0806_2017_P1_EPI1005199_2017-01-27:0.00309480):0.00002822,A_KANAGAWA_IC1607_2017_Original_EPI941969_2017-01-07:-0.00011835):0.00024612,A_South_Auckland_15_2017_MDCK_SIAT1_EPI1022469_2017-03-02:0.00306563):0.00003613,A_Ontario_RV1792_2017_P1_EPI1005463_2017-03-28:0.00304089):0.00004977,(A_Usak_54_2017__TR-30__SIAT1_SIAT1_EPI1013155_2017-01-02:0.00304864,A_Netherlands_700_17_Original_EPI998492_2017-01-20:0.00847336):0.00027421):0.00042074,(((((((((A_South_Australia_227_2017__EPI1614181_2017-08-14:0.00312654,((A_England_73520179_2017_original_EPI1112784_2017-08-18:0.00288162,A_Hong_Kong_3854_2017_cs_EPI1060884_2017-07-21:0.00381558):0.00020497,A_South_Australia_142_2017_SIAT1_EPI1045435_2017-06-16:0.00634788):0.00003751):0.00008524,A_Victoria_76_2017__EPI1617381_2017-08-03:0.00308922):0.00003691,A_Hong_Kong_3095_2017_cs_EPI1043893_2017-07-01:0.00313119):0.00005522,A_Hong_Kong_4104_2017_cs_EPI1148817_2017-07-23:0.00309883):0.00008392,A_South_Australia_73_2017_SIAT1_EPI1022430_2017-04-18:-0.00017687):0.00020209,(A_Wisconsin_317_2017_Original_EPI1042543_2017-07-21:0.00335618,A_Hong_Kong_2256_2017_cs_EPI1021160_2017-05-19:-0.00011988):0.00332135):0.00073123,A_OSAKA_178_2017_MDCK-SIAT1_2__SIAT1_EPI1086422_2017-08-24:0.00247126):0.00179897,A_England_71360549_2017_original_EPI1024846_2017-03-14:0.00104667):0.00233117,A_Florida_30_2017_Original_EPI1003411_2017-02-07:0.00176868):0.00052979):0.00291301):0.00003745,(((A_Italy_A.Ge.28.2017_2017__EPI1566023_2017-01-01:0.00220948,A_Italy_A.Ge.32.2017_2017__EPI1566025_2017-01-01:0.00094212):0.00212482,A_Ontario_RV1086_2017_P1_EPI1005321_2017-01-07:0.00195959):0.00063898,(((A_Austria_962629_2017_Siat1_EPI1043290_2017-01-02:0.00640298,(A_Slovenia_954_2017__EPI993849_2017-02-09:0.00332098,A_Austria_962318_2017_Siat1_EPI902430_2017-01-02:-0.00013968):0.00013440):0.00057643,A_Slovenia_1064_2017__EPI993850_2017-02-13:0.00258994):-0.00003607,A_PaisVasco_1369_2017_MDCK_EPI995543_2017-02-23:0.00282771):0.00270830):0.00016902):0.00002296,((A_Kilifi_067_2017_Original_EPI1603239_2017-03-01:0.00310354,A_Chita_927_2017_c1_EPI967095_2017-02-07:0.00007245):0.00168067,A_Stockholm_26_2017_MDCK0_SIAT1_EPI1040746_2017-01-21:0.00148007):0.00144059):0.00005313,(A_Ghana_832_2017_SIAT1_EPI1154822_2017-11-22:0.00194723,(A_Picardie_973_2017_PI_EPI944321_2017-02-13:0.00172756,A_Romania_207464_2017_Clinical_sample_EPI913889_2017-01-28:0.00148344):0.00119267):0.00065369):0.00002082,((((((((((((A_Kenya_165_2018_Original_EPI1343080_2018-05-29:0.00315924,((((((((A_Kenya_164_2018_Original_EPI1343143_2018-05-21:0.00321944,A_Romania_207297_2017_Clinical_sample_EPI913887_2017-01-21:-0.00003254):0.00317178,(A_Catalonia_NSVH100553838_2017_Original_EPI2183682_2017-01-15:0.00311532,((((((((((((((((((((((((((A_Catalonia_NSVH100564490_2017_Original_EPI2183914_2017-02-01:0.00156698,(A_Tekirdag_631_2017_SIAT_EPI1045247_2017-02-20:0.00313399,A_Madrid_1464_2017_Clinical_Specimen_EPI991294_2017-01-24:0.00006601):0.00156011):0.00060997,A_Luxembourg_17001967_2017__EPI926133_2017-01-10:0.00210339):0.00102484,((((A_Basel_USB003036.4_2017__EPI1569289_2017-02-08:0.00223889,A_England_70620213_2017_original_EPI1024694_2017-02-06:0.00234411):0.00089869,(((A_Kenya_001_2017__EPI1073209_2017-01-01:0.00321715,A_Novosibirsk_01_2017_c2_EPI963494_2017-01-08:0.00321925):0.00001477,A_Macedonia_32_2017_Original_EPI976658_2017-01-10:0.00319153):0.00000935,A_Ontario_023_2017_passage_details__original_specimen_EPI953885_2017-01-12:0.00319108):0.00000939):0.00000521,A_Maine_04_2017_Original_EPI911488_2017-01-22:0.00318854):0.00000235,A_Basel_USB002654.4_2017__EPI1569084_2017-01-13:0.00319431):0.00000674):0.00001134,A_Extremadura_384_2017_MDCK_EPI944213_2017-01-15:0.00317635):0.00000769,(A_Madrid_1467_2017_Clinical_Specimen_EPI991297_2017-01-24:0.00041909,A_Alsace_046_2017_PI_EPI898912_2017-01-03:0.00277041):0.00290468):0.00000584,A_Tanzania_4354_2017_Original_EPI1016685_2017-03-23:0.00317790):0.00000469,A_Ankara_23_2017_SIAT_EPI1045161_2017-01-01:0.00317026):0.00000223,A_Bolivia_0875_2017_Original_EPI1077256_2017-06-19:0.00316323):0.00000261,A_Baleares_827_2017_Clinical_Specimen_EPI944199_2017-01-04:0.00316971):0.00001415,(A_Sri_Lanka_101_2017_X__SIAT2_EPI1179476_2017-12-19:0.00165646,A_Texas_26_2017_Original_EPI944988_2017-01-03:0.00151914):0.00157741):0.00001252,((A_Newcastle_18_2017_SIAT1_EPI1022208_2017-02-20:0.00311129,A_Algeria_142_2017_MDCK3_EPI1001778_2017-01-02:0.00327361):0.00008773,A_Quebec_RV0475_2017_P1_EPI1005820_2017-01-26:-0.00009684):0.00325038):0.00000321,A_Cantabria_726_2017_Clinical_Specimen_EPI942514_2017-01-10:0.00314813):0.00000264,A_Basel_USB002463.4_2017__EPI1569014_2017-01-09:0.00314654):0.00000538,(A_Ethiopia_2458_2017_Original_EPI1123975_2017-08-14:0.00276168,A_Zambia_08-00143_2017_cs-ori_EPI1125507_2017-05-14:0.00041762):0.00287236):0.00000262,(A_England_70360040_2017_original_EPI1024358_2017-01-18:0.00022249,A_North_Carolina_22_2017_Original_EPI994476_2017-03-08:0.00295921):0.00297525):0.00000883,A_Cantabria_1395_2017_Clinical_Specimen_EPI1010062_2017-01-08:0.00314887):0.00000384,A_Cantabria_1393_2017_Clinical_Specimen_EPI977449_2017-01-23:0.00313557):0.00000629,(A_Iowa_27_2017_S1_EPI1089483_2017-09-02:0.00275342,A_Tunisia_2476_2017_cs_EPI991763_2017-03-02:0.00041418):0.00285128):0.00000517,A_Vermont_09_2017_Original_EPI979230_2017-03-13:0.00313638):0.00000399,(((A_Ontario_RV2504_2017_P1_EPI1103778_2017-10-22:0.00293033,A_California_NHRC_BRD41586N_2017__EPI1073975_2017-05-20:0.00340407):0.00298526,(A_Krasnoyarsk_RII07_2017_MDCK2_SIAT1_EPI1043062_2017-02-15:0.00299989,A_Lipetsk_CRIE-195_2017_original_EPI961993_2017-01-13:0.00015931):0.00007327):0.00288515,A_Romania_207809_2017_Siat_1_EPI919631_2017-02-06:0.00314169):0.00003051):0.00000627,(A_Sao_Paulo_593870_2017_original_sample_EPI1091210_2017-08-29:0.00316060,A_Centre_372_2017_PI_EPI919832_2017-01-11:0.00298430):0.00006924):0.00000375,(A_England_70440224_2017_original_EPI1024446_2017-01-23:-0.00006220,A_Asturias_361_2017_Clinical_Specimen_EPI906117_2017-01-18:0.00321730):0.00322976):0.00000181,A_Gavle_2_2017_Direct_EPI990099_2017-02-15:0.00315760):0.00000937,A_South_Africa_R06787_2017_Original_EPI1049367_2017-07-17:0.00313887):0.00000835,A_Calama_56093_2017_Original_EPI1049340_2017-06-27:0.00312362):0.00000230,A_BuenosAires_425_2017_Original_EPI1059712_2017-01-01:0.00313695):0.00000677):0.00001521):0.00000477,A_Eskisehir_200_2017_SIAT_EPI1045175_2017-01-23:0.00316488):0.00002798,A_Brazil_478_2017_Original_EPI1048924_2017-05-29:0.00308209):0.00000524,((A_Oklahoma_6013_2017_passage_details__PMK1_EPI1075453_2017-02-14:0.00165100,A_Ohio_37_2017_Original_EPI1060067_2017-08-23:0.00153370):0.00076538,A_Tomsk_3_2017_C2_EPI1038968_2017-02-01:0.00232983):0.00077049):0.00000787,(A_Extremadura_1027_2017_Clinical_Specimen_EPI1015924_2017-01-30:0.00325969,A_Karaganda_55_2017_CX_EPI1027070_2017-01-16:-0.00010459):0.00319885):0.00001054,A_South_Australia_19_2017_SIAT1_EPI919186_2017-01-19:-0.00008900):0.00011435,A_Basel_USB002315.4_2017__EPI1568961_2017-01-05:0.00316145):0.00000404):0.00001608,A_Cyprus_F143_2017_SIAT1_EPI1015851_2017-01-26:0.00313075):0.00008334,((A_Brisbane_94_2017__EPI1612273_2017-06-22:0.00021303,A_Basel_USB002678.4_2017__EPI1569095_2017-01-14:0.00296157):0.00156546,A_Samara_7_2017_C2_EPI979066_2017-02-15:0.00148194):0.00144830):0.00002638,((A_England_74680316_2017_original_EPI1139155_2017-11-14:0.00300881,A_England_74760563_2017_original_EPI1139219_2017-11-05:0.00013529):0.00260370,(A_Goias_387153_2017_original_sample_EPI1091624_2017-09-15:0.00320931,A_Texas_98_2017_Original_EPI1008641_2017-03-12:-0.00005031):0.00047046):0.00272257):0.00005280,(A_Indonesia_Nihrd-Plb499_2017_Original_EPI1130203_2017-03-02:0.00330719,A_England_70240083_2017_original_EPI1024238_2017-01-09:-0.00012629):0.00312891):0.00015016,(((A_Abu_Dhabi_041_2018_Original_EPI1256453_2018-01-15:0.00237860,A_Cantabria_1387_2017_Clinical_Specimen_EPI973410_2017-02-18:0.00079540):0.00262014,(A_Kenya_027_2017__EPI1134124_2017-05-31:0.00238319,A_Minas_Gerais_626_2017_Original_sample_EPI1045694_2017-06-29:0.00079961):0.00259896):0.00004357,((((((A_Paris_1327_2018_PI_EPI1208555_2018-02-24:0.00312770,A_Manitoba_RV1547_2017_P1_EPI1004427_2017-03-29:0.00338850):0.00010215,A_England_70460001_2017_original_EPI1112020_2017-01-24:0.00310320):0.00007584,A_Parana_929_2017_Original_EPI1141891_2017-10-17:0.00307732):0.00002998,A_Canberra_3_2017__EPI1612361_2017-02-19:0.00310412):0.00012486,A_Singapore_KK0076_2017_clinical_specimen_EPI957290_2017-01-31:-0.00020087):0.00135537,A_Asturias_366_2017_Clinical_Specimen_EPI906120_2017-01-17:0.00218131):0.00052337):0.00039939):0.00021178,(A_Brisbane_203_2017_MDCK1_SIAT1_EPI1242817_2017-11-30:0.00337336,A_Maryland_84_2017_Original_EPI1099452_2017-10-08:-0.00020126):0.00296918):0.00004999,(A_Ethiopia_1877_2017_Original_EPI1123935_2017-09-12:0.00275848,A_Qatar_47-VI-17-0001116_2017_SIAT1_EPI991703_2017-01-07:0.00039992):0.00244497):0.00044684,((((A_Abu_Dhabi_037_2018_Original_EPI1256406_2018-01-15:0.00322401,A_Basel_USB003115.4_2017__EPI1569307_2017-02-13:0.00314449):0.00016603,A_Bangladesh_3028_2017_Original_EPI1017112_2017-03-23:-0.00018646):0.00159878,A_South_Africa_R6242_2017__EPI1079031_2017-07-10:0.00173149):0.00066726,(A_Thailand_CU-B23053_2017__EPI1901818_2017-07-29:-0.00026346,A_Singapore_GP1427_2017_clinical_specimen_EPI1087391_2017-06-21:0.00666056):0.00262695):0.00149607):0.00019374,A_Maine_05_2017_Original_EPI911512_2017-01-22:0.00273010):0.00049136,A_Netherlands_748_2017_Original_EPI957640_2017-01-17:0.00194620):0.00225544,A_Hungary_16_2017__EPI888138_2017-01-03:0.00090670):0.00253750):0.00003550,A_Slovenia_1577_2017__EPI1083163_2017-03-30:0.00300413):0.00015722,A_Basel_USB002733.4_2017__EPI1569126_2017-01-17:0.00288981):0.00051355,(((A_Saratov_CRIE-259_2017_original_EPI1019980_2017-01-31:0.00607749,A_Picardie_076_2017_PI_EPI899043_2017-01-03:0.00028801):0.00257313,A_Paris_1047_2017_PI_EPI957780_2017-02-18:0.00100310):0.00097340,A_Catalonia_NSVH100558008_2017_Original_EPI919651_2017-01-22:0.00419218):0.00040696):0.00087352):0.00223230):0.00075321,A_Pakistan_654088.4_2017__EPI1897392_2017-01-03:0.00799667):0.00212321,((((A_Myanmar_18M066_2018_MDCK2_EPI1804614_2018-08-10:0.00667025,A_Fujian-Fengze_1491_2017_C2_EPI1062727_2017-06-14:-0.00023825):0.00324283,(((((A_Japan_6684_2018_passage__PMK1_EPI1298923_2018-01-15:-0.00008972,A_Netherlands_1073_2017_Original_EPI957642_2017-01-23:0.00328622):0.00016897,A_Pays_de_Loire_1028_2017_PI_EPI962642_2017-02-04:0.00312435):0.00315314,A_Bolivia_795_2017_Original_EPI1035183_2017-06-06:-0.00002024):0.00260739,(((A_Pakistan_654029.4_2017__EPI1897280_2017-01-03:0.00033284,A_Netherlands_1090_2017_Original_EPI907341_2017-01-24:0.00287286):0.00310570,A_MUWRP-Uganda_705_2017__EPI1566497_2017-06-08:-0.00017043):0.00313843,A_London_17U056092-53_S5_L001_2017__EPI1046466_2017-01-02:0.00346660):0.00207213):0.00065065,A_Italy_A.Ge.41.2017_2017__EPI1566032_2017-01-01:0.00017967):0.00004620):0.00070529,A_Paraiba_145708-IEC_2017__EPI1045866_2017-02-28:0.00554374):0.00101672,A_Wisconsin_07_2017_Original_EPI918676_2017-01-13:0.00152996):0.00115484):0.00074578,(((((((((((((((((((((((((((((((((((((((((((((((((((((((((((((((((((((((((((((A_Thailand_CU-B31593_2019__EPI1901824_2019-01-23:0.00320126,((((((((A_Arizona_7326_2018_passage__Original_EPI1531656_2018-02-05:0.00346426,(A_Washington_112_2018_Original_EPI1470706_2018-01-18:0.00133129,A_British_Columbia_RV2048_2018_P1_EPI1201347_2018-02-04:0.00186311):0.00165787):0.00007114,((A_Singapore_KK0699_2018_clinical_specimen_EPI1365958_2018-07-02:0.00331723,A_Attica.GRC_513_2018_c1_EPI1203161_2018-01-10:-0.00010403):0.00134531,A_Pennsylvania_313_2017_Original_EPI1466224_2017-12-27:0.00200891):0.00171615):0.00004998,((A_Michigan_283_2018_Original_EPI1469144_2018-02-06:-0.00056554,A_KANAGAWA_AC1704_2017_E0__9__Am4Al5__EPI1224407_2017-12-05:0.01878154):0.00204796,A_Ontario_RV3014_2018_P1_EPI1222294_2018-02-12:0.00193028):0.00152423):0.00001972,(A_Virginia_10_2018_Original_EPI1197592_2018-02-08:0.00188077,A_England_80420659_2018_original_EPI1188913_2018-01-16:0.00173993):0.00141100):0.00002074,A_Quebec_RV1085_2018_P1_EPI1183943_2018-01-30:0.00322346):0.00001418,A_HOKKAIDO_HH01_2017_SIAT_0__2_EPI941993_2017-02-01:0.00321366):0.00001111,(A_Quebec_RV2412_2018_P1_EPI1212792_2018-02-12:0.00330280,A_Ontario_RV1493_2018_P1_EPI1187833_2018-01-09:-0.00009530):0.00330621):0.00000979,A_Taiwan_95714_2018_C2_S2_EPI1318778_2018-06-22:0.00320180):0.00000921):0.00000487,(A_Concepcion_61065_2018_Original_EPI1392098_2018-07-15:0.00149274,A_YAMAGATA_164_2018_MDCK_2__SIAT1_EPI1261322_2018-03-27:0.00498966):0.00167204):0.00000415,((A_Japan_6850_2018_Original_EPI1565220_2018-02-08:0.00182909,A_District_Of_Columbia_03_2018_Original_EPI1224519_2018-01-25:0.00160301):0.00040184,A_Quebec_RV1603_2018_P1_EPI1190058_2018-02-02:0.00205295):0.00112710):0.00000992,A_England_80580556_2018_original_EPI1204166_2018-01-24:0.00320718):0.00000681,(A_Temuco_64942_2018_Original_EPI1440336_2018-07-26:0.00163348,A_Monmouth_25846_2017_original_EPI1251666_2017-12-27:0.00159202):0.00160237):0.00000369,A_Rhode_Island_16_2017_Original_EPI1166791_2017-12-19:0.00320466):0.00000321,(A_Bulgaria_1409_2018_SIAT1_EPI1354409_2018-12-04:0.00155911,A_Illinois_42_2018_Original_EPI1250379_2018-02-21:0.00194639):0.00148065):0.00000856,(A_New_York_PV01190_2018__EPI1298056_2018-09-01:0.00227515,A_Jamaica_9936_2018_Original_EPI1256612_2018-02-13:0.00236385):0.00088345):0.00000735,A_California_156_2017_Original_EPI1142140_2017-12-26:0.00319439):0.00000378,(A_SAPPORO_33_2018_MDCK_2__SIAT2_EPI1278901_2018-04-02:0.00228797,A_Alaska_23_2018_Original_EPI1250213_2018-01-22:0.00235103):0.00088282):0.00000399,((A_Norway_241_2019_SIAT1_EPI1371539_2019-01-15:0.00171777,A_Thailand_CU-B28847_2018__EPI1901833_2018-06-07:0.00155143):0.00028461,A_Alaska_46_2018_Original_EPI1256335_2018-06-01:0.00187229):0.00130394):0.00000306,((A_Texas_6712_2018_passage__PMK1__hospitalized_EPI1298880_2018-01-02:0.00125076,A_England_80200460_2017_original_EPI1152615_2017-11-27:0.00199944):0.00061103,A_Ontario_A-ON-302-2017_2017__EPI1173926_2017-12-17:0.00181539):0.00122880):0.00000597,A_Oregon_10_2018_Original_EPI1202443_2018-01-27:0.00319726):0.00000279,A_Hawaii_05_2018_Original_EPI1180752_2018-01-10:0.00319658):0.00000330,A_Taiwan_81049_2018_MDCK_2__SIAT1_EPI1443489_2018-10-05:0.00319519):0.00000168,A_Lota_52321_2018_Original_EPI1273956_2018-06-22:0.00319751):0.00000914,((A_Iquique_77975_2018_Original_EPI1393585_2018-08-22:0.00166934,A_Ontario_RV1466_2018_P1_EPI1187817_2018-01-15:0.00163226):0.00078955,(A_Texas_44_2018_Original_EPI1466707_2018-01-06:0.00164624,A_Concepcion_44977_2018_Original_EPI1279205_2018-05-28:0.00172496):0.00066517):0.00079511):0.00000463,(A_Lorraine_1049_2019_PI_EPI1374841_2019-02-11:0.00177121,A_Michigan_293_2018_Original_EPI1469331_2018-02-07:0.00161669):0.00150961):0.00001079,(((A_Ayutthaya_2444_18_clinical_specimen_EPI1590516_2018-10-05:0.00330958,A_Bolivia_2203_2018_Original_EPI1385772_2018-11-05:-0.00009658):0.00028437,A_Taiwan_81051_2018_C2_S2_EPI1482887_2018-10-06:0.00302552):0.00145300,A_Wisconsin_420_2018_Original_EPI1475165_2018-02-20:0.00159593):0.00158210):0.00000422,A_Denmark_111_2017__EPI1170366_2017-12-23:0.00318680):0.00000248,(A_Victoria_731_2018_SIAT1_EPI1322561_2018-09-10:0.00219908,A_Florida_16_2018_Original_EPI1183023_2018-01-30:0.00222742):0.00096634):0.00000332,((A_Quebec_109_2019_Original_Specimen_EPI1605876_2019-02-11:0.00145617,A_Concepcion_50845_2018_Original_EPI1391695_2018-06-18:0.00181603):0.00085935,(A_Bargoed_9468_2018_original_EPI1299554_2018-02-19:0.00303191,A_England_75260839_2017_original_EPI1144997_2017-12-28:0.00019109):0.00235045):0.00070086):0.00000389,(A_Ontario_RV1174_2018_P1_EPI1183613_2018-01-22:0.00331220,A_Ontario_RV1181_2018_P1_EPI1183616_2018-01-22:-0.00010010):0.00329328):0.00000195,(A_Sydney_3_2018_MDCKX_SIAT1_EPI1242826_2018-01-26:0.00319325,A_England_75060551_2017_original_EPI1144549_2017-12-12:0.00003395):0.00315985):0.00000303,((A_Texas_6972_2018_passage__Original_EPI1539567_2018-02-05:-0.00016778,(A_British_Columbia_087_2018__EPI1610697_2018-03-01:0.00332388,A_Pennsylvania_65_2018_Original_EPI1250327_2018-02-12:0.00314692):0.00014444):0.00171795,A_Singapore_GP0218_2018_clinical_specimen_EPI1278590_2018-01-29:0.00171153):0.00156394):0.00000314,A_Florida_8588_2019_passage__Original_EPI1499855_2019-02-03:0.00317805):0.00000497,(A_Slovenia_1026_2018__EPI1241620_2018-02-19:0.00239308,A_England_75020484_2017_original_EPI1139490_2017-12-12:0.00224592):0.00088147):0.00000227,(A_Virginia_25_2018_Original_EPI1224890_2018-03-14:0.00313646,A_Brisbane_23_2018_SIAT3_EPI1242793_2018-02-12:0.00303294):0.00009307):0.00000271,(A_Lopburi_1086_19_clinical_specimen_EPI1590500_2019-03-18:0.00205684,(A_Ontario_RV0833_2019_P1_EPI1370244_2019-01-28:0.00325101,A_California_SEA0130_2018__EPI1301612_2018-01-03:-0.00006421):0.00210227):0.00113893):0.00000355,A_England_80520360_2018_original_EPI1199590_2018-01-29:0.00319388):0.00000158,A_Wisconsin_19_2018_Original_EPI1465718_2018-01-06:0.00317345):0.00000465,((A_Santa_Catarina_209_2018_Original_EPI1279525_2018-04-05:0.00321072,A_Illinois_21_2018_Original_EPI1221613_2018-03-17:0.00323498):0.00012829,A_Santa_Catarina_337_2018_Original_EPI1279529_2018-05-01:-0.00015092):0.00332894):0.00000210,A_Michigan_187_2018_Original_EPI1468383_2018-01-23:0.00317273):0.00000140,A_Sydney_68_2018_SIAT1_EPI1274888_2018-07-02:0.00317686):0.00000334,A_Temuco_85881_2018_Original_EPI1392771_2018-09-04:0.00317577):0.00000122,(((((A_Guam_7833_2019_passage__Original_EPI1520474_2019-01-04:0.00321562,A_Ontario_054_2018__EPI1610708_2018-01-17:0.00319747):0.00007759,A_Hawaii_76_2018_Original_EPI1348445_2018-12-20:-0.00008772):0.00167332,A_Michigan_UOM150524133684_2018_ORI_EPI2168757_2018-01-13:0.00163120):0.00082095,(A_South_Australia_86_2019_SIAT1_EPI1387322_2019-01-27:-0.00001512,A_Taiwan_81211_2018_MDCK_2__SIAT1_EPI1425397_2018-12-07:0.00320152):0.00235459):0.00071769,((A_Michigan_UOM150524133677_2018_ORI_EPI2168677_2018-01-12:0.00154588,A_Hong_Kong_3568_2017_Original_EPI1048614_2017-07-15:0.00166162):0.00019208,(A_Mauritius_I-1027_2018_MDCK2_SIAT1_EPI1436513_2018-11-20:0.00280070,A_Ontario_RV3755_2018_P1_EPI1251390_2018-04-30:0.00365220):0.00182681):0.00134620):0.00008011):0.00000670,A_Japan_7163_2018_passage__Original_EPI1540542_2018-03-04:0.00317540):0.00000541,A_Quebec_122_2018__EPI1610689_2018-02-12:0.00317219):0.00000146,A_Nova_Scotia_RV3830_2018_P1_EPI1260261_2018-04-07:0.00317110):0.00000495,(A_Milano_147_2018__EPI1241803_2018-02-23:-0.00008438,A_Catalonia_3517347NS_2017_C0_MDCK1_EPI1203052_2017-12-09:0.00328608):0.00327267):0.00000167,(A_Germany_7360_2018_passage__Original_EPI1531526_2018-03-29:-0.00012650,A_Ontario_RV3503_2018_P1_EPI1246543_2018-04-11:0.00332910):0.00329901):0.00000469,A_Virginia_32_2018_Original_EPI1250122_2018-01-29:0.00319341):0.00000565,A_Quebec_RV1597_2018_P1_EPI1190054_2018-02-10:0.00316509):0.00000205,A_Concepcion_52328_2018_Original_EPI1391759_2018-06-18:0.00316811):0.00000208,(A_Delaware_7123_2018_passage__Original_EPI1540502_2018-02-06:0.00193435,A_Alsace_1280_2018_PI_EPI1208547_2018-03-07:0.00191065):0.00124271):0.00000886,A_MIE_21_2018_MDCK_2__SIAT1_EPI1315151_2018-05-21:0.00315218):0.00003376,(A_Taiwan_80704_2018_MDCK_2__SIAT1_EPI1279005_2018-06-19:0.00301712,A_Navarra_2277_2018_Clinical_Specimen_EPI1251856_2018-04-09:0.00018598):0.00295233):0.00001307,((A_Michigan_77_2018_S2_EPI1256367_2018-04-16:0.00169821,A_Jamaica_3792_2018_S1_EPI1266412_2018-02-28:0.00181309):0.00071950,A_Florida_21_2018_Original_EPI1202171_2018-02-05:0.00256817):0.00060996):0.00001211,((((A_Nagasaki_17N031_2018_MDCK2_EPI1370126_2018-01-15:0.00166611,A_Ontario_RV0283_2018_P1_EPI1151883_2017-12-15:0.00158979):0.00007493,A_Lebanon_59_2018_SIAT2_EPI1230849_2018-01-10:0.00162075):0.00013244,A_Saskatchewan_RV0779_2018_P1_EPI1170851_2018-01-18:0.00169780):0.00058532,(A_Townsville_04_2018_MDCK2_SIAT1_EPI1251131_2018-03-12:0.00256294,A_Manitoba_RV0199_2018_P1_EPI1145293_2017-12-26:0.00061816):0.00159089):0.00090763):0.00001297,(((A_Michigan_370_2018_Original_EPI1469967_2018-03-16:-0.00018008,A_Michigan_47_2018_Original_EPI1205845_2018-02-17:0.00341398):0.00192530,A_Hawaii_6469_2017_passage__PMK1_EPI1309199_2017-12-13:0.00171028):0.00040262,A_New_York_31_2018_Original_EPI1225009_2018-03-10:0.00170364):0.00119638):0.00000650,A_KANAGAWA_AC1628_2017_SIAT_0__1_EPI943180_2017-01-31:-0.00009355):0.00007093,(A_British_Columbia_055_2018__EPI1610743_2018-01-22:0.00174850,A_Lisboa_niSU518_17-18_2018_SIAT1_SIAT1_EPI1260082_2018-03-06:0.00148490):0.00163905):0.00002105,A_KAWASAKI_65_2018_MDCK_1__SIAT1_EPI1261328_2018-03-23:0.00321227):0.00000485,(A_Sydney_521_2018_SIAT1_EPI1309999_2018-04-10:0.00153864,A_WAKAYAMA-C_100_2017_MDCK_2__SIAT1_EPI1086426_2017-07-11:0.00167816):0.00160376):0.00002407,(A_Michigan_UOM150524133691_2018_ORI_EPI2168805_2018-01-16:0.00306467,(A_Parana_1168_2018_Original_EPI1317126_2018-01-01:0.00241362,A_Roma_13_2017_SIAT2_SIAT1_EPI1201220_2017-12-28:0.00081198):0.00218493):0.00036697):0.00000359,((A_Michigan_UOM150524133664_2018_ORI_EPI2168593_2018-01-09:0.00260399,A_KANAGAWA_IC1610_2017_E0__5__Am4Al1__EPI1077131_2017-01-10:0.01385701):0.00075105,A_California_6669_2017_passage__PMK1_EPI1298908_2017-12-30:0.00299191):0.00046804):0.00001201,(A_Alaska_7118_2018_passage__Original_EPI1540497_2018-02-07:0.00224129,(A_Iquique_48545_2018_Original_EPI1279277_2018-05-29:0.00224158,A_Minnesota_19_2018_Original_EPI1206170_2018-02-23:0.00096192):0.00103796):0.00140732):0.00015551,((A_Concepcion_64115_2018_Original_EPI1392222_2018-07-30:0.00131318,A_Bahrain_449_2018_S2_EPI1316809_2018-08-09:0.00190662):0.00168560,(A_South_Africa_R00173_2018_MDCK_2__SIAT1_EPI1275704_2018-01-07:0.00333112,A_Lisboa_niEVA280_17-18_2018__EPI1267491_2018-03-01:-0.00011642):0.00305272):0.00064106):0.00015042,A_Mauritius_I-1105_2018_MDCK1_SIAT1_EPI1436517_2018-12-20:0.00289579):0.00005519,((((((((A_Catalonia_NSVH100979848_2019_Original_EPI1390310_2019-02-06:0.00306076,A_Connecticut_39_2018_Original_EPI1343315_2018-12-06:0.00336524):0.00012460,A_Paris_2553_2018_PI_EPI1332244_2018-11-29:-0.00013156):0.00331904,(A_Ontario_200_2018__EPI1610691_2018-03-02:0.00321981,A_Manitoba_RV3099_2018_P1_EPI1227036_2018-03-30:0.00649259):0.00002490):0.00004933,(A_Taiwan_79795_2018_C2_S2_EPI1482879_2018-12-04:0.00304570,(A_Ontario_268_2018_Original_EPI1386788_2018-12-05:-0.00009890,A_Ontario_RV4332_2018_P1_EPI1335258_2018-12-01:0.00329520):0.00025410):0.00304809):0.00002159,(A_Chungbuk_1917_2018_MDCK_2__SIAT1_EPI1370427_2018-12-12:0.00334374,A_TOKYO_EH1801_2018_SIAT_0__1_EPI1351517_2018-12-20:-0.00016394):0.00664408):0.00005647,A_Hawaii_18_2018_Original_EPI1205965_2018-02-08:-0.00011397):0.00159291,(A_Ontario_RV2604_2018_P1_EPI1213748_2018-02-13:0.00287135,A_Michigan_210_2017_Original_EPI1115348_2017-03-06:0.00355585):0.00146636):0.00199220,(((((((((A_Mauritius_I-1020_2018_MDCK1_SIAT1_EPI1436512_2018-11-15:0.00322316,A_Lebanon_139_2018_Original_EPI1253574_2018-01-17:0.00322574):0.00004536,A_Ontario_RV1448_2018_P1_EPI1187815_2018-01-15:0.00315024):0.00002951,A_Saskatchewan_RV1763_2018_P1_EPI1200698_2018-02-04:0.00315298):0.00003061,A_Saskatchewan_RV2188_2018_P1_EPI1202703_2018-02-12:0.00313372):0.00007238,A_Ontario_RV0644_2018_P1_EPI1168435_2017-12-30:-0.00011555):0.00025239,(A_Skovde_2_2018_Direct_EPI1337210_2018-12-05:0.00181139,A_Zaragoza_1528894_2018_SIAT2_EPI1315675_2018-07-09:0.00138281):0.00148933):0.00119461,A_Ontario_RV2166_2018_P1_EPI1202697_2018-01-23:0.00187648):0.00074004,A_Saskatchewan_RV2597_2017_P1_EPI1131046_2017-11-20:0.00233451):0.00036883,A_Ontario_RV0127_2018_P1_EPI1144013_2017-12-18:0.00273147):0.00038901):0.00038414):0.00010193,(A_Quebec_RV2483_2018_P1_EPI1212811_2018-02-05:0.00126536,A_Ontario_RV2178_2018_P1_EPI1202700_2018-02-10:0.00257964):0.00124047):0.00029136,((((A_Trollhattan_1_2019_Direct_EPI1377496_2019-01-29:0.00327220,A_Alberta_RV2844_2018_P1_EPI1214191_2018-03-14:-0.00006340):0.00186081,(A_LaRioja_2189_2018_MDCK_EPI1243452_2018-03-20:0.00288106,A_Brisbane_34_2017_MDCK2_SIAT1_EPI1022379_2017-03-14:0.00034254):0.00114905):0.00065512,((A_Ontario_RV0814_2019_P1_EPI1370235_2019-01-21:0.00010818,(A_Ontario_RV0821_2019_P1_EPI1370239_2019-01-22:0.00154983,A_Ontario_RV0822_2019_P1_EPI1370240_2019-01-21:0.00183437):0.00142800):0.00320363,A_Quebec_135_2018__EPI1610711_2018-02-14:-0.00007360):0.00238541):0.00076522,A_Ontario_207_2018__EPI1610864_2018-03-13:0.00300216):0.00086868):0.00024616,(A_Guam_7222_2018_passage__Original_EPI1541171_2018-05-03:0.00106688,A_HOKKAIDO_7_2018_MDCK_2__SIAT1_EPI1335523_2018-10-16:0.00230432):0.00126903):0.00014734,A_Colorado_23_2018_Original_EPI1225041_2018-03-28:0.00281082):0.00014590,(A_New_Hampshire_22_2018_Original_EPI1224821_2018-03-31:0.00238801,A_Thailand_CU-B22413_2017__EPI1901842_2017-07-03:0.00205179):0.00063608):0.00062830,(((A_Florida_7213_2018_passage__Original_EPI1541162_2018-02-01:0.00184396,A_Alaska_52_2018_S2_EPI1323183_2018-09-12:0.00137404):0.00038252,A_Maryland_36_2018_Original_EPI1239938_2018-03-02:0.00126711):0.00085765,A_Alaska_44_2018_Original_EPI1253746_2018-05-11:0.00196145):0.00017884):0.00053598,A_Pennsylvania_197_2017_Original_EPI1128942_2017-02-16:0.00262884):0.00122346,(A_Ontario_RV1891_2017_P1_EPI1005471_2017-03-13:0.00300382,(A_Mississippi_04_2017_Original_EPI912785_2017-01-27:0.00335781,A_Maine_03_2017_Original_EPI911496_2017-01-20:-0.00015541):0.00034009):0.00046758):0.00178908,(A_Yasothon_21_19_Clinical_Specimen_EPI1373442_2019-01-03:0.00507740,A_Georgia_22_2018_Original_EPI1221582_2018-03-11:0.00195770):0.00112050):0.00170789,((((((((((((((((((((((A_Queretaro_InDRE443_2019_Original_EPI1607513_2019-01-09:0.00200959,A_Ontario_RV2595_2018_P1_EPI1213740_2018-02-05:0.00120141):0.00151325,(((((((((((A_Israel_T-804_2019__EPI1493826_2019-01-08:0.00486098,A_KANAGAWA_AC1636_2017_SIAT_0__1_EPI972350_2017-03-07:0.00480362):0.00163990,((A_Ontario_RV1640_2017_P1_EPI1005431_2017-03-30:0.00202502,A_Quebec_RV0589_2017_P1_EPI1005823_2017-01-27:0.00113068):0.00172991,(A_Ontario_RV0982_2017_P1_EPI1005288_2017-02-06:0.00327917,A_Michigan_34_2017_Original_EPI973239_2017-02-18:-0.00009507):0.00012835):0.00317304):0.00001632,A_Pennsylvania_95_2018_Original_EPI1450610_2018-01-24:0.00318487):0.00000985,A_Ontario_RV1391_2018_P1_EPI1192342_2018-01-10:0.00318543):0.00004073,A_Washington_5797_2017_passage_details__PMK1_EPI1075618_2017-01-10:0.00311240):0.00001909,A_Ontario_028_2017_passage_details__original_specimen_EPI953892_2017-01-13:0.00313106):0.00002235,A_Ontario_RV1234_2017_P1_EPI1005372_2017-02-24:0.00313247):0.00003053,(((A_Zambia_1-390_2018_SIAT1_EPI1506623_2018-09-25:0.00613458,A_Ontario_RV0683_2017_P1_EPI1005130_2017-01-06:0.00344092):0.00220451,(((A_Concepcion_48815_2018_Original_EPI1279293_2018-06-08:0.00331519,A_Kentucky_11_2018_Original_EPI1197444_2018-02-09:0.00307121):0.00010817,A_North_Carolina_16_2018_Original_EPI1202427_2018-02-12:-0.00011496):0.00027688,A_Quebec_RV3293_2018_P1_EPI1227088_2018-02-24:0.00302288):0.00168610):0.00112239,(A_Texas_30_2018_Original_EPI1467047_2018-01-03:0.00134277,A_Argentina_13198_2017_Original_EPI1077440_2017-07-20:0.00183133):0.00151591):0.00009003):0.00001445,(A_Ontario_RV0802_2017_P1_EPI1005195_2017-01-17:0.00177151,A_Ontario_RV1237_2017_P1_EPI1005375_2017-02-21:0.00170479):0.00134821):0.00007494,A_Hong_Kong_235_2017_C1_S1_EPI960548_2017-01-08:-0.00011644):0.00027007,A_Ontario_018_2017_passage_details__original_specimen_EPI953891_2017-01-10:0.00302347):0.00006322):0.00017687,(((A_Texas_6862_2018_PMK1_EPI1565232_2018-01-11:0.00171863,((A_Qinghai-Gangcha_1235_2017_C2_S1_EPI1062904_2017-05-15:0.00328474,A_Ontario_RV1747_2017_P1_EPI1005450_2017-03-27:0.00306256):0.00012049,A_Ontario_RV1370_2017_P1_EPI1005396_2017-03-02:-0.00012993):0.00158830):0.00072111,(A_Quebec_RV1240_2018_P1_EPI1191878_2018-02-01:0.00331654,A_Ontario_RV0746_2017_P1_EPI1005172_2017-01-17:-0.00011654):0.00255637):0.00031923,A_Aragon_1743_2017_Clinical_Specimen_EPI1002878_2017-02-15:0.00276459):0.00077132):0.00105888,A_Washington_21_2018_Original_EPI1465567_2018-01-09:0.00169750):0.00051785,A_Georgia_6103_2017_passage_details__PMK1_EPI1075187_2017-02-21:0.00226331):0.00102946,((((((((((((((((A_Bahia_359_2019_Original_EPI1584398_2019-05-06:0.00317492,(A_Bolivia_48_2019_Original_EPI1479695_2019-01-14:0.00323421,A_Parana_1046_2018_Original_EPI1313009_2018-07-16:0.00323039):0.00003677):0.00002182,A_Vina_del_Mar_52625_2018_Original_EPI1440033_2018-06-15:0.00316242):0.00001305,((A_Santiago_PUC-MVL_025_2018__EPI1585115_2018-06-04:0.00329422,A_Concepcion_73557_2018_Original_EPI1392310_2018-08-30:0.00309768):0.00010740,A_Brazil_0596_2018_Original_EPI1266261_2018-04-04:-0.00011334):0.00331129):0.00001490,A_Parana_817_2018_Original_EPI1274076_2018-06-15:0.00318756):0.00002366,A_Berlin_1_2018_Original_EPI1153388_2018-01-04:0.00314090):0.00003192,A_Parana_321_2018_Original_EPI1279494_2018-05-01:0.00316198):0.00003300,A_Santa_Catarina_961_2017_Original_EPI1179713_2017-11-10:-0.00009313):0.00012271,A_Bosnia_and_Herzegovia_186G_2019_SIAT1_SIAT1_EPI1583788_2019-01-29:0.00318132):0.00000781,A_Santa_Catarina_595_2018_Original_EPI1279532_2018-06-03:0.00316576):0.00006899,(A_Espirito_Santo_382_2018_Original_EPI1279455_2018-04-26:0.00175337,A_Rio_de_Janeiro_640_2018_Original_EPI1279508_2018-05-18:0.00149793):0.00148115):0.00150859,A_Newfoundland_RV1437_2018_P1_EPI1192355_2018-01-07:0.00165566):0.00006624,((A_Kursk_41_2018_MDCK_EPI1280631_2018-03-23:0.00302014,A_Montana_09_2018_Original_EPI1198461_2018-02-04:0.00016656):0.00292511,A_Pennsylvania_87_2017_Original_EPI1129094_2017-01-19:0.00011436):0.00143663):0.00024623,A_Czech_Republic_101_2017_H3N2___EPI988752_2017-01-19:0.00161973):0.00136930,(((A_Guatemala_5929_2019_Original_EPI1487008_2019-02-07:0.00314003,(((((((((((((((((((((((((((((((((((((((((((((((((((((((((((A_Baltimore_T0151_2018__EPI1893578_2018-09-01:0.00003114,A_Quebec_RV1520_2018_P1_EPI1187845_2018-02-04:0.00316756):0.00319679,(((((A_Germany_6943_2018_passage__Original_EPI1539538_2018-01-04:0.00181674,A_Stockholm_45_2017_Direct_EPI1106648_2017-11-06:0.00146176):0.00164113,(A_North_Dakota_15_2018_Original_EPI1205576_2018-03-05:0.00193054,A_Texas_6659_2017_passage__PMK1__hospitalized_EPI1298898_2017-12-30:0.00125926):0.00175729):0.00001851,(A_Kansas_04_2018_Original_EPI1182782_2018-01-24:0.00315583,A_England_70500472_2017_original_EPI1028353_2017-01-25:0.00006798):0.00317389):0.00001057,(A_Maryland_6961_2018_passage__Original_EPI1539556_2018-01-25:0.00012618,A_Niedersachsen_187_2017_Original_EPI1125386_2017-11-30:0.00309112):0.00312354):0.00000899,((A_Maryland_03_2018_Original_EPI1166580_2018-01-11:0.00004498,A_YOKOHAMA_131_2017_AX-4_2__SIAT1_EPI1010361_2017-04-15:0.00316612):0.00177746,A_Alaska_13_2017_S2_EPI1017271_2017-04-03:0.00140255):0.00164611):0.00001040):0.00000944,(A_Nara_17R013_2017_MDCK2_EPI1370124_2017-12-18:0.00314819,A_Murcia_181102_2017_Clinical_Specimen_EPI1200421_2017-12-31:0.00005481):0.00316715):0.00000587,A_Madrid_1746_2018_Clinical_Specimen_EPI1211143_2018-02-15:0.00321027):0.00001021,(A_Okahoma_5907_2017_passage_details__PMK1_EPI1075517_2017-01-26:0.00160772,A_Florida_19_2017_Original_EPI972909_2017-03-08:0.00159379):0.00161184):0.00000483,A_Shanghai_26_2017__EPI1583089_2017-02-17:0.00320275):0.00000603,A_Switzerland_2159_2017_SIAT1_EPI1154876_2017-11-08:0.00320175):0.00000372,((A_Ontario_RV1194_2018_P1_EPI1183623_2018-01-21:0.00302680,A_Ontario_RV1245_2018_P1_EPI1190067_2018-01-24:0.00017640):0.00155927,A_Quebec_RV1157_2017_P1_EPI1005933_2017-02-26:0.00173005):0.00148588):0.00000297,(((A_Oklahoma_6576_2018_passage__PMK1_EPI1309106_2018-01-04:0.00326140,A_Maryland_99_2017_Original_EPI1166572_2017-12-27:0.00317230):0.00007405,A_Pennsylvania_237_2017_Original_EPI1128125_2017-03-15:-0.00008336):0.00020835,A_Norway_279_2018_MDCK1_SIAT1_EPI1188408_2018-01-13:0.00308192):0.00310372):0.00000339,((A_Alberta_RV2553_2017_P1_EPI1122737_2017-10-30:0.00177858,A_Maryland_81_2017_Original_EPI1093766_2017-10-08:0.00141732):0.00024213,A_Rheinland-Pfalz_39_2017_Original_EPI944483_2017-01-23:0.00154249):0.00151056):0.00000287,(A_Belgium_S0007_2018_cs_EPI1188384_2018-01-06:0.00229631,((A_Valencia_07_0960_20171229_Direct_sequencing_EPI1513614_2017-12-29:0.00336773,A_Denmark_114_2017_SIAT1_EPI1201168_2017-12-28:-0.00015533):0.00323442,A_Hawaii_57_2017_Original_EPI1131450_2017-11-24:0.00012781):0.00223274):0.00088638):0.00000532,A_Cambodia_B1108407_2017_SIAT2_EPI1179500_2017-10-30:0.00320292):0.00000227,(A_Florida_7501_2018_Original_EPI1551893_2018-09-28:0.00311931,(A_Sichuan-Chuanshan_11005_2017_C1_S1_EPI1062397_2017-06-28:0.00645125,A_Guangdong-Lechang_33_2017_C2_EPI1062580_2017-07-08:-0.00009235):0.00327664):0.00005169):0.00000394,(A_Texas_304_2017_Original_EPI1123522_2017-11-17:0.00226417,A_Michigan_137_2017_Original_EPI1115214_2017-02-11:0.00236103):0.00089698):0.00000230,((A_Alberta_RV1019_2018_P1_EPI1183078_2018-01-11:0.00164598,A_Ontario_RV0910_2017_P1_EPI1005244_2017-01-30:0.00171752):0.00009679,A_England_70600061_2017_original_EPI1028377_2017-02-06:0.00159420):0.00150162):0.00000174,((A_England_75240051_2017_original_EPI1152227_2017-12-22:0.00285825,A_Tennessee_01_2017_Original_EPI895650_2017-01-01:0.00031965):0.00153321,A_Chaco_62780_2017_Original_EPI1059727_2017-04-07:0.00224829):0.00122987):0.00000328,((A_Brazil_9712_2018_Original_EPI1313271_2018-05-02:0.00629716,(A_Lisboa_niSU517_17-18_2018_SIAT1_SIAT1_EPI1260080_2018-03-05:-0.00012155,A_Perth_2_2017_MDCK1__SIAT1_EPI1022088_2017-01-06:0.00331315):0.00022799):0.00165656,(((A_South_Australia_3_2018_SIAT1_EPI1255037_2018-01-08:0.00320140,((A_Shandong-Zhifu_164_2017_passage_details__MDCK1_EPI1067698_2017-02-07:0.00327258,A_Romania_208404_2017_Clinical_sample_EPI971552_2017-02-20:0.00314202):0.00009932,A_Santiago_46637_2017__EPI1047529_2017-06-19:-0.00011510):0.00010481):0.00004469,A_Manitoba_RV2100_2018_P1_EPI1201364_2018-02-27:0.00315750):0.00007123,A_CastillaLaMancha_180011_2017_Clinical_Specimen_EPI1148234_2017-12-20:0.00307883):0.00133824):0.00165226):0.00000189,A_Oklahoma_7177_2018_passage__Original_EPI1540556_2018-01-16:0.00320343):0.00000086,((A_California_BRD80830N_2017__EPI1301917_2017-11-06:0.00198721,A_Alberta_RV1261_2017_P1_EPI1004271_2017-02-16:0.00125499):0.00062471,(A_Hong_Kong_2263_2017_cs_EPI1021172_2017-05-19:0.00016406,A_Nordrhein-Westfalen_121_2017_Original_EPI975648_2017-02-13:0.00303074):0.00165904):0.00123235):0.00000200,A_Ontario_RV2543_2017_P1_EPI1122728_2017-11-09:0.00320157):0.00000457,(((A_Oklahoma_6824_2018_PMK1_EPI1565194_2018-01-22:0.00316323,A_Iowa_03_2017_Original_EPI925265_2017-01-12:0.00004867):0.00006954,(A_Ontario_RV0322_2018_P1_EPI1151915_2018-01-02:0.00175779,A_Ontario_RV2541_2017_P1_EPI1122726_2017-11-04:0.00150351):0.00147376):0.00204133,((A_Michigan_311_2018_Original_EPI1469443_2018-02-12:0.00316757,(A_Taiwan_88374_2017__EPI1018312_2017-05-22:0.00324094,A_KANAGAWA_201_2017_MDCK_2__SIAT1_EPI1010353_2017-04-05:-0.00004874):0.00009167):0.00154664,(A_England_80500600_2018_original_EPI1203982_2018-01-26:0.00308316,(A_Florida_6529_2017_passage__PMK1_EPI1309059_2017-12-20:0.00006295,A_Washington_47_2017_Original_EPI1108618_2017-01-03:0.00314805):0.00006521):0.00151175):0.00063829):0.00100229):0.00000305,(((((A_Saskatchewan_RV2871_2018_P1_EPI1215132_2018-03-13:-0.00025451,A_Alaska_82_2017_Original_EPI1163580_2017-12-28:0.00348111):0.00037469,A_Ontario_RV0367_2018_P1_EPI1149957_2017-12-22:0.00306782):0.00157040,A_Quebec_RV1265_2018_P1_EPI1192376_2018-02-03:0.00156187):0.00070912,(A_Quebec_RV2299_2018_P1_EPI1212753_2018-02-20:-0.00010609,A_Ontario_RV2720_2017_P1_EPI1140261_2017-11-08:0.00330679):0.00243055):0.00076090,(((A_Austria_1034184_2018_Siat1_EPI1203464_2018-01-11:0.00308473,(((A_Ontario_RV0958_2017_P2_EPI1005265_2017-01-17:0.00314252,A_Ontario_027_2017_passage_details__original_specimen_EPI953896_2017-01-11:0.00004698):0.00322810,A_Alaska_10_2017_Original_EPI970056_2017-03-07:-0.00008393):0.00019290,(A_Ontario_RV1209_2017_P1_EPI1005356_2017-02-13:0.00175090,A_Ontario_RV1238_2017_P1_EPI1005376_2017-02-17:0.00149670):0.00147455):0.00000887):0.00088185,((A_Uralsk_496_2017_MDCKx_MDCK1_EPI1183825_2017-11-23:0.00314810,A_Ontario_RV2084_2017_P1_EPI1010315_2017-03-30:0.00319670):0.00008004,A_Ontario_RV0454_2017_P1_EPI1005032_2017-01-05:0.00312230):0.00110556):0.00140212,(A_Ireland_02754_2018_SIAT2_EPI1177387_2018-01-05:0.00154985,A_North_Carolina_39_2017_Original_EPI1117352_2017-10-28:0.00175635):0.00100300):0.00051768):0.00012773):0.00000833,((A_Wisconsin_262_2017_Original_EPI1114783_2017-03-15:0.00154028,((A_Mississippi_6282_2017_passage_details__PMK1_EPI1075026_2017-03-07:0.00328923,A_Finland_735_2017__EPI900385_2017-01-10:-0.00007503):0.00011344,A_Hong_Kong_2280_2017_cs_EPI1021200_2017-05-20:0.00318449):0.00162480):0.00067537,A_Taiwan_393_2017_MDCK_3__SIAT1_EPI1054614_2017-05-22:0.00224423):0.00093423):0.00000181,A_Iowa_71_2017_Original_EPI1176030_2017-11-28:0.00319449):0.00000215,(A_Oklahoma_6575_2017_passage__PMK1_EPI1309105_2017-12-22:0.00169370,A_Ohio_6500_2017_passage__PMK1_EPI1309130_2017-12-06:0.00151680):0.00159889):0.00000374,(((((A_Ontario_RV0653_2018_P1_EPI1168442_2018-01-04:0.00334821,A_Ontario_RV2519_2017_P1_EPI1103791_2017-11-01:-0.00013991):0.00026435,(A_Ontario_RV0657_2018_P1_EPI1168444_2018-01-05:0.00177183,A_Ontario_RV2583_2017_P1_EPI1131030_2017-11-16:0.00148927):0.00146770):0.00313487,A_Baden-Wuerttemberg_255_2017_Original_EPI1120564_2017-11-01:-0.00004687):0.00185685,A_Michigan_63_2017_Original_EPI1115182_2017-01-05:0.00145401):0.00083228,A_Taiwan_08301087_2017__EPI1655877_2017-08-30:0.00251101):0.00072700):0.00000163,(((A_Finland_947_2018__EPI1260183_2018-01-27:0.00011508,A_Tennessee_16_2018_Original_EPI1205885_2018-02-23:0.00306982):0.00144453,(A_England_75160359_2017_original_EPI1152019_2017-12-18:0.00005105,A_Michigan_166_2017_Original_EPI1122626_2017-02-20:0.00312845):0.00158842):0.00009436,A_New_Jersey_NHRC_93616_2017__EPI1030665_2017-02-23:-0.00168610):0.00151287):0.00000121,((A_Northern_Ireland_4352_2018_cs_EPI1188431_2018-01-23:0.00005035,A_Northern_Ireland_17035348_2017_cs_EPI1154850_2017-12-29:0.00315575):0.00224586,(A_England_80120221_2017_original_EPI1173236_2017-12-29:0.00171144,A_Argentina_13121_2017_Original_EPI1077400_2017-07-10:0.00154966):0.00086645):0.00078408):0.00000226,A_Sydney_41_2017__EPI1615301_2017-02-17:0.00319137):0.00000284,(A_Ontario_RV0448_2017_P1_EPI1005026_2017-01-09:0.00302249,A_Washington_03_2017_Original_EPI918591_2017-01-10:0.00016971):0.00305471):0.00000182,A_Illinois_28_2018_Original_EPI1250174_2018-01-07:0.00318166):0.00000107,(A_Catalonia_3517476NS_2017_C0_MDCK1_EPI1203054_2017-12-12:0.00307730,A_Nicaragua_7577_11_2017__EPI1158256_2017-08-19:0.00012600):0.00308118):0.00000199,A_West_Virginia_04_2017_Original_EPI972557_2017-01-26:0.00318154):0.00000340,(A_Mexico_1168_2018_C1_EPI1249049_2018-02-22:0.00303047,(A_Washington_341_2017_S2_EPI1206115_2017-12-02:0.00328867,A_California_65_2017_Original_EPI1049799_2017-07-26:-0.00008577):0.00026240):0.00303889):0.00000297,A_Wyoming_08_2017_Original_EPI955877_2017-02-13:0.00317379):0.00000086,(((A_Ontario_199_2018__EPI1610899_2018-03-02:0.00314390,(A_Utah_6661_2018_passage__PMK1_EPI1298900_2018-01-05:-0.00005443,(((A_Ontario_RV0280_2018_P1_EPI1151882_2017-12-18:-0.00010741,A_Ontario_RV0281_2018_P1_EPI1149947_2017-12-18:0.00331651):0.00326694,((A_Colorado_13_2017_Original_EPI1079328_2017-08-12:-0.00011995,A_Alberta_RV2247_2017_P1_EPI1064585_2017-07-18:0.00333175):0.00014890,A_North_Carolina_32_2017_S2_EPI1099668_2017-09-17:0.00319675):0.00323822):0.00003140,A_Guangxi-Longan_1539_2017_C2_EPI1062538_2017-07-04:0.00318024):0.00003435):0.00011473):0.00156840,A_Ontario_117_2017__EPI1236334_2017-02-26:0.00157937):0.00040382,A_Lisboa_niRL015_17-18_2017__EPI1267316_2017-12-18:0.00187832):0.00122401):0.00000138,(A_New_York_PV00657_2018__EPI1298152_2018-09-01:-0.00004342,(A_Ceuta_889_2018_Clinical_Specimen_EPI1200385_2018-01-26:0.00017924,A_Ceuta_897_2018_Clinical_Specimen_EPI1192079_2018-02-01:0.00300636):0.00307767):0.00322626):0.00000278,A_New_Brunswick_RV1479_2017_P1_EPI1004480_2017-02-21:0.00317326):0.00000261,(A_England_75060552_2017_original_EPI1144557_2017-12-09:0.00016982,A_Shanghai-Fengxian_1618_2017_C2_EPI1062634_2017-07-10:0.00303008):0.00304428):0.00000110,(A_Washington_93_2017_Original_EPI1109081_2017-01-11:0.00005581,A_Maryland_5991_2017_passage_details__PMK1_EPI1075431_2017-02-14:0.00315009):0.00313826):0.00000131,A_Rio_De_Janeiro_927_2017_Original_EPI1141899_2017-10-10:0.00317184):0.00000109,A_Tennessee_19_2017_Original_EPI976196_2017-02-13:0.00316829):0.00000336,((((A_Iquique_67254_2018_Original_EPI1440188_2018-08-01:-0.00001310,A_Bolivia_2170_2018_Original_EPI1386824_2018-10-26:0.00321570):0.00167440,A_New_York_PV00809_2018__EPI1298108_2018-09-01:0.00158650):0.00011539,(A_Athens.GR_341_2018_SIAT1_EPI1230771_2018-02-02:0.00307839,A_Anhui-Yaohai_1307_2017_C2_C1_EPI1029994_2017-04-17:0.00010871):0.00147966):0.00067650,A_Ontario_RV3026_2018_P1_EPI1222303_2018-03-05:0.00227716):0.00085264):0.00000247,(A_Quebec_186_2018__EPI1610830_2018-02-28:0.00162322,A_Ontario_RV1248_2018_P1_EPI1192313_2018-01-29:0.00166838):0.00153893):0.00000141,(((A_New_York_01_2018_S2_EPI1212250_2018-01-10:0.00324031,A_Pennsylvania_325_2017_Original_EPI1466365_2017-12-30:0.00320499):0.00007453,A_Arkansas_23_2017_S1_EPI1093552_2017-10-09:-0.00009138):0.00270580,(A_Parana_727_2017_Original_sample_EPI1179671_2017-07-23:0.00207430,A_Wisconsin_315_2017_Original_EPI1035713_2017-06-23:0.00200080):0.00067447):0.00050532):0.00000235,A_Alberta_RV2311_2017_P1_EPI1084578_2017-08-28:0.00316821):0.00000151,((((A_Texas_16_2018_Original_EPI1466928_2018-01-02:0.00321108,A_Kentucky_05_2017_S2_EPI918352_2017-01-09:0.00319402):0.00008950,A_Taiwan_78061_2017__EPI1077198_2017-04-26:-0.00010222):0.00164579,A_Argentina_12878_2017_Original_EPI1077344_2017-06-15:0.00171003):0.00154287,A_Florida_14_2017_Original_EPI972619_2017-02-14:0.00311379):0.00004926):0.00000374,((((A_New_Brunswick_RV2769_2018_P1_EPI1214171_2018-01-19:0.00307542,((A_Northern_Ireland_18000962_2018_cs_EPI1154854_2018-01-05:0.00328172,A_Georgia_05_2017_Original_EPI970234_2017-02-15:0.00317148):0.00009339,A_KANAGAWA_IC1710_2017_SIAT0__1_EPI1148018_2017-12-21:-0.00011381):0.00023269):0.00131993,A_Hawaii_11_2017_Original_EPI964514_2017-02-26:0.00176906):0.00012554,A_Samara_4_2017_C2_EPI979042_2017-02-03:0.00149653):0.00069464,(A_Extremadura_180501_2017_Clinical_Specimen_EPI1155258_2017-12-27:0.00308514,A_Vermont_12_2017_Original_EPI994580_2017-04-01:0.00010186):0.00196640):0.00098179):0.00000173,((((A_Concepcion_56412_2018_Original_EPI1391932_2018-06-29:0.00033767,A_Guatemala_284_2018_Original_EPI1356994_2018-11-18:0.00289863):0.00292386,(A_St_Clears_2727_2018_original_EPI1302852_2018-03-18:0.00322692,A_Missouri_11_2018_Original_EPI1197005_2018-01-29:0.00319618):0.00004629):0.00005194,A_Brisbane_3_2017_MDCK1_SIAT1_EPI903922_2017-01-04:-0.00008049):0.00230138,((A_Kazakhstan_KR-46_2018_SIAT1_EPI1274874_2018-04-07:0.00318536,A_Taiwan_88332_2017__EPI1004796_2017-05-10:0.00003754):0.00162898,A_Louisiana_52_2017_Original_EPI1085653_2017-07-25:0.00153693):0.00069868):0.00092715):0.00000165,((A_Timor-Leste_1_2018_SIAT1_EPI1313388_2017-01-24:0.00302528,A_Timor-Leste_1_2017_Original_Specimen_EPI1326198_2017-01-24:0.00016562):0.00302238,A_Argentina_103_2017_S1_EPI1047963_2017-05-03:0.00313736):0.00001589):0.00000326,((((A_New_Mexico_7375_2018_passage__Original_EPI1532112_2018-02-07:0.00319867,A_British_Columbia_031_2018__EPI1610656_2018-01-11:0.00324063):0.00009056,A_Michigan_18_2018_Original_EPI1451061_2018-01-18:0.00312205):0.00005581,A_Texas_70_2017_Original_EPI973263_2017-03-17:-0.00010268):0.00021788,A_England_80440623_2018_original_EPI1189089_2018-01-18:0.00307179):0.00307080):0.00000236,(A_Louisiana_01_2018_Original_EPI1182790_2018-01-03:0.00011349,A_Costa_Rica_6871_2017_Original_EPI1166340_2017-11-17:0.00307351):0.00307105):0.00000178,A_Maine_09_2017_Original_EPI925449_2017-02-05:0.00317514):0.00000771,((A_CastillaLaMancha_2092_2018_Clinical_Specimen_EPI1241320_2018-04-09:0.00307530,((A_Ontario_A-ON-307-2017_2017__EPI1173931_2017-12-21:0.00299832,A_Ontario_RV0593_2018_P1_EPI1168411_2017-12-21:0.00018438):0.00302061,A_California_24_2017_Original_EPI941578_2017-01-09:0.00000492):0.00010682):0.00005671,A_Ontario_RV1243_2017_P1_EPI1005381_2017-02-23:0.00303054):0.00302741):0.00000673,A_New_Hampshire_31_2017_Original_EPI1166596_2017-12-25:0.00316397):0.00000414,A_Sao_Paulo_614558_2017_original_sample_EPI1122605_2017-09-27:0.00314305):0.00000356,(A_Iquique_81051_2018_Original_EPI1392509_2018-08-30:-0.00003764,A_Pennsylvania_318_2017_Original_EPI1466287_2017-12-28:0.00322314):0.00317951):0.00000556,(((A_Naryan-Mar_RII-1_2018_MDCK_EPI1280639_2018-04-14:0.00307810,A_Ontario_RV1483_2018_P1_EPI1187828_2018-01-22:0.00011280):0.00162782,A_Liaoning-Yinzhou_1399_2017_C3_S1_EPI1136296_2017-10-06:0.00168941):0.00097058,A_Manitoba_RV2669_2017_P2_EPI1140212_2017-12-04:0.00254031):0.00052809):0.00000602,(A_WAKAYAMA-C_80_2018_MDCK_2__SIAT1_EPI1260369_2018-03-02:0.00161487,(A_Costa_Rica_6556_2017_Original_EPI1166311_2017-11-13:0.00036473,A_Indiana_18_2017_Original_EPI973089_2017-03-06:0.00284837):0.00131596):0.00156877):0.00000184):0.00000418,A_Texas_15_2017_Original_EPI943500_2017-01-20:0.00313848):0.00001224,A_Ontario_RV0306_2018_P1_EPI1151903_2017-12-20:0.00312900):0.00000396):0.00000730,A_Utah_43_2017_Original_EPI1136906_2017-12-08:0.00313465):0.00002983,((A_Sao_Paulo_662138_2017_original_sample_EPI1180600_2017-11-25:0.00144089,(A_Neuquen_26102_2017_Original_EPI1059716_2017-06-19:0.00177150,A_North_Dakota_04_2017_Original_EPI912793_2017-01-27:0.00142660):0.00018181):0.00058997,A_Pennsylvania_127_2017_Original_EPI1128711_2017-01-27:0.00211775):0.00096355):0.00000691):0.00001332,A_Brisbane_2_2017_MDCK1_SIAT1_EPI919158_2017-01-03:-0.00009766):0.00010538,((A_Stockholm_18_2018_Direct_EPI1252174_2018-03-20:0.00168445,(A_Pennsylvania_86_2017_Original_EPI1129086_2017-01-19:0.00033567,A_Sweden_57_2017_Direct_EPI975470_2017-01-28:0.00289633):0.00131891):0.00091288,A_Guangxi-Jiangzhou_1518_2017_C2_C1_EPI1062964_2017-06-20:0.00213959):0.00083007):0.00003256,((((((A_Mexico_MPA018_2018__EPI1977306_2018-01-19:0.00330681,A_Yunnan-Xianggelila_1708_2017_C1_C2_EPI1339432_2017-11-13:0.00313209):0.00009612,A_Ontario_RV0648_2018_P1_EPI1168438_2018-01-02:-0.00011691):0.00194577,A_Ontario_RV2502_2017_P1_EPI1103775_2017-10-04:0.00138094):0.00017036,A_Saskatchewan_RV1192_2017_P2_EPI1005656_2017-02-10:0.00146518):0.00019107,(((A_Saint-Petersburg_RII-553_2018_MDCK_EPI1280455_2018-04-08:0.00155548,A_Fujian-Licheng_1354_2017_C2_S1_EPI1062943_2017-05-02:0.00198382):0.00140637,(A_Ontario_RV3475_2018_P1_EPI1246529_2018-02-22:0.00641459,(A_Ontario_RV2581_2018_P1_EPI1213739_2018-02-17:0.00334502,A_Argentina_2075_2017_S1_EPI1058093_2017-07-11:0.00310408):0.00009736):0.00003468):0.00010228,A_Beijing-Xicheng_1136_2017_C1_EPI943968_2017-01-16:-0.00016094):0.00154842):0.00078389,A_Ontario_RV1908_2017_P1_EPI1005473_2017-03-27:0.00243507):0.00072328):0.00001205,((((((((((A_Saskatchewan_RV1776_2019_P1_EPI1435638_2019-04-09:0.00493128,A_Saskatchewan_RV1867_2019_P1_EPI1440582_2019-04-23:0.00176062):0.00139641,A_Shandong-Rencheng_112_2017_C1_EPI885414_2017-01-02:0.00002220):0.00031073,A_New_Jersey_14_2018_Original_EPI1202187_2018-02-18:0.00286142):0.00117164,A_KANAGAWA_AC1622_2017_SIAT_0__1_EPI917431_2017-01-17:0.00176072):0.00161110,((A_Noyabrsk_RII-4667S_2018_Original_EPI1280407_2018-05-12:0.00316929,A_Moscow_92_2018_SIAT1_SIAT1_EPI1270826_2018-03-15:0.00324771):0.00009305,A_Jiangsu-Yandou_16_2017_C2_C1_EPI1030009_2017-04-18:-0.00010647):0.00011471):0.00018951,(A_Iceland_95_2018_MDCK1_SIAT1_EPI1260062_2018-05-20:0.00287143,A_Ontario_RV1656_2018_P1_EPI1200665_2018-01-25:0.00032827):0.00274282):0.00016023,((A_Dijon_1723_2018_PI_EPI1232409_2018-04-02:0.00322659,A_CastillaLaMancha_1360_2018_Clinical_Specimen_EPI1200381_2018-02-20:0.00324941):0.00006638,A_New_Hampshire_29_2017_Original_EPI1131226_2017-11-27:-0.00008404):0.00292712):0.00032625,A_Nicaragua_5935_13_2017__EPI1158699_2017-08-07:0.00260999):0.00094614,A_British_Columbia_032_2017_passage_details__original_specimen_EPI953803_2017-01-11:0.00191214):0.00032554,((A_Ontario_RV1218_2018_P1_EPI1191873_2018-01-11:0.00131649,A_British_Columbia_A-BC-318-2017_2017__EPI1173886_2017-12-15:0.00189511):0.00024079,A_Dijon_958_2017_PI_EPI944398_2017-01-03:0.00143658):0.00065299):0.00108258):0.00000851,(A_Catalonia_NSVH100748648_2018_Original_EPI1211105_2018-02-09:0.00036921,A_Thailand_CU-E379_2017__EPI1133575_2017-05-30:0.00284979):0.00287131):0.00007500,(A_Caernarfon_8500_2018_original_EPI1275543_2018-04-15:0.00134949,(A_Santiago_op004d1-CK1_2017_NA_EPI1776922_2017-08-01:0.00302583,A_Virginia_26_2017_Original_EPI994596_2017-03-30:0.00016507):0.00192861):0.00143768):0.00010221,(A_Michigan_240_2017_Original_EPI1113912_2017-03-23:0.00128149,A_South_Australia_182_2017_SIAT1_EPI1057215_2017-07-01:0.00201601):0.00142429):0.00009540,((A_Sydney_1085_2017_SIAT1_EPI1060286_2017-07-31:0.00329092,A_South_Australia_146_2017_SIAT1_EPI1045441_2017-06-14:-0.00011692):0.00187752,A_Washington_19_2017_Original_EPI964330_2017-02-16:0.00140679):0.00137659):0.00010476,((((((((((A_Guatemala_2906_2019_Original_EPI1487016_2019-01-19:0.00325244,A_Guatemala_148_2018_Original_EPI1323056_2018-07-30:-0.00003994):0.00321031,(((((((A_Mexico_MPA053_2018__EPI1977320_2018-01-24:0.01085059,A_Denmark_85_2018__EPI1192019_2018-01-18:0.00288751):0.00040963,A_Michigan_UOM150524133717_2018_ORI_EPI2168973_2018-01-23:0.00641425):0.00004861,A_South_Dakota_7178_2018_passage__Original_EPI1540557_2018-03-08:0.00311590):0.00006877,A_England_7014_2018_passage__PMK1_EPI1540065_2018-01-08:0.00638749):0.00002097,A_Guatemala_138_2018_Original_EPI1274100_2018-04-13:0.00315051):0.00003045,A_Arizona_MAP6093A_2017__EPI1178161_2017-12-19:0.00315671):0.00002380,A_California_BRD80835N_2017__EPI1178335_2017-11-13:0.00316903):0.00002087):0.00001891,A_Ontario_RV1472_2018_P1_EPI1187822_2018-01-12:0.00315132):0.00007484,A_Ontario_RV1395_2018_P1_EPI1192346_2018-01-12:0.00307990):0.00002394,A_Pennsylvania_224_2017_Original_EPI1129320_2017-03-03:-0.00013565):0.00017980,A_Ontario_RV1933_2018_P1_EPI1201328_2018-01-26:0.00317475):0.00023797,A_Wyoming_5870_2017_passage_details__PMK1_EPI1075480_2017-01-18:0.00292837):0.00011971,A_Prachuapkhirikhan_433_2017_X1__MDCK2_EPI1179345_2017-10-03:0.00288847):0.00121933,A_California_JX42061_2018__EPI1301889_2018-01-26:0.00173134):0.00082237,A_Oklahoma_34_2017_Original_EPI1136683_2017-12-03:0.00246743):0.00139257):0.00018056,(A_Texas_7000_2017_passage__Original_EPI1539595_2017-12-19:0.00274804,A_Texas_25_2017_Original_EPI944996_2017-01-03:0.00108606):0.00123178):0.00014152,(((((((((((A_Wisconsin_302_2018_Original_EPI1474188_2018-02-01:0.00317484,(A_Quebec_RV1552_2018_P1_EPI1190036_2018-01-25:0.00333515,A_Victoria_729_2017_Original_Specimen_EPI1126106_2017-09-05:0.00316775):0.00006302):0.00002341,A_Hong_Kong_3115_2017_cs_EPI1043927_2017-07-01:0.00316136):0.00008094,A_Santiago_61477_2018_Original_EPI1273940_2018-07-26:0.00316059):0.00002353,A_KANAGAWA_AC1632_2017_SIAT_0__1_EPI970872_2017-02-14:-0.00009977):0.00010141,(A_Brazil_1767_2018_Original_EPI1282934_2018-06-19:0.00168145,A_Kazakhstan_088_2018_Original_EPI1210298_2018-01-09:0.00154275):0.00160901):0.00004000,A_Tomsk_189_2018_SIAT1_SIAT1_EPI1270838_2018-03-28:0.00317588):0.00000440,A_Florida_13_2018_Original_EPI1183001_2018-01-29:0.00316834):0.00034263,(A_TOCHIGI_18102_2018_MDCK_2__SIAT1_EPI1252980_2018-01-05:0.00258703,A_Washington_46_2017_Original_EPI1108610_2017-01-03:0.00126817):0.00111987):0.00117325,A_Washington_315_2017_Original_EPI1449894_2017-12-07:0.00179780):0.00029422,(A_Brazil_6356_2018_Original_EPI1266229_2018-06-11:0.00163737,A_Lithuania_7906_2017_MDCK2_SIAT1_EPI1043048_2017-03-06:0.00156433):0.00049195):0.00087253,A_England_80580549_2018_original_EPI1204142_2018-01-24:0.00270117):0.00109185):0.00028643,((A_North_Carolina_09_2018_Original_EPI1207798_2018-01-16:0.00242741,A_Anhui-Jinghu_611_2017_C1_EPI885423_2017-01-02:0.00093509):0.00024477,A_California_126_2017_Original_EPI1124150_2017-10-28:0.00252046):0.00087694):0.00025368,A_Alaska_35_2017_Original_EPI1056172_2017-07-07:0.00276279):0.00061039,((((A_Ontario_201_2018__EPI1610658_2018-03-05:0.00308950,((((A_Sydney_24_2018_MDCK-SIAT_SIAT1_EPI1255013_2018-02-03:0.00321100,((A_Manitoba_RV0451_2018_P1_EPI1168358_2018-01-05:0.00193369,A_Saskatchewan_RV1363_2018_P1_EPI1192334_2018-01-26:0.00193131):0.00126655,(A_Mukdahan_197_2017_X1_EPI1197694_2017-08-06:0.00326072,A_Thailand_CU-E386_2017__EPI1133577_2017-06-22:0.00320718):0.00002403):0.00001196):0.00002517,((A_Manitoba_RV1817_2018_P1_EPI1200732_2018-01-10:-0.00006642,A_Saskatchewan_RV0064_2018_P1_EPI1140928_2017-12-12:0.00325792):0.00204678,A_Manitoba_RV0193_2018_P1_EPI1151866_2018-01-02:0.00214555):0.00113351):0.00006422,A_England_70220036_2017_original_EPI1028273_2017-01-06:-0.00009086):0.00016632,(A_Manitoba_RV0659_2018_X2_EPI1183039_2018-01-17:0.00245676,((A_Manitoba_RV0012_2018_P1_EPI1140899_2017-12-20:0.00328637,A_Shandong-Zhifu_148_2017_passage_details__MDCK1_EPI1067706_2017-02-14:-0.00008857):0.00159679,A_Saskatchewan_RV0063_2018_P1_EPI1140927_2017-12-12:0.00176619):0.00069213):0.00077362):0.00006381):0.00121278,A_Parana_339_2017_Original_EPI1040846_2017-05-02:0.00210394):0.00091610,A_Chanthaburi_373_2017_X2_EPI1198421_2017-09-21:0.00208795):0.00148583,A_Hong_Kong_122_2017_Original_EPI918268_2017-01-04:0.00117381):0.00052424):0.00056967,(A_Texas_396_2017_Original_EPI1466856_2017-12-29:0.00116601,A_Lyon_2126_2017_MDCK2_MDCK1_EPI1183788_2017-11-14:0.00228309):0.00121173):0.00085267,A_Alicante_19_1032_20180117_Direct_sequencing_EPI1513643_2018-01-17:0.00205871):0.00067485):0.00049561,A_Sweden_85_2017_Direct_EPI1143780_2017-12-22:0.00184628):0.00079834,((((((A_Quebec_027_2017__EPI1236379_2017-01-18:0.00317028,((A_Thailand_CU-B20712_2017__EPI1133559_2017-01-05:0.00644713,A_MIE_2_2017_MDCK_1__SIAT1_EPI972324_2017-01-20:0.00321337):0.00001637,A_Brisbane_33_2017_MDCK3_SIAT1_EPI1022376_2017-03-06:0.00320412):0.00002780):0.00005878,A_South_Dakota_02_2017_Original_EPI911400_2017-01-05:0.00311203):0.00005665,A_MIE_9_2017_MDCK_1__SIAT1_EPI990888_2017-01-27:0.00307536):0.00003700,A_Hong_Kong_240_2017_MDCK1_S1_EPI943228_2017-01-07:-0.00010946):0.00017654,(A_New_Jersey_5766_2017_passage_details__PMK1_EPI1075650_2017-01-04:0.00016938,A_Shanghai-Jinshan_1514_2017_C3_S1_EPI1062481_2017-06-28:0.00298962):0.00296384):0.00012709,A_Quebec_RV0468_2017_P1_EPI1005817_2017-01-27:0.00298267):0.00185403):0.00074257,((((A_Nebraska_6802_2018_PMK1_EPI1565172_2018-01-23:0.00316118,((A_Florida_100_2018_Original_EPI1323327_2018-11-04:0.00304838,A_British_Columbia_A-BC-011-2018_2018__EPI1173866_2018-01-09:0.00014252):0.00144135,((A_Distrito_Federal_756373_2018_Original_Sample_EPI1238765_2018-02-15:0.00289888,A_Valencia_10_0915_20171223_Direct_sequencing_EPI1513628_2017-12-23:0.00358952):0.00019026,A_Navarra_2672_2017_Clinical_Specimen_EPI1200430_2017-12-27:-0.00019476):0.00182781):0.00163231):0.00008513,A_Lisboa_niRL076_17-18_2018__EPI1267558_2018-03-02:-0.00010350):0.00035055,A_Guangdong-Qingcheng_1608_2017_C3_EPI1062574_2017-07-11:0.00616175):0.00022893,A_TOCHIGI_17151_2017_MDCK_1__SIAT1_EPI1169044_2017-09-26:0.00275101):0.00241627):0.00046741,(A_Alberta_A-AB-361-2017_2017__EPI1173804_2017-12-01:0.00270067,A_Thailand_CU-B21988_2017__EPI1133576_2017-06-01:0.00709113):0.00122548):0.00319453,A_Italy_A.Ge.03.2017_2017__EPI1566013_2017-01-01:0.01035782):0.00096910,A_Hungary_448_2017__EPI967449_2017-01-23:0.00213250):0.00110404,A_Moldova_140.06_2017_SIAT1_EPI1036109_2017-02-06:0.00093303):0.00059912):0.00088180,(A_Thailand_CU-B21378_2017__EPI1133583_2017-03-04:0.00311752,A_Hungary_65_2017__EPI906110_2017-01-09:0.00004988):0.00180500):0.00190327,A_Quebec_207_2018__EPI1610644_2018-03-12:0.00066668):0.00114875,A_Laos_F3781_2017_MDCK_1__1_EPI1150129_2017-09-30:0.00165142):0.00153402,((((A_California_6763_2018_PMK1_EPI1565133_2018-01-22:0.00063343,(A_Italy_A.Ge.42.2017_2017__EPI1566033_2017-01-01:0.00651998,A_Delaware_03_2017_Original_EPI918223_2017-01-08:-0.00016118):0.00268005):0.00267240,(A_British_Columbia_074_2017__EPI1235932_2017-01-19:0.00252126,A_TOKYO_17216_2017_MDCK_3__SIAT1_EPI1086406_2017-07-13:0.00064694):0.00268280):0.00000345,(A_Sydney_205_2017__EPI1614989_2017-10-04:0.00062386,A_Hong_Kong_2281_2017_cs_EPI1021202_2017-05-20:0.00254934):0.00268059):0.00000782,((A_Italy_346-17_2017__EPI1829781_2017-02-11:0.00021283,A_HongKong_07231857_2017__EPI1655772_2017-07-23:0.00297177):0.00237975,A_Wisconsin_208_2017_Original_EPI1111808_2017-03-01:0.00061534):0.00269036):0.00005359):0.00000930):0.00001164,(((A_Extremadura_1009_2018_Clinical_Specimen_EPI1200393_2018-01-15:0.00059000,A_Texas_108_2017_Original_EPI1116355_2017-01-03:0.00259400):0.00122904,A_Iowa_12_2017_Original_EPI961128_2017-02-22:0.00158988):0.00024691,(A_Washington_79_2017_Original_EPI1108803_2017-01-09:0.00257172,(A_Taiwan_99004_2017__EPI1098366_2017-10-07:0.00321177,A_Singapore_KK1096_2017_clinical_specimen_EPI1087141_2017-08-10:-0.00004866):0.00062795):0.00143570):0.00131625):0.00001480,(((A_Finland_920_2018__EPI1251401_2018-04-05:0.00000613,A_Cambodia_1054_2017_Original_EPI1210195_2017-11-27:0.00314167):0.00059815,A_Singapore_NHRC_RGN0212_2017__EPI1155374_2017-07-04:0.00257220):0.00121625,A_Quebec_032_2017__EPI1236384_2017-01-21:0.00158551):0.00157436):0.00001695,A_Pennsylvania_239_2017_Original_EPI1129036_2017-03-16:0.00315445):0.00000329,((((((((((((((((((((((((((((((((((((((((((((A_Zhejiang-Yongkang_1576_2022_C1_S1_EPI2125641_2022-05-21:0.00218005,(A_Manitoba_RV2646_2020_P1_EPI1736902_2020-02-27:0.00282493,A_Guizhou-Bijiang_1323_2019_C2_S1_EPI1503577_2019-04-15:0.00032367):0.00165040):0.00105956,(((((((((((((((((((((((((A_Madagascar_4126_2021_Original_EPI2036825_2021-12-13:0.00154691,(A_Neimenggu-Wulanhaote_11444_2019_C1_S1_EPI1692170_2019-12-02:0.00327820,A_Hunan-Tongdaodongzuzizhi_55_2019_C1_S1_EPI1504553_2019-05-21:-0.00011710):0.00175589):0.00156930,(((A_Malaysia_RP_0710_2019_X__SIAT1_EPI1795458_2019-12-20:0.00313789,((A_Kuwait_7285_2019_Original_EPI1719353_2019-01-01:0.00317792,A_Philippines_1078_2019_Original_EPI1649218_2019-09-02:0.00327458):0.00003108,(A_Jiangxi-Ruijin_339_2019_C3_S1_EPI1542675_2019-05-07:0.00322565,A_Jiangxi-Ruijin_333_2019_C1_S1_EPI1504808_2019-05-06:-0.00007695):0.00326571):0.00004952):0.00002633,A_Guangxi-Shangsi_52_2019_C3_S1_EPI1503559_2019-04-12:0.00313555):0.00001923,A_Laos_F3369_2019_MDCK_1_EPI1691775_2019-11-11:0.00311430):0.00000979):0.00001413,A_Philippines_1343_2019_Original_EPI1649248_2019-09-23:0.00314495):0.00000687,A_South_Africa_9550_2019_MDCK2_SIAT1_EPI1766920_2019-08-01:0.00315390):0.00001992,(A_Myanmar_19M65_2019_MDCK_EPI1800430_2019-07-15:-0.00014412,(A_Guangxi-Liunan_3188_2019_C1_S1_EPI1691972_2019-12-16:-0.00000764,A_Guangxi-Hengxian_3105_2019_C2_S1_EPI1692191_2019-11-14:0.00315984):0.00332175):0.00327575):0.00000654,A_Guangdong-Rongcheng_1454_2019_C2_S1_EPI1542591_2019-06-03:0.00314018):0.00000882,A_Norway_2425_2019_SIAT1_EPI1655647_2019-11-05:0.00313920):0.00000875,A_Kamchatka_15V_2020_c1_EPI1737608_2020-01-18:0.00313254):0.00000410,(A_Shanxi-Chengqu_11161_2019_C1_C1_EPI1692212_2019-12-03:0.00150609,A_Dijon_084_2020_Original_EPI1679529_2020-01-01:0.00170811):0.00154042):0.00000572,A_Victoria_31_2020_SIAT1_EPI1722129_2020-02-22:0.00314430):0.00000693,(A_Yunnan-Shiping_34_2019_C1_S1_EPI1504550_2019-05-15:0.00106249,A_Jiangxi-Xunyang_1392_2019_C1_S1_EPI1504802_2019-04-15:0.00214061):0.00178723):0.00000742,A_Singapore_SGH0664_2018_clinical_specimen_EPI1594479_2018-12-07:0.00312973):0.00000280,A_Finland_143_2019__EPI1673684_2019-12-10:0.00314606):0.00000402,((A_Vietnam_Vnhcm-Gs359_2019_Original_EPI1851891_2019-07-29:0.00201165,A_Bangladesh_4026_2019_Original_EPI1593364_2019-06-24:0.00123075):0.00122740,A_Jiangxi-Yuehu_1513_2019_C1_S1_EPI1504598_2019-05-27:0.00234303):0.00061168):0.00000835,(A_Bangladesh_1022_2019_Original_EPI1591762_2019-06-22:0.00164088,A_Guangdong-Maonan_339_2019_C1_S1_EPI1542516_2019-06-03:0.00152952):0.00157386):0.00000434,A_Laos_F0310_2020_MDCK_1__hCK1_EPI1812461_2020-01-27:0.00313623):0.00001165,(A_Netherlands_00016_2020_Original_EPI1671984_2020-01-02:0.00283849,A_Netherlands_00069_2020_Original_EPI1679305_2020-01-12:0.00033341):0.00288077):0.00000357,A_Xinjiang-Hutubi_1599_2019_C1_S1_EPI1648658_2019-11-28:0.00312460):0.00000252,(A_Hunan-Yuhua_11951_2019_C1_S1_EPI1648538_2019-12-02:0.00325806,A_Guangdong-Zhenjiang_1349_2019_C1_S1_EPI1504805_2019-04-29:-0.00011226):0.00323886):0.00000529,A_Guizhou-Xinyi_354_2019_C3_S1_EPI1504796_2019-04-01:0.00312545):0.00000364,(A_Philippines_15_2019_MDCK2__SIAT1_EPI1740084_2019-08-27:0.00302784,A_Bangladesh_3190613007_2019_Original_EPI1587422_2019-06-12:0.00015476):0.00304167):0.00001505,((A_Hunan-Kaifu_1845_2019_C2_S1_EPI1648640_2019-10-23:0.00300357,A_Bangladesh_3028_2019_Original_EPI1507856_2019-05-12:0.00014803):0.00160335,A_Shanghai-Baoshan_1881_2019_C1_S1_EPI1648787_2019-11-11:0.00173294):0.00136991):0.00001828,A_Myanmar_19M119_2019_MDCK_EPI1800432_2019-08-02:0.00309254):0.00000357,A_Timor-Leste_91_2019_SIAT1_EPI1590815_2019-03-01:0.00309574):0.00000945,A_Guangxi-Chengzhong_1655_2019_C1_S1_EPI1589691_2019-07-24:0.00308533):0.00001734):0.00002144,(A_Yunnan-Longyang_164_2020_C1_C1_EPI1752764_2020-03-17:0.00293417,(A_Sichuan-Gaoxin_1558_2019_C4_S1_EPI1589757_2019-07-03:0.00315359,A_Yunnan-Linxiang_1474_2019_C1_S1_EPI1542690_2019-05-24:-0.00000919):0.00023483):0.00290788):0.00002099,A_Bangladesh_3190704025_2019_Original_EPI1631226_2019-07-21:0.00306034):0.00003142,(((((((A_Kenya_GIHSN-HCL022160150601_2021__EPI2251012_2021-08-23:0.00336293,A_Kenya_148_2021_Original_EPI1940954_2021-09-10:-0.00019293):0.00030350,A_Kenya_139_2021_Original_EPI1940883_2021-09-03:0.00306853):0.00004115,A_Kenya_GIHSN-HCL022161110801_2021__EPI2251178_2021-09-28:0.00302352):0.00126390,A_Kyrgyzstan_Osh_16_2020_MDCKx-ori_EPI1749378_2019-12-16:0.00176004):0.00155495,(((A_GUNMA_51_2020_MDCK_4_hCK1_EPI1805888_2020-03-07:0.00335153,A_NAGANO-C_6_2020_CaCo-2_3__SIAT1_EPI1711324_2020-01-07:-0.00019943):0.00304645,(((((((A_Laos_532_2020_C1_EPI1838169_2020-02-12:0.00308234,(((A_Bangkok_70_2020_C1_S1_EPI1853418_2020-02-18:0.00336682,A_Victoria_2591_2019_SIAT1_EPI1690274_2019-12-25:-0.00022602):0.00335775,A_Cambodia_e0117371_2020_P1_SIAT__SIAT1_EPI1797827_2020-01-09:0.00325337):0.00009900,A_Singapore_GP2041_2019_clinical_specimen_EPI1632651_2019-10-29:0.00306020):0.00004220):0.00003456,A_Crimea_CRIE_43_2020__EPI1666974_2020-01-08:0.00308330):0.00002729,A_South_Korea_10857_2019_Original_EPI1706843_2019-12-17:0.00307922):0.00008769,((A_Cambodia_e0304365_2020_P1_SIAT__SIAT1_EPI1797905_2020-02-25:0.00003673,A_Cambodia_e0327364_2020_P1_SIAT__SIAT1_EPI1797911_2020-03-04:0.00313117):0.00331897,A_Cambodia_E0109379_2019_SIAT1_EPI1690322_2019-12-18:-0.00020234):0.00321307):0.00007398,(A_Cambodia_e0206362_2020_P1_SIAT__SIAT1_EPI1797872_2020-01-28:0.00647651,A_Kyrgyzstan_Bishkek_63_2020_MDCKx-ori_EPI1749354_2020-02-03:-0.00012281):0.00313174):0.00002991,A_Guangxi-Daxin_525_2019_C1_S1_EPI1542546_2019-06-20:-0.00014804):0.00027627,A_SAPPORO_18_2020_MDCK_2__hCK1_EPI1763466_2020-02-08:0.00301638):0.00018442):0.00146084,((A_Nonthaburi_78_2020_C1_S1_EPI1853426_2020-01-21:0.00326469,A_Hubei-Jiangxia_333_2019_C1_C1_EPI1648355_2019-12-09:0.00307651):0.00017775,A_Guangxi-Youjiang_592_2019_C2_S1_EPI1504610_2019-05-20:-0.00019341):0.00162714):0.00008290):0.00034814,(A_Bangladesh_0036_2019_Original_EPI1627898_2019-07-24:0.00164180,A_England_92_2019_original_EPI1417969_2019-02-01:0.00152880):0.00010812):0.00042333,A_Yunnan-Qilin_1622_2019_C1_S1_EPI1504571_2019-05-22:0.00207669):0.00105029):0.00001264,A_Austria_1102969_2018_clinical_specimen_EPI1321482_2018-11-07:-0.00011953):0.00019804,((A_Salalah_6611_2019_SIAT1_EPI1646770_2019-10-16:0.00316682,A_Salalah_6905_2019_SIAT1_EPI1646773_2019-10-23:0.00316498):0.00012474,A_Bangladesh_3057_2019_Original_EPI1548372_2019-05-23:-0.00013889):0.00321408):0.00007358,(((A_Thailand_CU-E1482_2019__EPI1901758_2019-04-19:-0.00011554,A_Yunnan-Wenshan_1591_2020_C1_S1_EPI1841226_2020-07-21:0.00328604):0.00064205,(((A_Bangladesh_3010_2020_S1_EPI1846786_2020-09-19:0.00967687,A_Neimenggu-Maozhouli_177_2020_C2_S1_EPI1752920_2020-02-10:-0.00007937):0.00153267,A_Neimenggu-Maozhouli_15_2020_C1_S1_EPI1691999_2020-01-06:0.00177631):0.00123720,(A_Yunnan-Wenshan_1606_2020_C1_S1_EPI1841218_2020-07-21:0.00177269,A_Yunnan-Wenshan_1483_2020_C1_C1_EPI1799941_2020-06-09:0.00146181):0.00039980):0.00154774):0.00054655,A_Bangladesh_1190711015_2019_Original_EPI1609646_2019-07-13:0.00187816):0.00169272):0.00021854,(((A_Kenya_150_2021_Original_EPI1940930_2021-09-13:0.00232333,((A_Saint-Petersburg_RII-2835S_2020_Original_EPI1720593_2020-02-21:0.00323949,(A_Hungary_10_2020_MDCK1_EPI1673529_2020-01-13:-0.00014264,A_Hong_Kong_4398_2019_MDCK1_SIAT1_EPI1670769_2019-12-01:0.00329894):0.00324936):0.00009627,A_Bangladesh_1190604032_2019_Original_EPI1593324_2019-06-26:-0.00010403):0.00097820):0.00053629,(A_Malaysia_RP0701_2019_X__SIAT1_EPI1797926_2019-12-05:0.00357573,A_Maryland_19_2020_S1_EPI1725795_2020-03-09:0.00275897):0.00190115):0.00043669,A_South_Auckland_2_2020_MDCK__SIAT1_EPI1883355_2020-12-27:0.00195509):0.00109031):0.00013769,(((A_Kenya_GIHSN-HCL022160245101_2021__EPI2251158_2021-09-23:0.00234072,(A_Manitoba_RV2018_2020_P1_EPI1736873_2020-02-15:0.00283355,(A_Sichuan-Tongchuan_1721_2019_C2_S1_EPI1648637_2019-10-19:0.00326917,A_Henan-Weibin_1238_2019_C2_C1_EPI1504898_2019-03-11:-0.00013197):0.00044711):0.00058702):0.00055365,A_South_Africa_R15681_2021_MDCK1_SIAT1_EPI1970642_2021-10-26:0.00222864):0.00071067,A_Liaoning-Huanggu_11072_2019_C2_S1_EPI1648472_2019-11-18:0.00243458):0.00121365):0.00022900,(((((((A_Kenya_GIHSN-HCL022159939201_2021__EPI2250859_2021-09-10:0.00310494,A_Kenya_GIHSN-HCL022160235801_2021__EPI2251128_2021-09-21:0.00334876):0.00014395,A_Kenya_GIHSN-HCL022159988801_2021__EPI2250879_2021-09-23:0.00303346):0.00010237,A_Kenya_GIHSN-HCL022161523601_2021__EPI2251236_2021-09-24:-0.00015679):0.00032017,A_Kenya_GIHSN-HCL022159993801_2021__EPI2250885_2021-09-27:0.00302332):0.00201853,A_Bangladesh_4012_2019_Original_EPI1591833_2019-06-24:0.00427757):0.00124760,A_Fujian-Chengxiang_1596_2019_C1_S1_EPI1542480_2019-06-10:0.00231029):0.00114890,(((A_Zambia_0062_2021_Original_EPI2004501_2021-02-26:0.00325622,A_Zambia_0106_2021_Original_EPI2040465_2021-02-24:-0.00009492):0.00324396,A_Bangladesh_2007_2019_Original_EPI1587512_2019-06-12:0.00323246):0.00011067,A_Bangladesh_1190910024_2019_Original_EPI1649526_2019-09-28:-0.00012297):0.00176090):0.00045855):0.00024441,A_MIE_23_2019_MDCK_1_EPI1596906_2019-09-03:0.00281925):0.00015775,A_Guangxi-Bamayaozuzizhi_57_2019_C2_S1_EPI1589835_2019-06-21:0.00278392):0.00042227,(A_South_Africa_R13867_2021_Original_EPI2073534_2021-09-16:0.00334350,A_South_Africa_13327_2021_QMC2_EPI1994378_2021-06-09:-0.00016690):0.00258163):0.00058718,A_NIIGATA_805_2019_MDCK_1_EPI1627368_2019-08-30:0.00246824):0.00043437,A_South_Australia_4_2019_SIAT1_EPI1371913_2019-01-01:0.00249805):0.00031612,A_Birobidzhan_85_2020_S3_EPI1799213_2020-02-07:0.00260261):0.00143153,(A_Qatar_10-VI-19-0069058_2019_cs_EPI1670568_2019-11-06:-0.00016850,A_Liaoning-Huanggu_11136_2019_C2_C1_EPI1648322_2019-11-27:0.00334700):0.00171500):0.00145438,((((((((((((((((A_Qatar_10-VI-22-1447658_2022_cs_EPI2092207_2022-04-13:0.00331621,A_Stockholm_12_2021_Original_EPI1943118_2021-10-13:-0.00015871):0.00660260,(A_Mali_20057_2020_Original_EPI1839655_2020-03-09:0.00327099,A_Mali_0046_2020_S1_EPI1839929_2020-03-05:0.00315931):0.00006884):0.00002232,(A_Dakar_10B_2020_C1_MDCK1_EPI1857123_2020-10-16:0.00338002,A_Dakar_03_2020_cs_EPI1930164_2020-10-18:-0.00021712):0.00331539):0.00011053,A_Cote_d_Ivoire_2861_2020_SIAT1_EPI1846324_2020-11-28:0.00305644):0.00008288,((A_Ile_de_France_12612_2022_Original_EPI2012527_2022-02-17:0.00023265,((A_Basse_Normandie_17646_2022_Original_EPI2012759_2022-03-08:0.00660575,A_Togo_1069_2021_Original_EPI2003493_2021-10-04:0.00298415):0.00017851,A_Togo_0982_2021_Original_EPI1969931_2021-09-24:-0.00013028):0.00306093):0.00043925,(A_Niger_10111_2021_Original_EPI1993718_2021-11-25:0.00307044,A_Nigeria_6075_2021_Original_EPI1942437_2021-06-17:0.00010496):0.00244984):0.00267083):0.00005380,A_Ghana_2287_2020_SIAT2_EPI1845854_2020-11-23:-0.00016632):0.00065812,A_Ghana_1344_2021_SIAT2_EPI1922176_2021-07-05:0.00592810):0.00010687,A_Niger_8811_2021_Original_EPI1956221_2021-01-28:0.00264849):0.00047611,A_Mali_20018_2020_S1_EPI1839762_2020-03-02:0.00249199):0.00027606,((((((((A_Tunisia_7468_2022_cs_EPI2069155_2022-01-29:0.00297183,(A_Murcia_1116_2022_Clinical_Specimen_EPI2002741_2022-02-08:0.00313929,(A_England_220500244_2022_original_EPI1995519_2022-01-26:0.00319449,A_Togo_1279_2021_Original_EPI2003877_2021-10-22:0.00318391):0.00005042):0.00017973):0.00007345,A_Niger_8581_2020_Original_EPI1853556_2020-12-10:-0.00016704):0.00023513,A_Human_New_York_PV42662_2021_Original_EPI2057448_2022-01-15:0.00311281):0.00017496,(A_Niger_9838_2021_Original_EPI1956316_2021-09-16:0.00068187,A_Niger_9835_2021_Original_EPI1956324_2021-09-16:0.00247943):0.00255749):0.00122854,(A_Cote_d_Ivoire_4032_2021_cs_EPI2023849_2021-11-29:0.00171426,A_Niger_8716_2021_Original_EPI1956213_2021-01-07:0.00144724):0.00181271):0.00199929,(A_Cameroon_16995_2020_cs_EPI1857111_2020-12-15:0.00162336,A_Cameroon_16996_2020_SIAT3_EPI1882612_2020-12-15:0.00151004):0.00244700):0.00178170,((((A_Uganda_06_2021__EPI2103507_2021-05-01:0.00644156,A_Stockholm_7_2021_Original_EPI1887976_2021-08-06:0.00318144):0.00026750,A_Congo_560_2020_Original_EPI1851979_2020-12-15:-0.00029762):0.00033067,A_Congo_543_2020_Original_EPI1851992_2020-11-12:0.00312335):0.00071445,(A_South_Africa_R14202_2021_MDCK1_SIAT1_EPI1970629_2021-09-23:0.00267482,((A_South_Africa_R16482_2021_MDCK2_SIAT1_EPI1970632_2021-10-18:0.00648553,A_South_Africa_R12902_2021_MDCK3_SIAT1_EPI1970684_2021-08-27:0.00650357):0.00046773,A_Congo_07_2021_Original_EPI1852006_2021-01-04:-0.00054827):0.00105515):0.00210680):0.00110353):0.00060498,A_Congo_44_2021_Original_EPI1852022_2021-01-12:0.00101357):0.00110575):0.00105091,A_Togo_1671_2019_Original_EPI1686017_2019-11-06:0.00195476):0.00150900,A_Kenya_GIHSN-HCL022160070101_2021__EPI2250936_2021-09-10:0.00375100):0.00149587,((((((((((((((((((((((((((((((((((((((((A_Ethiopia_0609_2021_Original_EPI1969524_2021-11-17:0.00315419,(A_Ethiopia_1185_2021_Original_EPI1969668_2021-09-21:0.00317212,A_Ethiopia_0018_2021_Original_EPI1969676_2021-08-02:0.00319948):0.00001234):0.00008415,A_Stockholm_9_2021_Original_EPI1923445_2021-09-06:-0.00009874):0.00323209,((A_Philippines_8_2021_SIAT1_EPI1889178_2021-07-13:0.00633301,A_NAGANO_2871_2019_AX-4_1__SIAT1_EPI1708188_2019-12-20:0.00338429):0.00006664,A_Pennsylvania_02_2020_Original_EPI1692520_2020-01-14:0.00310491):0.00005438):0.00003946,(A_England_200640430_2020_original_EPI1754859_2020-02-03:0.00205451,A_Saskatchewan_RV0881_2020_P1_EPI1736746_2020-01-20:0.00108699):0.00173232):0.00006065,A_Rabat_994_2020_cs_EPI1716467_2020-01-30:0.00636611):0.00003357,A_Connecticut_16_2020_S1_EPI1725779_2020-03-01:0.00306799):0.00002666,A_Netherlands_01712_2019_Original_EPI1647721_2019-12-13:0.00306633):0.00001832,A_Togo_534_2020_Original_EPI1804414_2020-03-20:0.00310931):0.00002030,A_Bayern_40_2020_Original_EPI1751096_2020-02-24:0.00309402):0.00001053,(A_Washington_17_2020_Original_EPI1717161_2020-01-29:-0.00007742,A_Italy_11133_2020_Original_EPI1708928_2020-01-17:0.00324122):0.00319095):0.00001577,A_Delaware_05_2020_Original_EPI1692418_2020-01-11:0.00310397):0.00001494,A_Perth_20_2020_MDCK1__SIAT1_EPI1733852_2020-01-29:0.00309701):0.00001119,A_England_200260602_2020_original_EPI1749974_2020-01-07:0.00310759):0.00000949,A_Bari_532_2019__EPI1800265_2019-12-27:0.00310427):0.00000795,A_Sweden_57_2020_Original_EPI1728233_2020-02-05:0.00310619):0.00000859,((A_Philippines_1_2021_MDCK2_EPI1888048_2021-05-14:0.00486481,(A_Beijing-Miyun_53_2020_C4_EPI1801318_2020-01-09:0.00265016,A_Beijing-Miyun_51_2020_C1_EPI1753655_2020-01-08:0.00050394):0.00123474):0.00149068,A_District_Of_Columbia_07_2020_Original_EPI1716789_2020-01-25:0.00307590):0.00004059):0.00000874,(A_Nigeria_4256_2019_Original_EPI1737794_2019-10-30:-0.00005823,A_Netherlands_10060_2020_Original_EPI1679667_2020-01-29:0.00318643):0.00317051):0.00000637,A_YOKOHAMA_291_2019_hCK_1__SIAT1_EPI1708180_2019-12-20:0.00312437):0.00001658,A_Austria_1221638_2020_Siat1_EPI1753913_2020-02-06:0.00310020):0.00000788,A_Italy_11875_2020_Original_EPI1735637_2020-01-28:0.00309795):0.00000521,A_Spain_12026_2020_Original_EPI1744981_2020-02-12:0.00310808):0.00000351,A_Mali_166_2019_Original_EPI1758169_2019-10-29:0.00310096):0.00000572,A_Maryland_11_2020_Original_EPI1717097_2020-01-13:0.00312010):0.00000402,A_British_Columbia_RV6617_2020_P1_EPI1743972_2020-01-28:0.00309853):0.00000603,A_England_195200231_2019_original_EPI1741681_2019-12-19:0.00310879):0.00000986,A_Colorado_12106_2020_Original_EPI1756786_2020-03-11:0.00310321):0.00000399,A_Catalonia_NSVH101177598_2020_Original_EPI1695503_2020-01-23:0.00309590):0.00000601,(A_Niger_7348_2019_Original_EPI1758261_2019-10-31:0.00191152,A_Cote_D_Ivoire_2239_2019_Original_EPI1719172_2019-10-15:0.00185618):0.00121663):0.00000875,A_Togo_1652_2019_Original_EPI1685666_2019-11-04:0.00310188):0.00002818,A_Mississippi_12_2020_Original_EPI1723503_2020-02-11:0.00306878):0.00002260,A_Prince_Edward_Island_RV1479_2020_P1_EPI1736809_2019-12-18:0.00305502):0.00001209,(A_Human_New_York_City_PV08762_2020__EPI1894479_2020-03-11:0.00163506,A_Ontario_438_2019_Original_EPI1695073_2019-11-18:0.00152514):0.00150657):0.00002111,(A_Milano_49_2020_SIAT2-ori_EPI1754098_2020-02-10:0.00344872,A_Macao_600803_2020_C2_S1_EPI1753067_2020-01-21:-0.00029482):0.00333427):0.00001095,A_Alsace_777_2020_Original_EPI1695990_2020-02-03:0.00309234):0.00005034,A_Athens.GR_1848_2019__EPI1626703_2019-10-09:-0.00014987):0.00015936,((A_Friuli_Venezia_Giulia_244_2020_SIAT2_SIAT1_EPI1754080_2020-02-11:0.00343145,A_Italy_11872_2020_Original_EPI1735618_2020-02-07:-0.00024495):0.00272404,(A_Stavropol_10_2020_MDCK2_SIAT1_EPI1753530_2020-03-03:0.00621384,A_Italy_11874_2020_Original_EPI1735631_2020-02-11:0.00026876):0.00046912):0.00276752):0.00006100,((((((A_Niger_7845_2020_S2_EPI1857924_2020-03-02:0.00637369,A_Italy_11136_2020_Original_EPI1708947_2020-01-03:0.00322861):0.00009822,A_Niger_7338_2019_Original_EPI1651927_2019-10-25:0.00304355):0.00017682,A_Niger_7325_2019_Original_EPI1651911_2019-10-25:0.00292471):0.00015996,A_Niger_7272_2019_Original_EPI1651949_2019-10-14:-0.00024644):0.00161978,A_Santiago_26038_2020_C2_EPI1765583_2020-03-17:0.00505666):0.00036442,A_Baden-Wuerttemberg_7_2020_Original_EPI1690155_2020-01-20:0.00210639):0.00112715):0.00005265,A_Tianjin-Binhaixin_3190_2019_C1_C1_EPI1648325_2019-12-03:0.00304678):0.00072198,A_Slovenia_3251_2019_SIAT1_SIAT1_EPI1674640_2019-12-13:0.00234862):0.00062015,A_Denmark_218_2020__EPI1676000_2020-01-13:0.00216034):0.00014541):0.00578490,(((((((((A_Saudi_Arabia_VRG-49_2020__EPI2201530_2020-12-12:0.00332214,((((A_Neimenggu-Keerqin_11193_2019_C2_C1_EPI1648385_2019-12-02:0.00133881,A_Bangladesh_3190603020_2019_Original_EPI1587275_2019-06-19:0.00186949):0.00155740,A_Hunan-Hecheng_1846_2019_C1_S1_EPI1589663_2019-08-06:0.00324177):0.00004319,A_Guangxi-Jiangzhou_1630_2019_C1_S1_EPI1589660_2019-08-05:-0.00004063):0.00134099,A_Abu_Dhabi_094_2019_Original_EPI1662235_2019-11-25:0.00188724):0.00165721):0.00011090,A_Nigeria_3954_2019_Original_EPI1737881_2019-07-01:0.00632280):0.00003090,A_Nigeria_3957_2019_Original_EPI1737857_2019-07-02:0.00310020):0.00004469,A_Cameroon_9285_2019_cs_EPI1716246_2019-12-06:0.00311287):0.00003142,(A_Saudi_Arabia_19145_2019_cs_EPI1843709_2019-01-01:0.00301659,(((A_Saudi_Arabia_1181614239_2019_Unknown_EPI1754155_2019-11-07:0.00643312,A_Bahrain_808_2019_Original_EPI1696549_2019-12-03:0.00316638):0.00010195,A_Ireland_23296_2020_SIAT1_EPI1800595_2020-03-09:0.00307483):0.00014261,A_Bahrain_841_2019_Original_EPI1696644_2019-12-12:-0.00017751):0.00032652):0.00298482):0.00004070,A_Nigeria_3980_2019_Original_EPI1737905_2019-07-04:0.00309233):0.00003657,A_Nigeria_3989_2019_Original_EPI1737787_2019-07-09:0.00308016):0.00007532,A_Cameroon_8642_2019_cs_EPI1716236_2019-11-20:0.00299897):0.00008238,A_Brisbane_148_2019_SIAT_1__SIAT1_EPI1658656_2019-10-24:-0.00020827):0.00074678):0.00038396,A_Mali_359_2019_Original_EPI1704880_2019-11-07:0.00228974):0.00254718,A_Quebec_197_2019_Original_EPI1695126_2019-12-23:0.00026532):0.00148958):0.00202735,A_Concepcion_106858_2018_S2_EPI1385819_2018-12-03:0.00082694):0.00260093,((((((((((((((((((((((((((((((((A_Novosibirsk_RII-4982S_2019_Original_EPI1691077_2019-01-26:0.00161719,(A_Cheboksary_CRIE_180_2019__EPI1414918_2019-01-22:0.00149705,(A_Ankara_94_2019_SIAT1_EPI1370139_2019-01-09:0.00310040,A_Austria_1112930_2018_Siat1_EPI1351451_2018-12-19:0.00008930):0.00161477):0.00009754):0.00158516,A_Santiago_43882_2018_Original_EPI1393561_2018-05-29:0.00321425):0.00000213,A_Sydney_503_2019_SIAT1_EPI1669902_2019-03-20:0.00320611):0.00000183,A_Switzerland_7226_2018_original_EPI1355623_2018-12-12:0.00319961):0.00000092,A_Catalonia_NSVH100973343_2019_Original_EPI1478963_2019-01-27:0.00319860):0.00000099,A_Valencia_10_1375_20190121_Direct_sequencing_EPI1543990_2019-01-21:0.00319539):0.00000080,(A_Lebanon_231_2019_Original_EPI1410294_2019-01-30:0.00307243,A_New_Hampshire_24_2018_S1_EPI1277499_2018-07-23:0.00010187):0.00310701):0.00000107,(A_Makhachkala_RII-2583S_2019_Original_EPI1414181_2019-02-14:0.00231730,A_NEP_0909_2018_S1_EPI1339549_2018-04-13:0.00224110):0.00090963):0.00000131,A_Wisconsin_340_2017_Original_EPI1131394_2017-12-09:0.00318315):0.00000117,A_Naknon_Si_Thammarat_2361_2017_SIAT2_EPI1179434_2017-11-08:0.00317778):0.00000092,A_England_80580518_2018_original_EPI1204110_2018-01-15:0.00317501):0.00000197,A_Ceuta_903_2018_Clinical_Specimen_EPI1200389_2018-01-30:0.00316349):0.00000128,A_Santiago_59907_2018_Original_EPI1273860_2018-07-23:0.00315878):0.00000075,A_Tyumen_1V_2018_original_EPI1332318_2018-11-21:0.00315777):0.00000084,A_Slovenia_21_2019__EPI1346518_2018-12-26:0.00316081):0.00000071,A_Catalonia_NSVH100960162_2019_Original_EPI1354598_2019-01-07:0.00315269):0.00000043,A_Tomsk_155_2019_S2_EPI1548067_2019-03-11:0.00315298):0.00000138,A_Puerto_Montt_103937_2018_Original_EPI1368365_2018-12-02:0.00314911):0.00000166,A_Luxembourg_19008306_2019__EPI1390118_2019-02-13:0.00314098):0.00000343,A_Niger_6243_2018_Original_EPI1356946_2018-12-03:0.00317993):0.00000550,A_Victoria_2500_2017_SIAT1_EPI1045477_2017-07-07:-0.00003369):0.00001371,((A_Ontario_RV2570_2019_X2_EPI1686176_2019-11-05:0.00296293,(A_Finland_67_2019__EPI1447765_2019-03-17:0.00309031,A_Greece_195_2019_cs_EPI1371427_2019-01-18:0.00007439):0.00012013):0.00293057,((((A_Ekaterinburg_21_2019_C4_EPI1545226_2019-03-14:0.00308075,((A_Castellon_02_1187_20190117_Direct_sequencing_EPI1384223_2019-01-17:0.00321783,(A_Saskatchewan_RV3932_2018_X2_S1_EPI1329169_2018-09-12:0.00140902,A_Meknes_1299_2018_MDCK2_SIAT3_EPI1255184_2018-02-23:0.00176588):0.00166804):0.00007225,A_Netherlands_04188_17_Original_EPI1143166_2017-12-15:-0.00011924):0.00019939):0.00135255,((A_Kursk_17_2019_C1_EPI1490105_2019-03-22:0.00328594,A_Mauritius_I-967_2018_MDCK2_SIAT1_EPI1328873_2018-10-22:-0.00012384):0.00187496,(A_Iceland_98_2018_MDCK1_SIAT1_EPI1354449_2018-10-11:0.00324216,A_YAMAGATA_134_2017_MDCK_4__SIAT2_EPI1241649_2017-12-06:-0.00007046):0.00149314):0.00018150):0.00064008,A_Ontario_RV3454_2018_P1_EPI1246524_2018-03-17:0.00220049):0.00082462,((A_Abu_Dhabi_033_2019_Original_EPI1438334_2019-01-26:0.00307218,A_Ecuador_4385_2018_Original_EPI1385834_2018-12-07:0.00009252):0.00010974,A_Ecuador_4385_2018_S2_EPI1439574_2018-12-07:0.00295733):0.00289233):0.00003526):0.00008865):0.00000194,(A_Alaska_59_2018_S2_EPI1348920_2018-11-18:0.00283521,A_NEP_0532_2018_S1_S1_EPI1339582_2018-02-23:0.00281789):0.00035820):0.00000094,(A_Rostov-on-Don_RII-5085S_2019_Original_EPI1489851_2019-03-04:0.00164029,A_Ontario_RV1118_2019_P1_EPI1385109_2019-02-08:0.00158131):0.00157829):0.00000278,(A_Thuringen_39_2019_C1_SIAT1_EPI1436553_2019-02-18:0.00180568,A_Madrid_2172_2018_SIAT1_EPI1259074_2018-03-12:0.00135082):0.00164377):0.00000091,A_Novosibirsk_02_2019_C1_EPI1353427_2018-12-01:0.00318131):0.00000209,(A_Newcastle_106_2018_SIAT1_EPI1359620_2018-12-14:0.00317528,A_PaisVasco_1822_2018_MDCK_EPI1213368_2018-03-08:0.00315062):0.00000324):0.00000341,((A_Baden-Wuerttemberg_3_2019_Original_EPI1351611_2019-01-07:0.00148046,((A_India_Pun-1847801_2018__EPI1521699_2018-10-17:-0.00006824,A_HK_46_2019_MDCK_EPI1353610_2018-12-24:0.00324274):0.00170834,(A_Okinawa_17T085_2018_MDCK2_EPI1380253_2018-05-21:0.00307283,A_HK_979_2018_MDCK_EPI1258081_2018-05-20:0.00007507):0.00150470):0.00008133):0.00092082,A_NEP_0648_2018_S1_EPI1339600_2018-03-08:0.00253521):0.00064043):0.00000169,((A_Jordan_20101_2019_SIAT1_EPI1574987_2019-02-19:0.00309347,A_Nonthaburi_131_2018_MDCK1SIAT2_EPI1281559_2018-07-12:0.00009233):0.00228613,(A_Novosibirsk_90_2019_C2_EPI1490153_2019-04-29:0.00168890,A_Bangladesh_15205_2018_Original_EPI1336972_2018-08-27:0.00158080):0.00077150):0.00077692):0.00000380,(A_Myanmar_18M126_2018_MDCK2_EPI2047704_2018-08-24:0.00206586,(A_Kyrgyzstan_42_2019_MDCKx_SIAT1_EPI1491902_2018-12-19:0.00310427,A_Iceland_100_2018_MDCK1_SIAT1_EPI1354441_2018-11-01:0.00004473):0.00193281):0.00113947):0.00001111,(((A_Cote_d_Ivoire_1287_2019_cs_EPI1604561_2019-07-14:0.00316874,A_Franche_Comte_1387_2019_PI_EPI1383574_2019-02-15:-0.00000264):0.00153399,A_Argentina_1449_2019_Original_EPI1586770_2019-07-04:0.00163934):0.00078377,(A_Catalonia_NSVH100981939_2019_Original_EPI1390319_2019-02-09:0.00169092,A_Abu_Dhabi_113_2018_Original_EPI1350038_2018-09-27:0.00152338):0.00066398):0.00084137):0.00004657,((A_Netherlands_00580_2019_Original_EPI1384846_2019-02-16:0.00283046,((A_Austria_1117700_2019_Siat1_EPI1364913_2019-01-16:0.00018873,A_Myanmar_18M158_2018_MDCK2_EPI1804624_2018-08-31:0.00298787):0.00148771,A_Santiago_57803_2018_Original_EPI1440306_2018-07-12:0.00177400):0.00043043):0.00088937,A_Singapore_TT1060_2017_clinical_specimen_EPI1087245_2017-06-14:0.00214520):0.00092101):0.00005911):0.00103789,((A_Hubei-Xiling_1313_2019_C1_S1_EPI1504835_2019-04-25:0.00155330,A_Sachsen_126_2019_Original_EPI1418050_2019-03-14:0.00166100):0.00095632,(((A_Jordan_30477_2018_cs_EPI1371459_2018-12-24:0.00269339,A_PaisVasco_1340_2017_MDCK_EPI995539_2017-02-02:0.00048271):0.00160503,((A_Maldives_1455_2017_Original_EPI1174631_2017-12-11:0.00227640,A_Austria_964916_2017_Siat1_EPI956164_2017-01-11:0.00087230):0.00050241,(A_Oklahoma_6009_2017_passage_details__PMK1_EPI1075449_2017-02-01:0.00300966,A_Netherlands_2335_2017_Original_EPI957655_2017-02-15:0.00015784):0.00126101):0.00140830):0.00101735,(A_Victoria_548_2017_SIAT1_EPI1060632_2017-07-14:0.00337518,A_Saskatchewan_RV0846_2017_P1_EPI1005604_2017-02-03:-0.00014628):0.00077782):0.00188427):0.00096570):0.00024121,((A_Novosibirsk_RII-5045S_2019_Original_EPI1691205_2019-02-18:0.00158666,A_Catalonia_NSVH100984178_2019_Original_EPI1390334_2019-02-13:0.00164544):0.00099874,A_Bangladesh_3007_2017_Original_EPI1086153_2017-08-03:0.00225751):0.00119101):0.00012740,(((A_Oman_4821_2018_cs_EPI1334176_2018-10-07:0.00307486,A_Nakhonsithammarat_21_2018_X1_EPI1311782_2018-02-01:0.00009124):0.00147710,(A_Rouen_2531_2018_PI_EPI1332180_2018-11-26:0.00311611,A_Navarra_2150_2018_Clinical_Specimen_EPI1243479_2018-04-04:0.00005219):0.00155912):0.00098210,(A_Liaoning-Xinlongtai_1103_2018_C3_S1_EPI1340897_2018-02-06:0.00308791,A_SAPPORO_46_2017_MDCK_2__SIAT1_EPI1057864_2017-07-05:0.00007409):0.00210640):0.00134236):0.00007198,((A_Luxembourg_19007251_2019__EPI1384589_2019-02-04:0.00171775,(A_Maine_36_2018_S2_EPI1349949_2018-12-04:0.00005949,A_Lorraine_2365_2018_PI_EPI1321551_2018-10-22:0.00310151):0.00145128):0.00095755,(A_Bahrain_326_2018_Original_EPI1259206_2018-04-11:-0.00002525,A_Alsace_1438_2018_PI_EPI1227315_2018-03-14:0.00318605):0.00217559):0.00139158):0.00012746,((((((A_India_PUN-NIV3_2019_X5_S1_EPI1916870_2019-08-29:0.00252166,A_Manitoba_RV0934_2017_P1_EPI1004398_2017-02-22:0.00066184):0.00259452,A_Manitoba_RV1425_2017_P1_EPI1004420_2017-03-22:0.00022734):0.00069843,(A_Qatar_N-129-HA_2018__EPI1896375_2018-02-01:0.00242758,((((((A_Valparaiso_54802_2017_Original_EPI1049137_2017-07-15:0.00318830,A_New_Hampshire_04_2017_Original_EPI911320_2017-01-20:0.00327610):0.00003567,A_New_Jersey_09_2017_Original_EPI925297_2017-01-30:-0.00005177):0.00029268,A_Ecuador_2323_2017_Original_EPI1035231_2017-03-21:0.00297179):0.00305880,A_British_Columbia_028_2017_passage_details__original_specimen_EPI953813_2017-01-10:0.00321994):0.00002527,A_Washington_29_2017_Original_EPI970669_2017-02-27:-0.00004504):0.00145847,(A_South_Australia_3_2017_SIAT1_EPI1022013_2017-01-02:0.00299963,A_Bari_22_2017__EPI931202_2017-01-05:0.00019957):0.00162086):0.00062425):0.00209984):0.00112454,(((A_CastillaLaMancha_1366_2018_Clinical_Specimen_EPI1202999_2018-02-20:0.00228084,(A_Saskatchewan_RV1500_2017_P1_EPI1005673_2017-03-15:0.00305632,A_Finland_742_2017__EPI1000571_2017-01-18:0.00010418):0.00079406):0.00049672,(A_Argentina_746_2017_S1_EPI1048005_2017-06-03:0.00302377,(A_Lisboa_13_2017_SIAT1_SIAT1_EPI1050833_2017-01-05:0.00323210,A_KANAGAWA_AC1625_2017_SIAT_0__1_EPI943164_2017-01-24:-0.00004800):0.00021463):0.00126205):0.00092278,A_Alsace_808_2017_PI_EPI940715_2017-02-03:0.00257552):0.00087570):0.00159135,A_Texas_50_2017_Original_EPI943548_2017-02-16:0.00067670):0.00129531,(((((((((((A_Togo_1736_2019_Original_EPI1757987_2019-11-03:0.00675729,A_Northern_Ireland_52_2018_cs_EPI1357891_2018-12-31:-0.00033579):0.00348555,((((A_Togo_1280_2019_Original_EPI1758324_2019-09-27:0.00315370,((A_Togo_1174_2019_Original_EPI1641353_2019-09-25:0.00317531,(((((((((((((((A_Nigeria_3779_2019_Original_EPI1629316_2019-03-12:0.00320830,(A_Novgorod_CRIE_135_2019__EPI1415111_2019-01-15:0.00320489,A_Denmark_885_2019__EPI1381240_2019-01-24:0.00323301):0.00000797):0.00000318,A_Niger_6624_2019_Original_EPI1486497_2019-02-18:0.00320765):0.00001034,(A_Bourgogne_1248_2019_PI_EPI1374961_2019-02-18:-0.00003210,A_Finland_21_2019__EPI1380206_2019-02-09:0.00321070):0.00321640):0.00000851,A_Finland_91_2019__EPI1447755_2019-03-04:0.00317334):0.00000567,A_Algeria_55_2019_SIAT1_EPI1436438_2019-02-20:0.00318505):0.00000327,A_Greece_86_2019__EPI1595347_2019-01-20:0.00319619):0.00000471,A_Oman_4926_2018_cs_EPI1334160_2018-10-14:0.00317828):0.00000246,A_Antalya_11_2018_SIAT1_EPI1346473_2018-12-20:0.00318206):0.00000222,A_Moldova_879_2018_SIAT1_EPI1371690_2018-12-16:0.00316573):0.00000391,A_Arizona_39_2019_Original_EPI1607165_2019-09-15:0.00317646):0.00000474,(A_Trabzon_867_2018_SIAT1_EPI1370173_2018-12-14:0.00331067,A_Antalya_7_2018_SIAT1_EPI1346469_2018-12-18:-0.00014147):0.00330576):0.00000175,A_Jordan_10624_2019_cs_EPI1506546_2019-04-04:0.00318160):0.00000154,A_Nordrhein-Westfalen_106_2019_Original_EPI1400351_2019-03-07:0.00316738):0.00000414,A_Orebro_1_2019_Direct_EPI1346162_2019-01-04:0.00316668):0.00000527,A_Macedonia_737_2019_MDCK1_EPI1543155_2019-01-29:0.00315697):0.00000252):0.00001173,A_Ontario_RV1064_2019_P1_EPI1385091_2019-02-08:0.00315154):0.00000232):0.00000248,(((A_South_Africa_R05951_2019_MDCK1__SIAT1_EPI1610380_2019-05-28:0.00336583,A_Mozambique_205_2019_Original_EPI1495902_2019-03-18:-0.00017333):0.00246064,(A_South_Africa_R06015_2019_MDCK1__SIAT1_EPI1610383_2019-05-27:0.00157857,A_Bulgaria_1201_2019_SIAT2_SIAT1_EPI1483824_2019-02-26:0.00165843):0.00080886):0.00078110,(A_Mozambique_279_2019_Original_EPI1495815_2019-03-20:0.00010239,A_Mozambique_283_2019_Original_EPI1495823_2019-03-20:0.00306291):0.00303109):0.00002713):0.00000738,A_Lebanon_596_2018_Original_EPI1348776_2018-10-18:0.00314337):0.00000494,A_Paris_2662_2018_PI_EPI1341661_2018-12-20:0.00315249):0.00000562):0.00001519,A_Nonthaburi_33_2018_X1_S1_EPI1317758_2018-02-07:-0.00005919):0.00002832,A_Greece_1561_2018_SIAT1_SIAT1_EPI1371668_2018-12-14:0.00649237):0.00007245,(A_Pakistan_1971_2019_Original_EPI1591481_2019-03-25:0.00150290,A_Baden-Wurttemberg_166_2018_P1_SIAT1_EPI1380072_2018-12-14:0.00166720):0.00155393):0.00001965,A_Santiago_PUC-MVL_UNK002_2018_NA_EPI1776864_2018-08-01:0.00312029):0.00002347,A_Nigeria_3773_2019_Original_EPI1627413_2019-02-14:0.00309458):0.00001090,A_Linkoping_64_2018_Direct_EPI1337302_2018-12-09:0.00310648):0.00002258,(A_Denmark_652_2019__EPI1380610_2019-01-15:0.00166813,A_Turkey_62_2018_SIAT1_EPI1478422_2018-12-24:0.00151417):0.00148787):0.00003587,(A_Serbia_3031_2019_C4_EPI1619532_2019-03-18:0.00179779,(A_Bulgaria_1153_2019_SIAT2_SIAT1_EPI1483821_2019-02-21:-0.00039638,A_Oman_5916_2018_cs_EPI1334087_2018-11-09:0.00364778):0.00193529):0.00138749):0.00082970,((A_Saint-Petersburg_RII-2574S_2019_Original_EPI1383427_2019-02-19:0.00336442,A_Saint-Petersburg_419_2019_Original_EPI1385691_2019-01-01:-0.00019182):0.00347188,A_Saint-Petersburg_RII-2668S_2019_Original_EPI1383430_2019-02-24:-0.00010986):0.00237048):0.00113960):0.00175857):0.00010467,((A_Netherlands_10071_2019_Original_EPI1365215_2019-02-07:0.00224787,A_Colombia_2604_2018_Original_EPI1386255_2018-12-03:0.00231053):0.00069272,((A_Beijing_PUMCH05_2017__EPI1785575_2017-08-07:0.00060149,A_Dnipro_244_2017_MDCK1_SIAT1_EPI1036309_2017-01-02:0.00256661):0.00193925,A_Arizona_25_2017_S1_EPI1006206_2017-04-16:0.00236012):0.00043486):0.00094719):0.00007889,((A_Colombia_0082_2019_Original_EPI1368562_2019-01-01:0.00214769,A_Paris_1173_2018_PI_EPI1208563_2018-03-01:0.00220271):0.00087916,((A_Myanmar_18M90_2018_MDCK2_EPI2047679_2018-08-17:0.00312202,A_Nara_17R018_2017_MDCK2_EPI1370129_2017-12-20:0.00003738):0.00187673,(A_Michigan_261_2017_Original_EPI1115427_2017-04-14:0.00163179,((A_Hong_Kong_3090_2017_cs_EPI1043883_2017-07-03:-0.00016798,A_Massachusetts_13_2017_Original_EPI1003633_2017-04-17:0.00341998):0.00274316,A_Virginia_11_2017_Original_EPI970653_2017-02-14:0.00059291):0.00119640):0.00034511):0.00089917):0.00089646):0.00004536,(((((((A_Catalonia_0835376S_2019_Original_EPI1632668_2019-11-08:0.00316604,A_Pennsylvania_510_2018_Original_EPI1336736_2018-12-16:0.00328006):0.00009138,A_KANAGAWA_AC1817_2018_MDCK_0__1_EPI1353508_2018-12-25:-0.00011215):0.00010084,A_Netherlands_10257_2019_Original_EPI1608114_2019-10-16:0.00321702):0.00155697,A_Kuwait_6356_2018_Original_EPI1369319_2018-06-11:0.00173895):0.00149505,((A_Ohio_8633_2019_passage__Original_EPI1500063_2019-02-08:0.00335881,A_Ohio_8634_2019_passage__Original_EPI1500071_2019-02-08:-0.00019661):0.00654039,((A_Belgium_S0224_2019_SIAT1_EPI1436455_2019-01-14:0.00381669,A_Belgium_S0224_2019_cs_EPI1380087_2019-01-14:0.00044491):0.00611880,(((((A_Smolensk_CRIE_167_2019__EPI1415109_2019-01-15:0.01470265,A_Sydney_1006_2019_SIAT1_EPI1384057_2019-01-14:0.00147195):0.00174326,A_Valparaiso_75023_2018_Original_EPI1392389_2018-08-27:0.00320785):0.00001105,(A_Catalonia_NSVH110741313_2019_Original_EPI1352622_2019-01-06:0.00321164,A_Catalonia_NSVH100959165_2019_Original_EPI1354596_2019-01-05:-0.00006154):0.00322278):0.00004420,A_LaRioja_2197_2018_MDCK_EPI1243459_2018-03-08:-0.00007073):0.00007730,A_Ontario_RV4043_2018_P1_EPI1324912_2018-11-05:0.00316033):0.00000639):0.00001900):0.00002541):0.00140841,A_Andalucia_180224_2017_MDCK_EPI1155250_2017-11-30:0.00172978):0.00100027,(((((A_Belgium_H0161_2018_C1_SIAT1_EPI1436450_2018-11-20:0.00645118,A_AOMORI_7_2017_MDCK_1__SIAT1_EPI1217838_2017-12-25:0.00323622):0.00002523,A_MIE_18_2017_MDCK_1__SIAT1_EPI1037950_2017-05-30:-0.00006558):0.00015842,A_Brisbane_140_2017_MDCK1__SIAT1_EPI1087569_2017-08-22:0.00309386):0.00061070,(((((A_Abu_Dhabi_014_2018_Original_EPI1256596_2018-01-08:-0.00009744,A_England_80420664_2018_original_EPI1189278_2018-01-08:0.00328014):0.00296563,(A_China_19_2017__EPI1768131_2017-09-11:0.00312333,(A_Wisconsin_350_2017_Original_EPI1163778_2017-12-19:0.00314209,A_Sweden_81_2017_Direct_EPI1143660_2017-12-13:0.00004841):0.00002170):0.00024023):0.00200138,(((A_California_SAR20953N_2017__EPI1302257_2017-12-08:0.00325265,A_Texas_286_2017_S2_EPI1099556_2017-09-24:0.00000245):0.00198394,(A_Minas_Gerais_570_2017_Original_EPI1179699_2017-04-06:0.00305942,A_El_Salvador_491_2017_C1_EPI1078054_2017-05-29:0.00336598):0.00123811):0.00220589,A_Sweden_58_2017_Direct_EPI975478_2017-03-09:0.00065212):0.00028350):0.00040776,((A_England_70940259_2017_original_EPI1029533_2017-03-01:0.00306740,A_Alaska_21_2017_Original_EPI1039298_2017-06-16:0.00012970):0.00005296,A_Luxembourg_17007719_2017__EPI995328_2017-02-13:0.00302342):0.00118463):0.00144576,(A_Singapore_EN0850_2017_clinical_specimen_EPI1121282_2017-10-30:0.00005794,A_Quebec_RV1517_2017_P1_EPI1006429_2017-03-19:0.00313936):0.00188967):0.00099449):0.00118469,A_California_BRD41755N_2017__EPI1178295_2017-12-18:0.00169771):0.00061523):0.00158949):0.00009701,(((A_Denmark_2844_2019_Original_EPI1431810_2019-03-22:0.00207187,A_LaRioja_1862_2018_MDCK_EPI1215616_2018-01-31:0.00110743):0.00082094,((((A_Michigan_UOM150524133853_2018_ORI_EPI2169573_2018-03-01:0.00130648,((A_Michigan_36_2018_Original_EPI1451292_2018-02-05:0.00320202,((A_Saskatchewan_RV2598_2017_X2_EPI1165707_2017-11-21:0.00321546,A_Manitoba_RV0191_2018_P1_EPI1145285_2017-12-27:0.00311284):0.00003424,A_Massachusetts_16_2017_Original_EPI1099620_2017-10-12:-0.00004676):0.00002474):0.00018337,(A_Saskatchewan_RV1761_2018_P1_EPI1200696_2018-02-05:0.00146554,A_Saskatchewan_RV2589_2017_X2_EPI1166420_2017-11-03:0.00173706):0.00140257):0.00171576):0.00206827,A_Wisconsin_280_2017_Original_EPI1114838_2017-03-20:0.00143412):0.00090067,A_Phetchaburi_43_2018_MDCK2SIAT2_EPI1281556_2018-02-20:0.00054683):0.00013552,A_Peru_6817_2017_Original_EPI1039003_2017-05-19:0.00276860):0.00070647):0.00235079,(A_NEP_1652_2018_S1_EPI1339567_2018-09-09:0.00141228,((A_Denmark_795_2018_SIAT2_SIAT1_EPI1277102_2018-04-16:0.00319828,A_South_Australia_1084_2017_SIAT1_EPI1248436_2017-08-10:-0.00003908):0.00101293,A_Hong_Kong_3079_2017_cs_EPI1043863_2017-06-28:0.00222925):0.00048478):0.00093555):0.00009354):0.00005095,((A_Netherlands_10088_2019_Original_EPI1371811_2019-02-15:0.00306838,A_Alberta_RV0745_2019_P1_EPI1366128_2019-01-07:0.00009202):0.00183151,(A_South_Korea_A2515-H3-HA_2018__EPI1305601_2018-09-01:0.00000060,A_Saudi_Arabia_1057368092_2018_SIAT1_EPI1319790_2018-05-03:0.00315120):0.00123377):0.00235230):0.00001444,((A_Nigeria_3291_2019_Original_EPI1757814_2019-04-03:0.00307532,A_Cote_d_Ivoire_974_2019_cs_EPI1609026_2019-06-10:0.00010538):0.00183421,A_Brisbane_1096_2017_SIAT1_EPI1153068_2017-10-11:0.00124031):0.00235203):0.00001470,(((A_Mali_18_2019_Original_EPI1479201_2019-02-03:0.00240543,A_Denmark_528_2019__EPI1381232_2019-01-21:0.00079857):0.00270057,A_Hubei-Xiling_1276_2018_C2_S1_EPI1340572_2018-04-03:0.00008454):0.00185636,A_Bolivia_1046_2018_S1_EPI1317158_2018-06-18:0.00122775):0.00234046):0.00001218,((A_British_Columbia_048_2019_Original_EPI1386798_2019-01-22:0.00296001,A_British_Columbia_062_2019_Original_EPI1386800_2019-01-31:0.00019299):0.00175692,A_KAWASAKI_136_2017_MDCK_1__SIAT1_EPI1139915_2017-09-19:0.00123111):0.00235543):0.00001432,(A_PaisVasco_1970_2018_MDCK_EPI1215629_2018-02-27:0.00194867,(A_Laos_F2889_2017_MDCK_2_EPI1187938_2017-08-15:0.00309100,(A_Laos_2852_2017_C1_EPI1130139_2017-08-15:0.00000711,A_NIIGATA_847_2017_CaCo-2_1__SIAT1_EPI1086404_2017-09-05:0.00315409):0.00006687):0.00114132):0.00233647):0.00004019,(A_Uruguay_244_2019_Original_EPI1557764_2019-06-14:0.00206540,(((((A_Baden-Wurttemberg_27_2019_C1_SIAT1_EPI1392890_2019-02-04:0.00378987,A_Kenya_013_2017__EPI1073222_2017-03-12:0.01448433):0.00238457,A_Champagne_Ardenne_645_2017_PI_EPI919918_2017-01-25:0.00046616):0.00112371,(A_Taiwan_342_2017_MDCK_3__SIAT1_EPI1043684_2017-05-10:0.00336145,A_Catalonia_NSVH100549090_2017_Original_EPI909670_2017-01-07:0.00311155):0.00163114):0.00094229,((A_Georgia_NHRC_68645_2017__EPI1030632_2017-01-17:0.00013159,A_Lithuania_7703_2017_MDCK2_SIAT1_EPI1043046_2017-02-27:0.00302881):0.00151616,A_Wyoming_04_2017_Original_EPI911568_2017-01-16:0.00152481):0.00172875):0.00097704,A_Paris_1077_2017_PI_EPI962658_2017-02-23:0.00060123):0.00076944):0.00228649):0.00000729,((A_New_Brunswick_RV2192_2019_P1_EPI1485142_2019-04-21:0.00297449,A_Erzurum_E5_2019_SIAT1_EPI1370187_2019-01-02:0.00018551):0.00191076,(((A_Sydney_11_2019_MDCK-Siat__SIAT1_EPI1387355_2019-01-14:0.00268859,A_Istanbul_653_2017_SIAT_EPI1045249_2017-02-21:0.00049471):0.00184184,(((((A_Perth_207_2017_MDCK1_SIAT1_EPI1248397_2017-09-01:0.00182096,A_Wellington_45_2017_MDCKX_SIAT1_EPI1058826_2017-07-18:0.00153454):0.00138819,A_New_Zealand_719_2017_SX_EPI1048315_2017-07-05:0.00013651):0.00114203,A_Victoria_2087_2017_SIAT1_EPI1060485_2017-08-05:0.00192239):0.00224737,(A_Navarra_995_2017_MDCK_EPI957931_2017-01-16:0.00305109,A_Navarra_1095_2017_Clinical_Specimen_EPI971597_2017-01-09:0.00011661):0.00125561):0.00218959,((A_KANAGAWA_ZC1709_2017_SIAT0__1_EPI1148009_2017-12-18:0.00227354,(A_Extremadura_1141_2017_MDCK_EPI971567_2017-02-07:0.00305368,A_Qatar_10-VI-17-0001530_2017_SIAT1_EPI960122_2017-01-09:0.00009132):0.00079685):0.00053634,((A_IWATE_65_2017_MDCK_1__SIAT1_EPI1086408_2017-05-17:0.00323411,A_Victoria_582_2017_SIAT1_EPI1060662_2017-07-21:0.00314819):0.00027704,A_Aragon_681_2017_MDCK_EPI942508_2017-01-11:0.00291236):0.00132313):0.00105001):0.00042513):0.00152766,A_Navarra_932_2018_Clinical_Specimen_EPI1200432_2018-01-05:0.00067664):0.00071758):0.00229104):0.00004288,(A_CastillaLaMancha_221_2019_Clinical_Specimen_EPI1358749_2019-01-09:0.00218834,((A_Bahrain_605_2018_Original_EPI1368429_2018-11-15:0.00323530,A_Ontario_RV2827_2018_P1_EPI1214185_2018-03-14:-0.00006010):0.00088724,((A_Sydney_21_2017__EPI1615013_2017-02-07:0.00330534,A_New_Mexico_02_2017_Original_EPI911216_2017-01-10:-0.00012874):0.00265607,(A_England_75260815_2017_original_EPI1144853_2017-12-28:0.00323166,A_Bourgogne_937_2017_PI_EPI944281_2017-02-10:-0.00009536):0.00073283):0.00194994):0.00056251):0.00215265):0.00013484,(((A_Singapore_KK0124_2019_clinical_specimen_EPI1594551_2019-01-10:0.00153756,((A_Ireland_32103_2019__EPI1444100_2019-04-02:0.00325094,A_Grenoble_2285_2018_Original_EPI1384940_2018-12-14:-0.00006684):0.00012463,A_Victoria_2093_2018_SIAT1_EPI1336510_2018-10-03:0.00311840):0.00157128):0.00098709,(A_Slovenia_1158_2019__EPI1446793_2019-02-19:0.00156432,A_Aragon_180847_2017_Clinical_Specimen_EPI1200360_2017-12-30:0.00160748):0.00061039):0.00127981,((A_India_4661_2018_X2_EPI1277380_2018-03-28:0.00001489,A_PaisVasco_1830_2018_MDCK_EPI1213370_2018-03-02:0.00315751):0.00055791,A_Alaska_56_2017_Original_EPI1077640_2017-08-31:0.00261973):0.00217764):0.00049821):0.00004633,(((A_Israel_T-788_2019__EPI1493827_2019-01-07:0.00318140,A_Thailand_CU-B26867_2017__EPI1901807_2017-12-27:-0.00004050):0.00200193,(A_Vietnam_GHS180004_2018_CXS1_EPI1385780_2018-01-05:0.00052277,(((A_Yunnan-Ruili_380_2018_C1_S1_EPI1339066_2018-12-06:0.00285905,A_Newcastle_19_2018_MDCK1_EPI1309993_2018-03-12:0.00026775):0.00150389,A_Kenya_134_2018_Original_EPI1266213_2018-02-14:0.00142461):0.00198356,A_Texas_05_2017_Original_EPI896049_2017-01-03:0.00105473):0.00138210):0.00085739):0.00080952,A_Darwin_1001_2018_SIAT1_EPI1255052_2018-01-23:0.00221024):0.00139044):0.00001924,((A_Saint-Petersburg_RII-563S_2019_Original_EPI1352175_2019-01-15:0.00196624,A_England_80160678_2017_original_EPI1152531_2017-12-28:0.00120096):0.00068225,A_Quebec_RV2484_2018_P1_EPI1212812_2018-02-12:0.00224316):0.00151038):0.00001631,((A_Bangladesh_186_2018_S2_EPI1316817_2018-07-11:0.00194187,A_Oman_1759_2018_CXS1_S1_EPI1256287_2018-03-11:0.00121373):0.00088111,A_Philippines_16_2017_MDCK2__SIAT1_EPI1179572_2017-09-20:0.00230285):0.00131513):0.00003118,((A_Pennsylvania_836_2019_Original_EPI1460907_2019-03-19:0.00193726,A_Saudi_Arabia_393_2018_SIAT1_EPI1329046_2018-05-21:0.00121834):0.00124632,((A_Maryland_6800_2018_PMK1_EPI1565170_2018-01-23:0.00333549,A_Virginia_35_2017_Original_EPI1130043_2017-11-24:-0.00016809):0.00248445,(A_Netherlands_10090_2018_Original_EPI1188170_2018-01-22:0.00322099,A_California_120_2017_Original_EPI1117517_2017-11-06:-0.00005799):0.00090822):0.00178871):0.00091920):0.00004188,(((A_Vologda_RII-4337S_2018_Original_EPI1280367_2018-03-20:0.00064442,A_Newfoundland_RV1558_2017_P1_EPI1004536_2017-02-22:0.00251488):0.00121507,A_Laos_3311_2017_C1_EPI1166001_2017-09-08:0.00158909):0.00067975,(A_Iceland_90_2018_MDCK1_SIAT1_EPI1260058_2018-05-13:0.00195439,((A_Sydney_1205_2017__EPI1614653_2017-10-18:0.00313564,A_Canberra_1010_2017_Original_Specimen_EPI1126141_2017-08-21:0.00002516):0.00002156,A_Sydney_1185_2017_SIAT1_EPI1248424_2017-09-16:0.00310776):0.00115003):0.00087035):0.00128649):0.00017019):0.00000772,(A_Hong_Kong_2678_2019_MDCK1-ori_EPI1543110_2019-06-18:0.00156831,A_Austria_967279_2017_Siat1_EPI1034717_2017-01-26:0.00158849):0.00160823):0.00000717,(((A_Newcastle_96_2018_SIAT1_EPI1359617_2018-12-16:0.00164067,A_Bangladesh_0002_2017_Original_EPI1086169_2017-08-03:0.00154553):0.00073884,A_England_80420878_2018_original_EPI1189017_2018-01-13:0.00230780):0.00091472,(A_Sydney_1000_2018_SIAT1_EPI1251137_2018-03-14:0.00329067,A_Utah_08_2017_Original_EPI925553_2017-02-04:-0.00005347):0.00001967):0.00001022):0.00000132,(A_Myanmar_18M314_2018_SIAT0__2_EPI1425325_2018-10-06:0.00161875,A_Ontario_RV2087_2017_P1_EPI1010318_2017-03-25:0.00159234):0.00159857):0.00000236,(((A_Mexico_MPA019_2018__EPI1977307_2018-01-19:0.00313500,A_Vietnam_GHS992_2017_CXS1_EPI1146015_2017-09-28:0.00001980):0.00001085,A_Afghanistan_0998_2017_C2_EPI1205253_2017-12-20:0.00313173):0.00154654,A_Bangladesh_2021_2017_Original_EPI1048144_2017-06-24:0.00160262):0.00160892):0.00000196,A_Hong_Kong_2293_2017_CS_EPI1021224_2017-05-23:0.00319234):0.00000040,(((A_Astrakhan_33_2018_MDCK_EPI1280447_2018-04-07:0.00294860,A_Hong_Kong_1078_2018_Original_EPI1266436_2018-06-08:0.00021429):0.00293558,A_Thailand_CU-B26075_2017__EPI1901815_2017-11-05:0.00004623):0.00152832,A_Singapore_TT1381_2017_clinical_specimen_EPI1087085_2017-08-04:0.00162857):0.00159167):0.00000054,(((((((A_Myanmar_18M66_2018_MDCK2_EPI2047663_2018-08-09:-0.00012750,A_Brisbane_185_2017_MDCK2_SIAT1_EPI1153050_2017-10-30:0.00329710):0.00013139,A_Brisbane_196_2017_MDCK1_SIAT1_EPI1242802_2017-11-11:0.00314571):0.00167752,A_Ontario_RV0338_2017_P1_EPI1004948_2017-01-06:0.00150016):0.00007534,(A_India_4658_2018_X3_EPI1274116_2018-02-01:0.00316916,A_Ontario_RV0690_2017_P1_EPI1005137_2017-01-11:-0.00002556):0.00154863):0.00068623,A_Florida_6275_2017_passage_details__PMK1_EPI1075019_2017-03-17:0.00221631):0.00090596,(A_Paris_1553_2017_PI_EPI1133431_2017-10-30:0.00309916,A_South_Australia_1043_2017_Original_Specimen_EPI1126163_2017-08-29:0.00006574):0.00305537):0.00003049,(((A_Astrakhan_32_2017_MDCK1_SIAT1_EPI1148167_2017-11-08:0.00308802,A_Astrakhan_32_2017_C2_EPI1112890_2017-11-08:0.00008428):0.00155164,A_Victoria_2111_2017_SIAT1_EPI1126187_2017-08-12:0.00159283):0.00149586,A_Wisconsin_230_2017_Original_EPI1114576_2017-03-08:0.00310962):0.00007311):0.00000751):0.00000098,(A_Lopburi_346_2017_X1__SIAT1_EPI1179578_2017-09-05:0.00163079,A_South_Australia_75_2017_SIAT1_EPI1022436_2017-04-18:0.00159141):0.00157743):0.00000039,A_Quebec_RV2471_2018_P1_EPI1212805_2018-02-10:0.00318754):0.00000070,(A_Shanghai_18113_2018__EPI1498003_2018-01-15:0.00001358,A_Sydney_562_2017__EPI1615781_2017-08-28:0.00315062):0.00317273):0.00000062,A_Catalonia_3518614NS_2018_C0_MDCK1_EPI1203058_2018-01-03:0.00318502):0.00000077,A_Laos_F3895_2017_MDCK_1__SIAT2_EPI1260443_2017-10-09:0.00318355):0.00000125);
