# Supplementary material for: Epistasis mediates the evolution of the receptor binding mode in recent human H3N2 hemagglutinin
Source: Nat Commun. 2024 Jun 18;15:5175. doi: 10.1038/s41467-024-49487-4 (PMC11189414; doi:10.1038/s41467-024-49487-4)
Supplement: Supplementary file 6 — Source Data [file 41467_2024_49487_MOESM6_ESM.zip › Source Data/Figure2a_tree/UniH3RBS_17to202306_clean.aln.iqtree]

IQ-TREE 1.5.5 built Feb  4 2018

Input file name: UniH3RBS_17to202306_clean.aln
Type of analysis: tree reconstruction
Random seed number: 52605

REFERENCES
----------

To cite IQ-TREE please use:

Lam-Tung Nguyen, Heiko A. Schmidt, Arndt von Haeseler, and Bui Quang Minh
(2015) IQ-TREE: A fast and effective stochastic algorithm for estimating
maximum likelihood phylogenies. Mol Biol Evol, 32:268-274.
http://dx.doi.org/10.1093/molbev/msu300

SEQUENCE ALIGNMENT
------------------

Input data: 4137 sequences with 149 amino-acid sites
Number of constant sites: 15 (= 10.0671% of all sites)
Number of invariant (constant or ambiguous constant) sites: 15 (= 10.0671% of all sites)
Number of distinct site patterns: 145

SUBSTITUTION PROCESS
--------------------

Model of substitution: HIVw+R7

State frequencies: (model)

Model of rate heterogeneity: FreeRate with 7 categories
Site proportion and rates:  (0.1949,0.0408) (0.2006,0.3137) (0.3184,0.7280) (0.1501,1.5173) (0.0742,2.5467) (0.0550,3.9688) (0.0067,9.2868)

 Category  Relative_rate  Proportion
  1         0.0408         0.1949
  2         0.3137         0.2006
  3         0.7280         0.3184
  4         1.5173         0.1501
  5         2.5467         0.0742
  6         3.9688         0.0550
  7         9.2868         0.0067

MAXIMUM LIKELIHOOD TREE
-----------------------

Log-likelihood of the tree: -32125.2371 (s.e. 2845.7680)
Unconstrained log-likelihood (without tree): -739.5196
Number of free parameters (#branches + #model parameters): 8283
Akaike information criterion (AIC) score: 80816.4742
Corrected Akaike information criterion (AICc) score: 137313560.4742
Bayesian information criterion (BIC) score: 105698.1614

**************************** WARNING ****************************
Number of parameters (K, model parameters and branch lengths): 8283
Sample size (n, alignment length): 149

Given that K>=n, the parameter estimates might be inaccurate.
Thus, phylogenetic estimates should be interpreted with caution.

Ideally, it is desirable that n >> K. When selecting optimal models,
1. use AIC or BIC if n > 40K;
2. use AICc or BIC if 40K >= n > K;
3. be extremely cautious if n <= K

To improve the situation (3), consider the following options:
  1. Increase the sample size (n)
  2. Decrease the number of parameters (K) to be estimated. If
     possible:
     a. Remove the least important sequences from the alignment
     b. Specify some of the parameter values for the substitution
        model (e.g., the nucleotide or amino acid frequencies)
     c. Specify some of the parameter values for the rates-across-
        sites model (e.g., the shape parameter for the discrete
        Gamma distribution, the proportion of invariable sites, or
        the rates of change for different rate categories under
        the FreeRate model)

Reference:
Burnham KR, Anderson DR (2002). Model Selection and Multimodel
Inference: A Practical Information-Theoretic Approach. Springer,
New York.
************************ END OF WARNING ***********************

Total tree length (sum of branch lengths): 28.3898
Sum of internal branch lengths: 4.4461 (15.6609% of tree length)

WARNING: 4107 near-zero internal branches (<0.0067) should be treated with caution
         Such branches are denoted by '**' in the figure below

NOTE: Tree is UNROOTED although outgroup taxon 'A_CHATEAULIN_04140_2023_Original_EPI2438561_2023-02-10' is drawn at root

+**A_CHATEAULIN_04140_2023_Original_EPI2438561_2023-02-10
|
|                 +**A_Centre_03353_2023_Original_EPI2438427_2023-02-03
|              +**|
|              |  |  +**A_Denmark_1237_2023_Original_EPI2574624_2023-04-13
|              |  +**|
|              |     +**A_England_224660586_2022_original_EPI2242628_2022-11-17
|           +**|
|           |  |              +**A_Ile_de_France_00232_2023_Original_EPI2339903_2023-01-02
|           |  |           +**|
|           |  |           |  +**A_Norway_01524_2023_Clinical_Specimen_EPI2451513_2023-01-15
|           |  |        +**|
|           |  |        |  |        +**A_England_230200601_2023_original_EPI2408086_2023-01-05
|           |  |        |  |     +**|
|           |  |        |  |     |  +**A_Quebec_002_2023_Original_EPI2537178_2023-01-04
|           |  |        |  |  +**|
|           |  |        |  |  |  +**A_Saskatchewan_SKFLU284605_2022__EPI2282644_2022-12-14
|           |  |        |  +**|
|           |  |        |     +**A_Norway_03821_2023_Clinical_Specimen_EPI2507658_2023-03-10
|           |  |     +**|
|           |  |     |  |                          +**A_Victoria_35_2023_SIAT1_EPI2384243_2023-01-19
|           |  |     |  |                       +**|
|           |  |     |  |                       |  +**A_Navarra_4220_2022_cs_EPI2235445_2022-11-09
|           |  |     |  |                    +**|
|           |  |     |  |                    |  |     +**A_France_ARA-HCL023000119501_2023__EPI2356565_2023-01-01
|           |  |     |  |                    |  |  +**|
|           |  |     |  |                    |  |  |  +**A_Missouri_15_2023_S1_EPI2507108_2023-02-09
|           |  |     |  |                    |  +**|
|           |  |     |  |                    |     +**A_Bangkok_P626_2023_Original_EPI2534008_2023-02-13
|           |  |     |  |                 +**|
|           |  |     |  |                 |  |           +**A_Austria_MUW1579831_2023_Original_EPI2436528_2023-01-04
|           |  |     |  |                 |  |        +**|
|           |  |     |  |                 |  |        |  +**A_Saskatchewan_SKFLU282988_2022__EPI2260394_2022-12-07
|           |  |     |  |                 |  |     +**|
|           |  |     |  |                 |  |     |  |  +**A_France_ARA-HCL023031994901_2023__EPI2567771_2023-02-22
|           |  |     |  |                 |  |     |  +**|
|           |  |     |  |                 |  |     |     +**A_Norway_31825_2022_Clinical_SpeciMen_EPI2213670_2022-09-28
|           |  |     |  |                 |  |  +**|
|           |  |     |  |                 |  |  |  |        +**A_England_230240199_2023_original_EPI2409286_2023-01-04
|           |  |     |  |                 |  |  |  |     +**|
|           |  |     |  |                 |  |  |  |     |  +**A_Maine_28_2022_S1_EPI2276583_2022-11-22
|           |  |     |  |                 |  |  |  |  +**|
|           |  |     |  |                 |  |  |  |  |  |  +--A_Michigan_UOM10049807359_2023_ORI_EPI2604615_2023-02-11
|           |  |     |  |                 |  |  |  |  |  +**|
|           |  |     |  |                 |  |  |  |  |     +**A_France_ARA-HCL022202527701_2022__EPI2266614_2022-12-03
|           |  |     |  |                 |  |  |  +**|
|           |  |     |  |                 |  |  |     +**A_Netherlands_10095_2023_Original_EPI2302916_2023-01-04
|           |  |     |  |                 |  +**|
|           |  |     |  |                 |     |        +**A_Massachusetts_IVYG43Q04W8_2023_ORI_EPI2419444_2023-01-10
|           |  |     |  |                 |     |     +**|
|           |  |     |  |                 |     |     |  +**A_Netherlands_10142_2023_Original_EPI2318310_2023-01-12
|           |  |     |  |                 |     |  +**|
|           |  |     |  |                 |     |  |  +**A_Manitoba_RV00849_2022_P1_EPI2259781_2022-11-21
|           |  |     |  |                 |     +**|
|           |  |     |  |                 |        |  +**A_Austria_1580144_2023_clinical_specimen_EPI2551297_2023-01-03
|           |  |     |  |                 |        +**|
|           |  |     |  |                 |           +**A_Norway_34248_2022_Clinical_Specimen_EPI2242169_2022-10-15
|           |  |     |  |              +**|
|           |  |     |  |              |  |  +**A_Melilla_425_2023_Clinical_Specimen_EPI2441262_2023-01-24
|           |  |     |  |              |  +**|
|           |  |     |  |              |     +**A_Netherlands_11744_2022_Original_EPI2192979_2022-09-23
|           |  |     |  |           +**|
|           |  |     |  |           |  |     +**A_England_230420129_2023_original_EPI2469486_2023-01-16
|           |  |     |  |           |  |  +**|
|           |  |     |  |           |  |  |  |  +**A_SAPPORO_12_2023_MDCK_1__hCK1_EPI2591560_2023-03-06
|           |  |     |  |           |  |  |  +**|
|           |  |     |  |           |  |  |     +**A_Catalonia_NSVH741052140_2022_Original_EPI2237748_2022-11-29
|           |  |     |  |           |  +**|
|           |  |     |  |           |     +**A_Aragon_3961_2022_Clinical_Specimen_EPI2209352_2022-10-14
|           |  |     |  |        +**|
|           |  |     |  |        |  |     +**A_England_230700337_2023_original_EPI2469782_2023-02-09
|           |  |     |  |        |  |  +**|
|           |  |     |  |        |  |  |  +**A_Catalonia_NSVH101909248_2022__EPI2182193_2022-09-11
|           |  |     |  |        |  +**|
|           |  |     |  |        |     +**A_Thueringen_14_2022_Original_EPI2077367_2022-04-19
|           |  |     |  |     +**|
|           |  |     |  |     |  |     +**A_Nova_Scotia_RV00275_2023_P1_EPI2529952_2023-01-20
|           |  |     |  |     |  |  +**|
|           |  |     |  |     |  |  |  |  +**A_France_OCC-HCL022200364001_2022__EPI2266468_2022-11-24
|           |  |     |  |     |  |  |  +**|
|           |  |     |  |     |  |  |     +**A_Galicia_22018743_2022__EPI2287276_2022-11-17
|           |  |     |  |     |  +**|
|           |  |     |  |     |     +**A_British_Columbia_PHL-235_2022_Original_EPI2261969_2022-11-05
|           |  |     |  |  +**|
|           |  |     |  |  |  |           +**A_Extremadura_152_2023_Clinical_Specimen_EPI2400494_2023-01-02
|           |  |     |  |  |  |        +**|
|           |  |     |  |  |  |        |  +**A_Extremadura_530_2023_Clinical_Specimen_EPI2477935_2023-01-01
|           |  |     |  |  |  |     +**|
|           |  |     |  |  |  |     |  +**A_England_224720427_2022_original_EPI2288044_2022-11-17
|           |  |     |  |  |  |  +**|
|           |  |     |  |  |  |  |  +**A_Prince_Edward_Island_RV00276_2023_P1_EPI2529954_2023-02-26
|           |  |     |  |  |  +**|
|           |  |     |  |  |     |  +**A_Germany_14054_2023_Original_EPI2416654_2023-01-10
|           |  |     |  |  |     +**|
|           |  |     |  |  |        |     +**A_Guyane_017_2023_Original_EPI2442798_2023-01-11
|           |  |     |  |  |        |  +**|
|           |  |     |  |  |        |  |  +**A_California_54_2023_OR_IR_EPI2599552_2023-04-27
|           |  |     |  |  |        +**|
|           |  |     |  |  |           +**A_Catalonia_NSVH534130136_2022_Original_EPI2187893_2022-09-20
|           |  |     |  +**|
|           |  |     |     |     +**A_Romania_1180_2023__EPI2487827_2023-02-22
|           |  |     |     |  +**|
|           |  |     |     |  |  +**A_Manitoba_RV00792_2022_P1_EPI2259724_2022-11-20
|           |  |     |     +**|
|           |  |     |        |  +**A_Sundsvall_2_2023_Original_EPI2540800_2023-02-08
|           |  |     |        +**|
|           |  |     |           +**A_Saskatchewan_SKFLU286220_2022__EPI2282660_2022-12-16
|           |  |  +**|
|           |  |  |  |     +**A_Catalonia_NSVH101994946_2023_Original_EPI2324552_2023-01-09
|           |  |  |  |  +**|
|           |  |  |  |  |  +**A_Netherlands_10048_2023_Original_EPI2303036_2023-01-02
|           |  |  |  +**|
|           |  |  |     +**A_Vermont_18_2023_S1_EPI2535096_2023-03-15
|           |  +**|
|           |     |        +**A_England_230200166_2023_original_EPI2395746_2023-01-05
|           |     |     +**|
|           |     |     |  +**A_South_Africa_K056313_2023__EPI2605933_2023-06-01
|           |     |  +**|
|           |     |  |  |  +**A_El_Salvador_741_2023_OR_IR_EPI2599505_2023-03-13
|           |     |  |  +**|
|           |     |  |     +**A_Catalonia_NSVH198253839_2022__EPI2182369_2022-09-12
|           |     +**|
|           |        |  +**A_HYOGO_2014_2023_MDCK_1__hCK1_EPI2468342_2023-01-06
|           |        +**|
|           |           +**A_Catalonia_NSVH151027197_2022_Original_EPI2187797_2022-09-20
|        +**|
|        |  |           +**A_Norway_00306_2022_Clinical_Specimen_EPI2310566_2023-01-04
|        |  |        +**|
|        |  |        |  |  +**A_Sweden_7_2023_Original_EPI2495749_2023-01-23
|        |  |        |  +**|
|        |  |        |     +**A_Ostersund_1_2023_Original_EPI2495953_2023-01-23
|        |  |     +**|
|        |  |     |  +**A_Rhode_Island_03_2023_S1_EPI2445731_2023-01-07
|        |  |  +**|
|        |  |  |  +**A_SouthAfrica_K056331_2023__EPI2608653_2023-05-24
|        |  +**|
|        |     |  +**A_Latvia_01-091445_2023_P2_SIAT1_EPI2542016_2023-01-30
|        |     +**|
|        |        +**A_Galicia_22006616_2022__EPI2287140_2022-11-02
|     +**|
|     |  |        +**A_Austria_MUW1588989_2023_Original_EPI2436575_2023-02-06
|     |  |     +**|
|     |  |     |  |  +**A_England_230160226_2023_original_EPI2409030_2023-01-05
|     |  |     |  +**|
|     |  |     |     +**A_Bolzano_19_2023__EPI2508500_2023-01-12
|     |  |  +**|
|     |  |  |  |     +**A_Slovakia_23-1088_2023__EPI2469162_2023-01-24
|     |  |  |  |  +**|
|     |  |  |  |  |  +**A_Denmark_485_2023_Original_EPI2458271_2023-02-03
|     |  |  |  +**|
|     |  |  |     +**A_Wrexham_2034_2022__EPI2223103_2022-11-11
|     |  +**|
|     |     |  +**A_England_230240246_2023_original_EPI2409342_2023-01-05
|     |     +**|
|     |        +**A_Manitoba_RV00851_2022_P1_EPI2259783_2022-11-26
|  +**|
|  |  |  +**A_Netherlands_01142_2023_Original_EPI2472277_2023-03-03
|  |  +**|
|  |     +**A_Romania_258_2023__EPI2462354_2023-01-10
+**|
|  |           +**A_Norway_01817_2023_Clinical_Specimen_EPI2415567_2023-01-30
|  |        +**|
|  |        |  +**A_Romania_546710_2023_MDCK-SIAT_EPI2545528_2023-02-20
|  |     +**|
|  |     |  +**A_Norway_01499_2023_Clinical_Specimen_EPI2415561_2023-01-23
|  |  +**|
|  |  |  +**A_Maryland_IVYG43Q05O8_2023_ORI_EPI2419460_2023-01-11
|  +**|
|     |     +**A_Catalonia_NSVH198264305_2023_Original_EPI2312356_2023-01-12
|     |  +**|
|     |  |  +**A_Eskilstuna_1_2023_Original_EPI2495882_2023-01-10
|     +**|
|        +**A_OSAKA_30_2023_AX-4_2__hCK1_EPI2589736_2023-03-03
|
|                                                                    +**A_Ile_de_France_02647_2023_Original_EPI2438248_2023-01-25
|                                                                 +**|
|                                                                 |  |                                                        +**A_Pays_de_Loire_00451_2023_Original_EPI2414807_2023-01-03
|                                                                 |  |                                                     +**|
|                                                                 |  |                                                     |  |  +**A_France_ARA-HCL023021848701_2023__EPI2565514_2023-02-04
|                                                                 |  |                                                     |  +**|
|                                                                 |  |                                                     |     +**A_CastillaLaMancha_4110_2022_Clinical_Specimen_EPI2239988_2022-10-16
|                                                                 |  |                                                  +**|
|                                                                 |  |                                                  |  +**A_Greece_ILI_249_2023_cs_EPI2465730_2023-01-04
|                                                                 |  |                                               +**|
|                                                                 |  |                                               |  +**A_CastillaLaMancha_4217_2022_cs_EPI2235416_2022-10-24
|                                                                 |  |                                            +**|
|                                                                 |  |                                            |  +**A_France_ARA-HCL022216799701_2023__EPI2491799_2023-01-17
|                                                                 |  |                                         +**|
|                                                                 |  |                                         |  |     +**A_Daejeon_543_2023__EPI2404560_2023-01-03
|                                                                 |  |                                         |  |  +**|
|                                                                 |  |                                         |  |  |  |  +**A_CastillaLaMancha_584_2023_Clinical_Specimen_EPI2477747_2023-01-31
|                                                                 |  |                                         |  |  |  +**|
|                                                                 |  |                                         |  |  |     +**A_Extremadura_608_2023_Clinical_Specimen_EPI2477983_2023-02-01
|                                                                 |  |                                         |  +**|
|                                                                 |  |                                         |     |  +**A_Netherlands_01087_2022_Original_EPI2047521_2022-05-11
|                                                                 |  |                                         |     +**|
|                                                                 |  |                                         |        +**A_Berlin_133_2022_Original_EPI2170638_2022-05-24
|                                                                 |  |                                      +**|
|                                                                 |  |                                      |  |           +**A_Catalonia_NSVH198263820_2023_Original_EPI2295595_2023-01-05
|                                                                 |  |                                      |  |        +**|
|                                                                 |  |                                      |  |        |  +**A_Baleares_570_2023_Clinical_Specimen_EPI2477553_2023-02-01
|                                                                 |  |                                      |  |     +**|
|                                                                 |  |                                      |  |     |  +**A_Austria_1573785_2022_clinical_specimen_EPI2258550_2022-12-09
|                                                                 |  |                                      |  |  +**|
|                                                                 |  |                                      |  |  |  +**A_France_OCC-HCL023023130501_2023__EPI2565914_2023-02-01
|                                                                 |  |                                      |  +**|
|                                                                 |  |                                      |     |  +**A_Melilla_4060_2022_Clinical_Specimen_EPI2240220_2022-10-21
|                                                                 |  |                                      |     +**|
|                                                                 |  |                                      |        +**A_Catalonia_NSVH198261350_2022_Original_EPI2241195_2022-12-05
|                                                                 |  |                                   +**|
|                                                                 |  |                                   |  |     +**A_Catalonia_NSVH199824471_2023_Original_EPI2397843_2023-01-23
|                                                                 |  |                                   |  |  +**|
|                                                                 |  |                                   |  |  |  +**A_Norway_03093_2023_Clinical_Specimen_EPI2474464_2023-02-24
|                                                                 |  |                                   |  +**|
|                                                                 |  |                                   |     |        +**A_Gyeongnam_876_2023_original_EPI2538805_2023-04-17
|                                                                 |  |                                   |     |     +**|
|                                                                 |  |                                   |     |     |  |  +**A_Galicia_22012561_2022__EPI2287471_2022-11-09
|                                                                 |  |                                   |     |     |  +**|
|                                                                 |  |                                   |     |     |     +**A_Galicia_35106502_2022__EPI2287021_2022-12-02
|                                                                 |  |                                   |     |  +**|
|                                                                 |  |                                   |     |  |  |  +**A_Human_New_York_PV63324_2022_Original_EPI2237084_2022-10-24
|                                                                 |  |                                   |     |  |  +**|
|                                                                 |  |                                   |     |  |     +**A_Galicia_22012748_2022__EPI2287669_2022-11-10
|                                                                 |  |                                   |     +**|
|                                                                 |  |                                   |        +**A_Galicia_22026923_2022__EPI2287446_2022-11-27
|                                                                 |  |                                +**|
|                                                                 |  |                                |  |     +**A_France_ARA-HCL023000916301_2023__EPI2356693_2023-01-02
|                                                                 |  |                                |  |  +**|
|                                                                 |  |                                |  |  |  |  +**A_Lisboa_622_2022_Original_EPI2247061_2022-10-31
|                                                                 |  |                                |  |  |  +**|
|                                                                 |  |                                |  |  |     +**A_Catalonia_NSVH198261500_2022_Original_EPI2247803_2022-12-09
|                                                                 |  |                                |  +**|
|                                                                 |  |                                |     |  +**A_Pennsylvania_19_2023_Original_EPI2443809_2023-01-19
|                                                                 |  |                                |     +**|
|                                                                 |  |                                |        +**A_Lisboa_557_2022_Original_EPI2247097_2022-10-20
|                                                                 |  |                             +**|
|                                                                 |  |                             |  |  +**A_France_ARA-HCL023025095501_2023__EPI2566402_2023-02-10
|                                                                 |  |                             |  +**|
|                                                                 |  |                             |     |     +**A_Netherlands_10167_2022_Original_EPI1996157_2022-03-07
|                                                                 |  |                             |     |  +**|
|                                                                 |  |                             |     |  |  +**A_Netherlands_10910_2022_Original_EPI2018044_2022-04-01
|                                                                 |  |                             |     +**|
|                                                                 |  |                             |        +**A_Netherlands_00621_2022_Original_EPI2020895_2022-04-05
|                                                                 |  |                          +**|
|                                                                 |  |                          |  |     +**A_Norway_02414_2023_Clinical_Specimen_EPI2451383_2023-02-10
|                                                                 |  |                          |  |  +**|
|                                                                 |  |                          |  |  |  +**A_Denmark_3162_2022__EPI2283233_2022-11-18
|                                                                 |  |                          |  +**|
|                                                                 |  |                          |     |  +**A_CastillaLaMancha_3893_2022_Clinical_Specimen_EPI2209415_2022-10-09
|                                                                 |  |                          |     +**|
|                                                                 |  |                          |        +**A_Baltimore_JH-0355_2022__EPI2217053_2022-10-06
|                                                                 |  |                       +**|
|                                                                 |  |                       |  |     +**A_Israel_R498_2023_cs_EPI2370775_2023-01-07
|                                                                 |  |                       |  |  +**|
|                                                                 |  |                       |  |  |  |  +**A_California_31_2023_S1_EPI2498649_2023-01-05
|                                                                 |  |                       |  |  |  +**|
|                                                                 |  |                       |  |  |     +**A_Catalonia_NSVH101898460_2022__EPI2168149_2022-08-24
|                                                                 |  |                       |  +**|
|                                                                 |  |                       |     |     +**A_France_ARA-HCL023001573101_2023__EPI2356813_2023-01-03
|                                                                 |  |                       |     |  +**|
|                                                                 |  |                       |     |  |  |  +--A_France_ARA-HCL023016003001_2023__EPI2493024_2023-01-23
|                                                                 |  |                       |     |  |  +**|
|                                                                 |  |                       |     |  |     +**A_England_224700757_2022_original_EPI2243109_2022-11-12
|                                                                 |  |                       |     +**|
|                                                                 |  |                       |        +**A_Germany_13343_2022_Original_EPI2133036_2022-07-04
|                                                                 |  |                    +**|
|                                                                 |  |                    |  |     +**A_Bulgaria_857_2023_cs_EPI2370801_2023-01-17
|                                                                 |  |                    |  |  +**|
|                                                                 |  |                    |  |  |  +**A_Melilla_4019_2022_Clinical_Specimen_EPI2240212_2022-10-11
|                                                                 |  |                    |  +**|
|                                                                 |  |                    |     +**A_Germany_14055_2023_Original_EPI2416661_2023-01-11
|                                                                 |  |                 +**|
|                                                                 |  |                 |  |        +**A_France_ARA-HCL023003693201_2023__EPI2491963_2023-01-06
|                                                                 |  |                 |  |     +**|
|                                                                 |  |                 |  |     |  +**A_Nordrhein-Westfalen_7_2022_Original_EPI2077566_2022-04-28
|                                                                 |  |                 |  |  +**|
|                                                                 |  |                 |  |  |  +**A_Mexico_0796_2022_Original_EPI2284522_2022-11-11
|                                                                 |  |                 |  +**|
|                                                                 |  |                 |     +**A_Netherlands_10994_2022_Original_EPI2023299_2022-04-10
|                                                                 |  |              +**|
|                                                                 |  |              |  |                 +**A_Catalonia_NSVH102014663_2023_Original_EPI2426451_2023-02-06
|                                                                 |  |              |  |              +**|
|                                                                 |  |              |  |              |  +**A_Netherlands_11812_2022_Original_EPI2218254_2022-11-02
|                                                                 |  |              |  |           +**|
|                                                                 |  |              |  |           |  |  +**A_Catalonia_NSVH102009529_2023_Original_EPI2397899_2023-01-30
|                                                                 |  |              |  |           |  +**|
|                                                                 |  |              |  |           |     |  +**A_Germany_14053_2023_Original_EPI2416646_2023-01-10
|                                                                 |  |              |  |           |     +**|
|                                                                 |  |              |  |           |        +**A_Slovakia_23-2038_2023__EPI2514547_2023-02-21
|                                                                 |  |              |  |        +**|
|                                                                 |  |              |  |        |  +**A_Catalonia_NSVH198263297_2022_Original_EPI2285941_2022-12-29
|                                                                 |  |              |  |     +**|
|                                                                 |  |              |  |     |  +**A_Lisboa_595_2022_Original_EPI2247043_2022-10-24
|                                                                 |  |              |  |  +**|
|                                                                 |  |              |  |  |  |  +**A_Singapore_KK0129_2023_clinical_specimen_EPI2614838_2023-01-17
|                                                                 |  |              |  |  |  +**|
|                                                                 |  |              |  |  |     +**A_Brandenburg_5_2022_Original_EPI2170773_2022-06-09
|                                                                 |  |              |  +**|
|                                                                 |  |              |     |        +**A_France_ARA-HCL022216933201_2023__EPI2491807_2023-01-17
|                                                                 |  |              |     |     +**|
|                                                                 |  |              |     |     |  +**A_Netherlands_11433_2022_Original_EPI2034097_2022-04-28
|                                                                 |  |              |     |  +**|
|                                                                 |  |              |     |  |  +**A_Denmark_1044_2023_Original_EPI2574465_2023-03-26
|                                                                 |  |              |     +**|
|                                                                 |  |              |        +**A_France_ARA-HCL022157464901_2022__EPI2265183_2022-09-20
|                                                                 |  |           +**|
|                                                                 |  |           |  |     +**A_Norway_01999_2023_Clinical_Specimen_EPI2415483_2023-01-30
|                                                                 |  |           |  |  +**|
|                                                                 |  |           |  |  |  +**A_Netherlands_00625_2022_Original_EPI2020900_2022-03-28
|                                                                 |  |           |  +**|
|                                                                 |  |           |     +**A_Netherlands_00268_2022_Original_EPI2005543_2022-03-12
|                                                                 |  |        +**|
|                                                                 |  |        |  |     +**A_Navarra_246_2023_MDCK_EPI2400566_2023-01-10
|                                                                 |  |        |  |  +**|
|                                                                 |  |        |  |  |  +**A_Ceuta_286_2023_Clinical_Specimen_EPI2441054_2023-01-08
|                                                                 |  |        |  +**|
|                                                                 |  |        |     |     +**A_Netherlands_11816_2022_Original_EPI2218286_2022-11-03
|                                                                 |  |        |     |  +**|
|                                                                 |  |        |     |  |  +**A_Denmark_2864_2022__EPI2089292_2022-05-19
|                                                                 |  |        |     +**|
|                                                                 |  |        |        +**A_Navarra_4440_2022_MDCK_EPI2273907_2022-11-17
|                                                                 |  |     +**|
|                                                                 |  |     |  |     +**A_Sachsen-Anhalt_3_2023_Original_EPI2424898_2023-01-01
|                                                                 |  |     |  |  +**|
|                                                                 |  |     |  |  |  +**A_Netherlands_02041_2022_Original_EPI2282612_2022-12-22
|                                                                 |  |     |  +**|
|                                                                 |  |     |     |  +**A_France_ARA-HCL023020272201_2023__EPI2564899_2023-01-27
|                                                                 |  |     |     +**|
|                                                                 |  |     |        +**A_Netherlands_11068_2022_Original_EPI2028241_2022-03-29
|                                                                 |  |  +**|
|                                                                 |  |  |  |     +**A_Colorado_13_2023_S1_EPI2445865_2023-01-10
|                                                                 |  |  |  |  +**|
|                                                                 |  |  |  |  |  |  +--A_Andalucia_PMC-00023_2023_Original_EPI2472096_2023-02-15
|                                                                 |  |  |  |  |  +**|
|                                                                 |  |  |  |  |     +**A_Santiago_81254_2022__EPI2171415_2022-06-29
|                                                                 |  |  |  +**|
|                                                                 |  |  |     |  +**A_Lisboa_551_2022_Original_EPI2247089_2022-10-21
|                                                                 |  |  |     +**|
|                                                                 |  |  |        +**A_Spain_MD-HULP-061658967_2022__EPI2240794_2022-11-17
|                                                                 |  +**|
|                                                                 |     |     +**A_Catalonia_NSVH102023775_2023_Original_EPI2426483_2023-02-18
|                                                                 |     |  +**|
|                                                                 |     |  |  +**A_Extremadura_709_2023_MDCK_EPI2478023_2023-02-07
|                                                                 |     +**|
|                                                                 |        +**A_Denmark_2650_2022__EPI2061864_2022-04-27
|                                                              +**|
|                                                              |  |     +**A_France_ARA-HCL023007352101_2023__EPI2492080_2023-01-12
|                                                              |  |  +**|
|                                                              |  |  |  +**A_Netherlands_11312_2022_Original_EPI2029635_2022-04-19
|                                                              |  +**|
|                                                              |     |  +**A_Ceuta_806_2023_Clinical_Specimen_EPI2520215_2023-02-16
|                                                              |     +**|
|                                                              |        +**A_YOKOHAMA_90_2023_AX-4_1__hCK1_EPI2611152_2023-04-08
|                                                           +**|
|                                                           |  |     +**A_PaisVasco_385_2023_Clinical_Specimen_EPI2441318_2023-01-17
|                                                           |  |  +**|
|                                                           |  |  |  +**A_Valencia_VAHNSI-GIHSN-07_3689_2023_Direct_sequencing_EPI2323232_2023-01-02
|                                                           |  +**|
|                                                           |     |     +**A_CastillaLaMancha_4128_2022_cs_EPI2235425_2022-10-21
|                                                           |     |  +**|
|                                                           |     |  |  +**A_Galicia_22023181_2022__EPI2287396_2022-11-22
|                                                           |     +**|
|                                                           |        +**A_Berlin_77_2022_Original_EPI2083920_2022-05-04
|                                                        +**|
|                                                        |  |        +**A_CastillaLaMancha_413_2023_Clinical_Specimen_EPI2477624_2023-01-21
|                                                        |  |     +**|
|                                                        |  |     |  +**A_Madrid_4152_2022_Clinical_Specimen_EPI2240172_2022-10-31
|                                                        |  |  +**|
|                                                        |  |  |  +**A_Austria_1501955_2022_clinical_specimen_EPI2010549_2022-03-18
|                                                        |  +**|
|                                                        |     |  +**A_France_ARA-HCL023030675501_2023__EPI2567517_2023-02-20
|                                                        |     +**|
|                                                        |        +**A_Tasmania_16_2023_SIAT1_EPI2600618_2023-03-06
|                                                     +**|
|                                                     |  |     +**A_France_ARA-HCL023009058501_2023__EPI2357491_2023-01-15
|                                                     |  |  +**|
|                                                     |  |  |  +**A_France_ARA-HCL023021214201_2023__EPI2565322_2023-02-03
|                                                     |  +**|
|                                                     |     +**A_Netherlands_11414_2022_Original_EPI2033963_2022-04-29
|                                                  +**|
|                                                  |  |  +**A_France_ARA-HCL023022020701_2023__EPI2565578_2023-02-05
|                                                  |  +**|
|                                                  |     +**A_Catalonia_NSVH198253093_2022__EPI2178296_2022-09-01
|                                               +**|
|                                               |  |     +--A_Michigan_UOM10049424813_2023_ORI_EPI2604459_2023-01-19
|                                               |  |  +**|
|                                               |  |  |  +**A_Michigan_UOM10045463584_2022_ORI_EPI2094305_2022-05-11
|                                               |  +**|
|                                               |     +**A_Catalonia_NSVH198249400_2022_Original_EPI2112229_2022-07-14
|                                            +**|
|                                            |  |        +**A_AMIENS_02012_2023_Original_EPI2438144_2023-01-01
|                                            |  |     +**|
|                                            |  |     |  |                                +**A_South_Australia_5_2023_SIAT2_EPI2397603_2023-01-04
|                                            |  |     |  |                             +**|
|                                            |  |     |  |                             |  |                 +**A_Finland_339_2023_original_EPI2337666_2023-01-06
|                                            |  |     |  |                             |  |              +**|
|                                            |  |     |  |                             |  |              |  +**A_Abu_Dhabi_1962491_2022_Original_EPI2136223_2022-07-15
|                                            |  |     |  |                             |  |           +**|
|                                            |  |     |  |                             |  |           |  |  +**A_England_224780248_2022_original_EPI2288468_2022-11-22
|                                            |  |     |  |                             |  |           |  +**|
|                                            |  |     |  |                             |  |           |     +**A_Abu_Dhabi_1812537_2022_Original_EPI2136218_2022-06-30
|                                            |  |     |  |                             |  |        +**|
|                                            |  |     |  |                             |  |        |  |                    +**A_France_ARA-HCL023007513601_2023__EPI2357380_2023-01-12
|                                            |  |     |  |                             |  |        |  |                 +**|
|                                            |  |     |  |                             |  |        |  |                 |  |  +**A_Singapore_GP1629_2023_clinical_specimen_EPI2614942_2023-02-16
|                                            |  |     |  |                             |  |        |  |                 |  +**|
|                                            |  |     |  |                             |  |        |  |                 |     +---A_Maryland_30_2023_OR_IR_EPI2607201_2023-03-26
|                                            |  |     |  |                             |  |        |  |              +**|
|                                            |  |     |  |                             |  |        |  |              |  +**A_Bahrain_1135_2022_Original_EPI2157692_2022-07-06
|                                            |  |     |  |                             |  |        |  |           +**|
|                                            |  |     |  |                             |  |        |  |           |  |  +**A_England_230280260_2023_original_EPI2408111_2023-01-11
|                                            |  |     |  |                             |  |        |  |           |  +**|
|                                            |  |     |  |                             |  |        |  |           |     +**A_England_224260235_2022_original_EPI2242592_2022-10-15
|                                            |  |     |  |                             |  |        |  |        +**|
|                                            |  |     |  |                             |  |        |  |        |  |     +**A_Bulgaria_746_2023_Original_EPI2444225_2023-01-04
|                                            |  |     |  |                             |  |        |  |        |  |  +**|
|                                            |  |     |  |                             |  |        |  |        |  |  |  +**A_England_224380541_2022_original_EPI2220728_2022-10-26
|                                            |  |     |  |                             |  |        |  |        |  +**|
|                                            |  |     |  |                             |  |        |  |        |     +**A_Netherlands_01867_2022_Original_EPI2274106_2022-12-21
|                                            |  |     |  |                             |  |        |  |     +**|
|                                            |  |     |  |                             |  |        |  |     |  |     +--A_Manitoba_RV00102_2023_P2_EPI2343328_2023-01-18
|                                            |  |     |  |                             |  |        |  |     |  |  +**|
|                                            |  |     |  |                             |  |        |  |     |  |  |  |  +**A_South_Africa_R04562_2023_Original_EPI2610376_2023-05-04
|                                            |  |     |  |                             |  |        |  |     |  |  |  +--|
|                                            |  |     |  |                             |  |        |  |     |  |  |     +**A_South_Africa_R03608_2023_Original_EPI2610139_2023-04-06
|                                            |  |     |  |                             |  |        |  |     |  +**|
|                                            |  |     |  |                             |  |        |  |     |     +**A_Macedonia_133_2023_cs_EPI2465900_2023-01-09
|                                            |  |     |  |                             |  |        |  |  +**|
|                                            |  |     |  |                             |  |        |  |  |  |     +**A_Lebanon_25_2023_OR_IR_EPI2599477_2023-01-03
|                                            |  |     |  |                             |  |        |  |  |  |  +**|
|                                            |  |     |  |                             |  |        |  |  |  |  |  |  +**A_Maldives_878_2022_Original_EPI2194926_2022-09-09
|                                            |  |     |  |                             |  |        |  |  |  |  |  +**|
|                                            |  |     |  |                             |  |        |  |  |  |  |     +**A_Catalonia_NSVH198259914_2022_Original_EPI2222373_2022-11-17
|                                            |  |     |  |                             |  |        |  |  |  +**|
|                                            |  |     |  |                             |  |        |  |  |     +**A_England_224360445_2022_original_EPI2220720_2022-10-19
|                                            |  |     |  |                             |  |        |  +**|
|                                            |  |     |  |                             |  |        |     |  +**A_Bahrain_2146_2022_Original_EPI2158251_2022-07-20
|                                            |  |     |  |                             |  |        |     +**|
|                                            |  |     |  |                             |  |        |        |  +**A_England_223640723_2022_original_EPI2199325_2022-09-06
|                                            |  |     |  |                             |  |        |        +**|
|                                            |  |     |  |                             |  |        |           +**A_SouthAfrica_PET25685_2022__EPI2212313_2022-09-20
|                                            |  |     |  |                             |  |     +**|
|                                            |  |     |  |                             |  |     |  |     +**A_Massachusetts_25_2023_S1_EPI2535030_2023-03-02
|                                            |  |     |  |                             |  |     |  |  +**|
|                                            |  |     |  |                             |  |     |  |  |  +**A_Bahrain_4438_2022_Original_EPI2226601_2022-10-06
|                                            |  |     |  |                             |  |     |  +**|
|                                            |  |     |  |                             |  |     |     |  +**A_Michigan_HFHSL361022675_2023_ORI_EPI2605208_2023-01-02
|                                            |  |     |  |                             |  |     |     +**|
|                                            |  |     |  |                             |  |     |        +**A_Bahrain_2095_2022_Original_EPI2226796_2022-10-20
|                                            |  |     |  |                             |  |  +**|
|                                            |  |     |  |                             |  |  |  |  +**A_Metn_S0077_2023_cs_EPI2370994_2023-01-12
|                                            |  |     |  |                             |  |  |  +**|
|                                            |  |     |  |                             |  |  |     |  +**A_South_Africa_R03415_2023_Original_EPI2610097_2023-04-05
|                                            |  |     |  |                             |  |  |     +**|
|                                            |  |     |  |                             |  |  |        +**A_Austria_1561460_2022_clinical_specimen_EPI2213553_2022-10-24
|                                            |  |     |  |                             |  +**|
|                                            |  |     |  |                             |     |        +**A_Guatemala_187_2023_OR_IR_EPI2571576_2023-03-01
|                                            |  |     |  |                             |     |     +**|
|                                            |  |     |  |                             |     |     |  +**A_Norway_32505_2022_Clinical_SpeciMen_EPI2213641_2022-10-12
|                                            |  |     |  |                             |     |  +**|
|                                            |  |     |  |                             |     |  |  |  +**A_England_224180759_2022_original_EPI2215487_2022-10-09
|                                            |  |     |  |                             |     |  |  +**|
|                                            |  |     |  |                             |     |  |     +**A_Human_New_York_PV63307_2022_Original_EPI2236996_2022-10-22
|                                            |  |     |  |                             |     +**|
|                                            |  |     |  |                             |        |  +**A_Chiang_Rai_NIC-D1175_2022_clinical_specimen_EPI2200456_2022-10-07
|                                            |  |     |  |                             |        +**|
|                                            |  |     |  |                             |           +**A_France_ARA-HCL022198146701_2022__EPI2266058_2022-11-26
|                                            |  |     |  |                          +**|
|                                            |  |     |  |                          |  |  +**A_England_223840511_2022_original_EPI2213906_2022-09-14
|                                            |  |     |  |                          |  +**|
|                                            |  |     |  |                          |     +**A_Neath_6936_2022__EPI2244666_2022-11-26
|                                            |  |     |  |                       +**|
|                                            |  |     |  |                       |  +**A_Michigan_UOM10045599236_2020_ORI_EPI2095103_2020-05-19
|                                            |  |     |  |                    +**|
|                                            |  |     |  |                    |  +**A_Netherlands_10124_2022_Original_EPI1994894_2022-03-03
|                                            |  |     |  |                 +**|
|                                            |  |     |  |                 |  +**A_Manitoba_RV00100_2023_P2_EPI2343326_2023-01-11
|                                            |  |     |  |              +**|
|                                            |  |     |  |              |  |     +**A_Pennsylvania_09_2023_S1_EPI2445633_2023-01-09
|                                            |  |     |  |              |  |  +**|
|                                            |  |     |  |              |  |  |  +**A_Austria_1561023_2022_clinical_specimen_EPI2213543_2022-10-24
|                                            |  |     |  |              |  +**|
|                                            |  |     |  |              |     +**A_Michigan_UOM10049864339_2023_ORI_EPI2604696_2023-02-15
|                                            |  |     |  |           +**|
|                                            |  |     |  |           |  |                                +**A_Iowa_13_2023_Original_EPI2442055_2023-01-18
|                                            |  |     |  |           |  |                             +**|
|                                            |  |     |  |           |  |                             |  |  +**A_Catalonia_NSVH101999721_2023_Original_EPI2324576_2023-01-16
|                                            |  |     |  |           |  |                             |  +**|
|                                            |  |     |  |           |  |                             |     +**A_Ohio_02_2023_Original_EPI2444580_2023-01-07
|                                            |  |     |  |           |  |                          +**|
|                                            |  |     |  |           |  |                          |  +**A_Rhode_Island_02_2023_Original_EPI2444897_2023-01-07
|                                            |  |     |  |           |  |                       +**|
|                                            |  |     |  |           |  |                       |  +**A_Maine_27_2022_Original_EPI2279174_2022-11-21
|                                            |  |     |  |           |  |                    +**|
|                                            |  |     |  |           |  |                    |  |  +**A_Arizona_68_2022_Original_EPI2283971_2022-11-30
|                                            |  |     |  |           |  |                    |  +**|
|                                            |  |     |  |           |  |                    |     +**A_Netherlands_11410_2022_Original_EPI2033932_2022-04-27
|                                            |  |     |  |           |  |                 +**|
|                                            |  |     |  |           |  |                 |  |     +**A_Iowa_19_2023_Original_EPI2441917_2023-01-30
|                                            |  |     |  |           |  |                 |  |  +**|
|                                            |  |     |  |           |  |                 |  |  |  |  +**A_Illinois_37_2022_Original_EPI2284735_2022-11-28
|                                            |  |     |  |           |  |                 |  |  |  +**|
|                                            |  |     |  |           |  |                 |  |  |     +**A_Michigan_UOM10045185970_2022_ORI_EPI2081232_2022-04-24
|                                            |  |     |  |           |  |                 |  +**|
|                                            |  |     |  |           |  |                 |     |           +**A_Iowa_01_2023_S1_EPI2366899_2023-01-02
|                                            |  |     |  |           |  |                 |     |        +**|
|                                            |  |     |  |           |  |                 |     |        |  +**A_Florida_08_2023_Original_EPI2444441_2023-01-09
|                                            |  |     |  |           |  |                 |     |     +**|
|                                            |  |     |  |           |  |                 |     |     |  +**A_Netherlands_10063_2022_Original_EPI1986780_2022-02-08
|                                            |  |     |  |           |  |                 |     |  +**|
|                                            |  |     |  |           |  |                 |     |  |  |  +**A_Bolzano_14_2023__EPI2508477_2023-01-06
|                                            |  |     |  |           |  |                 |     |  |  +**|
|                                            |  |     |  |           |  |                 |     |  |     +**A_CHIBA-C_6_2023_MDCK_2__hCK1_EPI2611200_2023-04-03
|                                            |  |     |  |           |  |                 |     +**|
|                                            |  |     |  |           |  |                 |        |     +**A_Michigan_UOM10049266353_2023_ORI_EPI2593671_2023-01-10
|                                            |  |     |  |           |  |                 |        |  +**|
|                                            |  |     |  |           |  |                 |        |  |  +**A_Colorado_35_2022_Original_EPI2225801_2022-10-15
|                                            |  |     |  |           |  |                 |        +**|
|                                            |  |     |  |           |  |                 |           |  +**A_Texas_76_2022_Original_EPI2225689_2022-10-13
|                                            |  |     |  |           |  |                 |           +**|
|                                            |  |     |  |           |  |                 |              +**A_Netherlands_00060_2022_Original_EPI1987284_2022-02-07
|                                            |  |     |  |           |  |              +**|
|                                            |  |     |  |           |  |              |  |        +**A_Utah_IVYG43P99A4_2023_ORI_EPI2418799_2023-01-03
|                                            |  |     |  |           |  |              |  |     +**|
|                                            |  |     |  |           |  |              |  |     |  +**A_Michigan_HFHSL361017481_2023_ORI_EPI2605176_2023-01-02
|                                            |  |     |  |           |  |              |  |  +**|
|                                            |  |     |  |           |  |              |  |  |  |  +**A_Rio_de_Janeiro_20935_2022_Original_EPI2195497_2022-09-12
|                                            |  |     |  |           |  |              |  |  |  +**|
|                                            |  |     |  |           |  |              |  |  |     +**A_Parana_22942_2022_Original_EPI2245419_2022-10-13
|                                            |  |     |  |           |  |              |  +**|
|                                            |  |     |  |           |  |              |     +**A_Connecticut_58_2022_Original_EPI2279214_2022-11-26
|                                            |  |     |  |           |  |           +**|
|                                            |  |     |  |           |  |           |  |     +**A_Espirito_Santo_22394_2022_Original_EPI2245363_2022-10-31
|                                            |  |     |  |           |  |           |  |  +**|
|                                            |  |     |  |           |  |           |  |  |  +**A_Michigan_UOM10045506691_2022_ORI_EPI2095542_2022-05-13
|                                            |  |     |  |           |  |           |  +**|
|                                            |  |     |  |           |  |           |     +**A_Netherlands_11092_2022_Original_EPI2028305_2022-04-08
|                                            |  |     |  |           |  |        +**|
|                                            |  |     |  |           |  |        |  |     +**A_Missouri_01_2023_S1_EPI2370231_2023-01-02
|                                            |  |     |  |           |  |        |  |  +**|
|                                            |  |     |  |           |  |        |  |  |  |  +**A_Goias__IAL_C9870_2022_Original_EPI2207320_2022-09-15
|                                            |  |     |  |           |  |        |  |  |  +**|
|                                            |  |     |  |           |  |        |  |  |     +**A_Human_New_York_PV63351_2022_Original_EPI2237188_2022-10-30
|                                            |  |     |  |           |  |        |  +**|
|                                            |  |     |  |           |  |        |     |     +**A_Sao_Paulo_IAL_C10381_2023_Original_EPI2412559_2023-01-05
|                                            |  |     |  |           |  |        |     |  +**|
|                                            |  |     |  |           |  |        |     |  |  +**A_Michigan_UOM10045791620_2022_ORI_EPI2095663_2022-06-01
|                                            |  |     |  |           |  |        |     +**|
|                                            |  |     |  |           |  |        |        +**A_Georgia_45_2022_Original_EPI2252320_2022-11-06
|                                            |  |     |  |           |  |     +**|
|                                            |  |     |  |           |  |     |  |  +**A_Baltimore_JH-0457_2022__EPI2216828_2022-10-09
|                                            |  |     |  |           |  |     |  +**|
|                                            |  |     |  |           |  |     |     |  +**A_Espirito_Santo_22399_2022_Original_EPI2245371_2022-11-04
|                                            |  |     |  |           |  |     |     +**|
|                                            |  |     |  |           |  |     |        +**A_Washington_65_2022_Original_EPI2279363_2022-11-16
|                                            |  |     |  |           |  |  +**|
|                                            |  |     |  |           |  |  |  |     +**A_Michigan_05_2023_S1_EPI2442039_2023-01-04
|                                            |  |     |  |           |  |  |  |  +**|
|                                            |  |     |  |           |  |  |  |  |  +**A_Maryland_24_2023_S1_EPI2535128_2023-02-21
|                                            |  |     |  |           |  |  |  +**|
|                                            |  |     |  |           |  |  |     |  +**A_South_Dakota_08_2023_Original_EPI2444335_2023-01-25
|                                            |  |     |  |           |  |  |     +**|
|                                            |  |     |  |           |  |  |        +**A_Netherlands_11212_2022_Original_EPI2027896_2022-04-12
|                                            |  |     |  |           |  +**|
|                                            |  |     |  |           |     |        +**A_Maryland_04_2023_Original_EPI2444742_2023-01-05
|                                            |  |     |  |           |     |     +**|
|                                            |  |     |  |           |     |     |  +**A_British_Columbia_PHL-198_2022_Original_EPI2262226_2022-11-07
|                                            |  |     |  |           |     |  +**|
|                                            |  |     |  |           |     |  |  |                 +**A_Michigan_UOM10049357874_2023_ORI_EPI2604331_2023-01-16
|                                            |  |     |  |           |     |  |  |              +**|
|                                            |  |     |  |           |     |  |  |              |  +**A_Austria_MUW1572344_2022_Original_EPI2257376_2022-12-05
|                                            |  |     |  |           |     |  |  |           +**|
|                                            |  |     |  |           |     |  |  |           |  +**A_England_220540735_2022_original_EPI1995535_2022-01-26
|                                            |  |     |  |           |     |  |  |        +**|
|                                            |  |     |  |           |     |  |  |        |  |  +**A_Vologda_CRIE_110_2021__EPI1956626_2021-11-30
|                                            |  |     |  |           |     |  |  |        |  +**|
|                                            |  |     |  |           |     |  |  |        |     +**A_Netherlands_10070_2022_Original_EPI1987880_2022-02-11
|                                            |  |     |  |           |     |  |  |     +**|
|                                            |  |     |  |           |     |  |  |     |  +**A_Netherlands_00077_2021_Original_EPI1941492_2021-11-17
|                                            |  |     |  |           |     |  |  |  +**|
|                                            |  |     |  |           |     |  |  |  |  |  +**A_Lisboa_25_2021_Original_EPI1973506_2021-12-21
|                                            |  |     |  |           |     |  |  |  |  +**|
|                                            |  |     |  |           |     |  |  |  |     +**A_Lisboa_49_2022_Original_EPI2001196_2022-02-15
|                                            |  |     |  |           |     |  |  +**|
|                                            |  |     |  |           |     |  |     +**A_YANAO_203-a7V_2021_original_EPI1981590_2021-12-28
|                                            |  |     |  |           |     +**|
|                                            |  |     |  |           |        +**A_Manitoba_RV00171_2023_P3_EPI2448470_2023-02-02
|                                            |  |     |  |        +**|
|                                            |  |     |  |        |  |     +**A_Colorado_17_2023_Original_EPI2442174_2023-01-24
|                                            |  |     |  |        |  |  +**|
|                                            |  |     |  |        |  |  |  +**A_South_Carolina_09_2022_Original_EPI2226897_2022-10-24
|                                            |  |     |  |        |  +**|
|                                            |  |     |  |        |     +**A_Michigan_HFHSL361077218_2023_ORI_EPI2602472_2023-01-04
|                                            |  |     |  |     +**|
|                                            |  |     |  |     |  |        +**A_Idaho_12_2023_Original_EPI2443499_2023-01-17
|                                            |  |     |  |     |  |     +**|
|                                            |  |     |  |     |  |     |  +**A_Netherlands_11593_2022_Original_EPI2050082_2022-05-10
|                                            |  |     |  |     |  |  +**|
|                                            |  |     |  |     |  |  |  +**A_Delaware_81_2022_Original_EPI2276598_2022-12-06
|                                            |  |     |  |     |  +**|
|                                            |  |     |  |     |     |  +**A_Colorado_29_2023_Original_EPI2498776_2023-02-21
|                                            |  |     |  |     |     +**|
|                                            |  |     |  |     |        +**A_Rhode_Island_74_2022_Original_EPI2276622_2022-11-28
|                                            |  |     |  |  +**|
|                                            |  |     |  |  |  |        +**A_Florida_10_2023_S1_EPI2463924_2023-01-09
|                                            |  |     |  |  |  |     +**|
|                                            |  |     |  |  |  |     |  +**A_Human_New_York_PV63296_2022_Original_EPI2236956_2022-10-19
|                                            |  |     |  |  |  |  +**|
|                                            |  |     |  |  |  |  |  +**A_Idaho_20_2023_S1_EPI2464014_2023-01-31
|                                            |  |     |  |  |  +**|
|                                            |  |     |  |  |     |     +**A_Wisconsin_07_2023_Original_EPI2445407_2023-01-13
|                                            |  |     |  |  |     |  +**|
|                                            |  |     |  |  |     |  |  +**A_Nebraska_34_2022_Original_EPI2284648_2022-11-28
|                                            |  |     |  |  |     +**|
|                                            |  |     |  |  |        +**A_New_Mexico_42_2022_Original_EPI2252615_2022-11-15
|                                            |  |     |  +**|
|                                            |  |     |     |        +**A_Idaho_02_2023_Original_EPI2366178_2023-01-03
|                                            |  |     |     |     +**|
|                                            |  |     |     |     |  +**A_Goias__IAL_C9866_2022_Original_EPI2207288_2022-09-06
|                                            |  |     |     |  +**|
|                                            |  |     |     |  |  +--A_Michigan_HFHSL361120844_2023_ORI_EPI2602575_2023-01-06
|                                            |  |     |     +**|
|                                            |  |     |        |  +**A_Oregon_48_2022_Original_EPI2252031_2022-11-03
|                                            |  |     |        +**|
|                                            |  |     |           +**A_Netherlands_10144_2022_Original_EPI1994711_2022-02-22
|                                            |  |  +**|
|                                            |  |  |  |     +**A_Massachusetts_05_2023_Original_EPI2441866_2023-01-05
|                                            |  |  |  |  +**|
|                                            |  |  |  |  |  +--A_New_Hampshire_32_2022_Original_EPI2252448_2022-11-07
|                                            |  |  |  +**|
|                                            |  |  |     +**A_Michigan_UOM10045399474_2022_ORI_EPI2081950_2022-05-07
|                                            |  +**|
|                                            |     |     +**A_Massachusetts_10_2023_Original_EPI2443674_2023-01-14
|                                            |     |  +**|
|                                            |     |  |  +**A_Colorado_33_2023_S1_EPI2535322_2023-02-28
|                                            |     +**|
|                                            |        |  +**A_South_Africa_R08591_2022_Original_EPI2178947_2022-07-14
|                                            |        +**|
|                                            |           +**A_Sao_Paulo_21599_2022_Original_EPI2217558_2022-09-12
|                                         +**|
|                                         |  |                 +**A_Basse_Normandie_02105_2023_Original_EPI2438166_2023-01-19
|                                         |  |              +**|
|                                         |  |              |  |                          +**A_Albania_290484_2023_cs_EPI2434270_2023-01-04
|                                         |  |              |  |                       +**|
|                                         |  |              |  |                       |  +**A_Netherlands_01911_2022_Original_EPI2282564_2022-12-26
|                                         |  |              |  |                    +**|
|                                         |  |              |  |                    |  |  +**A_Norway_03689_2023_Clinical_Specimen_EPI2507766_2023-03-06
|                                         |  |              |  |                    |  +**|
|                                         |  |              |  |                    |     +**A_Latvia_01-091529_2023_P2_SIAT1_EPI2603024_2023-01-30
|                                         |  |              |  |                 +**|
|                                         |  |              |  |                 |  |     +**A_ROMANIA_544432_2023_MDCK-SIAT_EPI2434308_2023-01-04
|                                         |  |              |  |                 |  |  +**|
|                                         |  |              |  |                 |  |  |  +**A_Japan_14149_2023_Original_EPI2510100_2023-02-28
|                                         |  |              |  |                 |  +**|
|                                         |  |              |  |                 |     |     +**A_Michigan_09_2023_Original_EPI2442589_2023-01-06
|                                         |  |              |  |                 |     |  +**|
|                                         |  |              |  |                 |     |  |  +**A_Khabarovsk_259_2022_C1_EPI2589961_2023-01-16
|                                         |  |              |  |                 |     +**|
|                                         |  |              |  |                 |        |  +**A_New_York_RVTNL5919778543362_2023_ORI_EPI2509521_2023-02-09
|                                         |  |              |  |                 |        +**|
|                                         |  |              |  |                 |           +**A_New_York_RVTNL1532353594261_2023_ORI_EPI2509409_2023-02-08
|                                         |  |              |  |              +**|
|                                         |  |              |  |              |  |     +**A_Missouri_12_2023_Original_EPI2469840_2023-01-28
|                                         |  |              |  |              |  |  +**|
|                                         |  |              |  |              |  |  |  +**A_California_144_2022_Original_EPI2248849_2022-10-18
|                                         |  |              |  |              |  +**|
|                                         |  |              |  |              |     |        +**A_Delaware_06_2023_S1_EPI2445723_2023-01-12
|                                         |  |              |  |              |     |     +**|
|                                         |  |              |  |              |     |     |  +**A_Romania_211_2023__EPI2462330_2023-01-09
|                                         |  |              |  |              |     |  +**|
|                                         |  |              |  |              |     |  |  +**A_Norway_34649_2022_Clinical_Specimen_EPI2242221_2022-09-30
|                                         |  |              |  |              |     +**|
|                                         |  |              |  |              |        +**A_SHIZUOKA_20_2023_MDCK_2__hCK1_EPI2610968_2023-03-06
|                                         |  |              |  |           +**|
|                                         |  |              |  |           |  |  +**A_England_230440412_2023_original_EPI2465998_2023-01-24
|                                         |  |              |  |           |  +**|
|                                         |  |              |  |           |     +**A_New_York_43_2022_Original_EPI2279033_2022-11-29
|                                         |  |              |  |        +**|
|                                         |  |              |  |        |  |  +**A_Netherlands_00983_2023_Original_EPI2455864_2023-02-27
|                                         |  |              |  |        |  +**|
|                                         |  |              |  |        |     |  +**A_Norway_04940_2023_Clinical_Specimen_EPI2529582_2023-03-29
|                                         |  |              |  |        |     +**|
|                                         |  |              |  |        |        +**A_Galicia_22026944_2022__EPI2287463_2022-11-27
|                                         |  |              |  |     +**|
|                                         |  |              |  |     |  |     +**A_ComunidadValenciana_504_2023_Clinical_Specimen_EPI2441182_2023-01-31
|                                         |  |              |  |     |  |  +**|
|                                         |  |              |  |     |  |  |  +**A_HIROSHIMA_42_2023_MDCK_2__hCK1_EPI2591568_2023-03-09
|                                         |  |              |  |     |  +**|
|                                         |  |              |  |     |     |  +**A_OKAYAMA_1_2023_MDCK_3__hCK2_EPI2589680_2023-01-23
|                                         |  |              |  |     |     +**|
|                                         |  |              |  |     |        +**A_KOCHI_5_2023_MDCK_19__hCK1_EPI2611168_2023-02-04
|                                         |  |              |  |  +**|
|                                         |  |              |  |  |  |     +**A_France_ARA-HCL023001422101_2023__EPI2356781_2023-01-03
|                                         |  |              |  |  |  |  +**|
|                                         |  |              |  |  |  |  |  +**A_Denmark_228_2023_Original_EPI2458506_2023-01-20
|                                         |  |              |  |  |  +**|
|                                         |  |              |  |  |     |  +**A_Norway_03245_2023_Clinical_Specimen_EPI2474432_2023-02-22
|                                         |  |              |  |  |     +**|
|                                         |  |              |  |  |        +**A_Denmark_316_2023_Original_EPI2458143_2023-01-25
|                                         |  |              |  +**|
|                                         |  |              |     |     +**A_Thessaloniki_59_2023_Cs_EPI2337672_2023-01-10
|                                         |  |              |     |  +**|
|                                         |  |              |     |  |  +--A_OSAKA_27_2023_AX-4_3__hCK1_EPI2543309_2023-02-13
|                                         |  |              |     +**|
|                                         |  |              |        |     +**A_France_PAC-HCL023010211301_2023__EPI2492180_2023-01-12
|                                         |  |              |        |  +**|
|                                         |  |              |        |  |  +**A_Michigan_UOM10049181196_2023_ORI_EPI2593463_2023-01-05
|                                         |  |              |        +**|
|                                         |  |              |           +**A_Wisconsin_36_2023_S1_EPI2544098_2023-03-30
|                                         |  |           +**|
|                                         |  |           |  |     +**A_Slovenia_47_2023_SIATx_SIAT1_EPI2461109_2023-01-04
|                                         |  |           |  |  +**|
|                                         |  |           |  |  |  +**A_France_ARA-HCL023023624101_2023__EPI2566034_2023-02-07
|                                         |  |           |  +**|
|                                         |  |           |     +**A_Ile_de_France_10441_2023_Original_EPI2557594_2023-04-05
|                                         |  |        +**|
|                                         |  |        |  |        +**A_France_ARA-HCL023000902701_2023__EPI2356677_2023-01-02
|                                         |  |        |  |     +**|
|                                         |  |        |  |     |  +**A_Bolzano_25_2023__EPI2508510_2023-01-04
|                                         |  |        |  |  +**|
|                                         |  |        |  |  |  +**A_France_ARA-HCL023020108901_2023__EPI2564824_2023-02-02
|                                         |  |        |  +**|
|                                         |  |        |     +**A_France_ARA-HCL023015736701_2023__EPI2492945_2023-01-25
|                                         |  |     +**|
|                                         |  |     |  |  +**A_Illinois_14103_2023_Original_EPI2457234_2023-01-03
|                                         |  |     |  +**|
|                                         |  |     |     +**A_Austria_1573405_2022_clinical_specimen_EPI2258524_2022-12-06
|                                         |  |  +**|
|                                         |  |  |  +**A_Maryland_02_2023_Original_EPI2444634_2023-01-01
|                                         |  +**|
|                                         |     |     +**A_Idaho_13_2023_Original_EPI2443546_2023-01-18
|                                         |     |  +**|
|                                         |     |  |  |     +**A_Catalonia_NSVH102033788_2023_Original_EPI2458011_2023-03-03
|                                         |     |  |  |  +**|
|                                         |     |  |  |  |  +**A_British_Columbia_PHL-292_2022_Original_EPI2261405_2022-10-09
|                                         |     |  |  +**|
|                                         |     |  |     +**A_British_Columbia_PHL-267_2022_Original_EPI2261291_2022-10-03
|                                         |     +**|
|                                         |        |  +**A_Sweden_15_2023_Original_EPI2541043_2023-03-23
|                                         |        +**|
|                                         |           +**A_British_Columbia_PHL-306_2022_Original_EPI2261772_2022-11-03
|                                      +**|
|                                      |  +--A_Moscow_CRIE_132_2021__EPI1956777_2021-12-03
|                                   +**|
|                                   |  |                                             +**A_Neimenggu-Keerqin_125_2023_C1_S1_EPI2392089_2023-01-05
|                                   |  |                                          +**|
|                                   |  |                                          |  |                 +**A_Jiangsu-Qingjiangpu_1128_2023_C3_S1_EPI2509724_2023-01-23
|                                   |  |                                          |  |              +**|
|                                   |  |                                          |  |              |  +--A_Laos_F1384_2021_hCK_0__2_EPI1916559_2021-04-08
|                                   |  |                                          |  |           +**|
|                                   |  |                                          |  |           |  +**A_Hubei-Jiangan_1735_2022_C1_S1_EPI2151345_2022-07-26
|                                   |  |                                          |  |        +**|
|                                   |  |                                          |  |        |  |  +**A_Yunnan-Chuxiong_342_2022_C1_S1_EPI2241894_2022-09-02
|                                   |  |                                          |  |        |  +**|
|                                   |  |                                          |  |        |     +**A_Hunan-Tongdaodongzuzizhi_311_2022_C1_S1_EPI2125233_2022-06-20
|                                   |  |                                          |  |     +**|
|                                   |  |                                          |  |     |  |           +**A_Jiangsu-Qinhuai_186_2023_C3_C1_EPI2509721_2023-02-01
|                                   |  |                                          |  |     |  |        +**|
|                                   |  |                                          |  |     |  |        |  +**A_Cambodia_e1009251_2020_QMC2_EPI1847080_2020-10-08
|                                   |  |                                          |  |     |  |     +**|
|                                   |  |                                          |  |     |  |     |  |  +**A_Cambodia_20080713_2020_Original_EPI1804373_2020-08-18
|                                   |  |                                          |  |     |  |     |  +**|
|                                   |  |                                          |  |     |  |     |     +**A_YAMAGATA_2_2021_Original_EPI1884214_2021-02-09
|                                   |  |                                          |  |     |  |  +**|
|                                   |  |                                          |  |     |  |  |  |     +**A_Cambodia_70632_2020_Original_EPI1804673_2020-09-12
|                                   |  |                                          |  |     |  |  |  |  +**|
|                                   |  |                                          |  |     |  |  |  |  |  +**A_Laos_941_2021_S1_EPI1921760_2021-03-17
|                                   |  |                                          |  |     |  |  |  +**|
|                                   |  |                                          |  |     |  |  |     |     +**A_Hainan-Baotinglizumiaozuzizhi_311_2022_C1_S1_EPI2105587_2022-06-14
|                                   |  |                                          |  |     |  |  |     |  +**|
|                                   |  |                                          |  |     |  |  |     |  |  +--A_Jiangxi-Anyuan_1588_2022_C2_S1_EPI2125431_2022-05-30
|                                   |  |                                          |  |     |  |  |     +**|
|                                   |  |                                          |  |     |  |  |        |  +**A_Fujian-Yanping_11424_2022_C2_S1_EPI2125326_2022-06-07
|                                   |  |                                          |  |     |  |  |        +**|
|                                   |  |                                          |  |     |  |  |           +**A_Guangdong-Huiyang_314_2022_C3_S1_EPI2151081_2022-06-13
|                                   |  |                                          |  |     |  +**|
|                                   |  |                                          |  |     |     |     +**A_Cambodia_VIR2023654_2020_Original_Specimen_EPI1837735_2020-08-31
|                                   |  |                                          |  |     |     |  +**|
|                                   |  |                                          |  |     |     |  |  +**A_Guizhou-Anlong_319_2022_C1_S1_EPI2105639_2022-04-18
|                                   |  |                                          |  |     |     +**|
|                                   |  |                                          |  |     |        |  +**A_Hong_Kong_10_2022_Original_EPI2158213_2022-07-02
|                                   |  |                                          |  |     |        +**|
|                                   |  |                                          |  |     |           +**A_Guangdong-Maonan_338_2022_C1_S1_EPI2125293_2022-06-10
|                                   |  |                                          |  |  +**|
|                                   |  |                                          |  |  |  |  +**A_Jiangsu-Haizhou_1742_2022_C1_S1_EPI2241933_2022-09-05
|                                   |  |                                          |  |  |  +**|
|                                   |  |                                          |  |  |     +**A_Zhejiang-Haishu_1587_2022_C2_S1_EPI2105624_2022-03-22
|                                   |  |                                          |  +**|
|                                   |  |                                          |     |     +**A_Guizhou-Zhongshan_1677_2022_C2_S1_EPI2151066_2022-07-04
|                                   |  |                                          |     |  +**|
|                                   |  |                                          |     |  |  +**A_Guizhou-Xixiu_31_2022_C1_S1_EPI2125287_2022-06-10
|                                   |  |                                          |     +**|
|                                   |  |                                          |        +**A_Guizhou-Kaili_1565_2022_C2_S1_EPI2125344_2022-06-06
|                                   |  |                                       +**|
|                                   |  |                                       |  |        +**A_Hebei-Cixian_1181_2023_C1_C1_EPI2509634_2023-02-22
|                                   |  |                                       |  |     +**|
|                                   |  |                                       |  |     |  +----A_Parma_04_2021_SIAT2_SIAT1_EPI1981083_2021-11-22
|                                   |  |                                       |  |  +**|
|                                   |  |                                       |  |  |  +**A_Yunnan-Gejiu_327_2022_C2_C1_EPI2105613_2022-05-19
|                                   |  |                                       |  +**|
|                                   |  |                                       |     |  +**A_Sichuan-Gaoxin_1625_2022_C3_C1_EPI2151015_2022-08-01
|                                   |  |                                       |     +**|
|                                   |  |                                       |        +**A_Yunnan-Chuxiong_1499_2022_C1_S1_EPI2125413_2022-05-30
|                                   |  |                                    +**|
|                                   |  |                                    |  +**A_Jiangxi-Xinzhou_1528_2022_C1_S1_EPI2151171_2022-06-08
|                                   |  |                                 +**|
|                                   |  |                                 |  +**A_Timor-Leste_9_2021_SIAT1_EPI1882539_2021-03-01
|                                   |  |                              +**|
|                                   |  |                              |  |        +**A_Darwin_94_2020_SIAT1_EPI1733846_2020-03-07
|                                   |  |                              |  |     +**|
|                                   |  |                              |  |     |  +**A_MIYAGI_2_2021_Original_EPI1882472_2021-03-02
|                                   |  |                              |  |  +**|
|                                   |  |                              |  |  |  +**A_Timor-Leste_17_2020_SIAT4_EPI1814617_2020-07-05
|                                   |  |                              |  +**|
|                                   |  |                              |     +**A_Darwin_113_2020_SIAT1_EPI1733843_2020-03-15
|                                   |  |                           +**|
|                                   |  |                           |  +**A_Bangladesh_1924_2020_Original_EPI1842275_2020-09-28
|                                   |  |                        +**|
|                                   |  |                        |  +**A_Ethiopia_1016_2021_Original_EPI1969508_2021-03-21
|                                   |  |                     +**|
|                                   |  |                     |  +**A_Indonesia_NIHRDBJM1205_2020_X__SIAT1_EPI1806123_2020-03-22
|                                   |  |                 +---|
|                                   |  |                 |   |                                                                                                                 +**A_Paris_575_2017_PI_EPI922744_2017-01-20
|                                   |  |                 |   |                                                                                                              +**|
|                                   |  |                 |   |                                                                                                              |  |                 +**A_CastillaLaMancha_765_2017_Clinical_Specimen_EPI944206_2017-02-08
|                                   |  |                 |   |                                                                                                              |  |              +**|
|                                   |  |                 |   |                                                                                                              |  |              |  +**A_Wisconsin_182_2017_Original_EPI1111616_2017-02-23
|                                   |  |                 |   |                                                                                                              |  |           +**|
|                                   |  |                 |   |                                                                                                              |  |           |  |  +**A_Berlin_6_2017_Original_EPI905862_2017-01-09
|                                   |  |                 |   |                                                                                                              |  |           |  +**|
|                                   |  |                 |   |                                                                                                              |  |           |     +**A_England_71100703_2017_original_EPI1029589_2017-03-08
|                                   |  |                 |   |                                                                                                              |  |        +**|
|                                   |  |                 |   |                                                                                                              |  |        |  |     +**A_KANAGAWA_IC1633_2017_SIAT_0__1_EPI970848_2017-02-08
|                                   |  |                 |   |                                                                                                              |  |        |  |  +**|
|                                   |  |                 |   |                                                                                                              |  |        |  |  |  +**A_Italy_A.Ge.19.2017_2017__EPI1566016_2017-01-01
|                                   |  |                 |   |                                                                                                              |  |        |  +**|
|                                   |  |                 |   |                                                                                                              |  |        |     +**A_Newfoundland_RV1554_2017_P1_EPI1004532_2017-02-19
|                                   |  |                 |   |                                                                                                              |  |     +**|
|                                   |  |                 |   |                                                                                                              |  |     |  |  +**A_Virginia_08_2017_Original_EPI912833_2017-01-22
|                                   |  |                 |   |                                                                                                              |  |     |  +**|
|                                   |  |                 |   |                                                                                                              |  |     |     |  +**A_Newfoundland_RV1680_2017_P1_EPI1004558_2017-03-09
|                                   |  |                 |   |                                                                                                              |  |     |     +**|
|                                   |  |                 |   |                                                                                                              |  |     |        |  +**A_Idaho_24_2017_Original_EPI1016065_2017-04-07
|                                   |  |                 |   |                                                                                                              |  |     |        +**|
|                                   |  |                 |   |                                                                                                              |  |     |           |     +**A_Italy_A.Ge.30.2017_2017__EPI1566076_2017-01-01
|                                   |  |                 |   |                                                                                                              |  |     |           |  +**|
|                                   |  |                 |   |                                                                                                              |  |     |           |  |  |  +**A_Italy_A.Ge.25.2017_2017__EPI1566045_2017-01-01
|                                   |  |                 |   |                                                                                                              |  |     |           |  |  +**|
|                                   |  |                 |   |                                                                                                              |  |     |           |  |     +**A_Italy_A.Ge.31.2017_2017__EPI1566024_2017-01-01
|                                   |  |                 |   |                                                                                                              |  |     |           +**|
|                                   |  |                 |   |                                                                                                              |  |     |              |  +**A_Italy_A.Ge.40.2017_2017__EPI1566031_2017-01-01
|                                   |  |                 |   |                                                                                                              |  |     |              +**|
|                                   |  |                 |   |                                                                                                              |  |     |                 |  +---A_Italy_A.Ge.44.2017_2017__EPI1566027_2017-01-01
|                                   |  |                 |   |                                                                                                              |  |     |                 +**|
|                                   |  |                 |   |                                                                                                              |  |     |                    +**A_Italy_A.Ge.22.2017_2017__EPI1566017_2017-01-01
|                                   |  |                 |   |                                                                                                              |  |  +**|
|                                   |  |                 |   |                                                                                                              |  |  |  |     +**A_England_70540231_2017_original_EPI1029253_2017-01-30
|                                   |  |                 |   |                                                                                                              |  |  |  |  +**|
|                                   |  |                 |   |                                                                                                              |  |  |  |  |  +**A_Perth_91_2017__EPI1613541_2017-06-26
|                                   |  |                 |   |                                                                                                              |  |  |  +**|
|                                   |  |                 |   |                                                                                                              |  |  |     +**A_Serbia_103_2017_SIAT2_EPI1054485_2017-01-06
|                                   |  |                 |   |                                                                                                              |  +**|
|                                   |  |                 |   |                                                                                                              |     |  +**A_Texas_52_2017_Original_EPI943556_2017-02-20
|                                   |  |                 |   |                                                                                                              |     +**|
|                                   |  |                 |   |                                                                                                              |        +**A_Khmelnitsky_136_2017_CXSX_EPI1017017_2017-01-03
|                                   |  |                 |   |                                                                                                           +**|
|                                   |  |                 |   |                                                                                                           |  |     +**A_Thueringen_10_2017_Original_EPI944437_2017-01-16
|                                   |  |                 |   |                                                                                                           |  |  +**|
|                                   |  |                 |   |                                                                                                           |  |  |  +**A_Basel_USB003504.4_2017__EPI1583246_2017-02-05
|                                   |  |                 |   |                                                                                                           |  +**|
|                                   |  |                 |   |                                                                                                           |     +**A_Washington_278_2017_Original_EPI1111063_2017-02-16
|                                   |  |                 |   |                                                                                                        +**|
|                                   |  |                 |   |                                                                                                        |  |           +**A_British_Columbia_015_2017_passage_details__original_specimen_EPI953820_2017-01-05
|                                   |  |                 |   |                                                                                                        |  |        +**|
|                                   |  |                 |   |                                                                                                        |  |        |  +**A_England_75260833_2017_original_EPI1144965_2017-12-20
|                                   |  |                 |   |                                                                                                        |  |     +**|
|                                   |  |                 |   |                                                                                                        |  |     |  +**A_SWITZERLAND_199482-2_2017_Original_EPI1046218_2017-02-08
|                                   |  |                 |   |                                                                                                        |  |  +**|
|                                   |  |                 |   |                                                                                                        |  |  |  +**A_Basel_USB003362.4_2017__EPI1568883_2017-01-06
|                                   |  |                 |   |                                                                                                        |  +**|
|                                   |  |                 |   |                                                                                                        |     |  +**A_Stockholm_27_2017_Direct_EPI995759_2017-04-12
|                                   |  |                 |   |                                                                                                        |     +**|
|                                   |  |                 |   |                                                                                                        |        +**A_South_Korea_A2546-H3-HA_2018__EPI1305613_2018-09-01
|                                   |  |                 |   |                                                                                                     +**|
|                                   |  |                 |   |                                                                                                     |  |     +**A_Hungary_814_2017__EPI967138_2017-03-06
|                                   |  |                 |   |                                                                                                     |  |  +**|
|                                   |  |                 |   |                                                                                                     |  |  |  |  +**A_Michigan_207_2017_Original_EPI1115340_2017-03-03
|                                   |  |                 |   |                                                                                                     |  |  |  +--|
|                                   |  |                 |   |                                                                                                     |  |  |     +**A_Singapore_KK0061_2019_clinical_specimen_EPI1594543_2019-01-07
|                                   |  |                 |   |                                                                                                     |  +**|
|                                   |  |                 |   |                                                                                                     |     |  +**A_Lorraine_1062_2017_PI_EPI957796_2017-02-21
|                                   |  |                 |   |                                                                                                     |     +**|
|                                   |  |                 |   |                                                                                                     |        |  +**A_Tunisia_739_2017_cs_EPI991780_2017-01-20
|                                   |  |                 |   |                                                                                                     |        +**|
|                                   |  |                 |   |                                                                                                     |           +**A_Washington_242_2017_Original_EPI1110759_2017-02-01
|                                   |  |                 |   |                                                                                                  +**|
|                                   |  |                 |   |                                                                                                  |  |                                      +**A_South_Australia_13_2017_SIAT1_EPI919198_2017-01-19
|                                   |  |                 |   |                                                                                                  |  |                                   +**|
|                                   |  |                 |   |                                                                                                  |  |                                   |  |        +**A_Netherlands_1992_2017_original_EPI922192_2017-02-03
|                                   |  |                 |   |                                                                                                  |  |                                   |  |     +**|
|                                   |  |                 |   |                                                                                                  |  |                                   |  |     |  +**A_Belgium_G0135_2018_SIATx_SIAT1_EPI1262009_2018-01-16
|                                   |  |                 |   |                                                                                                  |  |                                   |  |  +**|
|                                   |  |                 |   |                                                                                                  |  |                                   |  |  |  |  +**A_Poland_439_2017_SIAT1_EPI1036149_2017-01-19
|                                   |  |                 |   |                                                                                                  |  |                                   |  |  |  +**|
|                                   |  |                 |   |                                                                                                  |  |                                   |  |  |     +**A_Guatemala_940_2017_Original_EPI1049121_2017-06-29
|                                   |  |                 |   |                                                                                                  |  |                                   |  +**|
|                                   |  |                 |   |                                                                                                  |  |                                   |     |     +**A_Nordrhein-Westfalen_88_2017_Original_EPI944475_2017-01-20
|                                   |  |                 |   |                                                                                                  |  |                                   |     |  +**|
|                                   |  |                 |   |                                                                                                  |  |                                   |     |  |  |        +**A_Michigan_11_2017_Original_EPI944701_2017-01-19
|                                   |  |                 |   |                                                                                                  |  |                                   |     |  |  |     +**|
|                                   |  |                 |   |                                                                                                  |  |                                   |     |  |  |     |  +**A_Michigan_25_2017_Original_EPI976101_2017-02-13
|                                   |  |                 |   |                                                                                                  |  |                                   |     |  |  |  +**|
|                                   |  |                 |   |                                                                                                  |  |                                   |     |  |  |  |  +**A_Alabama_6084_2017_passage_details__PMK1_EPI1075168_2017-02-27
|                                   |  |                 |   |                                                                                                  |  |                                   |     |  |  +**|
|                                   |  |                 |   |                                                                                                  |  |                                   |     |  |     +**A_Wisconsin_254_2017_Original_EPI1114672_2017-03-14
|                                   |  |                 |   |                                                                                                  |  |                                   |     +**|
|                                   |  |                 |   |                                                                                                  |  |                                   |        |  +**A_El_Salvador_605_2017_C1_EPI1078134_2017-06-14
|                                   |  |                 |   |                                                                                                  |  |                                   |        +**|
|                                   |  |                 |   |                                                                                                  |  |                                   |           +**A_Georgia_11_2017_Original_EPI1085621_2017-07-24
|                                   |  |                 |   |                                                                                                  |  |                                +**|
|                                   |  |                 |   |                                                                                                  |  |                                |  |           +**A_Texas_19_2017_Original_EPI911752_2017-01-18
|                                   |  |                 |   |                                                                                                  |  |                                |  |        +**|
|                                   |  |                 |   |                                                                                                  |  |                                |  |        |  +**A_Santa_Catarina_121_2017_Original_EPI1016874_2017-03-02
|                                   |  |                 |   |                                                                                                  |  |                                |  |     +**|
|                                   |  |                 |   |                                                                                                  |  |                                |  |     |  +**A_Baltimore_0301_2017__EPI998005_2017-02-12
|                                   |  |                 |   |                                                                                                  |  |                                |  |  +**|
|                                   |  |                 |   |                                                                                                  |  |                                |  |  |  +**A_Perugia_26_2017_SIAT3_SIAT1_EPI1036407_2017-01-20
|                                   |  |                 |   |                                                                                                  |  |                                |  +**|
|                                   |  |                 |   |                                                                                                  |  |                                |     +**A_South_Africa_R05074_2017_MDCK1_SIAT1_EPI1060922_2017-06-23
|                                   |  |                 |   |                                                                                                  |  |                             +**|
|                                   |  |                 |   |                                                                                                  |  |                             |  |     +**A_Aragon_1269_2017_Clinical_Specimen_EPI973400_2017-01-09
|                                   |  |                 |   |                                                                                                  |  |                             |  |  +**|
|                                   |  |                 |   |                                                                                                  |  |                             |  |  |  +**A_Victoria_49_2017_SIAT1_EPI1058769_2017-07-18
|                                   |  |                 |   |                                                                                                  |  |                             |  +**|
|                                   |  |                 |   |                                                                                                  |  |                             |     |  +**A_Texas_191_2017_Original_EPI1116175_2017-02-14
|                                   |  |                 |   |                                                                                                  |  |                             |     +**|
|                                   |  |                 |   |                                                                                                  |  |                             |        +**A_Perth_45_2020_SIAT2_EPI1752482_2020-03-14
|                                   |  |                 |   |                                                                                                  |  |                          +**|
|                                   |  |                 |   |                                                                                                  |  |                          |  |     +**A_Ceara_145905-IEC_2017__EPI1045844_2017-02-06
|                                   |  |                 |   |                                                                                                  |  |                          |  |  +**|
|                                   |  |                 |   |                                                                                                  |  |                          |  |  |  +----A_India_1732610_2017__EPI1493364_2017-09-06
|                                   |  |                 |   |                                                                                                  |  |                          |  +**|
|                                   |  |                 |   |                                                                                                  |  |                          |     |  +**A_Kenya_010_2017__EPI1073220_2017-03-07
|                                   |  |                 |   |                                                                                                  |  |                          |     +**|
|                                   |  |                 |   |                                                                                                  |  |                          |        +**A_Asaka_4_2017__EPI1251579_2017-12-20
|                                   |  |                 |   |                                                                                                  |  |                       +**|
|                                   |  |                 |   |                                                                                                  |  |                       |  |              +**A_Hong_Kong_120_2017_MDCK1_S1_EPI943226_2017-01-04
|                                   |  |                 |   |                                                                                                  |  |                       |  |           +**|
|                                   |  |                 |   |                                                                                                  |  |                       |  |           |  |  +**A_Taiwan_L516-T56_2017_C1_EPI1028837_2017-06-08
|                                   |  |                 |   |                                                                                                  |  |                       |  |           |  +**|
|                                   |  |                 |   |                                                                                                  |  |                       |  |           |     +**A_Taiwan_364_2017_MDCK_3__SIAT1_EPI1043700_2017-05-12
|                                   |  |                 |   |                                                                                                  |  |                       |  |        +**|
|                                   |  |                 |   |                                                                                                  |  |                       |  |        |  |  +**A_Ohio_10_2017_Original_EPI994508_2017-04-04
|                                   |  |                 |   |                                                                                                  |  |                       |  |        |  +**|
|                                   |  |                 |   |                                                                                                  |  |                       |  |        |     |     +-----A_KANAGAWA_ZC1709_2017_E0__4__Am3Al1__EPI1195189_2017-12-18
|                                   |  |                 |   |                                                                                                  |  |                       |  |        |     |  +**|
|                                   |  |                 |   |                                                                                                  |  |                       |  |        |     |  |  +-----A_KANAGAWA_IC1725_2018_E0__6__Am4Al2__EPI1224383_2018-01-18
|                                   |  |                 |   |                                                                                                  |  |                       |  |        |     +--|
|                                   |  |                 |   |                                                                                                  |  |                       |  |        |        +**A_England_754_2018_MDCK1_SIAT1_EPI1392930_2018-12-13
|                                   |  |                 |   |                                                                                                  |  |                       |  |     +**|
|                                   |  |                 |   |                                                                                                  |  |                       |  |     |  |     +**A_KANAGAWA_IC1622_2017_SIAT_0__1_EPI943170_2017-01-24
|                                   |  |                 |   |                                                                                                  |  |                       |  |     |  |  +**|
|                                   |  |                 |   |                                                                                                  |  |                       |  |     |  |  |  |  +**A_Texas_68_2017_Original_EPI972987_2017-03-01
|                                   |  |                 |   |                                                                                                  |  |                       |  |     |  |  |  +**|
|                                   |  |                 |   |                                                                                                  |  |                       |  |     |  |  |     |  +**A_Baltimore_0306_2017__EPI998233_2017-02-14
|                                   |  |                 |   |                                                                                                  |  |                       |  |     |  |  |     +**|
|                                   |  |                 |   |                                                                                                  |  |                       |  |     |  |  |        +**A_Michigan_08_2017_S1_EPI1129988_2017-01-11
|                                   |  |                 |   |                                                                                                  |  |                       |  |     |  +**|
|                                   |  |                 |   |                                                                                                  |  |                       |  |     |     |     +**A_Kansas_6278_2017_passage_details__PMK1_EPI1075022_2017-03-07
|                                   |  |                 |   |                                                                                                  |  |                       |  |     |     |  +**|
|                                   |  |                 |   |                                                                                                  |  |                       |  |     |     |  |  +--A_New_York_PV123_2017__EPI1297789_2017-09-01
|                                   |  |                 |   |                                                                                                  |  |                       |  |     |     +**|
|                                   |  |                 |   |                                                                                                  |  |                       |  |     |        |  +**A_Michigan_134_2017_Original_EPI1115867_2017-02-10
|                                   |  |                 |   |                                                                                                  |  |                       |  |     |        +**|
|                                   |  |                 |   |                                                                                                  |  |                       |  |     |           +**A_New_York_City_PV00088_2017_Original_EPI2219742_2017-02-09
|                                   |  |                 |   |                                                                                                  |  |                       |  |  +**|
|                                   |  |                 |   |                                                                                                  |  |                       |  |  |  |     +**A_Oregon_11_2017_Original_EPI984197_2017-03-10
|                                   |  |                 |   |                                                                                                  |  |                       |  |  |  |  +**|
|                                   |  |                 |   |                                                                                                  |  |                       |  |  |  |  |  +**A_Wisconsin_28_2017_Original_EPI976013_2017-03-07
|                                   |  |                 |   |                                                                                                  |  |                       |  |  |  +**|
|                                   |  |                 |   |                                                                                                  |  |                       |  |  |     +**A_KANAGAWA_IC1725_2018_SIAT_0__1_EPI1215365_2018-01-18
|                                   |  |                 |   |                                                                                                  |  |                       |  +**|
|                                   |  |                 |   |                                                                                                  |  |                       |     +**A_Ontario_RV0960_2017_P1_EPI1005267_2017-01-01
|                                   |  |                 |   |                                                                                                  |  |                    +**|
|                                   |  |                 |   |                                                                                                  |  |                    |  |  +**A_Extremadura_640_2017_MDCK_EPI927095_2017-01-22
|                                   |  |                 |   |                                                                                                  |  |                    |  +**|
|                                   |  |                 |   |                                                                                                  |  |                    |     |  +**A_Madrid_1475_2017_Clinical_Specimen_EPI995501_2017-01-24
|                                   |  |                 |   |                                                                                                  |  |                    |     +**|
|                                   |  |                 |   |                                                                                                  |  |                    |        |  +**A_Stockholm_19_2017_Direct_EPI990042_2017-03-03
|                                   |  |                 |   |                                                                                                  |  |                    |        +**|
|                                   |  |                 |   |                                                                                                  |  |                    |           +**A_Hong_Kong_3512_2017_Original_EPI1048567_2017-07-11
|                                   |  |                 |   |                                                                                                  |  |                 +**|
|                                   |  |                 |   |                                                                                                  |  |                 |  |  +**A_New_Hampshire_02_2017_Original_EPI895698_2017-01-03
|                                   |  |                 |   |                                                                                                  |  |                 |  +**|
|                                   |  |                 |   |                                                                                                  |  |                 |     +**A_Washington_174_2017_Original_EPI1109151_2017-01-20
|                                   |  |                 |   |                                                                                                  |  |              +**|
|                                   |  |                 |   |                                                                                                  |  |              |  |  +**A_Alaska_12_2017_Original_EPI984005_2017-03-30
|                                   |  |                 |   |                                                                                                  |  |              |  +**|
|                                   |  |                 |   |                                                                                                  |  |              |     +**A_Canberra_1_2017_SIAT1_EPI1022277_2017-03-10
|                                   |  |                 |   |                                                                                                  |  |           +**|
|                                   |  |                 |   |                                                                                                  |  |           |  |     +**A_Colorado_09_2017_Original_EPI970096_2017-03-03
|                                   |  |                 |   |                                                                                                  |  |           |  |  +**|
|                                   |  |                 |   |                                                                                                  |  |           |  |  |  +**A_Basel_USB002253.4_2017__EPI1568918_2017-01-03
|                                   |  |                 |   |                                                                                                  |  |           |  +**|
|                                   |  |                 |   |                                                                                                  |  |           |     |  +**A_Utah_5963_2017_passage_details__PMK1_EPI1075403_2017-02-06
|                                   |  |                 |   |                                                                                                  |  |           |     +**|
|                                   |  |                 |   |                                                                                                  |  |           |        |     +**A_New_Mexico_6057_2017_passage_details__PMK1_EPI1075271_2017-02-09
|                                   |  |                 |   |                                                                                                  |  |           |        |  +**|
|                                   |  |                 |   |                                                                                                  |  |           |        |  |  +**A_Utah_6024_2017_passage_details__PMK1_EPI1075238_2017-02-02
|                                   |  |                 |   |                                                                                                  |  |           |        +**|
|                                   |  |                 |   |                                                                                                  |  |           |           +**A_Brisbane_137_2017__EPI1611583_2017-08-01
|                                   |  |                 |   |                                                                                                  |  |        +**|
|                                   |  |                 |   |                                                                                                  |  |        |  |           +**A_California_18_2017_Original_EPI925353_2017-01-28
|                                   |  |                 |   |                                                                                                  |  |        |  |        +**|
|                                   |  |                 |   |                                                                                                  |  |        |  |        |  +**A_Philippines_2_2017_MDCK2__SIAT1_EPI1044771_2017-04-05
|                                   |  |                 |   |                                                                                                  |  |        |  |     +**|
|                                   |  |                 |   |                                                                                                  |  |        |  |     |  +**A_Congo_467_2017_Original_EPI1205370_2017-11-10
|                                   |  |                 |   |                                                                                                  |  |        |  |  +**|
|                                   |  |                 |   |                                                                                                  |  |        |  |  |  +**A_Basel_USB002321.4_2017__EPI1568964_2017-01-05
|                                   |  |                 |   |                                                                                                  |  |        |  +**|
|                                   |  |                 |   |                                                                                                  |  |        |     |     +**A_Netherlands_1575_2017_Original_EPI907343_2017-01-30
|                                   |  |                 |   |                                                                                                  |  |        |     |  +**|
|                                   |  |                 |   |                                                                                                  |  |        |     |  |  |  +**A_Austria_964767_2017_Siat1_EPI954540_2017-01-17
|                                   |  |                 |   |                                                                                                  |  |        |     |  |  +**|
|                                   |  |                 |   |                                                                                                  |  |        |     |  |     +**A_Austria_967212_2017_Siat1_EPI998486_2017-01-23
|                                   |  |                 |   |                                                                                                  |  |        |     +**|
|                                   |  |                 |   |                                                                                                  |  |        |        |  +**A_Sachsen-Anhalt_2_2017_C2_SIAT1_EPI960136_2017-01-16
|                                   |  |                 |   |                                                                                                  |  |        |        +**|
|                                   |  |                 |   |                                                                                                  |  |        |           +**A_Argentina_822_2017_S1_EPI1048060_2017-06-02
|                                   |  |                 |   |                                                                                                  |  |     +**|
|                                   |  |                 |   |                                                                                                  |  |     |  |              +**A_British_Columbia_038_2017_passage_details__original_specimen_EPI953815_2017-01-12
|                                   |  |                 |   |                                                                                                  |  |     |  |           +**|
|                                   |  |                 |   |                                                                                                  |  |     |  |           |  |  +**A_Prince_Edward_Island_RV1608_2017_P1_EPI1005487_2017-03-15
|                                   |  |                 |   |                                                                                                  |  |     |  |           |  +**|
|                                   |  |                 |   |                                                                                                  |  |     |  |           |     +**A_British_Columbia_063_2017__EPI1235921_2017-01-16
|                                   |  |                 |   |                                                                                                  |  |     |  |        +**|
|                                   |  |                 |   |                                                                                                  |  |     |  |        |  +**A_Pennsylvania_232_2017_Original_EPI1127800_2017-03-11
|                                   |  |                 |   |                                                                                                  |  |     |  |     +**|
|                                   |  |                 |   |                                                                                                  |  |     |  |     |  |  +**A_Italy_A.Ge.48.2017_2017__EPI1566069_2017-01-01
|                                   |  |                 |   |                                                                                                  |  |     |  |     |  +**|
|                                   |  |                 |   |                                                                                                  |  |     |  |     |     +**A_Fiji_45_2018_SIAT2_EPI1269253_2018-04-25
|                                   |  |                 |   |                                                                                                  |  |     |  |  +**|
|                                   |  |                 |   |                                                                                                  |  |     |  |  |  |  +**A_England_70780309_2017_original_EPI1029453_2017-02-07
|                                   |  |                 |   |                                                                                                  |  |     |  |  |  +**|
|                                   |  |                 |   |                                                                                                  |  |     |  |  |     |  +**A_California_NHRC_NEPMU5-ILI-0001_2017__EPI1501827_2017-11-01
|                                   |  |                 |   |                                                                                                  |  |     |  |  |     +**|
|                                   |  |                 |   |                                                                                                  |  |     |  |  |        +**A_Abu_Dhabi_054_2018_Original_EPI1256351_2018-01-23
|                                   |  |                 |   |                                                                                                  |  |     |  +**|
|                                   |  |                 |   |                                                                                                  |  |     |     |        +**A_Saskatchewan_RV0630_2017_P1_EPI1005592_2017-01-24
|                                   |  |                 |   |                                                                                                  |  |     |     |     +**|
|                                   |  |                 |   |                                                                                                  |  |     |     |     |  +**A_Sydney_513_2017__EPI1615469_2017-08-14
|                                   |  |                 |   |                                                                                                  |  |     |     |  +**|
|                                   |  |                 |   |                                                                                                  |  |     |     |  |  +**A_Shanghai-Pudongxin_11115_2017_C2_EPI1062562_2017-07-04
|                                   |  |                 |   |                                                                                                  |  |     |     +**|
|                                   |  |                 |   |                                                                                                  |  |     |        |           +**A_South_Australia_110_2017_SIAT1_EPI1031539_2017-05-15
|                                   |  |                 |   |                                                                                                  |  |     |        |        +**|
|                                   |  |                 |   |                                                                                                  |  |     |        |        |  |  +**A_Stockholm_28_2017_Direct_EPI1076117_2017-09-11
|                                   |  |                 |   |                                                                                                  |  |     |        |        |  +**|
|                                   |  |                 |   |                                                                                                  |  |     |        |        |     |  +**A_China_S111_2017__EPI1306458_2017-09-20
|                                   |  |                 |   |                                                                                                  |  |     |        |        |     +**|
|                                   |  |                 |   |                                                                                                  |  |     |        |        |        +**A_Bangladesh_188_2018_S2_EPI1316926_2018-07-11
|                                   |  |                 |   |                                                                                                  |  |     |        |     +**|
|                                   |  |                 |   |                                                                                                  |  |     |        |     |  |           +**A_Ontario_RV2290_2017_P1_EPI1084562_2017-09-01
|                                   |  |                 |   |                                                                                                  |  |     |        |     |  |        +**|
|                                   |  |                 |   |                                                                                                  |  |     |        |     |  |        |  +**A_India_1739931_2017__EPI1493389_2017-10-28
|                                   |  |                 |   |                                                                                                  |  |     |        |     |  |     +**|
|                                   |  |                 |   |                                                                                                  |  |     |        |     |  |     |  |  +**A_India_1733862_2017__EPI1493365_2017-09-22
|                                   |  |                 |   |                                                                                                  |  |     |        |     |  |     |  +**|
|                                   |  |                 |   |                                                                                                  |  |     |        |     |  |     |     +**A_Saudi_Arabia_VRG-15_2017__EPI2153903_2017-11-17
|                                   |  |                 |   |                                                                                                  |  |     |        |     |  |  +**|
|                                   |  |                 |   |                                                                                                  |  |     |        |     |  |  |  |     +**A_Iran_93702_2017_SIAT1_SIAT1_EPI1140862_2017-11-15
|                                   |  |                 |   |                                                                                                  |  |     |        |     |  |  |  |  +**|
|                                   |  |                 |   |                                                                                                  |  |     |        |     |  |  |  |  |  |  +**A_India_3873_2017_X2_EPI1165657_2017-09-18
|                                   |  |                 |   |                                                                                                  |  |     |        |     |  |  |  |  |  +**|
|                                   |  |                 |   |                                                                                                  |  |     |        |     |  |  |  |  |     +**A_England_80220360_2018_original_EPI1173524_2018-01-08
|                                   |  |                 |   |                                                                                                  |  |     |        |     |  |  |  +**|
|                                   |  |                 |   |                                                                                                  |  |     |        |     |  |  |     |  +**A_Swansea_4343_2017_original_EPI1193285_2017-11-02
|                                   |  |                 |   |                                                                                                  |  |     |        |     |  |  |     +**|
|                                   |  |                 |   |                                                                                                  |  |     |        |     |  |  |        +**A_South_Korea_A2434_H3-HA_2017__EPI1305595_2017-09-01
|                                   |  |                 |   |                                                                                                  |  |     |        |     |  +**|
|                                   |  |                 |   |                                                                                                  |  |     |        |     |     |     +**A_Tennessee_74_2017_C1_EPI1205528_2017-12-04
|                                   |  |                 |   |                                                                                                  |  |     |        |     |     |  +**|
|                                   |  |                 |   |                                                                                                  |  |     |        |     |     |  |  |  +**A_Japan_6633_2018_passage__PMK1_EPI1298956_2018-01-16
|                                   |  |                 |   |                                                                                                  |  |     |        |     |     |  |  +**|
|                                   |  |                 |   |                                                                                                  |  |     |        |     |     |  |     +**A_South_Australia_164_2018_SIAT1_EPI1346074_2018-11-05
|                                   |  |                 |   |                                                                                                  |  |     |        |     |     +**|
|                                   |  |                 |   |                                                                                                  |  |     |        |     |        |  +**A_Shanghai_58_2017__EPI1193648_2017-09-21
|                                   |  |                 |   |                                                                                                  |  |     |        |     |        +**|
|                                   |  |                 |   |                                                                                                  |  |     |        |     |           |  +**A_LaRioja_480_2018_MDCK_EPI1155268_2018-01-02
|                                   |  |                 |   |                                                                                                  |  |     |        |     |           +**|
|                                   |  |                 |   |                                                                                                  |  |     |        |     |              +**A_Hawaii_47_2018_Original_EPI1271539_2018-07-16
|                                   |  |                 |   |                                                                                                  |  |     |        |  +**|
|                                   |  |                 |   |                                                                                                  |  |     |        |  |  |  +**A_Guangdong-Pengjiang_1707_2017_C2_EPI1062682_2017-07-26
|                                   |  |                 |   |                                                                                                  |  |     |        |  |  +**|
|                                   |  |                 |   |                                                                                                  |  |     |        |  |     +**A_Saskatchewan_RV0061_2018_P1_EPI1140925_2017-12-12
|                                   |  |                 |   |                                                                                                  |  |     |        +**|
|                                   |  |                 |   |                                                                                                  |  |     |           |  +**A_Louisiana_54_2017_S2_EPI1093528_2017-10-09
|                                   |  |                 |   |                                                                                                  |  |     |           +**|
|                                   |  |                 |   |                                                                                                  |  |     |              +**A_Sri_Lanka_4_2018_SIAT2_EPI1179467_2018-01-09
|                                   |  |                 |   |                                                                                                  |  |  +**|
|                                   |  |                 |   |                                                                                                  |  |  |  |                                   +**A_Luxembourg_204_2017_MDCK1_SIAT1_EPI943256_2017-01-03
|                                   |  |                 |   |                                                                                                  |  |  |  |                                +**|
|                                   |  |                 |   |                                                                                                  |  |  |  |                                |  |                 +**A_Romania_206714_2017_Siat_1_EPI913838_2017-01-09
|                                   |  |                 |   |                                                                                                  |  |  |  |                                |  |              +**|
|                                   |  |                 |   |                                                                                                  |  |  |  |                                |  |              |  +**A_Rio_de_Janeiro_201601873_2017_Original_EPI1040823_2017-01-04
|                                   |  |                 |   |                                                                                                  |  |  |  |                                |  |           +**|
|                                   |  |                 |   |                                                                                                  |  |  |  |                                |  |           |  |        +**A_PaisVasco_1146_2017_MDCK_EPI971608_2017-01-16
|                                   |  |                 |   |                                                                                                  |  |  |  |                                |  |           |  |     +**|
|                                   |  |                 |   |                                                                                                  |  |  |  |                                |  |           |  |     |  |     +**A_Ontario_RV0899_2017_P1_EPI1005234_2017-01-31
|                                   |  |                 |   |                                                                                                  |  |  |  |                                |  |           |  |     |  |  +**|
|                                   |  |                 |   |                                                                                                  |  |  |  |                                |  |           |  |     |  |  |  +**A_New_York_City_PV00073_2017_Original_EPI2219790_2017-02-03
|                                   |  |                 |   |                                                                                                  |  |  |  |                                |  |           |  |     |  +**|
|                                   |  |                 |   |                                                                                                  |  |  |  |                                |  |           |  |     |     +**A_New_York_City_PV73_2017__EPI1556766_2017-08-01
|                                   |  |                 |   |                                                                                                  |  |  |  |                                |  |           |  |  +**|
|                                   |  |                 |   |                                                                                                  |  |  |  |                                |  |           |  |  |  +**A_PaisVasco_1367_2017_MDCK_EPI995541_2017-02-13
|                                   |  |                 |   |                                                                                                  |  |  |  |                                |  |           |  +**|
|                                   |  |                 |   |                                                                                                  |  |  |  |                                |  |           |     +**A_India_1728574_2017__EPI1493384_2017-03-16
|                                   |  |                 |   |                                                                                                  |  |  |  |                                |  |        +**|
|                                   |  |                 |   |                                                                                                  |  |  |  |                                |  |        |  |     +**A_New_Jersey_10_2017_Original_EPI925305_2017-01-30
|                                   |  |                 |   |                                                                                                  |  |  |  |                                |  |        |  |  +**|
|                                   |  |                 |   |                                                                                                  |  |  |  |                                |  |        |  |  |  +**A_Hungary_474_2017__EPI967459_2017-01-26
|                                   |  |                 |   |                                                                                                  |  |  |  |                                |  |        |  +**|
|                                   |  |                 |   |                                                                                                  |  |  |  |                                |  |        |     |  +**A_Ontario_RV0786_2017_P1_EPI1005191_2017-02-03
|                                   |  |                 |   |                                                                                                  |  |  |  |                                |  |        |     +**|
|                                   |  |                 |   |                                                                                                  |  |  |  |                                |  |        |        +**A_Basel_USB002341.4_2017__EPI1568974_2017-01-06
|                                   |  |                 |   |                                                                                                  |  |  |  |                                |  |     +**|
|                                   |  |                 |   |                                                                                                  |  |  |  |                                |  |     |  |        +**A_England_70520074_2017_original_EPI1029205_2017-01-27
|                                   |  |                 |   |                                                                                                  |  |  |  |                                |  |     |  |     +**|
|                                   |  |                 |   |                                                                                                  |  |  |  |                                |  |     |  |     |  +**A_Austria_964170_2017_Siat1_EPI1043484_2017-01-09
|                                   |  |                 |   |                                                                                                  |  |  |  |                                |  |     |  |  +**|
|                                   |  |                 |   |                                                                                                  |  |  |  |                                |  |     |  |  |  |  +**A_Brandenburg_40_2017_Original_EPI1013037_2017-03-10
|                                   |  |                 |   |                                                                                                  |  |  |  |                                |  |     |  |  |  +**|
|                                   |  |                 |   |                                                                                                  |  |  |  |                                |  |     |  |  |     +**A_Ohio_6141_2017_passage_details__PMK1_EPI1075225_2017-02-22
|                                   |  |                 |   |                                                                                                  |  |  |  |                                |  |     |  +**|
|                                   |  |                 |   |                                                                                                  |  |  |  |                                |  |     |     +**A_Lithuania_6735_2017_MDCK2_SIAT1_EPI1043072_2017-01-01
|                                   |  |                 |   |                                                                                                  |  |  |  |                                |  |  +**|
|                                   |  |                 |   |                                                                                                  |  |  |  |                                |  |  |  |     +**A_Maryland_14_2017_Original_EPI970306_2017-02-16
|                                   |  |                 |   |                                                                                                  |  |  |  |                                |  |  |  |  +**|
|                                   |  |                 |   |                                                                                                  |  |  |  |                                |  |  |  |  |  +**A_Pavia_13_2017_SIAT3_SIAT1_EPI1036405_2017-01-13
|                                   |  |                 |   |                                                                                                  |  |  |  |                                |  |  |  +**|
|                                   |  |                 |   |                                                                                                  |  |  |  |                                |  |  |     +**A_Nordrhein-Westfalen_114_2017_Original_EPI975620_2017-02-07
|                                   |  |                 |   |                                                                                                  |  |  |  |                                |  +**|
|                                   |  |                 |   |                                                                                                  |  |  |  |                                |     |     +**A_Romania_206613_2017_Clinical_sample_EPI899694_2017-01-03
|                                   |  |                 |   |                                                                                                  |  |  |  |                                |     |  +**|
|                                   |  |                 |   |                                                                                                  |  |  |  |                                |     |  |  +**A_England_71140581_2017_original_EPI1029629_2017-03-11
|                                   |  |                 |   |                                                                                                  |  |  |  |                                |     +**|
|                                   |  |                 |   |                                                                                                  |  |  |  |                                |        |  +**A_Berlin_46_2017_Original_EPI975603_2017-01-31
|                                   |  |                 |   |                                                                                                  |  |  |  |                                |        +**|
|                                   |  |                 |   |                                                                                                  |  |  |  |                                |           +**A_Bulgaria_2_2017_SIAT2_SIAT1_EPI1042982_2017-01-02
|                                   |  |                 |   |                                                                                                  |  |  |  |                             +**|
|                                   |  |                 |   |                                                                                                  |  |  |  |                             |  |     +**A_Niedersachsen_5_2017_C1_SIAT1_EPI960108_2017-01-05
|                                   |  |                 |   |                                                                                                  |  |  |  |                             |  |  +**|
|                                   |  |                 |   |                                                                                                  |  |  |  |                             |  |  |  +**A_Ontario_RV1292_2017_P1_EPI1005389_2017-02-18
|                                   |  |                 |   |                                                                                                  |  |  |  |                             |  +**|
|                                   |  |                 |   |                                                                                                  |  |  |  |                             |     +**A_Baden-Wuerttemberg_138_2017_Original_EPI1013031_2017-03-10
|                                   |  |                 |   |                                                                                                  |  |  |  |                          +**|
|                                   |  |                 |   |                                                                                                  |  |  |  |                          |  |        +**A_Berlin_1_2017_Original_EPI905852_2017-01-05
|                                   |  |                 |   |                                                                                                  |  |  |  |                          |  |     +**|
|                                   |  |                 |   |                                                                                                  |  |  |  |                          |  |     |  +**A_Oklahoma_09_2017_Original_EPI961091_2017-02-08
|                                   |  |                 |   |                                                                                                  |  |  |  |                          |  |  +**|
|                                   |  |                 |   |                                                                                                  |  |  |  |                          |  |  |  +**A_Ontario_125_2017__EPI1236342_2017-03-01
|                                   |  |                 |   |                                                                                                  |  |  |  |                          |  +**|
|                                   |  |                 |   |                                                                                                  |  |  |  |                          |     |  +**A_Ontario_RV0705_2017_P1_EPI1005149_2017-01-19
|                                   |  |                 |   |                                                                                                  |  |  |  |                          |     +**|
|                                   |  |                 |   |                                                                                                  |  |  |  |                          |        |     +**A_Saskatchewan_RV0861_2017_P1_EPI1005617_2017-01-30
|                                   |  |                 |   |                                                                                                  |  |  |  |                          |        |  +**|
|                                   |  |                 |   |                                                                                                  |  |  |  |                          |        |  |  +**A_Liaoning-Xinlongtai_1374_2017_C2_S1_EPI1136335_2017-09-04
|                                   |  |                 |   |                                                                                                  |  |  |  |                          |        +**|
|                                   |  |                 |   |                                                                                                  |  |  |  |                          |           +**A_England_70340163_2017_original_EPI1028957_2017-01-12
|                                   |  |                 |   |                                                                                                  |  |  |  |                       +**|
|                                   |  |                 |   |                                                                                                  |  |  |  |                       |  |  +**A_Baden-Wuerttemberg_202_2017_Original_EPI975608_2017-02-01
|                                   |  |                 |   |                                                                                                  |  |  |  |                       |  +**|
|                                   |  |                 |   |                                                                                                  |  |  |  |                       |     +**A_Basel_USB001645.4_2017__EPI1568957_2017-01-05
|                                   |  |                 |   |                                                                                                  |  |  |  |                    +**|
|                                   |  |                 |   |                                                                                                  |  |  |  |                    |  |  +**A_California_NHRC_SAR10458N_2017__EPI1030620_2017-01-17
|                                   |  |                 |   |                                                                                                  |  |  |  |                    |  +**|
|                                   |  |                 |   |                                                                                                  |  |  |  |                    |     +**A_South_Africa_R7739_2017__EPI1079945_2017-08-01
|                                   |  |                 |   |                                                                                                  |  |  |  |                 +**|
|                                   |  |                 |   |                                                                                                  |  |  |  |                 |  +**A_Bayern_93_2017_Original_EPI975633_2017-02-13
|                                   |  |                 |   |                                                                                                  |  |  |  |              +**|
|                                   |  |                 |   |                                                                                                  |  |  |  |              |  |  +**A_India_3135_2017_X1_EPI1165676_2017-09-13
|                                   |  |                 |   |                                                                                                  |  |  |  |              |  +**|
|                                   |  |                 |   |                                                                                                  |  |  |  |              |     +**A_Afghanistan_1311_2018_Original_EPI1249096_2018-01-03
|                                   |  |                 |   |                                                                                                  |  |  |  |           +**|
|                                   |  |                 |   |                                                                                                  |  |  |  |           |  +**A_Wisconsin_167_2017_Original_EPI1111482_2017-02-20
|                                   |  |                 |   |                                                                                                  |  |  |  |        +**|
|                                   |  |                 |   |                                                                                                  |  |  |  |        |  +**A_Oklahoma_5740_2017_passage_details__PMK1_EPI1030548_2017-01-17
|                                   |  |                 |   |                                                                                                  |  |  |  |     +**|
|                                   |  |                 |   |                                                                                                  |  |  |  |     |  +**A_KANAGAWA_IC1609_2017_SIAT_0__1_EPI904174_2017-01-10
|                                   |  |                 |   |                                                                                                  |  |  |  |  +**|
|                                   |  |                 |   |                                                                                                  |  |  |  |  |  |     +**A_Nordrhein-Westfalen_93_2017_Original_EPI975672_2017-02-28
|                                   |  |                 |   |                                                                                                  |  |  |  |  |  |  +**|
|                                   |  |                 |   |                                                                                                  |  |  |  |  |  |  |  +**A_Basel_USB003324.4_2017__EPI1569344_2017-03-22
|                                   |  |                 |   |                                                                                                  |  |  |  |  |  +**|
|                                   |  |                 |   |                                                                                                  |  |  |  |  |     +**A_Schleswig-Holstein_23_2017_Original_EPI975663_2017-02-23
|                                   |  |                 |   |                                                                                                  |  |  |  +**|
|                                   |  |                 |   |                                                                                                  |  |  |     |  +**A_Netherlands_2837_2017_Original_EPI957668_2017-03-02
|                                   |  |                 |   |                                                                                                  |  |  |     +**|
|                                   |  |                 |   |                                                                                                  |  |  |        +**A_Arizona_18_2017_Original_EPI1003348_2017-03-13
|                                   |  |                 |   |                                                                                                  |  +**|
|                                   |  |                 |   |                                                                                                  |     |                 +**A_Kalamata_GR_540_2017_SIAT2_EPI943248_2017-01-19
|                                   |  |                 |   |                                                                                                  |     |              +**|
|                                   |  |                 |   |                                                                                                  |     |              |  |        +**A_Massachusetts_03_2017_Original_EPI912872_2017-01-27
|                                   |  |                 |   |                                                                                                  |     |              |  |     +**|
|                                   |  |                 |   |                                                                                                  |     |              |  |     |  |  +**A_Extremadura_1139_2017_Clinical_Specimen_EPI973414_2017-02-08
|                                   |  |                 |   |                                                                                                  |     |              |  |     |  +**|
|                                   |  |                 |   |                                                                                                  |     |              |  |     |     +--A_Hessen_42_2017_Original_EPI1013026_2017-03-06
|                                   |  |                 |   |                                                                                                  |     |              |  |  +**|
|                                   |  |                 |   |                                                                                                  |     |              |  |  |  |     +**A_Extremadura_389_2017_MDCK_EPI971573_2017-01-09
|                                   |  |                 |   |                                                                                                  |     |              |  |  |  |  +**|
|                                   |  |                 |   |                                                                                                  |     |              |  |  |  |  |  +**A_New_York_A-WC-LVD-17-050_2017_passage_details__Primary_specimen_EPI1150959_2017-02-14
|                                   |  |                 |   |                                                                                                  |     |              |  |  |  +**|
|                                   |  |                 |   |                                                                                                  |     |              |  |  |     |  +**A_Saskatchewan_RV1173_2017_P1_EPI1005636_2017-03-10
|                                   |  |                 |   |                                                                                                  |     |              |  |  |     +**|
|                                   |  |                 |   |                                                                                                  |     |              |  |  |        +**A_Georgia_14_2017_Original_EPI1085597_2017-09-15
|                                   |  |                 |   |                                                                                                  |     |              |  +**|
|                                   |  |                 |   |                                                                                                  |     |              |     |     +**A_Berlin_42_2017_Original_EPI975670_2017-02-27
|                                   |  |                 |   |                                                                                                  |     |              |     |  +**|
|                                   |  |                 |   |                                                                                                  |     |              |     |  |  +**A_Niedersachsen_186_2017_C2_SIAT1_EPI1040732_2017-03-21
|                                   |  |                 |   |                                                                                                  |     |              |     +**|
|                                   |  |                 |   |                                                                                                  |     |              |        +**A_Florida_38_2017_Original_EPI1006318_2017-04-30
|                                   |  |                 |   |                                                                                                  |     |           +**|
|                                   |  |                 |   |                                                                                                  |     |           |  |        +**A_Hungary_243_2017__EPI907350_2017-01-13
|                                   |  |                 |   |                                                                                                  |     |           |  |     +**|
|                                   |  |                 |   |                                                                                                  |     |           |  |     |  +**A_Brazil_492_2017_Original_EPI1049003_2017-06-12
|                                   |  |                 |   |                                                                                                  |     |           |  |  +**|
|                                   |  |                 |   |                                                                                                  |     |           |  |  |  |  +**A_South_Auckland_27_2017_MDCK_SIAT1_EPI1022496_2017-04-03
|                                   |  |                 |   |                                                                                                  |     |           |  |  |  +**|
|                                   |  |                 |   |                                                                                                  |     |           |  |  |     +**A_South_Auckland_16_2017_MDCK_SIAT1_EPI1022472_2017-03-11
|                                   |  |                 |   |                                                                                                  |     |           |  +**|
|                                   |  |                 |   |                                                                                                  |     |           |     |  +---A_Hungary_430_2017__EPI967133_2017-01-25
|                                   |  |                 |   |                                                                                                  |     |           |     +**|
|                                   |  |                 |   |                                                                                                  |     |           |        +**A_Sweden_65_2017_Direct_EPI975521_2017-03-15
|                                   |  |                 |   |                                                                                                  |     |        +**|
|                                   |  |                 |   |                                                                                                  |     |        |  |  +**A_Netherlands_2009_2017_original_EPI922205_2017-02-10
|                                   |  |                 |   |                                                                                                  |     |        |  +**|
|                                   |  |                 |   |                                                                                                  |     |        |     +**A_Bangladesh_8007_2017_Original_EPI1056944_2017-05-16
|                                   |  |                 |   |                                                                                                  |     |     +**|
|                                   |  |                 |   |                                                                                                  |     |     |  +**A_Moscow_CRIE-312_2017_original_EPI1019991_2017-02-27
|                                   |  |                 |   |                                                                                                  |     |  +**|
|                                   |  |                 |   |                                                                                                  |     |  |  +**A_Berlin_9_2017_Original_EPI944445_2017-01-16
|                                   |  |                 |   |                                                                                                  |     +**|
|                                   |  |                 |   |                                                                                                  |        +**A_New_York_06_2017_Original_EPI964690_2017-02-05
|                                   |  |                 |   |                                                                                               +**|
|                                   |  |                 |   |                                                                                               |  |              +--A_Romania_206293_2017_Original_EPI884288_2017-01-02
|                                   |  |                 |   |                                                                                               |  |           +**|
|                                   |  |                 |   |                                                                                               |  |           |  +**A_Arizona_20_2017_Original_EPI984058_2017-03-27
|                                   |  |                 |   |                                                                                               |  |        +**|
|                                   |  |                 |   |                                                                                               |  |        |  |           +**A_Florida_08_2017_Original_EPI925465_2017-01-24
|                                   |  |                 |   |                                                                                               |  |        |  |        +**|
|                                   |  |                 |   |                                                                                               |  |        |  |        |  |              +**A_Illinois_04_2017_Original_EPI911152_2017-01-07
|                                   |  |                 |   |                                                                                               |  |        |  |        |  |           +**|
|                                   |  |                 |   |                                                                                               |  |        |  |        |  |           |  +**A_North_Carolina_5840_2017_passage_details__PMK1_EPI1075560_2017-01-12
|                                   |  |                 |   |                                                                                               |  |        |  |        |  |        +**|
|                                   |  |                 |   |                                                                                               |  |        |  |        |  |        |  |     +**A_Puerto_Rico_26_2017_Original_EPI1042687_2017-06-28
|                                   |  |                 |   |                                                                                               |  |        |  |        |  |        |  |  +**|
|                                   |  |                 |   |                                                                                               |  |        |  |        |  |        |  |  |  +--A_Wisconsin_323_2017_S1_EPI1086199_2017-08-22
|                                   |  |                 |   |                                                                                               |  |        |  |        |  |        |  +**|
|                                   |  |                 |   |                                                                                               |  |        |  |        |  |        |     +**A_Brisbane_13_2018_SIAT2_EPI1242751_2018-02-03
|                                   |  |                 |   |                                                                                               |  |        |  |        |  |     +**|
|                                   |  |                 |   |                                                                                               |  |        |  |        |  |     |  |     +**A_North_Carolina_18_2017_Original_EPI973113_2017-02-14
|                                   |  |                 |   |                                                                                               |  |        |  |        |  |     |  |  +**|
|                                   |  |                 |   |                                                                                               |  |        |  |        |  |     |  |  |  |  +**A_Texas_27_2017_Original_EPI944809_2017-01-08
|                                   |  |                 |   |                                                                                               |  |        |  |        |  |     |  |  |  +**|
|                                   |  |                 |   |                                                                                               |  |        |  |        |  |     |  |  |     +**A_Colombia_5121_2017_Original_EPI1058277_2017-07-21
|                                   |  |                 |   |                                                                                               |  |        |  |        |  |     |  +**|
|                                   |  |                 |   |                                                                                               |  |        |  |        |  |     |     |                 +**A_Michigan_48_2017_Original_EPI989142_2017-04-03
|                                   |  |                 |   |                                                                                               |  |        |  |        |  |     |     |              +**|
|                                   |  |                 |   |                                                                                               |  |        |  |        |  |     |     |              |  +**A_West_Virginia_02_2018_Original_EPI1166894_2018-01-11
|                                   |  |                 |   |                                                                                               |  |        |  |        |  |     |     |           +**|
|                                   |  |                 |   |                                                                                               |  |        |  |        |  |     |     |           |  +**A_Colombia_6739_2017_Original_EPI1161671_2017-12-04
|                                   |  |                 |   |                                                                                               |  |        |  |        |  |     |     |        +**|
|                                   |  |                 |   |                                                                                               |  |        |  |        |  |     |     |        |  |     +**A_Ontario_RV0993_2017_P1_EPI1005298_2017-01-28
|                                   |  |                 |   |                                                                                               |  |        |  |        |  |     |     |        |  |  +**|
|                                   |  |                 |   |                                                                                               |  |        |  |        |  |     |     |        |  |  |  +**A_Michigan_110_2017_Original_EPI1115651_2017-02-01
|                                   |  |                 |   |                                                                                               |  |        |  |        |  |     |     |        |  +**|
|                                   |  |                 |   |                                                                                               |  |        |  |        |  |     |     |        |     |  +**A_Perth_4_2018__EPI1613517_2018-01-22
|                                   |  |                 |   |                                                                                               |  |        |  |        |  |     |     |        |     +**|
|                                   |  |                 |   |                                                                                               |  |        |  |        |  |     |     |        |        |  +**A_British_Columbia_056_2018__EPI1610628_2018-02-09
|                                   |  |                 |   |                                                                                               |  |        |  |        |  |     |     |        |        +**|
|                                   |  |                 |   |                                                                                               |  |        |  |        |  |     |     |        |           +**A_Mexico_MPA026_2018__EPI1977309_2018-01-22
|                                   |  |                 |   |                                                                                               |  |        |  |        |  |     |     |     +**|
|                                   |  |                 |   |                                                                                               |  |        |  |        |  |     |     |     |  |     +**A_Brandenburg_19_2017_Original_EPI975615_2017-02-07
|                                   |  |                 |   |                                                                                               |  |        |  |        |  |     |     |     |  |  +**|
|                                   |  |                 |   |                                                                                               |  |        |  |        |  |     |     |     |  |  |  +**A_Texas_5856_2017_passage_details__PMK1_EPI1075576_2017-01-24
|                                   |  |                 |   |                                                                                               |  |        |  |        |  |     |     |     |  +**|
|                                   |  |                 |   |                                                                                               |  |        |  |        |  |     |     |     |     |  +**A_Baltimore_0262_2017__EPI998140_2017-01-31
|                                   |  |                 |   |                                                                                               |  |        |  |        |  |     |     |     |     +**|
|                                   |  |                 |   |                                                                                               |  |        |  |        |  |     |     |     |        |  +**A_Ontario_RV0764_2017_P1_EPI1005188_2017-01-16
|                                   |  |                 |   |                                                                                               |  |        |  |        |  |     |     |     |        +**|
|                                   |  |                 |   |                                                                                               |  |        |  |        |  |     |     |     |           +**A_Texas_6162_2017_passage_details__PMK1_EPI1075088_2017-02-22
|                                   |  |                 |   |                                                                                               |  |        |  |        |  |     |     |  +**|
|                                   |  |                 |   |                                                                                               |  |        |  |        |  |     |     |  |  |  +**A_Ontario_RV1245_2017_P1_EPI1005383_2017-02-24
|                                   |  |                 |   |                                                                                               |  |        |  |        |  |     |     |  |  +**|
|                                   |  |                 |   |                                                                                               |  |        |  |        |  |     |     |  |     |  +**A_Newfoundland_RV1733_2017_P1_EPI1004568_2017-03-20
|                                   |  |                 |   |                                                                                               |  |        |  |        |  |     |     |  |     +**|
|                                   |  |                 |   |                                                                                               |  |        |  |        |  |     |     |  |        +**A_Texas_382_2017_Original_EPI1466440_2017-12-26
|                                   |  |                 |   |                                                                                               |  |        |  |        |  |     |     +**|
|                                   |  |                 |   |                                                                                               |  |        |  |        |  |     |        |  +**A_Ontario_RV1239_2017_P1_EPI1005377_2017-02-11
|                                   |  |                 |   |                                                                                               |  |        |  |        |  |     |        +**|
|                                   |  |                 |   |                                                                                               |  |        |  |        |  |     |           +**A_Nova_Scotia_RV2235_2017_P1_EPI1049888_2017-04-12
|                                   |  |                 |   |                                                                                               |  |        |  |        |  |  +**|
|                                   |  |                 |   |                                                                                               |  |        |  |        |  |  |  |  +**A_Tennessee_23_2017_Original_EPI976181_2017-02-27
|                                   |  |                 |   |                                                                                               |  |        |  |        |  |  |  +**|
|                                   |  |                 |   |                                                                                               |  |        |  |        |  |  |     +**A_Basel_USB002759.4_2017__EPI1569137_2017-01-19
|                                   |  |                 |   |                                                                                               |  |        |  |        |  +**|
|                                   |  |                 |   |                                                                                               |  |        |  |        |     |     +**A_Slovenia_855_2017__EPI997174_2017-02-03
|                                   |  |                 |   |                                                                                               |  |        |  |        |     |  +**|
|                                   |  |                 |   |                                                                                               |  |        |  |        |     |  |  +**A_Ontario_RV0914_2017_P1_EPI1005247_2017-01-28
|                                   |  |                 |   |                                                                                               |  |        |  |        |     +**|
|                                   |  |                 |   |                                                                                               |  |        |  |        |        |  +**A_Ontario_RV0922_2017_P1_EPI1005254_2017-01-14
|                                   |  |                 |   |                                                                                               |  |        |  |        |        +**|
|                                   |  |                 |   |                                                                                               |  |        |  |        |           +**A_Mexico_2553_2017_Original_EPI1141789_2017-07-26
|                                   |  |                 |   |                                                                                               |  |        |  |     +**|
|                                   |  |                 |   |                                                                                               |  |        |  |     |  |        +**A_Wisconsin_29_2017_Original_EPI976021_2017-03-07
|                                   |  |                 |   |                                                                                               |  |        |  |     |  |     +**|
|                                   |  |                 |   |                                                                                               |  |        |  |     |  |     |  +**A_Victoria_27_2017_SIAT1_EPI1058754_2017-07-03
|                                   |  |                 |   |                                                                                               |  |        |  |     |  |  +**|
|                                   |  |                 |   |                                                                                               |  |        |  |     |  |  |  |  +**A_Colombia_9948_2018_Original_EPI1282822_2018-07-04
|                                   |  |                 |   |                                                                                               |  |        |  |     |  |  |  +**|
|                                   |  |                 |   |                                                                                               |  |        |  |     |  |  |     |  +**A_Brazil_5557_2018_Original_EPI1282926_2018-06-12
|                                   |  |                 |   |                                                                                               |  |        |  |     |  |  |     +**|
|                                   |  |                 |   |                                                                                               |  |        |  |     |  |  |        |  +**A_KANAGAWA_ZC1843_2019_SIAT_0__1_EPI1381355_2019-02-06
|                                   |  |                 |   |                                                                                               |  |        |  |     |  |  |        +--|
|                                   |  |                 |   |                                                                                               |  |        |  |     |  |  |           +**A_Mexico_INCMNSZ_BMQ897_Jan2020_H3N2_Original_EPI1806865_2020-01-02
|                                   |  |                 |   |                                                                                               |  |        |  |     |  +**|
|                                   |  |                 |   |                                                                                               |  |        |  |     |     |  +**A_Missouri_NHRC_36956_2017__EPI1030662_2017-02-15
|                                   |  |                 |   |                                                                                               |  |        |  |     |     +**|
|                                   |  |                 |   |                                                                                               |  |        |  |     |        +--A_Italy_A.Ge.21.2017_2017__EPI1566035_2017-01-01
|                                   |  |                 |   |                                                                                               |  |        |  |  +**|
|                                   |  |                 |   |                                                                                               |  |        |  |  |  |           +**A_Ontario_RV1906_2017_P1_EPI1005472_2017-03-26
|                                   |  |                 |   |                                                                                               |  |        |  |  |  |        +**|
|                                   |  |                 |   |                                                                                               |  |        |  |  |  |        |  +**A_Ontario_RV1208_2017_P1_EPI1005355_2017-02-13
|                                   |  |                 |   |                                                                                               |  |        |  |  |  |     +**|
|                                   |  |                 |   |                                                                                               |  |        |  |  |  |     |  +**A_Colombia_0297_2018_S2_EPI1316862_2018-07-18
|                                   |  |                 |   |                                                                                               |  |        |  |  |  |  +**|
|                                   |  |                 |   |                                                                                               |  |        |  |  |  |  |  +**A_Ontario_RV0972_2017_P1_EPI1005278_2017-01-30
|                                   |  |                 |   |                                                                                               |  |        |  |  |  +**|
|                                   |  |                 |   |                                                                                               |  |        |  |  |     |  +**A_Ontario_RV1117_2017_P1_EPI1005327_2017-02-06
|                                   |  |                 |   |                                                                                               |  |        |  |  |     +**|
|                                   |  |                 |   |                                                                                               |  |        |  |  |        +**A_Michigan_177_2017_Original_EPI1122674_2017-02-22
|                                   |  |                 |   |                                                                                               |  |        |  +**|
|                                   |  |                 |   |                                                                                               |  |        |     |  +**A_California_5815_2017_passage_details__PMK1_EPI1075636_2017-01-24
|                                   |  |                 |   |                                                                                               |  |        |     +**|
|                                   |  |                 |   |                                                                                               |  |        |        +**A_Germany_7345_2018_passage__Original_EPI1531792_2018-03-13
|                                   |  |                 |   |                                                                                               |  |     +**|
|                                   |  |                 |   |                                                                                               |  |     |  +**A_Baden-Wuerttemberg_122_2017_Original_EPI975680_2017-03-02
|                                   |  |                 |   |                                                                                               |  |  +**|
|                                   |  |                 |   |                                                                                               |  |  |  |        +**A_Athens.GR_12_2017_c1_EPI901680_2017-01-02
|                                   |  |                 |   |                                                                                               |  |  |  |     +**|
|                                   |  |                 |   |                                                                                               |  |  |  |     |  |        +**A_Ontario_RV0751_2017_P1_EPI1005176_2017-01-10
|                                   |  |                 |   |                                                                                               |  |  |  |     |  |     +**|
|                                   |  |                 |   |                                                                                               |  |  |  |     |  |     |  +**A_Abu_Dhabi_078_2017_Original_EPI1180092_2017-11-06
|                                   |  |                 |   |                                                                                               |  |  |  |     |  |  +**|
|                                   |  |                 |   |                                                                                               |  |  |  |     |  |  |  |  +**A_Ontario_RV1650_2017_P1_EPI1005439_2017-03-21
|                                   |  |                 |   |                                                                                               |  |  |  |     |  |  |  +**|
|                                   |  |                 |   |                                                                                               |  |  |  |     |  |  |     +**A_Ontario_RV2092_2017_P1_EPI1010323_2017-04-07
|                                   |  |                 |   |                                                                                               |  |  |  |     |  +**|
|                                   |  |                 |   |                                                                                               |  |  |  |     |     |  +**A_South_Africa_R04468_2017_MDCK1_SIAT1_EPI1060914_2017-06-13
|                                   |  |                 |   |                                                                                               |  |  |  |     |     +**|
|                                   |  |                 |   |                                                                                               |  |  |  |     |        +**A_South_Africa_R06243_2017_MDCK1_SIAT1_EPI1058661_2017-07-07
|                                   |  |                 |   |                                                                                               |  |  |  |  +**|
|                                   |  |                 |   |                                                                                               |  |  |  |  |  |  +**A_Brandenburg_26_2017_Original_EPI975635_2017-02-13
|                                   |  |                 |   |                                                                                               |  |  |  |  |  +**|
|                                   |  |                 |   |                                                                                               |  |  |  |  |     +**A_Bulgaria_413_2017_SIAT2_SIAT1_EPI1043022_2017-02-01
|                                   |  |                 |   |                                                                                               |  |  |  +**|
|                                   |  |                 |   |                                                                                               |  |  |     |  +**A_Istanbul_114_2017_SIAT_EPI1045235_2017-01-06
|                                   |  |                 |   |                                                                                               |  |  |     +**|
|                                   |  |                 |   |                                                                                               |  |  |        +**A_Tucuman_I626_2017_Original_EPI1059698_2017-05-26
|                                   |  |                 |   |                                                                                               |  +**|
|                                   |  |                 |   |                                                                                               |     +**A_Kentucky_24_2017_Original_EPI994391_2017-03-29
|                                   |  |                 |   |                                                                                            +**|
|                                   |  |                 |   |                                                                                            |  |                                                                             +**A_South_Australia_19_2017_SIAT1_EPI919186_2017-01-19
|                                   |  |                 |   |                                                                                            |  |                                                                          +**|
|                                   |  |                 |   |                                                                                            |  |                                                                          |  |                    +**A_Romania_207809_2017_Siat_1_EPI919631_2017-02-06
|                                   |  |                 |   |                                                                                            |  |                                                                          |  |                 +**|
|                                   |  |                 |   |                                                                                            |  |                                                                          |  |                 |  |  +**A_Lipetsk_CRIE-195_2017_original_EPI961993_2017-01-13
|                                   |  |                 |   |                                                                                            |  |                                                                          |  |                 |  +**|
|                                   |  |                 |   |                                                                                            |  |                                                                          |  |                 |     |  +**A_Krasnoyarsk_RII07_2017_MDCK2_SIAT1_EPI1043062_2017-02-15
|                                   |  |                 |   |                                                                                            |  |                                                                          |  |                 |     +**|
|                                   |  |                 |   |                                                                                            |  |                                                                          |  |                 |        |  +**A_California_NHRC_BRD41586N_2017__EPI1073975_2017-05-20
|                                   |  |                 |   |                                                                                            |  |                                                                          |  |                 |        +**|
|                                   |  |                 |   |                                                                                            |  |                                                                          |  |                 |           +**A_Ontario_RV2504_2017_P1_EPI1103778_2017-10-22
|                                   |  |                 |   |                                                                                            |  |                                                                          |  |              +**|
|                                   |  |                 |   |                                                                                            |  |                                                                          |  |              |  |  +**A_Centre_372_2017_PI_EPI919832_2017-01-11
|                                   |  |                 |   |                                                                                            |  |                                                                          |  |              |  +**|
|                                   |  |                 |   |                                                                                            |  |                                                                          |  |              |     +**A_Sao_Paulo_593870_2017_original_sample_EPI1091210_2017-08-29
|                                   |  |                 |   |                                                                                            |  |                                                                          |  |           +**|
|                                   |  |                 |   |                                                                                            |  |                                                                          |  |           |  |                       +**A_Maine_04_2017_Original_EPI911488_2017-01-22
|                                   |  |                 |   |                                                                                            |  |                                                                          |  |           |  |                    +**|
|                                   |  |                 |   |                                                                                            |  |                                                                          |  |           |  |                    |  +**A_Basel_USB002654.4_2017__EPI1569084_2017-01-13
|                                   |  |                 |   |                                                                                            |  |                                                                          |  |           |  |                 +**|
|                                   |  |                 |   |                                                                                            |  |                                                                          |  |           |  |                 |  |  +**A_Luxembourg_17001967_2017__EPI926133_2017-01-10
|                                   |  |                 |   |                                                                                            |  |                                                                          |  |           |  |                 |  +**|
|                                   |  |                 |   |                                                                                            |  |                                                                          |  |           |  |                 |     |     +**A_Madrid_1464_2017_Clinical_Specimen_EPI991294_2017-01-24
|                                   |  |                 |   |                                                                                            |  |                                                                          |  |           |  |                 |     |  +**|
|                                   |  |                 |   |                                                                                            |  |                                                                          |  |           |  |                 |     |  |  +**A_Tekirdag_631_2017_SIAT_EPI1045247_2017-02-20
|                                   |  |                 |   |                                                                                            |  |                                                                          |  |           |  |                 |     +**|
|                                   |  |                 |   |                                                                                            |  |                                                                          |  |           |  |                 |        +**A_Catalonia_NSVH100564490_2017_Original_EPI2183914_2017-02-01
|                                   |  |                 |   |                                                                                            |  |                                                                          |  |           |  |              +**|
|                                   |  |                 |   |                                                                                            |  |                                                                          |  |           |  |              |  |        +**A_Ontario_023_2017_passage_details__original_specimen_EPI953885_2017-01-12
|                                   |  |                 |   |                                                                                            |  |                                                                          |  |           |  |              |  |     +**|
|                                   |  |                 |   |                                                                                            |  |                                                                          |  |           |  |              |  |     |  +**A_Macedonia_32_2017_Original_EPI976658_2017-01-10
|                                   |  |                 |   |                                                                                            |  |                                                                          |  |           |  |              |  |  +**|
|                                   |  |                 |   |                                                                                            |  |                                                                          |  |           |  |              |  |  |  |  +**A_England_70620213_2017_original_EPI1024694_2017-02-06
|                                   |  |                 |   |                                                                                            |  |                                                                          |  |           |  |              |  |  |  +**|
|                                   |  |                 |   |                                                                                            |  |                                                                          |  |           |  |              |  |  |     +**A_Basel_USB003036.4_2017__EPI1569289_2017-02-08
|                                   |  |                 |   |                                                                                            |  |                                                                          |  |           |  |              |  +**|
|                                   |  |                 |   |                                                                                            |  |                                                                          |  |           |  |              |     |  +**A_Novosibirsk_01_2017_c2_EPI963494_2017-01-08
|                                   |  |                 |   |                                                                                            |  |                                                                          |  |           |  |              |     +**|
|                                   |  |                 |   |                                                                                            |  |                                                                          |  |           |  |              |        +**A_Kenya_001_2017__EPI1073209_2017-01-01
|                                   |  |                 |   |                                                                                            |  |                                                                          |  |           |  |           +**|
|                                   |  |                 |   |                                                                                            |  |                                                                          |  |           |  |           |  |     +**A_Extremadura_384_2017_MDCK_EPI944213_2017-01-15
|                                   |  |                 |   |                                                                                            |  |                                                                          |  |           |  |           |  |  +**|
|                                   |  |                 |   |                                                                                            |  |                                                                          |  |           |  |           |  |  |  |  +**A_Alsace_046_2017_PI_EPI898912_2017-01-03
|                                   |  |                 |   |                                                                                            |  |                                                                          |  |           |  |           |  |  |  +**|
|                                   |  |                 |   |                                                                                            |  |                                                                          |  |           |  |           |  |  |     +**A_Madrid_1467_2017_Clinical_Specimen_EPI991297_2017-01-24
|                                   |  |                 |   |                                                                                            |  |                                                                          |  |           |  |           |  +**|
|                                   |  |                 |   |                                                                                            |  |                                                                          |  |           |  |           |     |  +**A_Tanzania_4354_2017_Original_EPI1016685_2017-03-23
|                                   |  |                 |   |                                                                                            |  |                                                                          |  |           |  |           |     +**|
|                                   |  |                 |   |                                                                                            |  |                                                                          |  |           |  |           |        +**A_Ankara_23_2017_SIAT_EPI1045161_2017-01-01
|                                   |  |                 |   |                                                                                            |  |                                                                          |  |           |  |        +**|
|                                   |  |                 |   |                                                                                            |  |                                                                          |  |           |  |        |  |  +**A_Baleares_827_2017_Clinical_Specimen_EPI944199_2017-01-04
|                                   |  |                 |   |                                                                                            |  |                                                                          |  |           |  |        |  +**|
|                                   |  |                 |   |                                                                                            |  |                                                                          |  |           |  |        |     +**A_Bolivia_0875_2017_Original_EPI1077256_2017-06-19
|                                   |  |                 |   |                                                                                            |  |                                                                          |  |           |  |     +**|
|                                   |  |                 |   |                                                                                            |  |                                                                          |  |           |  |     |  |  +**A_Texas_26_2017_Original_EPI944988_2017-01-03
|                                   |  |                 |   |                                                                                            |  |                                                                          |  |           |  |     |  +**|
|                                   |  |                 |   |                                                                                            |  |                                                                          |  |           |  |     |     +**A_Sri_Lanka_101_2017_X__SIAT2_EPI1179476_2017-12-19
|                                   |  |                 |   |                                                                                            |  |                                                                          |  |           |  |  +**|
|                                   |  |                 |   |                                                                                            |  |                                                                          |  |           |  |  |  |        +**A_North_Carolina_22_2017_Original_EPI994476_2017-03-08
|                                   |  |                 |   |                                                                                            |  |                                                                          |  |           |  |  |  |     +**|
|                                   |  |                 |   |                                                                                            |  |                                                                          |  |           |  |  |  |     |  +**A_England_70360040_2017_original_EPI1024358_2017-01-18
|                                   |  |                 |   |                                                                                            |  |                                                                          |  |           |  |  |  |  +**|
|                                   |  |                 |   |                                                                                            |  |                                                                          |  |           |  |  |  |  |  +**A_Cantabria_1393_2017_Clinical_Specimen_EPI977449_2017-01-23
|                                   |  |                 |   |                                                                                            |  |                                                                          |  |           |  |  |  +**|
|                                   |  |                 |   |                                                                                            |  |                                                                          |  |           |  |  |     |     +**A_Tunisia_2476_2017_cs_EPI991763_2017-03-02
|                                   |  |                 |   |                                                                                            |  |                                                                          |  |           |  |  |     |  +**|
|                                   |  |                 |   |                                                                                            |  |                                                                          |  |           |  |  |     |  |  +**A_Iowa_27_2017_S1_EPI1089483_2017-09-02
|                                   |  |                 |   |                                                                                            |  |                                                                          |  |           |  |  |     +**|
|                                   |  |                 |   |                                                                                            |  |                                                                          |  |           |  |  |        +**A_Cantabria_1395_2017_Clinical_Specimen_EPI1010062_2017-01-08
|                                   |  |                 |   |                                                                                            |  |                                                                          |  |           |  +**|
|                                   |  |                 |   |                                                                                            |  |                                                                          |  |           |     |     +**A_Cantabria_726_2017_Clinical_Specimen_EPI942514_2017-01-10
|                                   |  |                 |   |                                                                                            |  |                                                                          |  |           |     |  +**|
|                                   |  |                 |   |                                                                                            |  |                                                                          |  |           |     |  |  |     +**A_Algeria_142_2017_MDCK3_EPI1001778_2017-01-02
|                                   |  |                 |   |                                                                                            |  |                                                                          |  |           |     |  |  |  +**|
|                                   |  |                 |   |                                                                                            |  |                                                                          |  |           |     |  |  |  |  +**A_Quebec_RV0475_2017_P1_EPI1005820_2017-01-26
|                                   |  |                 |   |                                                                                            |  |                                                                          |  |           |     |  |  +**|
|                                   |  |                 |   |                                                                                            |  |                                                                          |  |           |     |  |     +**A_Newcastle_18_2017_SIAT1_EPI1022208_2017-02-20
|                                   |  |                 |   |                                                                                            |  |                                                                          |  |           |     +**|
|                                   |  |                 |   |                                                                                            |  |                                                                          |  |           |        |     +**A_Zambia_08-00143_2017_cs-ori_EPI1125507_2017-05-14
|                                   |  |                 |   |                                                                                            |  |                                                                          |  |           |        |  +**|
|                                   |  |                 |   |                                                                                            |  |                                                                          |  |           |        |  |  +**A_Ethiopia_2458_2017_Original_EPI1123975_2017-08-14
|                                   |  |                 |   |                                                                                            |  |                                                                          |  |           |        +**|
|                                   |  |                 |   |                                                                                            |  |                                                                          |  |           |           +**A_Basel_USB002463.4_2017__EPI1569014_2017-01-09
|                                   |  |                 |   |                                                                                            |  |                                                                          |  |        +**|
|                                   |  |                 |   |                                                                                            |  |                                                                          |  |        |  |        +**A_Asturias_361_2017_Clinical_Specimen_EPI906117_2017-01-18
|                                   |  |                 |   |                                                                                            |  |                                                                          |  |        |  |     +**|
|                                   |  |                 |   |                                                                                            |  |                                                                          |  |        |  |     |  +**A_England_70440224_2017_original_EPI1024446_2017-01-23
|                                   |  |                 |   |                                                                                            |  |                                                                          |  |        |  |  +**|
|                                   |  |                 |   |                                                                                            |  |                                                                          |  |        |  |  |  +**A_Vermont_09_2017_Original_EPI979230_2017-03-13
|                                   |  |                 |   |                                                                                            |  |                                                                          |  |        |  +**|
|                                   |  |                 |   |                                                                                            |  |                                                                          |  |        |     +**A_Gavle_2_2017_Direct_EPI990099_2017-02-15
|                                   |  |                 |   |                                                                                            |  |                                                                          |  |     +**|
|                                   |  |                 |   |                                                                                            |  |                                                                          |  |     |  |     +**A_South_Africa_R06787_2017_Original_EPI1049367_2017-07-17
|                                   |  |                 |   |                                                                                            |  |                                                                          |  |     |  |  +**|
|                                   |  |                 |   |                                                                                            |  |                                                                          |  |     |  |  |  +**A_BuenosAires_425_2017_Original_EPI1059712_2017-01-01
|                                   |  |                 |   |                                                                                            |  |                                                                          |  |     |  +**|
|                                   |  |                 |   |                                                                                            |  |                                                                          |  |     |     +**A_Calama_56093_2017_Original_EPI1049340_2017-06-27
|                                   |  |                 |   |                                                                                            |  |                                                                          |  |  +**|
|                                   |  |                 |   |                                                                                            |  |                                                                          |  |  |  |        +**A_Romania_207297_2017_Clinical_sample_EPI913887_2017-01-21
|                                   |  |                 |   |                                                                                            |  |                                                                          |  |  |  |     +**|
|                                   |  |                 |   |                                                                                            |  |                                                                          |  |  |  |     |  +**A_Kenya_164_2018_Original_EPI1343143_2018-05-21
|                                   |  |                 |   |                                                                                            |  |                                                                          |  |  |  |  +**|
|                                   |  |                 |   |                                                                                            |  |                                                                          |  |  |  |  |  +**A_Eskisehir_200_2017_SIAT_EPI1045175_2017-01-23
|                                   |  |                 |   |                                                                                            |  |                                                                          |  |  |  +**|
|                                   |  |                 |   |                                                                                            |  |                                                                          |  |  |     +**A_Catalonia_NSVH100553838_2017_Original_EPI2183682_2017-01-15
|                                   |  |                 |   |                                                                                            |  |                                                                          |  +**|
|                                   |  |                 |   |                                                                                            |  |                                                                          |     |        +**A_Karaganda_55_2017_CX_EPI1027070_2017-01-16
|                                   |  |                 |   |                                                                                            |  |                                                                          |     |     +**|
|                                   |  |                 |   |                                                                                            |  |                                                                          |     |     |  +**A_Extremadura_1027_2017_Clinical_Specimen_EPI1015924_2017-01-30
|                                   |  |                 |   |                                                                                            |  |                                                                          |     |  +**|
|                                   |  |                 |   |                                                                                            |  |                                                                          |     |  |  +**A_Brazil_478_2017_Original_EPI1048924_2017-05-29
|                                   |  |                 |   |                                                                                            |  |                                                                          |     +**|
|                                   |  |                 |   |                                                                                            |  |                                                                          |        |     +**A_Tomsk_3_2017_C2_EPI1038968_2017-02-01
|                                   |  |                 |   |                                                                                            |  |                                                                          |        |  +**|
|                                   |  |                 |   |                                                                                            |  |                                                                          |        |  |  +**A_Ohio_37_2017_Original_EPI1060067_2017-08-23
|                                   |  |                 |   |                                                                                            |  |                                                                          |        +**|
|                                   |  |                 |   |                                                                                            |  |                                                                          |           +**A_Oklahoma_6013_2017_passage_details__PMK1_EPI1075453_2017-02-14
|                                   |  |                 |   |                                                                                            |  |                                                                       +**|
|                                   |  |                 |   |                                                                                            |  |                                                                       |  |     +**A_Cyprus_F143_2017_SIAT1_EPI1015851_2017-01-26
|                                   |  |                 |   |                                                                                            |  |                                                                       |  |  +**|
|                                   |  |                 |   |                                                                                            |  |                                                                       |  |  |  +**A_Basel_USB002315.4_2017__EPI1568961_2017-01-05
|                                   |  |                 |   |                                                                                            |  |                                                                       |  +**|
|                                   |  |                 |   |                                                                                            |  |                                                                       |     +**A_Kenya_165_2018_Original_EPI1343080_2018-05-29
|                                   |  |                 |   |                                                                                            |  |                                                                    +**|
|                                   |  |                 |   |                                                                                            |  |                                                                    |  |     +**A_Samara_7_2017_C2_EPI979066_2017-02-15
|                                   |  |                 |   |                                                                                            |  |                                                                    |  |  +**|
|                                   |  |                 |   |                                                                                            |  |                                                                    |  |  |  |  +**A_Basel_USB002678.4_2017__EPI1569095_2017-01-14
|                                   |  |                 |   |                                                                                            |  |                                                                    |  |  |  +**|
|                                   |  |                 |   |                                                                                            |  |                                                                    |  |  |     +**A_Brisbane_94_2017__EPI1612273_2017-06-22
|                                   |  |                 |   |                                                                                            |  |                                                                    |  +**|
|                                   |  |                 |   |                                                                                            |  |                                                                    |     |        +**A_Texas_98_2017_Original_EPI1008641_2017-03-12
|                                   |  |                 |   |                                                                                            |  |                                                                    |     |     +**|
|                                   |  |                 |   |                                                                                            |  |                                                                    |     |     |  +**A_Goias_387153_2017_original_sample_EPI1091624_2017-09-15
|                                   |  |                 |   |                                                                                            |  |                                                                    |     |  +**|
|                                   |  |                 |   |                                                                                            |  |                                                                    |     |  |  |  +**A_England_74760563_2017_original_EPI1139219_2017-11-05
|                                   |  |                 |   |                                                                                            |  |                                                                    |     |  |  +**|
|                                   |  |                 |   |                                                                                            |  |                                                                    |     |  |     +**A_England_74680316_2017_original_EPI1139155_2017-11-14
|                                   |  |                 |   |                                                                                            |  |                                                                    |     +**|
|                                   |  |                 |   |                                                                                            |  |                                                                    |        |  +**A_England_70240083_2017_original_EPI1024238_2017-01-09
|                                   |  |                 |   |                                                                                            |  |                                                                    |        +**|
|                                   |  |                 |   |                                                                                            |  |                                                                    |           +**A_Indonesia_Nihrd-Plb499_2017_Original_EPI1130203_2017-03-02
|                                   |  |                 |   |                                                                                            |  |                                                                 +**|
|                                   |  |                 |   |                                                                                            |  |                                                                 |  |     +**A_Asturias_366_2017_Clinical_Specimen_EPI906120_2017-01-17
|                                   |  |                 |   |                                                                                            |  |                                                                 |  |  +**|
|                                   |  |                 |   |                                                                                            |  |                                                                 |  |  |  |        +**A_Singapore_KK0076_2017_clinical_specimen_EPI957290_2017-01-31
|                                   |  |                 |   |                                                                                            |  |                                                                 |  |  |  |     +**|
|                                   |  |                 |   |                                                                                            |  |                                                                 |  |  |  |     |  |  +**A_England_70460001_2017_original_EPI1112020_2017-01-24
|                                   |  |                 |   |                                                                                            |  |                                                                 |  |  |  |     |  +**|
|                                   |  |                 |   |                                                                                            |  |                                                                 |  |  |  |     |     +**A_Parana_929_2017_Original_EPI1141891_2017-10-17
|                                   |  |                 |   |                                                                                            |  |                                                                 |  |  |  |  +**|
|                                   |  |                 |   |                                                                                            |  |                                                                 |  |  |  |  |  |  +**A_Manitoba_RV1547_2017_P1_EPI1004427_2017-03-29
|                                   |  |                 |   |                                                                                            |  |                                                                 |  |  |  |  |  +**|
|                                   |  |                 |   |                                                                                            |  |                                                                 |  |  |  |  |     +**A_Paris_1327_2018_PI_EPI1208555_2018-02-24
|                                   |  |                 |   |                                                                                            |  |                                                                 |  |  |  +**|
|                                   |  |                 |   |                                                                                            |  |                                                                 |  |  |     +**A_Canberra_3_2017__EPI1612361_2017-02-19
|                                   |  |                 |   |                                                                                            |  |                                                                 |  +**|
|                                   |  |                 |   |                                                                                            |  |                                                                 |     |     +**A_Cantabria_1387_2017_Clinical_Specimen_EPI973410_2017-02-18
|                                   |  |                 |   |                                                                                            |  |                                                                 |     |  +**|
|                                   |  |                 |   |                                                                                            |  |                                                                 |     |  |  +**A_Abu_Dhabi_041_2018_Original_EPI1256453_2018-01-15
|                                   |  |                 |   |                                                                                            |  |                                                                 |     +**|
|                                   |  |                 |   |                                                                                            |  |                                                                 |        |  +**A_Minas_Gerais_626_2017_Original_sample_EPI1045694_2017-06-29
|                                   |  |                 |   |                                                                                            |  |                                                                 |        +**|
|                                   |  |                 |   |                                                                                            |  |                                                                 |           +**A_Kenya_027_2017__EPI1134124_2017-05-31
|                                   |  |                 |   |                                                                                            |  |                                                              +**|
|                                   |  |                 |   |                                                                                            |  |                                                              |  |  +**A_Maine_05_2017_Original_EPI911512_2017-01-22
|                                   |  |                 |   |                                                                                            |  |                                                              |  +**|
|                                   |  |                 |   |                                                                                            |  |                                                              |     |     +**A_Qatar_47-VI-17-0001116_2017_SIAT1_EPI991703_2017-01-07
|                                   |  |                 |   |                                                                                            |  |                                                              |     |  +**|
|                                   |  |                 |   |                                                                                            |  |                                                              |     |  |  |     +**A_Maryland_84_2017_Original_EPI1099452_2017-10-08
|                                   |  |                 |   |                                                                                            |  |                                                              |     |  |  |  +**|
|                                   |  |                 |   |                                                                                            |  |                                                              |     |  |  |  |  +**A_Brisbane_203_2017_MDCK1_SIAT1_EPI1242817_2017-11-30
|                                   |  |                 |   |                                                                                            |  |                                                              |     |  |  +**|
|                                   |  |                 |   |                                                                                            |  |                                                              |     |  |     +**A_Ethiopia_1877_2017_Original_EPI1123935_2017-09-12
|                                   |  |                 |   |                                                                                            |  |                                                              |     +**|
|                                   |  |                 |   |                                                                                            |  |                                                              |        |        +**A_Bangladesh_3028_2017_Original_EPI1017112_2017-03-23
|                                   |  |                 |   |                                                                                            |  |                                                              |        |     +**|
|                                   |  |                 |   |                                                                                            |  |                                                              |        |     |  |  +**A_Basel_USB003115.4_2017__EPI1569307_2017-02-13
|                                   |  |                 |   |                                                                                            |  |                                                              |        |     |  +**|
|                                   |  |                 |   |                                                                                            |  |                                                              |        |     |     +**A_Abu_Dhabi_037_2018_Original_EPI1256406_2018-01-15
|                                   |  |                 |   |                                                                                            |  |                                                              |        |  +**|
|                                   |  |                 |   |                                                                                            |  |                                                              |        |  |  |  +--A_Singapore_GP1427_2017_clinical_specimen_EPI1087391_2017-06-21
|                                   |  |                 |   |                                                                                            |  |                                                              |        |  |  +**|
|                                   |  |                 |   |                                                                                            |  |                                                              |        |  |     +**A_Thailand_CU-B23053_2017__EPI1901818_2017-07-29
|                                   |  |                 |   |                                                                                            |  |                                                              |        +**|
|                                   |  |                 |   |                                                                                            |  |                                                              |           +**A_South_Africa_R6242_2017__EPI1079031_2017-07-10
|                                   |  |                 |   |                                                                                            |  |                                                           +**|
|                                   |  |                 |   |                                                                                            |  |                                                           |  +**A_Netherlands_748_2017_Original_EPI957640_2017-01-17
|                                   |  |                 |   |                                                                                            |  |                                                        +**|
|                                   |  |                 |   |                                                                                            |  |                                                        |  +**A_Hungary_16_2017__EPI888138_2017-01-03
|                                   |  |                 |   |                                                                                            |  |                                                     +**|
|                                   |  |                 |   |                                                                                            |  |                                                     |  +**A_Slovenia_1577_2017__EPI1083163_2017-03-30
|                                   |  |                 |   |                                                                                            |  |                                                  +**|
|                                   |  |                 |   |                                                                                            |  |                                                  |  |     +--A_Catalonia_NSVH100558008_2017_Original_EPI919651_2017-01-22
|                                   |  |                 |   |                                                                                            |  |                                                  |  |  +**|
|                                   |  |                 |   |                                                                                            |  |                                                  |  |  |  |  +**A_Picardie_076_2017_PI_EPI899043_2017-01-03
|                                   |  |                 |   |                                                                                            |  |                                                  |  |  |  +**|
|                                   |  |                 |   |                                                                                            |  |                                                  |  |  |     +--A_Saratov_CRIE-259_2017_original_EPI1019980_2017-01-31
|                                   |  |                 |   |                                                                                            |  |                                                  |  +**|
|                                   |  |                 |   |                                                                                            |  |                                                  |     +**A_Paris_1047_2017_PI_EPI957780_2017-02-18
|                                   |  |                 |   |                                                                                            |  |                                               +**|
|                                   |  |                 |   |                                                                                            |  |                                               |  |                 +**A_Ulaanbaatar_AF120011_2017__EPI903981_2017-01-02
|                                   |  |                 |   |                                                                                            |  |                                               |  |              +**|
|                                   |  |                 |   |                                                                                            |  |                                               |  |              |  |        +--A_Israel_C-758_2017_C1_SIAT1_EPI943242_2017-01-12
|                                   |  |                 |   |                                                                                            |  |                                               |  |              |  |     +**|
|                                   |  |                 |   |                                                                                            |  |                                               |  |              |  |     |  +**A_Austria_964437_2017_Siat1_EPI1044215_2017-01-09
|                                   |  |                 |   |                                                                                            |  |                                               |  |              |  |  +**|
|                                   |  |                 |   |                                                                                            |  |                                               |  |              |  |  |  |  +**A_Alabama_04_2017_Original_EPI912713_2017-01-23
|                                   |  |                 |   |                                                                                            |  |                                               |  |              |  |  |  +**|
|                                   |  |                 |   |                                                                                            |  |                                               |  |              |  |  |     +**A_Catalonia_NSVH100575604_2017_Original_EPI943189_2017-02-21
|                                   |  |                 |   |                                                                                            |  |                                               |  |              |  +**|
|                                   |  |                 |   |                                                                                            |  |                                               |  |              |     |        +**A_Romania_207604_2017_Siat_2_EPI919628_2017-01-31
|                                   |  |                 |   |                                                                                            |  |                                               |  |              |     |     +**|
|                                   |  |                 |   |                                                                                            |  |                                               |  |              |     |     |  +**A_Texas_55_2017_Original_EPI959948_2017-02-16
|                                   |  |                 |   |                                                                                            |  |                                               |  |              |     |  +**|
|                                   |  |                 |   |                                                                                            |  |                                               |  |              |     |  |  |     +**A_South_Australia_76_2017_SIAT1_EPI1022439_2017-04-21
|                                   |  |                 |   |                                                                                            |  |                                               |  |              |     |  |  |  +**|
|                                   |  |                 |   |                                                                                            |  |                                               |  |              |     |  |  |  |  |  +**A_Fiji_46_2017_SIAT2_EPI1031677_2017-03-04
|                                   |  |                 |   |                                                                                            |  |                                               |  |              |     |  |  |  |  +**|
|                                   |  |                 |   |                                                                                            |  |                                               |  |              |     |  |  |  |     +**A_Fiji_60_2017_SIAT2_EPI1044711_2017-03-21
|                                   |  |                 |   |                                                                                            |  |                                               |  |              |     |  |  +**|
|                                   |  |                 |   |                                                                                            |  |                                               |  |              |     |  |     +**A_Fiji_59_2017_SIAT2_EPI1044756_2017-01-01
|                                   |  |                 |   |                                                                                            |  |                                               |  |              |     +**|
|                                   |  |                 |   |                                                                                            |  |                                               |  |              |        |        +**A_Catalonia_NSVH100566027_2017_Original_EPI926518_2017-02-04
|                                   |  |                 |   |                                                                                            |  |                                               |  |              |        |     +**|
|                                   |  |                 |   |                                                                                            |  |                                               |  |              |        |     |  +**A_Aragon_1646_2017_Clinical_Specimen_EPI1032458_2017-01-24
|                                   |  |                 |   |                                                                                            |  |                                               |  |              |        |  +**|
|                                   |  |                 |   |                                                                                            |  |                                               |  |              |        |  |  |  +**A_Cote_D_Ivoire_1549_2017_S2_EPI1212242_2017-10-02
|                                   |  |                 |   |                                                                                            |  |                                               |  |              |        |  |  +**|
|                                   |  |                 |   |                                                                                            |  |                                               |  |              |        |  |     +**A_Tajikistan_28_2017_cs_EPI1177435_2017-10-23
|                                   |  |                 |   |                                                                                            |  |                                               |  |              |        +**|
|                                   |  |                 |   |                                                                                            |  |                                               |  |              |           |                       +--A_Bari_16_2017__EPI931038_2017-01-02
|                                   |  |                 |   |                                                                                            |  |                                               |  |              |           |                    +**|
|                                   |  |                 |   |                                                                                            |  |                                               |  |              |           |                    |  +**A_Moldova_4.01_2017_SIAT1_EPI960102_2017-01-03
|                                   |  |                 |   |                                                                                            |  |                                               |  |              |           |                 +**|
|                                   |  |                 |   |                                                                                            |  |                                               |  |              |           |                 |  +**A_Jordan_1138_2017_SIAT1_EPI1226929_2017-09-08
|                                   |  |                 |   |                                                                                            |  |                                               |  |              |           |              +**|
|                                   |  |                 |   |                                                                                            |  |                                               |  |              |           |              |  |  +**A_Paris_3622_2016_PI_EPI899072_2017-01-02
|                                   |  |                 |   |                                                                                            |  |                                               |  |              |           |              |  +**|
|                                   |  |                 |   |                                                                                            |  |                                               |  |              |           |              |     +**A_Cyprus_F98_2017_SIAT1_EPI1015875_2017-01-19
|                                   |  |                 |   |                                                                                            |  |                                               |  |              |           |           +**|
|                                   |  |                 |   |                                                                                            |  |                                               |  |              |           |           |  |     +**A_Arizona_11_2017_Original_EPI961051_2017-02-19
|                                   |  |                 |   |                                                                                            |  |                                               |  |              |           |           |  |  +**|
|                                   |  |                 |   |                                                                                            |  |                                               |  |              |           |           |  |  |  +**A_California_NHRC_SEA062_2017__EPI1073981_2017-04-11
|                                   |  |                 |   |                                                                                            |  |                                               |  |              |           |           |  +**|
|                                   |  |                 |   |                                                                                            |  |                                               |  |              |           |           |     |     +**A_Extremadura_1030_2017_MDCK_EPI957915_2017-02-04
|                                   |  |                 |   |                                                                                            |  |                                               |  |              |           |           |     |  +**|
|                                   |  |                 |   |                                                                                            |  |                                               |  |              |           |           |     |  |  +**A_Novosibirsk_42_2017_C1_EPI1039141_2017-02-27
|                                   |  |                 |   |                                                                                            |  |                                               |  |              |           |           |     +**|
|                                   |  |                 |   |                                                                                            |  |                                               |  |              |           |           |        +**A_Rio_de_Janeiro_323_2017_Original_EPI1040852_2017-02-08
|                                   |  |                 |   |                                                                                            |  |                                               |  |              |           |        +**|
|                                   |  |                 |   |                                                                                            |  |                                               |  |              |           |        |  |     +**A_Moldova_32.02_2017_SIAT1_EPI960100_2017-01-09
|                                   |  |                 |   |                                                                                            |  |                                               |  |              |           |        |  |  +**|
|                                   |  |                 |   |                                                                                            |  |                                               |  |              |           |        |  |  |  |  +**A_Santa_Catarina_451_2017_Original_sample_EPI1045705_2017-06-21
|                                   |  |                 |   |                                                                                            |  |                                               |  |              |           |        |  |  |  +**|
|                                   |  |                 |   |                                                                                            |  |                                               |  |              |           |        |  |  |     +**A_South_Dakota_6016_2017_passage_details__PMK1_EPI1075456_2017-02-02
|                                   |  |                 |   |                                                                                            |  |                                               |  |              |           |        |  +**|
|                                   |  |                 |   |                                                                                            |  |                                               |  |              |           |        |     |  +**A_Bosnia_and_Herzegovina_31-G_2017_SIAT1_EPI978958_2017-01-04
|                                   |  |                 |   |                                                                                            |  |                                               |  |              |           |        |     +**|
|                                   |  |                 |   |                                                                                            |  |                                               |  |              |           |        |        +**A_Quebec_011_2017__EPI1236363_2017-01-13
|                                   |  |                 |   |                                                                                            |  |                                               |  |              |           |     +**|
|                                   |  |                 |   |                                                                                            |  |                                               |  |              |           |     |  |  +**A_Ulaanbaatar_321_2017_Original_EPI979127_2017-01-16
|                                   |  |                 |   |                                                                                            |  |                                               |  |              |           |     |  +**|
|                                   |  |                 |   |                                                                                            |  |                                               |  |              |           |     |     +**A_England_70260700_2017_original_EPI1024278_2017-01-11
|                                   |  |                 |   |                                                                                            |  |                                               |  |              |           |  +**|
|                                   |  |                 |   |                                                                                            |  |                                               |  |              |           |  |  |     +**A_Belgium_G119_2017__EPI990104_2017-01-12
|                                   |  |                 |   |                                                                                            |  |                                               |  |              |           |  |  |  +**|
|                                   |  |                 |   |                                                                                            |  |                                               |  |              |           |  |  |  |  +**A_Basel_USB002964.4_2017__EPI1569236_2017-02-02
|                                   |  |                 |   |                                                                                            |  |                                               |  |              |           |  |  +**|
|                                   |  |                 |   |                                                                                            |  |                                               |  |              |           |  |     |  +**A_Moscow_46_2017_S1_EPI1038780_2017-02-22
|                                   |  |                 |   |                                                                                            |  |                                               |  |              |           |  |     +**|
|                                   |  |                 |   |                                                                                            |  |                                               |  |              |           |  |        +**A_Catalonia_NSVH100554954_2017_Original_EPI2183710_2017-01-17
|                                   |  |                 |   |                                                                                            |  |                                               |  |              |           +**|
|                                   |  |                 |   |                                                                                            |  |                                               |  |              |              |  +**A_Kostroma_CRIE-212_2017_original_EPI961999_2017-01-19
|                                   |  |                 |   |                                                                                            |  |                                               |  |              |              +**|
|                                   |  |                 |   |                                                                                            |  |                                               |  |              |                 +**A_Lyon_1239_2017_Original_EPI1321966_2017-03-04
|                                   |  |                 |   |                                                                                            |  |                                               |  |           +**|
|                                   |  |                 |   |                                                                                            |  |                                               |  |           |  |  +**A_Luxembourg_17003201_2017__EPI926194_2017-01-18
|                                   |  |                 |   |                                                                                            |  |                                               |  |           |  +**|
|                                   |  |                 |   |                                                                                            |  |                                               |  |           |     |  +**A_Extremadura_1145_2017_MDCK_EPI973416_2017-02-21
|                                   |  |                 |   |                                                                                            |  |                                               |  |           |     +**|
|                                   |  |                 |   |                                                                                            |  |                                               |  |           |        +**A_Novosibirsk_47_2017_C1_EPI1039163_2017-03-09
|                                   |  |                 |   |                                                                                            |  |                                               |  |        +**|
|                                   |  |                 |   |                                                                                            |  |                                               |  |        |  |     +**A_Austria_962322_2017_Siat1_EPI879288_2017-01-03
|                                   |  |                 |   |                                                                                            |  |                                               |  |        |  |  +**|
|                                   |  |                 |   |                                                                                            |  |                                               |  |        |  |  |  |  +**A_South_Africa_R05624_2017_MDCK1_SIAT1_EPI1060934_2017-07-01
|                                   |  |                 |   |                                                                                            |  |                                               |  |        |  |  |  +**|
|                                   |  |                 |   |                                                                                            |  |                                               |  |        |  |  |     +--A_South_Africa_R7497_2017__EPI1079606_2017-07-28
|                                   |  |                 |   |                                                                                            |  |                                               |  |        |  +**|
|                                   |  |                 |   |                                                                                            |  |                                               |  |        |     |  +**A_Astana_ZVL280_2017_c1_EPI969307_2017-01-02
|                                   |  |                 |   |                                                                                            |  |                                               |  |        |     +**|
|                                   |  |                 |   |                                                                                            |  |                                               |  |        |        +**A_Quebec_055_2018__EPI1610990_2018-01-24
|                                   |  |                 |   |                                                                                            |  |                                               |  |     +**|
|                                   |  |                 |   |                                                                                            |  |                                               |  |     |  |  +**A_CastillaLaMancha_421_2017_Clinical_Specimen_EPI916960_2017-01-24
|                                   |  |                 |   |                                                                                            |  |                                               |  |     |  +**|
|                                   |  |                 |   |                                                                                            |  |                                               |  |     |     +**A_Lisboa_12_2017_SIAT1_SIAT1_EPI1050831_2017-01-05
|                                   |  |                 |   |                                                                                            |  |                                               |  |  +**|
|                                   |  |                 |   |                                                                                            |  |                                               |  |  |  |                 +**A_KANAGAWA_IC1607_2017_Original_EPI941969_2017-01-07
|                                   |  |                 |   |                                                                                            |  |                                               |  |  |  |              +**|
|                                   |  |                 |   |                                                                                            |  |                                               |  |  |  |              |  |  +--A_Iowa_17_2017_Original_EPI977283_2017-03-21
|                                   |  |                 |   |                                                                                            |  |                                               |  |  |  |              |  +**|
|                                   |  |                 |   |                                                                                            |  |                                               |  |  |  |              |     +**A_Ontario_RV0806_2017_P1_EPI1005199_2017-01-27
|                                   |  |                 |   |                                                                                            |  |                                               |  |  |  |           +**|
|                                   |  |                 |   |                                                                                            |  |                                               |  |  |  |           |  |        +**A_Oklahoma_06_2017_Original_EPI912745_2017-01-25
|                                   |  |                 |   |                                                                                            |  |                                               |  |  |  |           |  |     +**|
|                                   |  |                 |   |                                                                                            |  |                                               |  |  |  |           |  |     |  +**A_Ontario_RV0961_2017_P1_EPI1005268_2017-01-26
|                                   |  |                 |   |                                                                                            |  |                                               |  |  |  |           |  |  +**|
|                                   |  |                 |   |                                                                                            |  |                                               |  |  |  |           |  |  |  |           +**A_Austria_962529_2017_Siat1_EPI884313_2017-01-04
|                                   |  |                 |   |                                                                                            |  |                                               |  |  |  |           |  |  |  |        +**|
|                                   |  |                 |   |                                                                                            |  |                                               |  |  |  |           |  |  |  |        |  |  +--A_Navarra_612_2017_Clinical_Specimen_EPI927123_2017-01-02
|                                   |  |                 |   |                                                                                            |  |                                               |  |  |  |           |  |  |  |        |  +**|
|                                   |  |                 |   |                                                                                            |  |                                               |  |  |  |           |  |  |  |        |     |  +**A_Sydney_138_2017_MDCK_SIAT1_EPI1044678_2017-04-25
|                                   |  |                 |   |                                                                                            |  |                                               |  |  |  |           |  |  |  |        |     +**|
|                                   |  |                 |   |                                                                                            |  |                                               |  |  |  |           |  |  |  |        |        |  +**A_Sydney_1081_2017_SIAT1_EPI1060283_2017-08-07
|                                   |  |                 |   |                                                                                            |  |                                               |  |  |  |           |  |  |  |        |        +**|
|                                   |  |                 |   |                                                                                            |  |                                               |  |  |  |           |  |  |  |        |           +**A_Sydney_228_2017__EPI1615101_2017-07-03
|                                   |  |                 |   |                                                                                            |  |                                               |  |  |  |           |  |  |  |     +**|
|                                   |  |                 |   |                                                                                            |  |                                               |  |  |  |           |  |  |  |     |  |     +**A_Hessen_39_2017_Original_EPI944493_2017-01-25
|                                   |  |                 |   |                                                                                            |  |                                               |  |  |  |           |  |  |  |     |  |  +**|
|                                   |  |                 |   |                                                                                            |  |                                               |  |  |  |           |  |  |  |     |  |  |  +**A_Basel_USB002447.4_2017__EPI1568998_2017-01-07
|                                   |  |                 |   |                                                                                            |  |                                               |  |  |  |           |  |  |  |     |  +**|
|                                   |  |                 |   |                                                                                            |  |                                               |  |  |  |           |  |  |  |     |     +**A_New_York_PV76_2017__EPI1297461_2017-09-01
|                                   |  |                 |   |                                                                                            |  |                                               |  |  |  |           |  |  |  |  +**|
|                                   |  |                 |   |                                                                                            |  |                                               |  |  |  |           |  |  |  |  |  |  +**A_Illinois_11_2017_Original_EPI910951_2017-01-17
|                                   |  |                 |   |                                                                                            |  |                                               |  |  |  |           |  |  |  |  |  +**|
|                                   |  |                 |   |                                                                                            |  |                                               |  |  |  |           |  |  |  |  |     |  +**A_Quebec_RV0197_2017_P1_EPI1005772_2017-01-07
|                                   |  |                 |   |                                                                                            |  |                                               |  |  |  |           |  |  |  |  |     +**|
|                                   |  |                 |   |                                                                                            |  |                                               |  |  |  |           |  |  |  |  |        +**A_New_Brunswick_RV0481_2017_P1_EPI1004461_2017-01-02
|                                   |  |                 |   |                                                                                            |  |                                               |  |  |  |           |  |  |  +**|
|                                   |  |                 |   |                                                                                            |  |                                               |  |  |  |           |  |  |     |     +**A_Taiwan_87923_2017__EPI955993_2017-01-17
|                                   |  |                 |   |                                                                                            |  |                                               |  |  |  |           |  |  |     |  +**|
|                                   |  |                 |   |                                                                                            |  |                                               |  |  |  |           |  |  |     |  |  +**A_Basel_USB003018.4_2017__EPI1569275_2017-02-06
|                                   |  |                 |   |                                                                                            |  |                                               |  |  |  |           |  |  |     +**|
|                                   |  |                 |   |                                                                                            |  |                                               |  |  |  |           |  |  |        |  +**A_Belgium_H22_2017_SIATx_SIAT1_EPI1042946_2017-02-06
|                                   |  |                 |   |                                                                                            |  |                                               |  |  |  |           |  |  |        +**|
|                                   |  |                 |   |                                                                                            |  |                                               |  |  |  |           |  |  |           +**A_England_70380038_2017_original_EPI1030427_2017-01-19
|                                   |  |                 |   |                                                                                            |  |                                               |  |  |  |           |  +**|
|                                   |  |                 |   |                                                                                            |  |                                               |  |  |  |           |     |           +**A_Linkoping_3_2017_Direct_EPI988053_2017-02-17
|                                   |  |                 |   |                                                                                            |  |                                               |  |  |  |           |     |        +**|
|                                   |  |                 |   |                                                                                            |  |                                               |  |  |  |           |     |        |  +**A_Linkoping_3_2017_MDCK1_SIAT1_EPI1040726_2017-02-17
|                                   |  |                 |   |                                                                                            |  |                                               |  |  |  |           |     |     +**|
|                                   |  |                 |   |                                                                                            |  |                                               |  |  |  |           |     |     |  +**A_New_York_A-WC-LVD-17-045_2017_passage_details__Primary_specimen_EPI1150919_2017-04-08
|                                   |  |                 |   |                                                                                            |  |                                               |  |  |  |           |     |  +**|
|                                   |  |                 |   |                                                                                            |  |                                               |  |  |  |           |     |  |  +**A_England_70120027_2017_original_EPI1030390_2017-01-03
|                                   |  |                 |   |                                                                                            |  |                                               |  |  |  |           |     +**|
|                                   |  |                 |   |                                                                                            |  |                                               |  |  |  |           |        |  +**A_Quebec_RV1440_2017_P1_EPI1005962_2017-02-20
|                                   |  |                 |   |                                                                                            |  |                                               |  |  |  |           |        +**|
|                                   |  |                 |   |                                                                                            |  |                                               |  |  |  |           |           +**A_Taiwan_87966_2017__EPI1077206_2017-01-31
|                                   |  |                 |   |                                                                                            |  |                                               |  |  |  |        +**|
|                                   |  |                 |   |                                                                                            |  |                                               |  |  |  |        |  |     +----A_Netherlands_700_17_Original_EPI998492_2017-01-20
|                                   |  |                 |   |                                                                                            |  |                                               |  |  |  |        |  |  +**|
|                                   |  |                 |   |                                                                                            |  |                                               |  |  |  |        |  |  |  +**A_Usak_54_2017__TR-30__SIAT1_SIAT1_EPI1013155_2017-01-02
|                                   |  |                 |   |                                                                                            |  |                                               |  |  |  |        |  +**|
|                                   |  |                 |   |                                                                                            |  |                                               |  |  |  |        |     |  +**A_Ontario_RV1792_2017_P1_EPI1005463_2017-03-28
|                                   |  |                 |   |                                                                                            |  |                                               |  |  |  |        |     +**|
|                                   |  |                 |   |                                                                                            |  |                                               |  |  |  |        |        +**A_South_Auckland_15_2017_MDCK_SIAT1_EPI1022469_2017-03-02
|                                   |  |                 |   |                                                                                            |  |                                               |  |  |  |     +**|
|                                   |  |                 |   |                                                                                            |  |                                               |  |  |  |     |  |  +**A_Florida_30_2017_Original_EPI1003411_2017-02-07
|                                   |  |                 |   |                                                                                            |  |                                               |  |  |  |     |  +**|
|                                   |  |                 |   |                                                                                            |  |                                               |  |  |  |     |     |        +**A_South_Australia_73_2017_SIAT1_EPI1022430_2017-04-18
|                                   |  |                 |   |                                                                                            |  |                                               |  |  |  |     |     |     +**|
|                                   |  |                 |   |                                                                                            |  |                                               |  |  |  |     |     |     |  |        +**A_Hong_Kong_3095_2017_cs_EPI1043893_2017-07-01
|                                   |  |                 |   |                                                                                            |  |                                               |  |  |  |     |     |     |  |     +**|
|                                   |  |                 |   |                                                                                            |  |                                               |  |  |  |     |     |     |  |     |  +**A_Hong_Kong_4104_2017_cs_EPI1148817_2017-07-23
|                                   |  |                 |   |                                                                                            |  |                                               |  |  |  |     |     |     |  |  +**|
|                                   |  |                 |   |                                                                                            |  |                                               |  |  |  |     |     |     |  |  |  |  +--A_Hong_Kong_3854_2017_cs_EPI1060884_2017-07-21
|                                   |  |                 |   |                                                                                            |  |                                               |  |  |  |     |     |     |  |  |  +**|
|                                   |  |                 |   |                                                                                            |  |                                               |  |  |  |     |     |     |  |  |     +**A_England_73520179_2017_original_EPI1112784_2017-08-18
|                                   |  |                 |   |                                                                                            |  |                                               |  |  |  |     |     |     |  +**|
|                                   |  |                 |   |                                                                                            |  |                                               |  |  |  |     |     |     |     |     +--A_South_Australia_142_2017_SIAT1_EPI1045435_2017-06-16
|                                   |  |                 |   |                                                                                            |  |                                               |  |  |  |     |     |     |     |  +**|
|                                   |  |                 |   |                                                                                            |  |                                               |  |  |  |     |     |     |     |  |  +**A_South_Australia_227_2017__EPI1614181_2017-08-14
|                                   |  |                 |   |                                                                                            |  |                                               |  |  |  |     |     |     |     +**|
|                                   |  |                 |   |                                                                                            |  |                                               |  |  |  |     |     |     |        +**A_Victoria_76_2017__EPI1617381_2017-08-03
|                                   |  |                 |   |                                                                                            |  |                                               |  |  |  |     |     |  +**|
|                                   |  |                 |   |                                                                                            |  |                                               |  |  |  |     |     |  |  |     +**A_Hong_Kong_2256_2017_cs_EPI1021160_2017-05-19
|                                   |  |                 |   |                                                                                            |  |                                               |  |  |  |     |     |  |  |  +**|
|                                   |  |                 |   |                                                                                            |  |                                               |  |  |  |     |     |  |  |  |  +--A_Wisconsin_317_2017_Original_EPI1042543_2017-07-21
|                                   |  |                 |   |                                                                                            |  |                                               |  |  |  |     |     |  |  +**|
|                                   |  |                 |   |                                                                                            |  |                                               |  |  |  |     |     |  |     +**A_OSAKA_178_2017_MDCK-SIAT1_2__SIAT1_EPI1086422_2017-08-24
|                                   |  |                 |   |                                                                                            |  |                                               |  |  |  |     |     +**|
|                                   |  |                 |   |                                                                                            |  |                                               |  |  |  |     |        +**A_England_71360549_2017_original_EPI1024846_2017-03-14
|                                   |  |                 |   |                                                                                            |  |                                               |  |  |  |  +**|
|                                   |  |                 |   |                                                                                            |  |                                               |  |  |  |  |  |  +**A_Italy_A.Ge.32.2017_2017__EPI1566025_2017-01-01
|                                   |  |                 |   |                                                                                            |  |                                               |  |  |  |  |  +**|
|                                   |  |                 |   |                                                                                            |  |                                               |  |  |  |  |     +**A_Italy_A.Ge.28.2017_2017__EPI1566023_2017-01-01
|                                   |  |                 |   |                                                                                            |  |                                               |  |  |  +**|
|                                   |  |                 |   |                                                                                            |  |                                               |  |  |     |           +**A_Austria_962318_2017_Siat1_EPI902430_2017-01-02
|                                   |  |                 |   |                                                                                            |  |                                               |  |  |     |        +**|
|                                   |  |                 |   |                                                                                            |  |                                               |  |  |     |        |  |  +**A_Slovenia_1064_2017__EPI993850_2017-02-13
|                                   |  |                 |   |                                                                                            |  |                                               |  |  |     |        |  +**|
|                                   |  |                 |   |                                                                                            |  |                                               |  |  |     |        |     +--A_Austria_962629_2017_Siat1_EPI1043290_2017-01-02
|                                   |  |                 |   |                                                                                            |  |                                               |  |  |     |     +**|
|                                   |  |                 |   |                                                                                            |  |                                               |  |  |     |     |  +**A_Slovenia_954_2017__EPI993849_2017-02-09
|                                   |  |                 |   |                                                                                            |  |                                               |  |  |     |  +**|
|                                   |  |                 |   |                                                                                            |  |                                               |  |  |     |  |  +**A_PaisVasco_1369_2017_MDCK_EPI995543_2017-02-23
|                                   |  |                 |   |                                                                                            |  |                                               |  |  |     +**|
|                                   |  |                 |   |                                                                                            |  |                                               |  |  |        +**A_Ontario_RV1086_2017_P1_EPI1005321_2017-01-07
|                                   |  |                 |   |                                                                                            |  |                                               |  +**|
|                                   |  |                 |   |                                                                                            |  |                                               |     |        +**A_Romania_207464_2017_Clinical_sample_EPI913889_2017-01-28
|                                   |  |                 |   |                                                                                            |  |                                               |     |     +**|
|                                   |  |                 |   |                                                                                            |  |                                               |     |     |  +**A_Picardie_973_2017_PI_EPI944321_2017-02-13
|                                   |  |                 |   |                                                                                            |  |                                               |     |  +**|
|                                   |  |                 |   |                                                                                            |  |                                               |     |  |  +**A_Ghana_832_2017_SIAT1_EPI1154822_2017-11-22
|                                   |  |                 |   |                                                                                            |  |                                               |     +**|
|                                   |  |                 |   |                                                                                            |  |                                               |        |     +**A_Chita_927_2017_c1_EPI967095_2017-02-07
|                                   |  |                 |   |                                                                                            |  |                                               |        |  +**|
|                                   |  |                 |   |                                                                                            |  |                                               |        |  |  +**A_Kilifi_067_2017_Original_EPI1603239_2017-03-01
|                                   |  |                 |   |                                                                                            |  |                                               |        +**|
|                                   |  |                 |   |                                                                                            |  |                                               |           +**A_Stockholm_26_2017_MDCK0_SIAT1_EPI1040746_2017-01-21
|                                   |  |                 |   |                                                                                            |  |                                            +**|
|                                   |  |                 |   |                                                                                            |  |                                            |  |        +**A_Texas_23_2017_Original_EPI912753_2017-01-26
|                                   |  |                 |   |                                                                                            |  |                                            |  |     +**|
|                                   |  |                 |   |                                                                                            |  |                                            |  |     |  |           +**A_Pays_de_Loire_1010_2017_PI_EPI944376_2017-01-31
|                                   |  |                 |   |                                                                                            |  |                                            |  |     |  |        +**|
|                                   |  |                 |   |                                                                                            |  |                                            |  |     |  |        |  |  +--A_Bourgogne_502_2017_PI_EPI919872_2017-01-17
|                                   |  |                 |   |                                                                                            |  |                                            |  |     |  |        |  +**|
|                                   |  |                 |   |                                                                                            |  |                                            |  |     |  |        |     +--A_Townsville_5_2017_MDCK3_SIAT1_EPI1021958_2017-03-08
|                                   |  |                 |   |                                                                                            |  |                                            |  |     |  |     +**|
|                                   |  |                 |   |                                                                                            |  |                                            |  |     |  |     |  +**A_Suriname_2032_2017_Original_EPI1049501_2017-04-10
|                                   |  |                 |   |                                                                                            |  |                                            |  |     |  |  +**|
|                                   |  |                 |   |                                                                                            |  |                                            |  |     |  |  |  |     +**A_Netherlands_03422_17_Original_EPI1143164_2017-10-10
|                                   |  |                 |   |                                                                                            |  |                                            |  |     |  |  |  |  +**|
|                                   |  |                 |   |                                                                                            |  |                                            |  |     |  |  |  |  |  +**A_Shanghai_56_2017__EPI1583064_2017-09-17
|                                   |  |                 |   |                                                                                            |  |                                            |  |     |  |  |  +**|
|                                   |  |                 |   |                                                                                            |  |                                            |  |     |  |  |     +**A_Shanghai_41_2017__EPI1193893_2017-08-19
|                                   |  |                 |   |                                                                                            |  |                                            |  |     |  +**|
|                                   |  |                 |   |                                                                                            |  |                                            |  |     |     |        +**A_Darwin_1001_2017_SIAT1_EPI989664_2017-01-30
|                                   |  |                 |   |                                                                                            |  |                                            |  |     |     |     +**|
|                                   |  |                 |   |                                                                                            |  |                                            |  |     |     |     |  |     +**A_Darwin_1005_2017_SIAT1_EPI1021933_2017-03-06
|                                   |  |                 |   |                                                                                            |  |                                            |  |     |     |     |  |  +**|
|                                   |  |                 |   |                                                                                            |  |                                            |  |     |     |     |  |  |  +**A_Perth_40_2017_MDCK1__SIAT1_EPI1022106_2017-02-10
|                                   |  |                 |   |                                                                                            |  |                                            |  |     |     |     |  +**|
|                                   |  |                 |   |                                                                                            |  |                                            |  |     |     |     |     +**A_Perth_32_2017_MDCK1__SIAT1_EPI1022073_2017-02-02
|                                   |  |                 |   |                                                                                            |  |                                            |  |     |     |  +**|
|                                   |  |                 |   |                                                                                            |  |                                            |  |     |     |  |  +**A_Perth_51_2017_MDCK1__SIAT1_EPI1022085_2017-03-03
|                                   |  |                 |   |                                                                                            |  |                                            |  |     |     +**|
|                                   |  |                 |   |                                                                                            |  |                                            |  |     |        +**A_Basel_USB002873.4_2017__EPI1569196_2017-01-28
|                                   |  |                 |   |                                                                                            |  |                                            |  |  +**|
|                                   |  |                 |   |                                                                                            |  |                                            |  |  |  |  +--A_Saarland_3_2017_C1_SIAT1_EPI960130_2017-01-16
|                                   |  |                 |   |                                                                                            |  |                                            |  |  |  +**|
|                                   |  |                 |   |                                                                                            |  |                                            |  |  |     |     +**A_Antalya_235_2017_SIAT_EPI1045185_2017-01-26
|                                   |  |                 |   |                                                                                            |  |                                            |  |  |     |  +**|
|                                   |  |                 |   |                                                                                            |  |                                            |  |  |     |  |  |                       +**A_Missouri_30_2017_S1_EPI1088212_2017-09-26
|                                   |  |                 |   |                                                                                            |  |                                            |  |  |     |  |  |                    +**|
|                                   |  |                 |   |                                                                                            |  |                                            |  |  |     |  |  |                    |  |  +**A_Arizona_51_2017_Original_EPI1085820_2017-09-11
|                                   |  |                 |   |                                                                                            |  |                                            |  |  |     |  |  |                    |  +**|
|                                   |  |                 |   |                                                                                            |  |                                            |  |  |     |  |  |                    |     +**A_Niger_5297_2017_S1_EPI1212728_2017-10-23
|                                   |  |                 |   |                                                                                            |  |                                            |  |  |     |  |  |                 +**|
|                                   |  |                 |   |                                                                                            |  |                                            |  |  |     |  |  |                 |  |  +**A_Cameroon_9783_2017_cs_EPI1193263_2017-10-04
|                                   |  |                 |   |                                                                                            |  |                                            |  |  |     |  |  |                 |  +**|
|                                   |  |                 |   |                                                                                            |  |                                            |  |  |     |  |  |                 |     +**A_Cote_D_Ivoire_1632_2017_Original_EPI1185288_2017-10-12
|                                   |  |                 |   |                                                                                            |  |                                            |  |  |     |  |  |              +**|
|                                   |  |                 |   |                                                                                            |  |                                            |  |  |     |  |  |              |  +**A_New_York_7578_2018_Original_EPI1539097_2018-12-12
|                                   |  |                 |   |                                                                                            |  |                                            |  |  |     |  |  |           +**|
|                                   |  |                 |   |                                                                                            |  |                                            |  |  |     |  |  |           |  +**A_Timor-Leste_2_2019_SIAT1_EPI1590818_2019-03-23
|                                   |  |                 |   |                                                                                            |  |                                            |  |  |     |  |  |        +**|
|                                   |  |                 |   |                                                                                            |  |                                            |  |  |     |  |  |        |  +**A_Congo_734_2018_Original_EPI1386879_2018-12-27
|                                   |  |                 |   |                                                                                            |  |                                            |  |  |     |  |  |     +**|
|                                   |  |                 |   |                                                                                            |  |                                            |  |  |     |  |  |     |  |  +**A_HK_1201_2018_MDCK_EPI1278484_2018-07-02
|                                   |  |                 |   |                                                                                            |  |                                            |  |  |     |  |  |     |  +**|
|                                   |  |                 |   |                                                                                            |  |                                            |  |  |     |  |  |     |     |           +**A_Catalonia_NSVH100956339_2018_Original_EPI1354592_2018-12-31
|                                   |  |                 |   |                                                                                            |  |                                            |  |  |     |  |  |     |     |        +**|
|                                   |  |                 |   |                                                                                            |  |                                            |  |  |     |  |  |     |     |        |  +**A_Mali_066_2019_Original_EPI1602150_2019-03-14
|                                   |  |                 |   |                                                                                            |  |                                            |  |  |     |  |  |     |     |     +**|
|                                   |  |                 |   |                                                                                            |  |                                            |  |  |     |  |  |     |     |     |  +**A_Mali_048_2019_Original_EPI1602110_2019-03-04
|                                   |  |                 |   |                                                                                            |  |                                            |  |  |     |  |  |     |     |  +**|
|                                   |  |                 |   |                                                                                            |  |                                            |  |  |     |  |  |     |     |  |  |        +**A_Malaysia_RP0115_2018_X__SIAT1_EPI1550172_2018-12-31
|                                   |  |                 |   |                                                                                            |  |                                            |  |  |     |  |  |     |     |  |  |     +**|
|                                   |  |                 |   |                                                                                            |  |                                            |  |  |     |  |  |     |     |  |  |     |  +--A_Denmark_991_2019__EPI1381234_2019-01-28
|                                   |  |                 |   |                                                                                            |  |                                            |  |  |     |  |  |     |     |  |  |  +**|
|                                   |  |                 |   |                                                                                            |  |                                            |  |  |     |  |  |     |     |  |  |  |  +**A_Nordrhein-Westfalen_95_2019_Original_EPI1426975_2019-03-18
|                                   |  |                 |   |                                                                                            |  |                                            |  |  |     |  |  |     |     |  |  +**|
|                                   |  |                 |   |                                                                                            |  |                                            |  |  |     |  |  |     |     |  |     +**A_Malaysia_RP0118_2019_X__SIAT1_EPI1542257_2019-01-01
|                                   |  |                 |   |                                                                                            |  |                                            |  |  |     |  |  |     |     +**|
|                                   |  |                 |   |                                                                                            |  |                                            |  |  |     |  |  |     |        |     +**A_Victoria_912_2018_Original_Specimen_EPI1355414_2018-12-07
|                                   |  |                 |   |                                                                                            |  |                                            |  |  |     |  |  |     |        |  +**|
|                                   |  |                 |   |                                                                                            |  |                                            |  |  |     |  |  |     |        |  |  +**A_Niger_6432_2019_Original_EPI1480879_2019-01-09
|                                   |  |                 |   |                                                                                            |  |                                            |  |  |     |  |  |     |        +**|
|                                   |  |                 |   |                                                                                            |  |                                            |  |  |     |  |  |     |           +**A_Oman_939_2019_Original_EPI1448737_2019-02-09
|                                   |  |                 |   |                                                                                            |  |                                            |  |  |     |  |  |  +**|
|                                   |  |                 |   |                                                                                            |  |                                            |  |  |     |  |  |  |  |  +**A_Austria_1113415_2018_clinical_specimen_EPI1336513_2018-12-22
|                                   |  |                 |   |                                                                                            |  |                                            |  |  |     |  |  |  |  +**|
|                                   |  |                 |   |                                                                                            |  |                                            |  |  |     |  |  |  |     +**A_Israel_8701_2018_C1_SIAT1_EPI1392960_2018-11-06
|                                   |  |                 |   |                                                                                            |  |                                            |  |  |     |  |  +**|
|                                   |  |                 |   |                                                                                            |  |                                            |  |  |     |  |     |     +**A_Malaysia_05111650_2017__EPI1655768_2017-05-11
|                                   |  |                 |   |                                                                                            |  |                                            |  |  |     |  |     |  +**|
|                                   |  |                 |   |                                                                                            |  |                                            |  |  |     |  |     |  |  |     +**A_Indonesia_NIHRD-MKS540_2018_SIAT2_EPI1281562_2018-02-15
|                                   |  |                 |   |                                                                                            |  |                                            |  |  |     |  |     |  |  |  +**|
|                                   |  |                 |   |                                                                                            |  |                                            |  |  |     |  |     |  |  |  |  +**A_Singapore_KK0924_2018_clinical_specimen_EPI1413850_2018-08-13
|                                   |  |                 |   |                                                                                            |  |                                            |  |  |     |  |     |  |  +**|
|                                   |  |                 |   |                                                                                            |  |                                            |  |  |     |  |     |  |     |        +**A_YOKOHAMA_112_2018_AX-4_1__SIAT1_EPI1335535_2018-11-04
|                                   |  |                 |   |                                                                                            |  |                                            |  |  |     |  |     |  |     |     +**|
|                                   |  |                 |   |                                                                                            |  |                                            |  |  |     |  |     |  |     |     |  |        +**A_England_fmhwY2NxZm9pZg_2018_SIAT3_SIAT1_EPI1583831_2018-12-19
|                                   |  |                 |   |                                                                                            |  |                                            |  |  |     |  |     |  |     |     |  |     +**|
|                                   |  |                 |   |                                                                                            |  |                                            |  |  |     |  |     |  |     |     |  |     |  +--A_Victoria_2597_2019_SIAT2_EPI1690292_2019-12-21
|                                   |  |                 |   |                                                                                            |  |                                            |  |  |     |  |     |  |     |     |  |  +**|
|                                   |  |                 |   |                                                                                            |  |                                            |  |  |     |  |     |  |     |     |  |  |  +**A_Luxembourg_19008558_2019__EPI1493932_2019-02-14
|                                   |  |                 |   |                                                                                            |  |                                            |  |  |     |  |     |  |     |     |  +**|
|                                   |  |                 |   |                                                                                            |  |                                            |  |  |     |  |     |  |     |     |     |  +**A_Singapore_GP0245_2019_clinical_specimen_EPI1388237_2019-02-07
|                                   |  |                 |   |                                                                                            |  |                                            |  |  |     |  |     |  |     |     |     +**|
|                                   |  |                 |   |                                                                                            |  |                                            |  |  |     |  |     |  |     |     |        |     +**A_Sichuan-Ziliujing_1861_2019_C1_S1_EPI1648634_2019-10-16
|                                   |  |                 |   |                                                                                            |  |                                            |  |  |     |  |     |  |     |     |        |  +**|
|                                   |  |                 |   |                                                                                            |  |                                            |  |  |     |  |     |  |     |     |        |  |  +**A_Indonesia_NIHRDSB195081_2019_X__SIAT1_EPI1795452_2019-11-22
|                                   |  |                 |   |                                                                                            |  |                                            |  |  |     |  |     |  |     |     |        +**|
|                                   |  |                 |   |                                                                                            |  |                                            |  |  |     |  |     |  |     |     |           +**A_Indonesia_NIHRDPAL742_2020_X__SIAT2_EPI1838612_2020-02-01
|                                   |  |                 |   |                                                                                            |  |                                            |  |  |     |  |     |  |     |  +**|
|                                   |  |                 |   |                                                                                            |  |                                            |  |  |     |  |     |  |     |  |  |  +**A_Singapore_KK1680_2018_clinical_specimen_EPI1388357_2018-12-27
|                                   |  |                 |   |                                                                                            |  |                                            |  |  |     |  |     |  |     |  |  +**|
|                                   |  |                 |   |                                                                                            |  |                                            |  |  |     |  |     |  |     |  |     +**A_Shanghai-Songjiang_322_2019_C1_EPI1503955_2019-01-08
|                                   |  |                 |   |                                                                                            |  |                                            |  |  |     |  |     |  |     +**|
|                                   |  |                 |   |                                                                                            |  |                                            |  |  |     |  |     |  |        |  +**A_Keelung_R0014_2018__EPI1894123_2018-09-01
|                                   |  |                 |   |                                                                                            |  |                                            |  |  |     |  |     |  |        +**|
|                                   |  |                 |   |                                                                                            |  |                                            |  |  |     |  |     |  |           +--A_Singapore_GP1559_2019_clinical_specimen_EPI1638598_2019-08-02
|                                   |  |                 |   |                                                                                            |  |                                            |  |  |     |  |     +**|
|                                   |  |                 |   |                                                                                            |  |                                            |  |  |     |  |        |  +**A_Myanmar_18M141_2018_MDCK2_EPI1804621_2018-08-24
|                                   |  |                 |   |                                                                                            |  |                                            |  |  |     |  |        +**|
|                                   |  |                 |   |                                                                                            |  |                                            |  |  |     |  |           +--A_South_Australia_18_2019_SIAT1_EPI1387430_2019-01-14
|                                   |  |                 |   |                                                                                            |  |                                            |  |  |     +**|
|                                   |  |                 |   |                                                                                            |  |                                            |  |  |        +**A_South_Australia_79_2018__EPI1614453_2018-09-19
|                                   |  |                 |   |                                                                                            |  |                                            |  +**|
|                                   |  |                 |   |                                                                                            |  |                                            |     +**A_Basel_USB002733.4_2017__EPI1569126_2017-01-17
|                                   |  |                 |   |                                                                                            |  |                                         +**|
|                                   |  |                 |   |                                                                                            |  |                                         |  |  +**A_Kursk_CRIE-216_2017_original_EPI962001_2017-01-12
|                                   |  |                 |   |                                                                                            |  |                                         |  +**|
|                                   |  |                 |   |                                                                                            |  |                                         |     |                          +**A_Hong_Kong_2271_2017_cs_EPI1021184_2017-05-21
|                                   |  |                 |   |                                                                                            |  |                                         |     |                       +**|
|                                   |  |                 |   |                                                                                            |  |                                         |     |                       |  |           +**A_Taiwan_446_2017_MDCK_3__SIAT1_EPI1054678_2017-05-31
|                                   |  |                 |   |                                                                                            |  |                                         |     |                       |  |        +**|
|                                   |  |                 |   |                                                                                            |  |                                         |     |                       |  |        |  +**A_Brisbane_1026_2017_SIAT1_EPI1060695_2017-08-07
|                                   |  |                 |   |                                                                                            |  |                                         |     |                       |  |     +**|
|                                   |  |                 |   |                                                                                            |  |                                         |     |                       |  |     |  |           +**A_Taiwan_88711_2017__EPI1077207_2017-06-26
|                                   |  |                 |   |                                                                                            |  |                                         |     |                       |  |     |  |        +**|
|                                   |  |                 |   |                                                                                            |  |                                         |     |                       |  |     |  |        |  +**A_Hong_Kong_4983_2017_Original_EPI1180997_2017-12-11
|                                   |  |                 |   |                                                                                            |  |                                         |     |                       |  |     |  |     +**|
|                                   |  |                 |   |                                                                                            |  |                                         |     |                       |  |     |  |     |  +**A_Georgia_12_2018_Original_EPI1197576_2018-02-08
|                                   |  |                 |   |                                                                                            |  |                                         |     |                       |  |     |  |  +**|
|                                   |  |                 |   |                                                                                            |  |                                         |     |                       |  |     |  |  |  +**A_KYOTO-C_6_2017_MDCK_2__SIAT1_EPI1208976_2017-11-29
|                                   |  |                 |   |                                                                                            |  |                                         |     |                       |  |     |  +**|
|                                   |  |                 |   |                                                                                            |  |                                         |     |                       |  |     |     |  +**A_Victoria_876_2017_SIAT1_EPI1140561_2017-09-28
|                                   |  |                 |   |                                                                                            |  |                                         |     |                       |  |     |     +**|
|                                   |  |                 |   |                                                                                            |  |                                         |     |                       |  |     |        +**A_Sydney_1072_2017_Original_Specimen_EPI2044059_2017-08-03
|                                   |  |                 |   |                                                                                            |  |                                         |     |                       |  |  +**|
|                                   |  |                 |   |                                                                                            |  |                                         |     |                       |  |  |  |     +**A_Arizona_47_2017_Original_EPI1049807_2017-07-30
|                                   |  |                 |   |                                                                                            |  |                                         |     |                       |  |  |  |  +**|
|                                   |  |                 |   |                                                                                            |  |                                         |     |                       |  |  |  |  |  +**A_Kansas_21_2017_Original_EPI1176118_2017-12-20
|                                   |  |                 |   |                                                                                            |  |                                         |     |                       |  |  |  +**|
|                                   |  |                 |   |                                                                                            |  |                                         |     |                       |  |  |     |     +**A_England_74680307_2017_original_EPI1139139_2017-11-13
|                                   |  |                 |   |                                                                                            |  |                                         |     |                       |  |  |     |  +**|
|                                   |  |                 |   |                                                                                            |  |                                         |     |                       |  |  |     |  |  +**A_Jeju_737_2017_passage_details__MDCK1_EPI1551486_2017-07-17
|                                   |  |                 |   |                                                                                            |  |                                         |     |                       |  |  |     +**|
|                                   |  |                 |   |                                                                                            |  |                                         |     |                       |  |  |        +**A_Florida_6460_2017_passage__PMK1_EPI1309190_2017-12-11
|                                   |  |                 |   |                                                                                            |  |                                         |     |                       |  +**|
|                                   |  |                 |   |                                                                                            |  |                                         |     |                       |     |        +**A_Townsville_13_2017_MDCK3_SIAT1_EPI1060424_2017-07-19
|                                   |  |                 |   |                                                                                            |  |                                         |     |                       |     |     +**|
|                                   |  |                 |   |                                                                                            |  |                                         |     |                       |     |     |  +**A_Fiji_9_2018_SIAT2_EPI1269251_2018-02-27
|                                   |  |                 |   |                                                                                            |  |                                         |     |                       |     |  +**|
|                                   |  |                 |   |                                                                                            |  |                                         |     |                       |     |  |  |  +**A_Laos_3913_2017_C2_EPI1248979_2017-10-09
|                                   |  |                 |   |                                                                                            |  |                                         |     |                       |     |  |  +**|
|                                   |  |                 |   |                                                                                            |  |                                         |     |                       |     |  |     +**A_Paris_1825_2018_PI_EPI1253129_2018-01-13
|                                   |  |                 |   |                                                                                            |  |                                         |     |                       |     +**|
|                                   |  |                 |   |                                                                                            |  |                                         |     |                       |        |  +**A_Victoria_1031_2017_Original_Specimen_EPI1126174_2017-08-25
|                                   |  |                 |   |                                                                                            |  |                                         |     |                       |        +**|
|                                   |  |                 |   |                                                                                            |  |                                         |     |                       |           |  +**A_Choibalsan_2929_2017_c2_EPI1129952_2017-11-28
|                                   |  |                 |   |                                                                                            |  |                                         |     |                       |           +**|
|                                   |  |                 |   |                                                                                            |  |                                         |     |                       |              +**A_Choibalsan_3341_2017_c1_EPI1191879_2017-12-18
|                                   |  |                 |   |                                                                                            |  |                                         |     |                    +**|
|                                   |  |                 |   |                                                                                            |  |                                         |     |                    |  |        +**A_Sydney_1012_2017_SIAT1_EPI1045402_2017-06-27
|                                   |  |                 |   |                                                                                            |  |                                         |     |                    |  |     +**|
|                                   |  |                 |   |                                                                                            |  |                                         |     |                    |  |     |  +**A_Sydney_180_2017__EPI1614797_2017-08-30
|                                   |  |                 |   |                                                                                            |  |                                         |     |                    |  |  +**|
|                                   |  |                 |   |                                                                                            |  |                                         |     |                    |  |  |  +**A_Saint-Petersburg_RII86S_2017_Original_EPI1087897_2017-11-01
|                                   |  |                 |   |                                                                                            |  |                                         |     |                    |  +**|
|                                   |  |                 |   |                                                                                            |  |                                         |     |                    |     |  +**A_Hong_Kong_4818_2017_Original_EPI1107060_2017-10-22
|                                   |  |                 |   |                                                                                            |  |                                         |     |                    |     +**|
|                                   |  |                 |   |                                                                                            |  |                                         |     |                    |        +**A_Sydney_1130_2017_Original_Specimen_EPI1126147_2017-08-15
|                                   |  |                 |   |                                                                                            |  |                                         |     |                 +**|
|                                   |  |                 |   |                                                                                            |  |                                         |     |                 |  |     +**A_Taiwan_88363_2017__EPI1018311_2017-05-19
|                                   |  |                 |   |                                                                                            |  |                                         |     |                 |  |  +**|
|                                   |  |                 |   |                                                                                            |  |                                         |     |                 |  |  |  +**A_Shanghai_18220_2018__EPI1498026_2018-01-16
|                                   |  |                 |   |                                                                                            |  |                                         |     |                 |  +**|
|                                   |  |                 |   |                                                                                            |  |                                         |     |                 |     |        +**A_Hubei-Dongbao_1631_2017_C1_S1_EPI1062412_2017-08-07
|                                   |  |                 |   |                                                                                            |  |                                         |     |                 |     |     +**|
|                                   |  |                 |   |                                                                                            |  |                                         |     |                 |     |     |  +**A_Singapore_TT0734_2018_clinical_specimen_EPI1413778_2018-07-26
|                                   |  |                 |   |                                                                                            |  |                                         |     |                 |     |  +**|
|                                   |  |                 |   |                                                                                            |  |                                         |     |                 |     |  |  +**A_South_Australia_237_2017_SIAT1_EPI1132129_2017-08-23
|                                   |  |                 |   |                                                                                            |  |                                         |     |                 |     +**|
|                                   |  |                 |   |                                                                                            |  |                                         |     |                 |        +**A_Norway_3858_2017_cs_EPI1203078_2017-12-06
|                                   |  |                 |   |                                                                                            |  |                                         |     |              +**|
|                                   |  |                 |   |                                                                                            |  |                                         |     |              |  |           +**A_Fujian-Pinghe_313_2017_C1_EPI1062619_2017-07-14
|                                   |  |                 |   |                                                                                            |  |                                         |     |              |  |        +**|
|                                   |  |                 |   |                                                                                            |  |                                         |     |              |  |        |  |     +**A_St._Petersburg_RII-313S_2017_Original_EPI1181255_2017-01-01
|                                   |  |                 |   |                                                                                            |  |                                         |     |              |  |        |  |  +**|
|                                   |  |                 |   |                                                                                            |  |                                         |     |              |  |        |  |  |  +**A_Singapore_TT0043_2018_clinical_specimen_EPI1278638_2018-01-11
|                                   |  |                 |   |                                                                                            |  |                                         |     |              |  |        |  +**|
|                                   |  |                 |   |                                                                                            |  |                                         |     |              |  |        |     |     +**A_EHIME_6_2018_MDCK_2__SIAT1_EPI1257885_2018-01-04
|                                   |  |                 |   |                                                                                            |  |                                         |     |              |  |        |     |  +**|
|                                   |  |                 |   |                                                                                            |  |                                         |     |              |  |        |     |  |  +**A_Shanghai_18407_2018__EPI1498034_2018-01-17
|                                   |  |                 |   |                                                                                            |  |                                         |     |              |  |        |     +**|
|                                   |  |                 |   |                                                                                            |  |                                         |     |              |  |        |        +**A_Congo_737_2018_Original_EPI1385887_2018-12-29
|                                   |  |                 |   |                                                                                            |  |                                         |     |              |  |     +**|
|                                   |  |                 |   |                                                                                            |  |                                         |     |              |  |     |  |     +**A_Fujian-Licheng_1729_2017_C2_S1_EPI1136287_2017-09-11
|                                   |  |                 |   |                                                                                            |  |                                         |     |              |  |     |  |  +**|
|                                   |  |                 |   |                                                                                            |  |                                         |     |              |  |     |  |  |  +**A_Manitoba_RV2668_2017_P2_EPI1140210_2017-11-15
|                                   |  |                 |   |                                                                                            |  |                                         |     |              |  |     |  +**|
|                                   |  |                 |   |                                                                                            |  |                                         |     |              |  |     |     +**A_Quebec_RV2005_2018_P1_EPI1201302_2018-02-18
|                                   |  |                 |   |                                                                                            |  |                                         |     |              |  |  +**|
|                                   |  |                 |   |                                                                                            |  |                                         |     |              |  |  |  |        +**A_Minnesota_55_2018_Original_EPI1327572_2018-11-03
|                                   |  |                 |   |                                                                                            |  |                                         |     |              |  |  |  |     +**|
|                                   |  |                 |   |                                                                                            |  |                                         |     |              |  |  |  |     |  |     +**A_Pays_de_Loire_2512_2018_PI_EPI1328597_2018-11-28
|                                   |  |                 |   |                                                                                            |  |                                         |     |              |  |  |  |     |  |  +**|
|                                   |  |                 |   |                                                                                            |  |                                         |     |              |  |  |  |     |  |  |  +**A_Cameroon_9295_2018_cs_EPI1371396_2018-11-02
|                                   |  |                 |   |                                                                                            |  |                                         |     |              |  |  |  |     |  +**|
|                                   |  |                 |   |                                                                                            |  |                                         |     |              |  |  |  |     |     +**A_Cameroon_9319_2018_cs_EPI1371400_2018-10-30
|                                   |  |                 |   |                                                                                            |  |                                         |     |              |  |  |  |  +**|
|                                   |  |                 |   |                                                                                            |  |                                         |     |              |  |  |  |  |  |  +**A_Cameroon_9278_2018_cs_EPI1371394_2018-10-26
|                                   |  |                 |   |                                                                                            |  |                                         |     |              |  |  |  |  |  +**|
|                                   |  |                 |   |                                                                                            |  |                                         |     |              |  |  |  |  |     +--A_Norrkoping_1_2019_Direct_EPI1591269_2019-08-21
|                                   |  |                 |   |                                                                                            |  |                                         |     |              |  |  |  +**|
|                                   |  |                 |   |                                                                                            |  |                                         |     |              |  |  |     +**A_La-Rochelle_0214_2019_Original_EPI1385044_2019-01-16
|                                   |  |                 |   |                                                                                            |  |                                         |     |              |  +**|
|                                   |  |                 |   |                                                                                            |  |                                         |     |              |     +**A_Ontario_RV2301_2017_P1_EPI1084571_2017-09-02
|                                   |  |                 |   |                                                                                            |  |                                         |     |           +**|
|                                   |  |                 |   |                                                                                            |  |                                         |     |           |  |  +**A_Shanghai-Huangpu_11967_2017_C2_EPI1136209_2017-12-03
|                                   |  |                 |   |                                                                                            |  |                                         |     |           |  +**|
|                                   |  |                 |   |                                                                                            |  |                                         |     |           |     +**A_Boras_1_2017_19056__MDCK2_SIAT1_EPI1255160_2017-11-15
|                                   |  |                 |   |                                                                                            |  |                                         |     |        +**|
|                                   |  |                 |   |                                                                                            |  |                                         |     |        |  +**A_China_34_2017__EPI1768146_2017-11-22
|                                   |  |                 |   |                                                                                            |  |                                         |     |     +**|
|                                   |  |                 |   |                                                                                            |  |                                         |     |     |  +**A_China_29_2017__EPI1768141_2017-09-25
|                                   |  |                 |   |                                                                                            |  |                                         |     |  +**|
|                                   |  |                 |   |                                                                                            |  |                                         |     |  |  +--A_Kyrgyzstan_632_2017_Original_EPI1016835_2017-01-03
|                                   |  |                 |   |                                                                                            |  |                                         |     +**|
|                                   |  |                 |   |                                                                                            |  |                                         |        +**A_Cote_D_Ivoire_870_2017_C2_SIAT1_EPI1125444_2017-06-30
|                                   |  |                 |   |                                                                                            |  |                                      +**|
|                                   |  |                 |   |                                                                                            |  |                                      |  |                                                  +**A_Brisbane_1_2017_SIAT2_EPI903919_2017-01-02
|                                   |  |                 |   |                                                                                            |  |                                      |  |                                               +**|
|                                   |  |                 |   |                                                                                            |  |                                      |  |                                               |  |                                                                                         +**A_North_Carolina_20_2017_Original_EPI973121_2017-03-07
|                                   |  |                 |   |                                                                                            |  |                                      |  |                                               |  |                                                                                      +**|
|                                   |  |                 |   |                                                                                            |  |                                      |  |                                               |  |                                                                                      |  |                             +**A_Quebec_003_2017_passage_details__original_specimen_EPI953865_2017-01-03
|                                   |  |                 |   |                                                                                            |  |                                      |  |                                               |  |                                                                                      |  |                          +**|
|                                   |  |                 |   |                                                                                            |  |                                      |  |                                               |  |                                                                                      |  |                          |  +**A_Delaware_25_2018_Original_EPI1221709_2018-03-25
|                                   |  |                 |   |                                                                                            |  |                                      |  |                                               |  |                                                                                      |  |                       +**|
|                                   |  |                 |   |                                                                                            |  |                                      |  |                                               |  |                                                                                      |  |                       |  +**A_Missouri_05_2019_Original_EPI1372611_2019-01-23
|                                   |  |                 |   |                                                                                            |  |                                      |  |                                               |  |                                                                                      |  |                    +**|
|                                   |  |                 |   |                                                                                            |  |                                      |  |                                               |  |                                                                                      |  |                    |  |  +**A_Ontario_RV2000_2019_P1_EPI1478512_2019-04-12
|                                   |  |                 |   |                                                                                            |  |                                      |  |                                               |  |                                                                                      |  |                    |  +**|
|                                   |  |                 |   |                                                                                            |  |                                      |  |                                               |  |                                                                                      |  |                    |     +**A_England_191780702_2019_original_EPI1797239_2019-04-26
|                                   |  |                 |   |                                                                                            |  |                                      |  |                                               |  |                                                                                      |  |                 +**|
|                                   |  |                 |   |                                                                                            |  |                                      |  |                                               |  |                                                                                      |  |                 |  |     +**A_Picardie_1898_2019_PI_EPI1431440_2019-04-08
|                                   |  |                 |   |                                                                                            |  |                                      |  |                                               |  |                                                                                      |  |                 |  |  +**|
|                                   |  |                 |   |                                                                                            |  |                                      |  |                                               |  |                                                                                      |  |                 |  |  |  +**A_Bretagne_1919_2019_PI_EPI1444784_2019-04-13
|                                   |  |                 |   |                                                                                            |  |                                      |  |                                               |  |                                                                                      |  |                 |  +**|
|                                   |  |                 |   |                                                                                            |  |                                      |  |                                               |  |                                                                                      |  |                 |     +**A_Jamaica_2099_2019_Original_EPI1546545_2019-06-14
|                                   |  |                 |   |                                                                                            |  |                                      |  |                                               |  |                                                                                      |  |              +**|
|                                   |  |                 |   |                                                                                            |  |                                      |  |                                               |  |                                                                                      |  |              |  |     +**A_Milano_256_2019__EPI1384280_2019-02-18
|                                   |  |                 |   |                                                                                            |  |                                      |  |                                               |  |                                                                                      |  |              |  |  +**|
|                                   |  |                 |   |                                                                                            |  |                                      |  |                                               |  |                                                                                      |  |              |  |  |  +**A_Italy_8767_2019_passage__Original_EPI1500393_2019-02-07
|                                   |  |                 |   |                                                                                            |  |                                      |  |                                               |  |                                                                                      |  |              |  +**|
|                                   |  |                 |   |                                                                                            |  |                                      |  |                                               |  |                                                                                      |  |              |     |  +**A_Indiana_21_2019_Original_EPI1422074_2019-03-19
|                                   |  |                 |   |                                                                                            |  |                                      |  |                                               |  |                                                                                      |  |              |     +**|
|                                   |  |                 |   |                                                                                            |  |                                      |  |                                               |  |                                                                                      |  |              |        +**A_Oklahoma_8992_2019_passage__Original_EPI1503358_2019-02-08
|                                   |  |                 |   |                                                                                            |  |                                      |  |                                               |  |                                                                                      |  |           +**|
|                                   |  |                 |   |                                                                                            |  |                                      |  |                                               |  |                                                                                      |  |           |  +**A_Milano_255_2019__EPI1385058_2019-02-18
|                                   |  |                 |   |                                                                                            |  |                                      |  |                                               |  |                                                                                      |  |        +**|
|                                   |  |                 |   |                                                                                            |  |                                      |  |                                               |  |                                                                                      |  |        |  |  +**A_Paris_1226_2019_PI_EPI1374953_2019-02-18
|                                   |  |                 |   |                                                                                            |  |                                      |  |                                               |  |                                                                                      |  |        |  +**|
|                                   |  |                 |   |                                                                                            |  |                                      |  |                                               |  |                                                                                      |  |        |     +**A_Louisiana_27_2019_Original_EPI1428364_2019-03-25
|                                   |  |                 |   |                                                                                            |  |                                      |  |                                               |  |                                                                                      |  |     +**|
|                                   |  |                 |   |                                                                                            |  |                                      |  |                                               |  |                                                                                      |  |     |  |           +**A_Ireland_28223_2019__EPI1444094_2019-03-19
|                                   |  |                 |   |                                                                                            |  |                                      |  |                                               |  |                                                                                      |  |     |  |        +**|
|                                   |  |                 |   |                                                                                            |  |                                      |  |                                               |  |                                                                                      |  |     |  |        |  +**A_Wisconsin_145_2019_Original_EPI1462761_2019-02-23
|                                   |  |                 |   |                                                                                            |  |                                      |  |                                               |  |                                                                                      |  |     |  |     +**|
|                                   |  |                 |   |                                                                                            |  |                                      |  |                                               |  |                                                                                      |  |     |  |     |  +**A_New_Mexico_26_2019_Original_EPI1432837_2019-04-01
|                                   |  |                 |   |                                                                                            |  |                                      |  |                                               |  |                                                                                      |  |     |  |  +**|
|                                   |  |                 |   |                                                                                            |  |                                      |  |                                               |  |                                                                                      |  |     |  |  |  +**A_Mexico_2279_2019_C1_EPI1603592_2019-06-24
[truncated: 1,685,756 more chars]
