# Supplementary material for: Epistasis mediates the evolution of the receptor binding mode in recent human H3N2 hemagglutinin
Source: Nat Commun. 2024 Jun 18;15:5175. doi: 10.1038/s41467-024-49487-4 (PMC11189414; doi:10.1038/s41467-024-49487-4)
Supplement: Supplementary file 6 — Source Data [file 41467_2024_49487_MOESM6_ESM.zip › Source Data/Figure2a_tree/UniH3RBS_17to202306_clean.tvs]

ID	mut186_190	mut128	mut131_135	mut160
A_CHATEAULIN_04140_2023_Original_EPI2438561_2023-02-10	D186/N190	T128	K131/T135	I160
A_Centre_03353_2023_Original_EPI2438427_2023-02-03	D186/N190	T128	K131/T135	I160
A_Ile_de_France_02647_2023_Original_EPI2438248_2023-01-25	D186/N190	T128	K131/T135	I160
A_Basse_Normandie_02105_2023_Original_EPI2438166_2023-01-19	D186/N190	T128	K131/A135	I160
A_Franche_Comte_02032_2023_Original_EPI2438152_2023-01-20	D186/N190	T128	K131/T135	I160
A_AMIENS_02012_2023_Original_EPI2438144_2023-01-01	D186/N190	T128	K131/T135	I160
A_Pays_de_Loire_00451_2023_Original_EPI2414807_2023-01-03	D186/N190	T128	K131/T135	I160
A_Ile_de_France_00232_2023_Original_EPI2339903_2023-01-02	D186/N190	T128	K131/T135	I160
A_Rhone_Alpes_00011_2023_Original_EPI2339868_2023-01-02	D186/N190	T128	K131/T135	I160
A_Ile_de_France_00008_2023_Original_EPI2339852_2023-01-03	D186/N190	T128	K131/T135	I160
A_South_Australia_5_2023_SIAT2_EPI2397603_2023-01-04	D186/N190	T128	K131/T135	I160
A_South_Australia_4_2023_SIAT2_EPI2397597_2023-01-05	D186/N190	T128	K131/T135	I160
A_Sri_Lanka_6_2023_Original_EPI2397508_2023-01-17	D186/N190	T128	K131/T135	I160
A_Sri_Lanka_2_2023_Original_EPI2397502_2023-01-05	D186/S190	T128	K131/T135	I160
A_Israel_R599_2023_P1_SIAT1_EPI2371153_2023-01-08	D186/N190	T128	K131/T135	I160
A_Israel_R498_2023_cs_EPI2370775_2023-01-07	D186/N190	T128	K131/T135	I160
A_Serbia_500898_2023_cs_EPI2434301_2023-01-06	D186/N190	T128	K131/T135	I160
A_Bulgaria_857_2023_cs_EPI2370801_2023-01-17	D186/N190	T128	K131/T135	I160
A_Albania_290469_2023_cs_EPI2434271_2023-01-04	D186/N190	T128	K131/T135	I160
A_Albania_290484_2023_cs_EPI2434270_2023-01-04	D186/N190	T128	K131/A135	I160
A_Victoria_35_2023_SIAT1_EPI2384243_2023-01-19	D186/N190	T128	K131/T135	I160
A_Neimenggu-Keerqin_125_2023_C1_S1_EPI2392089_2023-01-05	S186/D190	T128	K131/T135	T160
A_Norway_01817_2023_Clinical_Specimen_EPI2415567_2023-01-30	D186/N190	T128	K131/T135	I160
A_Norway_01499_2023_Clinical_Specimen_EPI2415561_2023-01-23	D186/N190	T128	K131/T135	I160
A_Norway_01733_2023_Clinical_Specimen_EPI2415519_2023-01-26	D186/N190	T128	K131/T135	I160
A_Norway_01017_2022_Clinical_Specimen_EPI2381754_2023-01-13	D186/N190	T128	K131/A135	I160
A_Norway_00923_2022_Clinical_Specimen_EPI2381720_2023-01-17	D186/N190	T128	K131/T135	I160
A_Norway_00306_2022_Clinical_Specimen_EPI2310566_2023-01-04	D186/N190	T128	K131/T135	I160
A_Manitoba_RV00067_2023_S3_EPI2367846_2023-01-08	D186/N190	T128	K131/T135	I160
A_Finland_339_2023_original_EPI2337666_2023-01-06	D186/N190	T128	K131/T135	I160
A_New_York_08_2023_Original_EPI2367101_2023-01-04	D186/N190	T128	K131/K135	I160
A_Idaho_01_2023_Original_EPI2366431_2023-01-02	D186/N190	T128	K131/T135	I160
A_Idaho_06_2023_Original_EPI2366240_2023-01-10	D186/N190	T128	K131/T135	I160
A_Idaho_02_2023_Original_EPI2366178_2023-01-03	D186/N190	T128	K131/T135	I160
A_Connecticut_03_2023_Original_EPI2367577_2023-01-04	D186/N190	T128	K131/T135	I160
A_Iowa_13_2023_Original_EPI2442055_2023-01-18	D186/N190	T128	K131/T135	I160
A_Iowa_19_2023_Original_EPI2441917_2023-01-30	D186/N190	T128	K131/T135	I160
A_Iowa_01_2023_S1_EPI2366899_2023-01-02	D186/N190	T128	K131/T135	I160
A_Massachusetts_05_2023_Original_EPI2441866_2023-01-05	D186/N190	T128	K131/T135	I160
A_Missouri_01_2023_S1_EPI2370231_2023-01-02	D186/N190	T128	K131/T135	I160
A_Michigan_05_2023_S1_EPI2442039_2023-01-04	D186/N190	T128	K131/T135	I160
A_California_22_2023_Original_EPI2441812_2023-01-12	D186/N190	T128	K131/T135	I160
A_Austria_MUW1588989_2023_Original_EPI2436575_2023-02-06	D186/N190	T128	K131/A135	I160
A_Austria_MUW1579831_2023_Original_EPI2436528_2023-01-04	D186/N190	T128	K131/T135	I160
A_Norway_01999_2023_Clinical_Specimen_EPI2415483_2023-01-30	D186/N190	T128	K131/T135	I160
A_Extremadura_152_2023_Clinical_Specimen_EPI2400494_2023-01-02	D186/N190	T128	K131/T135	I160
A_Navarra_246_2023_MDCK_EPI2400566_2023-01-10	D186/N190	T128	K131/T135	I160
A_PaisVasco_385_2023_Clinical_Specimen_EPI2441318_2023-01-17	D186/N190	T128	K131/T135	I160
A_Catalonia_NSVH102023775_2023_Original_EPI2426483_2023-02-18	D186/N190	T128	K131/T135	I160
A_Catalonia_NSVH102014663_2023_Original_EPI2426451_2023-02-06	D186/N190	T128	K131/T135	I160
A_Catalonia_NSVH170119329_2023_Original_EPI2426427_2023-02-07	D186/N190	T128	K131/T135	I160
A_Catalonia_NSVH102009529_2023_Original_EPI2397899_2023-01-30	D186/N190	T128	K131/T135	I160
A_Catalonia_NSVH199824471_2023_Original_EPI2397843_2023-01-23	D186/N190	T128	K131/T135	I160
A_Catalonia_NSVH101999721_2023_Original_EPI2324576_2023-01-16	D186/N190	T128	K131/T135	I160
A_Catalonia_NSVH101994946_2023_Original_EPI2324552_2023-01-09	D186/N190	T128	K131/T135	I160
A_Montenegro_101668_2023_cs_EPI2370986_2023-01-08	D186/N190	T128	K131/T135	I160
A_Victoria_12_2023_SIAT1_EPI2397556_2023-01-04	D186/N190	T128	K131/T135	I160
A_Ayutthaya_P173_2023_Original_EPI2312159_2023-01-13	D186/N190	T128	K131/T135	I160
A_Japan_14074_2023_Original_EPI2416785_2023-01-22	D186/N190	A128	K131/A135	I160
A_Japan_14073_2023_Original_EPI2416777_2023-01-10	D186/N190	T128	K131/T135	I160
A_Germany_14055_2023_Original_EPI2416661_2023-01-11	D186/N190	T128	K131/T135	I160
A_Germany_14054_2023_Original_EPI2416654_2023-01-10	D186/N190	T128	K131/T135	I160
A_Germany_14053_2023_Original_EPI2416646_2023-01-10	D186/N190	T128	K131/T135	I160
A_Ceuta_286_2023_Clinical_Specimen_EPI2441054_2023-01-08	D186/N190	T128	K131/T135	I160
A_Maryland_IVYG43Q05O8_2023_ORI_EPI2419460_2023-01-11	D186/N190	T128	K131/T135	I160
A_Massachusetts_IVYG43Q04W8_2023_ORI_EPI2419444_2023-01-10	D186/N190	T128	K131/T135	I160
A_Utah_IVYG43P99A4_2023_ORI_EPI2418799_2023-01-03	D186/N190	T128	K131/T135	I160
A_Iowa_IVYG43P93Y0_2023_ORI_EPI2418446_2023-01-01	D186/N190	T128	K131/T135	I160
A_Beirut_88_2023_cs_EPI2371003_2023-01-10	D186/N190	T128	K131/T135	I160
A_Metn_S0077_2023_cs_EPI2370994_2023-01-12	D186/N190	T128	K131/T135	I160
A_Netherlands_10069_2023_Original_EPI2318200_2023-01-11	D186/N190	T128	K131/T135	I160
A_Netherlands_10048_2023_Original_EPI2303036_2023-01-02	D186/N190	T128	K131/T135	I160
A_Sachsen-Anhalt_3_2023_Original_EPI2424898_2023-01-01	D186/N190	T128	K131/T135	I160
A_Thessaloniki_59_2023_Cs_EPI2337672_2023-01-10	D186/N190	T128	K131/A135	I160
A_France_ARA-HCL023009058501_2023__EPI2357491_2023-01-15	D186/N190	T128	K131/T135	I160
A_France_ARA-HCL023007513601_2023__EPI2357380_2023-01-12	D186/N190	T128	K131/T135	I160
A_France_ARA-HCL023004279301_2023__EPI2357069_2023-01-07	D186/N190	T128	K131/A135	I160
A_France_ARA-HCL023002870501_2023__EPI2356933_2023-01-03	D186/N190	T128	K131/A135	I160
A_France_ARA-HCL023001573101_2023__EPI2356813_2023-01-03	D186/N190	T128	K131/T135	I160
A_France_ARA-HCL023001422101_2023__EPI2356781_2023-01-03	D186/N190	T128	K131/A135	I160
A_France_ARA-HCL023000916301_2023__EPI2356693_2023-01-02	D186/N190	T128	K131/T135	I160
A_France_ARA-HCL023000902701_2023__EPI2356677_2023-01-02	D186/N190	T128	K131/A135	I160
A_France_ARA-HCL023000641001_2023__EPI2356653_2023-01-02	D186/N190	T128	K131/T135	I160
A_France_ARA-HCL023000119501_2023__EPI2356565_2023-01-01	D186/N190	T128	K131/T135	I160
A_England_230320166_2023_original_EPI2409630_2023-01-03	D186/N190	T128	K131/T135	I160
A_England_230280257_2023_original_EPI2409446_2023-01-11	D186/N190	T128	K131/T135	I160
A_England_230280247_2023_original_EPI2409406_2023-01-13	D186/N190	T128	K131/T135	I160
A_England_230240246_2023_original_EPI2409342_2023-01-05	D186/N190	T128	K131/T135	I160
A_England_230240199_2023_original_EPI2409286_2023-01-04	D186/N190	T128	K131/T135	I160
A_England_230160226_2023_original_EPI2409030_2023-01-05	D186/N190	T128	K131/T135	I160
A_England_230280260_2023_original_EPI2408111_2023-01-11	D186/N190	T128	K131/T135	I160
A_England_230220230_2023_original_EPI2408095_2023-01-06	N186/N190	T128	K131/T135	I160
A_England_230200601_2023_original_EPI2408086_2023-01-05	D186/N190	T128	K131/T135	I160
A_England_230200166_2023_original_EPI2395746_2023-01-05	D186/N190	T128	K131/T135	I160
A_Saskatchewan_SKFLU289162_2022__EPI2293437_2023-01-01	D186/N190	T128	K131/T135	I160
A_Saskatchewan_SKFLU289064_2022__EPI2293417_2023-01-01	D186/N190	T128	K131/T135	I160
A_Manitoba_RV00102_2023_P2_EPI2343328_2023-01-18	D186/N190	T128	K131/T135	I160
A_Manitoba_RV00100_2023_P2_EPI2343326_2023-01-11	D186/N190	T128	K131/T135	I160
A_India_GIHSN-HCL023021265301_2023__EPI2386939_2023-01-12	D186/N190	T128	K131/T135	I160
A_Netherlands_10142_2023_Original_EPI2318310_2023-01-12	D186/N190	T128	K131/T135	I160
A_Netherlands_10095_2023_Original_EPI2302916_2023-01-04	D186/N190	T128	K131/T135	I160
A_Catalonia_NSVH198263820_2023_Original_EPI2295595_2023-01-05	D186/N190	T128	K131/T135	I160
A_Sao_Paulo_IAL_C10381_2023_Original_EPI2412559_2023-01-05	D186/N190	T128	K131/T135	I160
A_Melilla_425_2023_Clinical_Specimen_EPI2441262_2023-01-24	D186/N190	T128	K131/T135	I160
A_Valencia_VAHNSI-GIHSN-07_3689_2023_Direct_sequencing_EPI2323232_2023-01-02	D186/N190	T128	K131/T135	I160
A_Catalonia_NSVH198264305_2023_Original_EPI2312356_2023-01-12	D186/N190	T128	K131/T135	I160
A_ROMANIA_544432_2023_MDCK-SIAT_EPI2434308_2023-01-04	D186/N190	T128	K131/A135	I160
A_Romania_544528_2023_MDCK-SIAT_EPI2381470_2023-01-06	G186/N190	T128	K131/T135	I160
A_Ashgabad_167S_2023_Original_EPI2414230_2023-01-01	D186/N190	I128	K131/T135	I160
A_Ashgabad_40S_2023_Original_EPI2414222_2023-01-05	D186/N190	T128	K131/T135	I160
A_Sydney_3_2023_SIAT1_EPI2397562_2023-01-05	D186/N190	T128	K131/T135	I160
A_Gyeongnam_513_2023__EPI2384261_2023-01-02	D186/N190	T128	K131/T135	I160
A_ComunidadValenciana_504_2023_Clinical_Specimen_EPI2441182_2023-01-31	D186/N190	T128	K131/A135	I160
A_Gyeongnam_524_2023__EPI2404659_2023-01-16	D186/N190	T128	K131/T135	I160
A_Gwangju_535_2023__EPI2404611_2023-01-09	D186/N190	T128	K131/T135	I160
A_Daejeon_543_2023__EPI2404560_2023-01-03	D186/N190	T128	K131/T135	I160
A_Chungbuk_674_2023__EPI2404524_2023-01-16	D186/N190	T128	K131/T135	I160
A_Andalucia_PMC-00001_2023_Original_EPI2440114_2023-02-03	D186/N190	T128	K131/T135	I160
A_SAPPORO_1_2023_MDCK_1__hCK1_EPI2468105_2023-01-12	D186/N190	T128	K131/A135	I160
A_Slovakia_23-1088_2023__EPI2469162_2023-01-24	D186/N190	T128	K131/T135	I160
A_Slovenia_47_2023_SIATx_SIAT1_EPI2461109_2023-01-04	D186/N190	T128	K131/A135	I160
A_Burgos_5_2023_SIAT1_SIAT1_EPI2465682_2023-01-07	D186/N190	T128	K131/A135	I160
A_KANAGAWA_AC2202_2023_hCK_0__1_EPI2468232_2023-02-06	D186/N190	T128	K131/A135	I160
A_KANAGAWA_IC2205_2023_hCK_0__2_EPI2468200_2023-01-14	D186/N190	T128	K131/A135	I160
A_Netherlands_01142_2023_Original_EPI2472277_2023-03-03	D186/N190	T128	K131/T135	I160
A_Netherlands_00983_2023_Original_EPI2455864_2023-02-27	D186/N190	T128	K131/A135	I160
A_Norway_02257_2023_Clinical_Specimen_EPI2451485_2023-02-06	D186/N190	T128	K131/T135	I160
A_Norway_02414_2023_Clinical_Specimen_EPI2451383_2023-02-10	D186/N190	T128	K131/T135	I160
A_Florida_10_2023_S1_EPI2463924_2023-01-09	D186/N190	T128	K131/T135	I160
A_Florida_08_2023_Original_EPI2444441_2023-01-09	D186/N190	T128	K131/T135	I160
A_New_Jersey_28_2023_S1_EPI2444956_2023-01-27	D186/N190	I128	K131/K135	I160
A_Norway_03038_2023_Clinical_Specimen_EPI2474518_2023-02-26	D186/N190	T128	K131/T135	I160
A_Norway_03245_2023_Clinical_Specimen_EPI2474432_2023-02-22	D186/N190	T128	K131/A135	I160
A_CastillaLaMancha_584_2023_Clinical_Specimen_EPI2477747_2023-01-31	D186/N190	T128	K131/T135	I160
A_CastillaLaMancha_413_2023_Clinical_Specimen_EPI2477624_2023-01-21	D186/N190	T128	K131/T135	M160
A_Guyane_017_2023_Original_EPI2442798_2023-01-11	D186/N190	T128	K131/T135	I160
A_Greece_ILI_249_2023_cs_EPI2465730_2023-01-04	D186/N190	T128	K131/T135	I160
A_HYOGO_2014_2023_MDCK_1__hCK1_EPI2468342_2023-01-06	D186/N190	T128	K131/T135	I160
A_EHIME_9_2023_MDCK_2__hCK1_EPI2479352_2023-01-23	D186/N190	T128	K131/T135	I160
A_Maryland_04_2023_Original_EPI2444742_2023-01-05	D186/N190	T128	K131/T135	I160
A_Maryland_02_2023_Original_EPI2444634_2023-01-01	D186/N190	T128	K131/A135	I160
A_Idaho_20_2023_S1_EPI2464014_2023-01-31	D186/N190	T128	K131/T135	I160
A_Idaho_13_2023_Original_EPI2443546_2023-01-18	D186/N190	T128	K131/K135	I160
A_Idaho_12_2023_Original_EPI2443499_2023-01-17	D186/N190	T128	K131/T135	I160
A_Vermont_01_2023_Original_EPI2444833_2023-01-06	D186/N190	T128	K131/K135	I160
A_South_Carolina_01_2023_S1_EPI2445915_2023-01-12	D186/N190	T128	K131/K135	I160
A_Colorado_13_2023_S1_EPI2445865_2023-01-10	D186/N190	T128	K131/T135	I160
A_Colorado_17_2023_Original_EPI2442174_2023-01-24	D186/N190	T128	K131/T135	I160
A_Pennsylvania_09_2023_S1_EPI2445633_2023-01-09	D186/N190	T128	K131/T135	I160
A_Pennsylvania_19_2023_Original_EPI2443809_2023-01-19	D186/N190	T128	K131/T135	I160
A_Oregon_19_2023_S1_EPI2463998_2023-01-19	D186/N190	T128	K131/K135	I160
A_Oregon_05_2023_S1_EPI2445050_2023-01-05	D186/N190	T128	K131/K135	I160
A_Oregon_08_2023_Original_EPI2443275_2023-01-10	D186/N190	T128	K131/T135	I160
A_Massachusetts_10_2023_Original_EPI2443674_2023-01-14	D186/N190	T128	K131/T135	I160
A_Missouri_12_2023_Original_EPI2469840_2023-01-28	D186/N190	T128	K131/A135	I160
A_Michigan_09_2023_Original_EPI2442589_2023-01-06	D186/N190	T128	K131/A135	I160
A_Wisconsin_07_2023_Original_EPI2445407_2023-01-13	D186/N190	T128	K131/T135	I160
A_South_Dakota_08_2023_Original_EPI2444335_2023-01-25	D186/N190	T128	K131/T135	I160
A_Rhode_Island_17_2023_Original_EPI2463916_2023-01-30	D186/N190	T128	K131/T135	I160
A_Rhode_Island_03_2023_S1_EPI2445731_2023-01-07	D186/N190	T128	K131/T135	I160
A_Rhode_Island_02_2023_Original_EPI2444897_2023-01-07	D186/N190	T128	K131/T135	I160
A_Ohio_02_2023_Original_EPI2444580_2023-01-07	D186/N190	T128	K131/T135	I160
A_Washington_07_2023_Original_EPI2443331_2023-01-13	D186/N190	T128	K131/T135	I160
A_Delaware_06_2023_S1_EPI2445723_2023-01-12	D186/N190	T128	K131/A135	I160
A_Norway_03093_2023_Clinical_Specimen_EPI2474464_2023-02-24	D186/N190	T128	K131/T135	I160
A_Norway_01699_2023_Clinical_Specimen_EPI2451369_2023-01-27	D186/N190	T128	K131/T135	I160
A_Baleares_570_2023_Clinical_Specimen_EPI2477553_2023-02-01	D186/N190	T128	K131/T135	I160
A_Extremadura_713_2023_MDCK_EPI2478047_2023-02-08	D186/N190	T128	K131/T135	I160
A_Extremadura_709_2023_MDCK_EPI2478023_2023-02-07	D186/N190	T128	K131/T135	I160
A_Extremadura_608_2023_Clinical_Specimen_EPI2477983_2023-02-01	D186/N190	T128	K131/T135	I160
A_Extremadura_530_2023_Clinical_Specimen_EPI2477935_2023-01-01	D186/N190	T128	K131/T135	I160
A_Montana_14_2023_Original_EPI2445819_2023-01-16	D186/N190	T128	K131/T135	I160
A_Norway_01524_2023_Clinical_Specimen_EPI2451513_2023-01-15	D186/N190	T128	K131/T135	I160
A_Nepal_4686M_2023_hCK_0__2_EPI2467884_2023-01-01	D186/N190	T128	K131/T135	I160
A_Catalonia_NSVH102033788_2023_Original_EPI2458011_2023-03-03	D186/N190	T128	K131/K135	I160
A_Bangkok_P337_2023_Original_EPI2474850_2023-01-25	D186/N190	T128	K131/T135	I160
A_Chanthaburi_P203_2023_Original_EPI2474726_2023-01-16	D186/N190	T128	K131/T135	I160
A_Illinois_14103_2023_Original_EPI2457234_2023-01-03	D186/N190	T128	K131/A135	M160
A_Netherlands_10464_2023_Original_EPI2475768_2023-03-13	D186/N190	T128	K131/T135	M160
A_Macedonia_133_2023_cs_EPI2465900_2023-01-09	D186/N190	T128	K131/T135	I160
A_Bulgaria_746_2023_Original_EPI2444225_2023-01-04	D186/N190	T128	K131/T135	I160
A_France_ARA-HCL023017567501_2023__EPI2493384_2023-01-29	D186/N190	T128	K131/T135	I160
A_France_ARA-HCL023016003001_2023__EPI2493024_2023-01-23	D186/N190	A128	K131/T135	I160
A_France_ARA-HCL023015736701_2023__EPI2492945_2023-01-25	D186/N190	I128	K131/A135	I160
A_France_PAC-HCL023010211301_2023__EPI2492180_2023-01-12	D186/N190	T128	K131/A135	I160
A_France_ARA-HCL023007352101_2023__EPI2492080_2023-01-12	D186/N190	T128	K131/T135	I160
A_France_ARA-HCL023003693201_2023__EPI2491963_2023-01-06	D186/N190	T128	K131/T135	I160
A_France_ARA-HCL022216933201_2023__EPI2491807_2023-01-17	D186/N190	T128	K131/T135	I160
A_France_ARA-HCL022216799701_2023__EPI2491799_2023-01-17	D186/N190	T128	K131/T135	I160
A_Prince_Edward_Island_RV00203_2023__EPI2448506_2023-01-08	D186/N190	T128	K131/T135	I160
A_England_230700337_2023_original_EPI2469782_2023-02-09	D186/N190	T128	K131/T135	I160
A_England_230420129_2023_original_EPI2469486_2023-01-16	D186/N190	T128	K131/T135	I160
A_England_230440412_2023_original_EPI2465998_2023-01-24	D186/N190	T128	K131/A135	I160
A_Manitoba_RV00206_2023_P3_EPI2459165_2023-02-09	D186/N190	T128	K131/T135	I160
A_Manitoba_RV00171_2023_P3_EPI2448470_2023-02-02	D186/N190	T128	K131/T135	I160
A_Romania_1180_2023__EPI2487827_2023-02-22	D186/N190	T128	K131/T135	I160
A_Romania_258_2023__EPI2462354_2023-01-10	D186/N190	T128	K131/T135	I160
A_Romania_211_2023__EPI2462330_2023-01-09	D186/N190	T128	K131/A135	I160
A_Romania_98_2023__EPI2462298_2023-01-05	D186/N190	T128	K131/T135	M160
A_Denmark_228_2023_Original_EPI2458506_2023-01-20	D186/N190	T128	K131/A135	I160
A_Denmark_485_2023_Original_EPI2458271_2023-02-03	D186/N190	T128	K131/T135	I160
A_Denmark_338_2023_Original_EPI2458167_2023-01-26	D186/N190	T128	K131/T135	I160
A_Denmark_316_2023_Original_EPI2458143_2023-01-25	D186/N190	T128	K131/A135	I160
A_Denmark_185_2023_Original_EPI2457580_2023-01-16	D186/D190	T128	K131/T135	I160
A_Sejong_789_2023_original_EPI2470466_2023-03-06	D186/N190	T128	K131/T135	I160
A_Gwangju_689_2023_original_EPI2454901_2023-02-01	D186/N190	T128	K131/T135	I160
A_Andalucia_PMC-00023_2023_Original_EPI2472096_2023-02-15	D186/N190	T128	K131/T135	I160
A_HaidianCDC_12956_2023__EPI2467512_2023-03-02	D186/N190	T128	K131/T135	I160
A_AKITA_1_2023_MDCK_1__hCK1_EPI2527321_2023-01-04	D186/N190	T128	K131/A135	I160
A_South_Australia_36_2023_SIAT1_EPI2542168_2023-02-16	D186/N190	T128	K131/T135	I160
A_Sweden_15_2023_Original_EPI2541043_2023-03-23	D186/N190	T128	K131/K135	I160
A_Sweden_7_2023_Original_EPI2495749_2023-01-23	D186/N190	T128	K131/T135	I160
A_Latvia_01-091445_2023_P2_SIAT1_EPI2542016_2023-01-30	N186/N190	T128	K131/T135	I160
A_Slovakia_23-2038_2023__EPI2514547_2023-02-21	D186/N190	T128	K131/A135	I160
A_Slovakia_23-1874_2023__EPI2514266_2023-02-10	D186/N190	T128	K131/T135	I160
A_Jiangsu-Qingjiangpu_1128_2023_C3_S1_EPI2509724_2023-01-23	S186/D190	T128	K131/T135	T160
A_Jiangsu-Qinhuai_186_2023_C3_C1_EPI2509721_2023-02-01	S186/D190	T128	K131/T135	T160
A_Sichuan-Qingyang_1254_2023_E1_E1_EPI2509685_2023-02-14	N186/N190	T128	K131/T135	I160
A_Sichuan-Gaoxin_1138_2023_C1_S1_EPI2509682_2023-02-14	D186/N190	T128	K131/T135	I160
A_Sichuan-Gaoxin_1138_2023_E1_E1_EPI2509679_2023-02-14	N186/N190	T128	K131/T135	I160
A_Sichuan-Pidou_36_2023_E1_E1_EPI2509676_2023-02-15	D186/N190	T128	K131/T135	I160
A_Hebei-Cixian_1181_2023_C1_C1_EPI2509634_2023-02-22	S186/D190	T128	K131/T135	K160
A_Norway_03821_2023_Clinical_Specimen_EPI2507658_2023-03-10	D186/N190	T128	K131/T135	I160
A_Trinidad_1688_2023_OR_IR_EPI2544294_2023-01-06	D186/N190	T128	K131/T135	I160
A_CHIBA-C_1_2023_MDCK_4__hCK1_EPI2543301_2023-02-06	D186/N190	T128	K131/A135	I160
A_OSAKA_27_2023_AX-4_3__hCK1_EPI2543309_2023-02-13	D186/N190	T128	K131/A135	I160
A_Maryland_24_2023_S1_EPI2535128_2023-02-21	D186/N190	T128	K131/T135	I160
A_Maryland_29_2023_Original_EPI2499130_2023-03-04	D186/N190	T128	K131/T135	I160
A_Vermont_18_2023_S1_EPI2535096_2023-03-15	D186/N190	T128	K131/T135	I160
A_Colorado_33_2023_S1_EPI2535322_2023-02-28	D186/N190	T128	K131/T135	I160
A_Colorado_39_2023_Original_EPI2535298_2023-03-21	D186/N190	T128	K131/T135	I160
A_Colorado_29_2023_Original_EPI2498776_2023-02-21	D186/N190	T128	K131/T135	I160
A_Massachusetts_25_2023_S1_EPI2535030_2023-03-02	D186/N190	T128	K131/T135	I160
A_Missouri_15_2023_S1_EPI2507108_2023-02-09	D186/N190	T128	K131/T135	I160
A_Michigan_33_2023_S1_EPI2544106_2023-03-07	D186/N190	T128	K131/T135	I160
A_Wisconsin_36_2023_S1_EPI2544098_2023-03-30	D186/N190	T128	K131/A135	I160
A_California_36_2023_S1_EPI2498666_2023-01-02	D186/N190	T128	K131/T135	I160
A_California_31_2023_S1_EPI2498649_2023-01-05	D186/N190	T128	K131/T135	I160
A_California_35_2023_Original_EPI2498530_2023-02-13	D186/N190	T128	K131/T135	I160
A_Delaware_39_2023_S1_EPI2535112_2023-03-03	D186/N190	T128	K131/T135	I160
A_Austria_1580144_2023_clinical_specimen_EPI2551297_2023-01-03	D186/N190	T128	K131/T135	I160
A_Norway_03689_2023_Clinical_Specimen_EPI2507766_2023-03-06	D186/N190	T128	K131/A135	I160
A_Norway_04940_2023_Clinical_Specimen_EPI2529582_2023-03-29	D186/N190	T128	K131/A135	I160
A_Victoria_119_2023_SIAT1_EPI2542188_2023-02-25	D186/N190	T128	K131/T135	I160
A_Nakhon_Phanom_P1066_2023_Original_EPI2549866_2023-03-09	D186/N190	T128	K131/T135	I160
A_Phra_Nakhon_Si_Ayutthaya_P872_2023_Original_EPI2539396_2023-02-23	D186/N190	T128	K131/T135	I160
A_Bangkok_P626_2023_Original_EPI2534008_2023-02-13	D186/N190	T128	K131/T135	I160
A_Japan_14149_2023_Original_EPI2510100_2023-02-28	D186/N190	T128	K131/A135	I160
A_Ceuta_806_2023_Clinical_Specimen_EPI2520215_2023-02-16	D186/N190	T128	K131/T135	I160
A_Bolzano_25_2023__EPI2508510_2023-01-04	D186/N190	T128	K131/A135	I160
A_Bolzano_19_2023__EPI2508500_2023-01-12	D186/N190	T128	K131/T135	I160
A_Bolzano_14_2023__EPI2508477_2023-01-06	D186/N190	T128	K131/T135	I160
A_New_York_RVTNL5919778543362_2023_ORI_EPI2509521_2023-02-09	D186/N190	T128	K131/A135	I160
A_New_York_RVTNL1532353594261_2023_ORI_EPI2509409_2023-02-08	D186/N190	T128	K131/A135	I160
A_France_ARA-HCL023031994901_2023__EPI2567771_2023-02-22	D186/N190	T128	K131/T135	I160
A_France_ARA-HCL023030675501_2023__EPI2567517_2023-02-20	D186/N190	T128	K131/T135	I160
A_France_ARA-HCL023025095501_2023__EPI2566402_2023-02-10	D186/N190	T128	K131/T135	I160
A_France_ARA-HCL023023624101_2023__EPI2566034_2023-02-07	D186/N190	T128	K131/A135	I160
A_France_OCC-HCL023023130501_2023__EPI2565914_2023-02-01	D186/N190	T128	K131/T135	I160
A_France_ARA-HCL023022020701_2023__EPI2565578_2023-02-05	D186/N190	T128	K131/T135	I160
A_France_ARA-HCL023021848701_2023__EPI2565514_2023-02-04	D186/N190	T128	K131/A135	I160
A_France_ARA-HCL023021214201_2023__EPI2565322_2023-02-03	D186/N190	T128	K131/T135	I160
A_France_ARA-HCL023020272201_2023__EPI2564899_2023-01-27	D186/N190	T128	K131/T135	I160
A_France_ARA-HCL023020108901_2023__EPI2564824_2023-02-02	D186/N190	I128	K131/A135	I160
A_Prince_Edward_Island_RV00276_2023_P1_EPI2529954_2023-02-26	D186/N190	T128	K131/T135	I160
A_England_230720061_2023_original_EPI2538942_2023-02-07	D186/N190	T128	K131/T135	K160
A_Sundsvall_2_2023_Original_EPI2540800_2023-02-08	D186/N190	T128	K131/T135	I160
A_Nova_Scotia_RV00275_2023_P1_EPI2529952_2023-01-20	D186/N190	T128	K131/T135	I160
A_Pakistan_GIHSN_ICT_923_2023_Original_EPI2505320_2023-02-15	D186/N190	T128	K131/T135	I160
A_Eskilstuna_1_2023_Original_EPI2495882_2023-01-10	D186/N190	T128	K131/T135	I160
A_Quebec_002_2023_Original_EPI2537178_2023-01-04	D186/N190	T128	K131/T135	I160
A_Human_New_York_PV86029_2023_Original_EPI2558140_2023-01-16	D186/N190	T128	K131/K135	I160
A_Human_New_York_PV83965_2023_Original_EPI2496659_2023-01-13	D186/N190	T128	K131/T135	I160
A_Romania_546710_2023_MDCK-SIAT_EPI2545528_2023-02-20	D186/N190	T128	K131/T135	I160
A_Ostersund_1_2023_Original_EPI2495953_2023-01-23	D186/N190	T128	K131/T135	I160
A_Chungbuk_905_2023_original_EPI2538814_2023-04-17	D186/N190	T128	K131/T135	I160
A_Gyeongnam_876_2023_original_EPI2538805_2023-04-17	D186/N190	T128	K131/T135	I160
A_Daejeon_840_2023_original_EPI2508560_2023-04-04	D186/N190	T128	K131/T135	I160
A_Gyeonggi_837_2023_original_EPI2508559_2023-04-02	D186/N190	T128	K131/T135	I160
A_Gwangju_826_2023_original_EPI2508556_2023-03-27	D186/N190	T128	K131/I135	I160
A_Gyeonggi_820_2023_original_EPI2508555_2023-03-28	D186/N190	T128	K131/K135	I160
A_Ile_de_France_10441_2023_Original_EPI2557594_2023-04-05	D186/N190	T128	K131/A135	I160
A_SAPPORO_12_2023_MDCK_1__hCK1_EPI2591560_2023-03-06	D186/N190	T128	K131/T135	I160
A_South_Australia_68_2023_SIAT1_EPI2605895_2023-03-14	D186/N190	T128	K131/T135	I160
A_Perth_46_2023_SIAT2_EPI2600660_2023-04-10	D186/N190	T128	K131/T135	I160
A_El_Salvador_741_2023_OR_IR_EPI2599505_2023-03-13	D186/N190	T128	K131/T135	I160
A_Singapore_GP1654_2023_clinical_specimen_EPI2614958_2023-02-17	D186/N190	T128	K131/T135	I160
A_Singapore_GP1629_2023_clinical_specimen_EPI2614942_2023-02-16	D186/N190	T128	K131/T135	I160
A_Singapore_SKH0001_2023_clinical_specimen_EPI2614870_2023-01-28	D186/N190	T128	K131/T135	I160
A_Singapore_KK0129_2023_clinical_specimen_EPI2614838_2023-01-17	D186/N190	T128	K131/T135	I160
A_Canberra_74_2023_SIAT1_EPI2600684_2023-04-28	D186/N190	T128	K131/T135	I160
A_Serbia_312_2023_OR_IR_EPI2571452_2023-01-10	D186/N190	A128	K131/T135	I160
A_Latvia_01-091529_2023_P2_SIAT1_EPI2603024_2023-01-30	D186/N190	T128	K131/A135	I160
A_Tasmania_16_2023_SIAT1_EPI2600618_2023-03-06	D186/N190	T128	K131/T135	I160
A_Guatemala_95_2023_OR_IR_EPI2571648_2023-02-09	D186/N190	T128	K131/T135	I160
A_Guatemala_187_2023_OR_IR_EPI2571576_2023-03-01	D186/N190	T128	K131/T135	I160
A_Anguilla_6180_2023_OR_IR_EPI2571656_2023-02-27	D186/N190	T128	K131/T135	I160
A_India_RES-371_2023_Original_EPI2593709_2023-02-04	D186/N190	T128	K131/T135	I160
A_CHIBA-C_6_2023_MDCK_2__hCK1_EPI2611200_2023-04-03	D186/N190	T128	K131/T135	I160
A_YOKOHAMA_90_2023_AX-4_1__hCK1_EPI2611152_2023-04-08	D186/N190	T128	K131/T135	I160
A_SHIZUOKA_20_2023_MDCK_2__hCK1_EPI2610968_2023-03-06	D186/N190	T128	K131/A135	I160
A_OSAKA_30_2023_AX-4_2__hCK1_EPI2589736_2023-03-03	D186/N190	T128	K131/T135	I160
A_OKAYAMA_1_2023_MDCK_3__hCK2_EPI2589680_2023-01-23	D186/N190	T128	K131/A135	I160
A_HIROSHIMA_42_2023_MDCK_2__hCK1_EPI2591568_2023-03-09	D186/N190	T128	K131/A135	I160
A_KOCHI_5_2023_MDCK_19__hCK1_EPI2611168_2023-02-04	D186/N190	T128	K131/A135	I160
A_Maryland_30_2023_OR_IR_EPI2607201_2023-03-26	D186/N190	T128	K131/T135	I160
A_Pennsylvania_42_2023_S1_EPI2607185_2023-01-08	D186/N190	T128	K131/T135	I160
A_Hawaii_21_2023_OR_IR_EPI2599529_2023-04-01	D186/N190	T128	K131/K135	I160
A_California_54_2023_OR_IR_EPI2599552_2023-04-27	D186/N190	T128	K131/T135	I160
A_Baleares_1627_2023_Clinical_Specimen_EPI2611591_2023-05-05	D186/N190	T128	K131/T135	M160
A_Catalonia_NSVH171605044_2023_Original_EPI2616634_2023-06-27	D186/N190	T128	K131/T135	I160
A_Bangkok_P1601_2023_Original_EPI2589092_2023-04-23	D186/N190	T128	K131/T135	I160
A_Nakonde_11-NIC-406_2023__EPI2580978_2023-04-25	D186/N190	T128	K131/T135	I160
A_Nakonde_11-NIC-393_2023__EPI2580720_2023-04-21	D186/N190	T128	K131/T135	I160
A_Nakonde_11-NIC-377_2023__EPI2580719_2023-04-18	D186/N190	T128	K131/T135	I160
A_Lebanon_25_2023_OR_IR_EPI2599477_2023-01-03	D186/N190	T128	K131/T135	I160
A_Bhutan_0006_2023_OR_IR_EPI2571554_2023-03-08	D186/N190	T128	K131/T135	I160
A_Khabarovsk_259_2022_C1_EPI2589961_2023-01-16	D186/N190	T128	K131/A135	I160
A_Denmark_1237_2023_Original_EPI2574624_2023-04-13	D186/N190	T128	K131/T135	I160
A_Denmark_1044_2023_Original_EPI2574465_2023-03-26	D186/N190	T128	K131/T135	I160
A_South_Africa_R04562_2023_Original_EPI2610376_2023-05-04	D186/N190	T128	K131/T135	I160
A_South_Africa_R04458_2023_Original_EPI2610331_2023-05-03	D186/N190	T128	K131/T135	I160
A_South_Africa_R03608_2023_Original_EPI2610139_2023-04-06	D186/N190	T128	K131/T135	I160
A_South_Africa_R03415_2023_Original_EPI2610097_2023-04-05	D186/N190	T128	K131/T135	I160
A_Human_New_York_PV86698_2023_Original_EPI2618723_2023-03-26	D186/N190	T128	K131/T135	I160
A_Michigan_UOM10049864339_2023_ORI_EPI2604696_2023-02-15	D186/N190	T128	K131/T135	I160
A_Michigan_UOM10049807359_2023_ORI_EPI2604615_2023-02-11	D186/N190	T128	K131/T135	I160
A_Michigan_UOM10049428561_2023_ORI_EPI2604475_2023-01-19	D186/N190	T128	K131/T135	I160
A_Michigan_UOM10049424813_2023_ORI_EPI2604459_2023-01-19	D186/N190	T128	K131/T135	R160
A_Michigan_UOM10049357874_2023_ORI_EPI2604331_2023-01-16	D186/N190	T128	K131/T135	I160
A_Michigan_UOM10049266353_2023_ORI_EPI2593671_2023-01-10	D186/N190	T128	K131/T135	I160
A_Michigan_UOM10049181196_2023_ORI_EPI2593463_2023-01-05	D186/N190	T128	K131/A135	I160
A_Michigan_HFHSL361022675_2023_ORI_EPI2605208_2023-01-02	D186/N190	T128	K131/T135	I160
A_Michigan_HFHSL361017481_2023_ORI_EPI2605176_2023-01-02	D186/N190	T128	K131/T135	I160
A_Michigan_HFHSL361120844_2023_ORI_EPI2602575_2023-01-06	D186/N190	T128	K131/T135	I160
A_Michigan_HFHSL361077218_2023_ORI_EPI2602472_2023-01-04	D186/N190	T128	K131/T135	I160
A_SouthAfrica_K056331_2023__EPI2608653_2023-05-24	D186/N190	T128	K131/T135	I160
A_South_Africa_K056313_2023__EPI2605933_2023-06-01	D186/N190	T128	K131/T135	I160
A_Paris_575_2017_PI_EPI922744_2017-01-20	G186/D190	T128	T131/K135	T160
A_South_Australia_13_2017_SIAT1_EPI919198_2017-01-19	G186/D190	T128	T131/T135	T160
A_South_Australia_19_2017_SIAT1_EPI919186_2017-01-19	G186/D190	T128	T131/T135	T160
A_South_Australia_15_2017_SIAT1_EPI919183_2017-01-20	G186/D190	T128	T131/T135	T160
A_Sri_Lanka_3_2017_SIAT2_EPI919195_2017-01-04	G186/D190	T128	T131/T135	T160
A_Poland_30539_2017_SIAT1_EPI943300_2017-01-09	G186/D190	T128	T131/T135	T160
A_Brisbane_2_2017_MDCK1_SIAT1_EPI919158_2017-01-03	G186/D190	T128	K131/T135	T160
A_Brisbane_3_2017_MDCK1_SIAT1_EPI903922_2017-01-04	G186/D190	T128	K131/T135	T160
A_Brisbane_1_2017_SIAT2_EPI903919_2017-01-02	G186/D190	A128	T131/T135	K160
A_Ulaanbaatar_AF120011_2017__EPI903981_2017-01-02	G186/D190	T128	T131/T135	T160
A_Israel_C-758_2017_C1_SIAT1_EPI943242_2017-01-12	G186/D190	T128	T131/A135	T160
A_Luxembourg_204_2017_MDCK1_SIAT1_EPI943256_2017-01-03	G186/D190	T128	T131/T135	T160
A_Hong_Kong_240_2017_MDCK1_S1_EPI943228_2017-01-07	G186/D190	T128	K131/T135	T160
A_Hong_Kong_120_2017_MDCK1_S1_EPI943226_2017-01-04	G186/D190	T128	T131/T135	T160
A_Hong_Kong_119_2017_MDCK1_S1_EPI943224_2017-01-04	G186/D190	T128	T131/T135	T160
A_Hong_Kong_122_2017_Original_EPI918268_2017-01-04	G186/D190	T128	K131/T135	T160
A_Slovenia_90_2017_MDCKx_SIAT1_EPI917254_2017-01-04	G186/D190	T128	T131/T135	T160
A_Romania_207809_2017_Siat_1_EPI919631_2017-02-06	G186/D190	T128	T131/T135	T160
A_Romania_207604_2017_Siat_2_EPI919628_2017-01-31	G186/D190	T128	T131/T135	T160
A_Romania_207464_2017_Clinical_sample_EPI913889_2017-01-28	G186/D190	N128	T131/T135	T160
A_Romania_207297_2017_Clinical_sample_EPI913887_2017-01-21	G186/D190	T128	T131/T135	T160
A_Romania_206714_2017_Siat_1_EPI913838_2017-01-09	G186/D190	T128	T131/T135	T160
A_Romania_206613_2017_Clinical_sample_EPI899694_2017-01-03	G186/D190	T128	T131/T135	T160
A_Romania_206293_2017_Original_EPI884288_2017-01-02	G186/D190	T128	T131/T135	T160
A_KANAGAWA_AC1628_2017_SIAT_0__1_EPI943180_2017-01-31	G186/D190	T128	K131/T135	T160
A_KANAGAWA_IC1625_2017_SIAT_0__1_EPI943176_2017-01-28	G186/D190	T128	T131/T135	T160
A_KANAGAWA_IC1624_2017_SIAT_0__1_EPI943174_2017-01-27	G186/D190	T128	T131/T135	T160
A_KANAGAWA_IC1622_2017_SIAT_0__1_EPI943170_2017-01-24	G186/D190	T128	T131/T135	T160
A_KANAGAWA_AC1625_2017_SIAT_0__1_EPI943164_2017-01-24	G186/D190	T128	T131/T135	T160
A_HOKKAIDO_HH01_2017_SIAT_0__2_EPI941993_2017-02-01	G186/D190	T128	K131/T135	T160
A_KANAGAWA_IC1607_2017_Original_EPI941969_2017-01-07	G186/D190	T128	T131/T135	T160
A_KANAGAWA_AC1622_2017_SIAT_0__1_EPI917431_2017-01-17	G186/D190	T128	K131/T135	T160
A_KANAGAWA_IC1615_2017_SIAT_0__1_EPI909622_2017-01-16	G186/D190	T128	T131/T135	T160
A_KANAGAWA_IC1609_2017_SIAT_0__1_EPI904174_2017-01-10	G186/D190	T128	T131/K135	T160
A_Beijing-Xicheng_1136_2017_C1_EPI943968_2017-01-16	G186/D190	T128	K131/T135	K160
A_Anhui-Jinghu_611_2017_C1_EPI885423_2017-01-02	G186/D190	T128	K131/K135	T160
A_Shandong-Rencheng_112_2017_C1_EPI885414_2017-01-02	G186/D190	T128	K131/T135	T160
A_Florida_08_2017_Original_EPI925465_2017-01-24	G186/D190	T128	T131/T135	T160
A_Utah_08_2017_Original_EPI925553_2017-02-04	G186/D190	T128	T131/K135	T160
A_Utah_05_2017_Original_EPI911528_2017-01-19	G186/D190	T128	T131/T135	T160
A_New_Jersey_10_2017_Original_EPI925305_2017-01-30	G186/D190	T128	T131/T135	T160
A_New_Jersey_09_2017_Original_EPI925297_2017-01-30	G186/D190	T128	T131/T135	T160
A_CastillaLaMancha_765_2017_Clinical_Specimen_EPI944206_2017-02-08	G186/D190	T128	T131/K135	T160
A_CastillaLaMancha_352_2017_Clinical_Specimen_EPI944205_2017-01-23	G186/D190	T128	T131/T135	T160
A_CastillaLaMancha_183_2017_Clinical_Specimen_EPI944204_2017-01-09	G186/D190	A128	T131/T135	K160
A_CastillaLaMancha_421_2017_Clinical_Specimen_EPI916960_2017-01-24	G186/D190	T128	T131/T135	T160
A_CastillaLaMancha_314_2017_Clinical_Specimen_EPI906124_2017-01-10	G186/D190	T128	T131/T135	T160
A_North_Carolina_05_2017_Original_EPI925617_2017-01-30	G186/D190	T128	T131/T135	T160
A_Kalamata_GR_540_2017_SIAT2_EPI943248_2017-01-19	G186/D190	T128	T131/K135	T160
'A_Athens.GR_12_2017_c1_EPI901680_2017-01-02'	G186/D190	T128	T131/K135	T160
A_Finland_735_2017__EPI900385_2017-01-10	G186/D190	T128	K131/T135	T160
A_New_Mexico_02_2017_Original_EPI911216_2017-01-10	G186/D190	T128	T131/T135	T160
A_Maine_09_2017_Original_EPI925449_2017-02-05	G186/D190	T128	K131/T135	T160
A_Maine_05_2017_Original_EPI911512_2017-01-22	G186/D190	T128	T131/T135	T160
A_Maine_03_2017_Original_EPI911496_2017-01-20	G186/D190	T128	K131/T135	T160
A_Maine_04_2017_Original_EPI911488_2017-01-22	G186/D190	T128	T131/T135	T160
A_Texas_52_2017_Original_EPI943556_2017-02-20	G186/D190	T128	T131/K135	T160
A_Texas_50_2017_Original_EPI943548_2017-02-16	G186/D190	T128	T131/K135	T160
A_North_Dakota_05_2017_Original_EPI912801_2017-01-29	G186/D190	T128	T131/T135	T160
A_North_Dakota_04_2017_Original_EPI912793_2017-01-27	G186/D190	T128	K131/T135	T160
A_Wyoming_04_2017_Original_EPI911568_2017-01-16	G186/D190	T128	T131/K135	T160
A_Illinois_04_2017_Original_EPI911152_2017-01-07	G186/D190	T128	T131/T135	T160
A_Illinois_07_2017_Original_EPI911120_2017-01-12	G186/D190	T128	T131/T135	T160
A_New_Hampshire_04_2017_Original_EPI911320_2017-01-20	G186/D190	T128	T131/T135	T160
A_New_Hampshire_02_2017_Original_EPI895698_2017-01-03	G186/D190	T128	T131/R135	T160
A_Texas_23_2017_Original_EPI912753_2017-01-26	G186/D190	T128	T131/T135	T160
A_Colorado_04_2017_Original_EPI918129_2017-01-24	G186/D190	A128	T131/T135	K160
A_Kentucky_05_2017_S2_EPI918352_2017-01-09	G186/D190	T128	K131/T135	T160
A_Oregon_04_2017_Original_EPI911552_2017-01-16	G186/D190	A128	T131/T135	K160
A_Iowa_03_2017_Original_EPI925265_2017-01-12	G186/D190	T128	K131/T135	T160
A_Mississippi_04_2017_Original_EPI912785_2017-01-27	G186/D190	T128	K131/T135	T160
A_Massachusetts_03_2017_Original_EPI912872_2017-01-27	G186/D190	T128	T131/K135	T160
A_Michigan_20_2017_Original_EPI925257_2017-01-15	G186/D190	A128	T131/T135	K160
A_Wisconsin_07_2017_Original_EPI918676_2017-01-13	G186/D190	T128	T131/T135	T160
A_Washington_03_2017_Original_EPI918591_2017-01-10	G186/D190	T128	K131/T135	T160
A_Alabama_04_2017_Original_EPI912713_2017-01-23	G186/D190	T128	T131/T135	T160
A_Tennessee_01_2017_Original_EPI895650_2017-01-01	G186/D190	T128	K131/T135	T160
A_Oklahoma_06_2017_Original_EPI912745_2017-01-25	G186/D190	T128	T131/T135	T160
A_South_Dakota_02_2017_Original_EPI911400_2017-01-05	G186/D190	T128	K131/T135	T160
A_California_24_2017_Original_EPI941578_2017-01-09	G186/D190	T128	K131/T135	T160
A_California_18_2017_Original_EPI925353_2017-01-28	G186/D190	T128	T131/T135	T160
A_California_11_2017_Original_EPI918098_2017-01-20	G186/D190	T128	T131/T135	T160
A_Virginia_08_2017_Original_EPI912833_2017-01-22	G186/D190	T128	T131/K135	T160
A_Texas_19_2017_Original_EPI911752_2017-01-18	G186/D190	T128	T131/T135	T160
A_Texas_01_2017_Original_EPI887138_2017-01-02	G186/D190	T128	T131/T135	T160
A_Delaware_03_2017_Original_EPI918223_2017-01-08	G186/D190	T128	T131/K135	T160
A_Austria_962318_2017_Siat1_EPI902430_2017-01-02	G186/D190	T128	T131/T135	T160
A_Austria_962529_2017_Siat1_EPI884313_2017-01-04	G186/D190	T128	T131/T135	T160
A_Austria_962046_2017_Siat1_EPI884307_2017-01-02	G186/D190	T128	T131/T135	T160
A_Austria_962322_2017_Siat1_EPI879288_2017-01-03	G186/D190	T128	T131/T135	T160
A_Aragon_681_2017_MDCK_EPI942508_2017-01-11	G186/D190	T128	T131/T135	T160
A_Asturias_366_2017_Clinical_Specimen_EPI906120_2017-01-17	G186/D190	T128	T131/A135	T160
A_Asturias_361_2017_Clinical_Specimen_EPI906117_2017-01-18	G186/D190	T128	T131/T135	T160
A_Baleares_827_2017_Clinical_Specimen_EPI944199_2017-01-04	G186/D190	T128	T131/T135	T160
A_Baleares_826_2017_Clinical_Specimen_EPI944198_2017-01-04	G186/D190	T128	T131/T135	T160
A_Baleares_822_2017_Clinical_Specimen_EPI944195_2017-01-09	G186/D190	T128	T131/T135	T160
A_Extremadura_384_2017_MDCK_EPI944213_2017-01-15	G186/D190	T128	T131/T135	T160
A_Extremadura_641_2017_MDCK_EPI927096_2017-01-21	G186/D190	T128	T131/T135	K160
A_Extremadura_640_2017_MDCK_EPI927095_2017-01-22	G186/D190	T128	T131/T135	K160
A_Galicia_70_2017_Clinical_Specimen_EPI895569_2017-01-07	G186/D190	T128	T131/T135	T160
A_Navarra_612_2017_Clinical_Specimen_EPI927123_2017-01-02	G186/D190	T128	T131/T135	T160
A_Romania_208058_2017_Clinical_sample_EPI944076_2017-02-14	G186/D190	T128	T131/T135	T160
A_Romania_207113_2017_Siat1_EPI913884_2017-01-16	G186/D190	T128	T131/T135	T160
A_Catalonia_NSVH100575604_2017_Original_EPI943189_2017-02-21	G186/D190	T128	T131/T135	T160
A_Catalonia_NSVH100566027_2017_Original_EPI926518_2017-02-04	G186/D190	T128	T131/T135	T160
A_Catalonia_NSVH100558008_2017_Original_EPI919651_2017-01-22	G186/D190	T128	T131/T135	T160
A_Catalonia_NSVH100565846_2017_Original_EPI919650_2017-02-03	G186/D190	T128	T131/T135	T160
A_Catalonia_NSVH100562706_2017_Original_EPI919648_2017-01-29	G186/D190	A128	T131/T135	T160
A_Catalonia_NSVH100549090_2017_Original_EPI909670_2017-01-07	G186/D190	T128	T131/T135	T160
A_Texas_15_2017_Original_EPI943500_2017-01-20	G186/D190	T128	K131/T135	T160
A_Texas_05_2017_Original_EPI896049_2017-01-03	G186/D190	T128	T131/T135	T160
A_Netherlands_2009_2017_original_EPI922205_2017-02-10	G186/D190	T128	T131/T135	T160
A_Netherlands_1992_2017_original_EPI922192_2017-02-03	G186/D190	T128	T131/T135	T160
A_Netherlands_1575_2017_Original_EPI907343_2017-01-30	G186/D190	T128	T131/T135	K160
A_Netherlands_1090_2017_Original_EPI907341_2017-01-24	G186/D190	T128	T131/T135	T160
A_Luxembourg_17003201_2017__EPI926194_2017-01-18	G186/D190	T128	T131/T135	T160
A_Luxembourg_17001967_2017__EPI926133_2017-01-10	G186/D190	T128	T131/T135	T160
A_Cantabria_726_2017_Clinical_Specimen_EPI942514_2017-01-10	G186/D190	T128	T131/T135	T160
A_Bari_22_2017__EPI931202_2017-01-05	G186/D190	T128	T131/T135	T160
A_Bari_16_2017__EPI931038_2017-01-02	G186/D190	T128	T131/T135	T160
A_Hungary_266_2017__EPI907354_2017-01-17	G186/D190	T128	T131/T135	T160
A_Hungary_243_2017__EPI907350_2017-01-13	G186/D190	T128	T131/K135	K160
A_Hungary_65_2017__EPI906110_2017-01-09	G186/D190	T128	T131/K135	T160
A_Hungary_16_2017__EPI888138_2017-01-03	G186/D190	T128	T131/T135	T160
A_Ancona_05_2017__EPI917295_2017-01-03	G186/D190	T128	T131/T135	T160
A_Illinois_11_2017_Original_EPI910951_2017-01-17	G186/D190	T128	T131/T135	T160
A_Hessen_39_2017_Original_EPI944493_2017-01-25	G186/D190	T128	T131/T135	T160
A_Hessen_14_2017_Original_EPI944491_2017-01-26	G186/D190	T128	T131/K135	T160
A_Rheinland-Pfalz_39_2017_Original_EPI944483_2017-01-23	G186/D190	T128	K131/T135	T160
A_Nordrhein-Westfalen_88_2017_Original_EPI944475_2017-01-20	G186/D190	T128	T131/T135	T160
A_Berlin_9_2017_Original_EPI944445_2017-01-16	G186/D190	T128	T131/K135	T160
A_Thueringen_10_2017_Original_EPI944437_2017-01-16	G186/D190	T128	T131/K135	T160
A_Sachsen_6_2017_Original_EPI944419_2017-01-12	G186/D190	T128	T131/T135	T160
A_Dijon_958_2017_PI_EPI944398_2017-01-03	G186/D190	T128	K131/T135	T160
A_Pays_de_Loire_1010_2017_PI_EPI944376_2017-01-31	G186/D190	T128	T131/A135	T160
A_Picardie_973_2017_PI_EPI944321_2017-02-13	G186/D190	I128	T131/T135	T160
A_Bourgogne_937_2017_PI_EPI944281_2017-02-10	G186/D190	T128	T131/K135	T160
A_Paris_809_2017_PI_EPI940723_2017-02-06	G186/D190	T128	T131/T135	T160
A_Alsace_808_2017_PI_EPI940715_2017-02-03	G186/D190	T128	T131/T135	T160
A_Champagne_Ardenne_645_2017_PI_EPI919918_2017-01-25	G186/D190	T128	T131/T135	T160
A_Bourgogne_502_2017_PI_EPI919872_2017-01-17	G186/D190	T128	T131/A135	T160
A_Centre_372_2017_PI_EPI919832_2017-01-11	G186/D190	T128	T131/T135	T160
A_Bretagne_284_2017_PI_EPI919776_2017-01-10	G186/D190	T128	S131/T135	T160
A_Paris_3622_2016_PI_EPI899072_2017-01-02	G186/D190	T128	T131/T135	T160
A_Picardie_076_2017_PI_EPI899043_2017-01-03	G186/D190	T128	T131/T135	T160
A_Alsace_046_2017_PI_EPI898912_2017-01-03	G186/D190	T128	T131/T135	T160
A_Berlin_6_2017_Original_EPI905862_2017-01-09	G186/D190	T128	T131/K135	T160
A_Berlin_1_2017_Original_EPI905852_2017-01-05	G186/D190	T128	T131/T135	T160
A_Singapore_KK0076_2017_clinical_specimen_EPI957290_2017-01-31	G186/D190	T128	T131/K135	T160
A_Hong_Kong_235_2017_C1_S1_EPI960548_2017-01-08	G186/D190	T128	K131/T135	T160
'A_Moldova_4.01_2017_SIAT1_EPI960102_2017-01-03'	G186/D190	T128	T131/T135	T160
'A_Moldova_32.02_2017_SIAT1_EPI960100_2017-01-09'	G186/D190	T128	T131/T135	T160
A_Qatar_10-VI-17-0001530_2017_SIAT1_EPI960122_2017-01-09	G186/D190	T128	T131/K135	T160
A_Romania_208404_2017_Clinical_sample_EPI971552_2017-02-20	S186/D190	T128	K131/T135	T160
A_Romania_209119_2017_Clinical_sample_EPI961445_2017-02-22	G186/D190	T128	T131/T135	T160
A_Kansas_07_2017_Original_EPI959762_2017-02-13	G186/D190	A128	T131/T135	K160
A_KANAGAWA_AC1636_2017_SIAT_0__1_EPI972350_2017-03-07	G186/D190	T128	K131/T135	T160
A_KANAGAWA_ZC1617_2017_SIAT_0__1_EPI970904_2017-02-23	G186/D190	T128	T131/T135	T160
A_KANAGAWA_AC1632_2017_SIAT_0__1_EPI970872_2017-02-14	G186/D190	T128	K131/T135	T160
A_KANAGAWA_IC1633_2017_SIAT_0__1_EPI970848_2017-02-08	G186/D190	T128	T131/K135	T160
A_Florida_20_2017_Original_EPI973161_2017-03-02	D186/D190	A128	T131/T135	K160
A_New_Jersey_19_2017_Original_EPI973042_2017-03-05	G186/D190	A128	T131/T135	K160
A_Melilla_36_2017_Clinical_Specimen_EPI973425_2017-01-03	G186/D190	T128	T131/T135	T160
A_North_Carolina_20_2017_Original_EPI973121_2017-03-07	G186/D190	A128	T131/T135	K160
A_North_Carolina_18_2017_Original_EPI973113_2017-02-14	G186/D190	T128	T131/T135	T160
A_MIE_2_2017_MDCK_1__SIAT1_EPI972324_2017-01-20	G186/D190	T128	K131/T135	T160
A_New_York_06_2017_Original_EPI964690_2017-02-05	G186/D190	T128	T131/K135	T160
A_Maryland_14_2017_Original_EPI970306_2017-02-16	G186/D190	T128	T131/T135	T160
A_Wyoming_08_2017_Original_EPI955877_2017-02-13	G186/D190	T128	K131/T135	T160
A_Texas_68_2017_Original_EPI972987_2017-03-01	G186/D190	T128	T131/T135	I160
A_Texas_55_2017_Original_EPI959948_2017-02-16	G186/D190	T128	T131/T135	T160
A_Georgia_05_2017_Original_EPI970234_2017-02-15	G186/D190	T128	K131/T135	T160
A_Colorado_09_2017_Original_EPI970096_2017-03-03	G186/D190	T128	T131/K135	T160
A_Alaska_10_2017_Original_EPI970056_2017-03-07	G186/D190	T128	K131/T135	T160
A_Connecticut_09_2017_Original_EPI970129_2017-01-31	G186/D190	A128	T131/T135	K160
A_Indiana_18_2017_Original_EPI973089_2017-03-06	G186/D190	T128	K131/T135	T160
A_Iowa_12_2017_Original_EPI961128_2017-02-22	G186/D190	T128	T131/K135	T160
A_Florida_19_2017_Original_EPI972909_2017-03-08	G186/D190	T128	K131/T135	T160
A_Florida_14_2017_Original_EPI972619_2017-02-14	G186/D190	T128	K131/T135	T160
A_Michigan_34_2017_Original_EPI973239_2017-02-18	G186/D190	T128	K131/T135	T160
A_Wisconsin_26_2017_Original_EPI964378_2017-02-22	G186/D190	T128	T131/A135	T160
A_Washington_19_2017_Original_EPI964330_2017-02-16	G186/D190	T128	K131/T135	T160
A_Louisiana_17_2017_Original_EPI973185_2017-03-05	G186/D190	A128	T131/T135	K160
A_Oklahoma_09_2017_Original_EPI961091_2017-02-08	G186/D190	T128	T131/T135	T160
A_Hawaii_11_2017_Original_EPI964514_2017-02-26	G186/D190	T128	K131/T135	T160
A_Arizona_11_2017_Original_EPI961051_2017-02-19	G186/D190	T128	T131/T135	T160
A_Virginia_11_2017_Original_EPI970653_2017-02-14	G186/D190	T128	T131/K135	T160
A_Texas_70_2017_Original_EPI973263_2017-03-17	G186/D190	T128	K131/T135	T160
A_Washington_29_2017_Original_EPI970669_2017-02-27	G186/D190	T128	T131/T135	T160
A_West_Virginia_04_2017_Original_EPI972557_2017-01-26	G186/D190	T128	K131/T135	T160
A_Austria_964916_2017_Siat1_EPI956164_2017-01-11	G186/D190	T128	T131/K135	T160
A_Austria_964767_2017_Siat1_EPI954540_2017-01-17	G186/D190	T128	T131/K135	K160
A_Aragon_1269_2017_Clinical_Specimen_EPI973400_2017-01-09	G186/D190	T128	T131/T135	T160
A_Baleares_1328_2017_Clinical_Specimen_EPI973405_2017-02-23	G186/D190	T128	T131/T135	T160
A_Extremadura_1145_2017_MDCK_EPI973416_2017-02-21	G186/D190	T128	T131/T135	T160
A_Extremadura_1139_2017_Clinical_Specimen_EPI973414_2017-02-08	G186/D190	T128	T131/K135	T160
A_Extremadura_389_2017_MDCK_EPI971573_2017-01-09	G186/D190	T128	T131/K135	T160
A_Extremadura_1141_2017_MDCK_EPI971567_2017-02-07	G186/D190	T128	T131/K135	T160
A_Extremadura_1030_2017_MDCK_EPI957915_2017-02-04	G186/D190	T128	T131/T135	T160
A_LaRioja_1195_2017_MDCK_EPI971584_2017-01-17	G186/D190	T128	T131/T135	A160
A_LaRioja_870_2017_MDCK_EPI967645_2017-01-13	G186/D190	T128	T131/T135	K160
A_LaRioja_868_2017_MDCK_EPI967643_2017-01-16	G186/D190	T128	T131/T135	K160
A_Navarra_979_2017_MDCK_EPI971603_2017-01-04	G186/D190	T128	T131/T135	T160
A_Navarra_1095_2017_Clinical_Specimen_EPI971597_2017-01-09	G186/D190	T128	T131/T135	T160
A_Navarra_983_2017_MDCK_EPI967660_2017-01-13	G186/D190	T128	T131/T135	A160
A_Navarra_995_2017_MDCK_EPI957931_2017-01-16	G186/D190	T128	T131/T135	K160
A_Navarra_1044_2017_MDCK_EPI957923_2017-01-07	G186/D190	T128	A131/T135	T160
A_PaisVasco_842_2017_MDCK_EPI973453_2017-01-03	G186/D190	T128	T131/T135	T160
A_PaisVasco_1146_2017_MDCK_EPI971608_2017-01-16	G186/D190	T128	T131/T135	T160
A_PaisVasco_962_2017_MDCK_EPI967666_2017-01-09	G186/D190	T128	T131/T135	T160
A_Sachsen-Anhalt_2_2017_C2_SIAT1_EPI960136_2017-01-16	G186/D190	T128	T131/K135	I160
A_Saarland_3_2017_C1_SIAT1_EPI960130_2017-01-16	G186/D190	T128	K131/T135	T160
A_Niedersachsen_5_2017_C1_SIAT1_EPI960108_2017-01-05	G186/D190	T128	T131/T135	T160
A_Michigan_16_2017_Original_EPI944782_2017-01-27	G186/D190	T128	T131/T135	T160
A_Michigan_11_2017_Original_EPI944701_2017-01-19	G186/D190	T128	T131/T135	T160
A_Astana_ZVL280_2017_c1_EPI969307_2017-01-02	G186/D190	T128	T131/T135	T160
A_Netherlands_2837_2017_Original_EPI957668_2017-03-02	G186/D190	T128	T131/T135	T160
A_Netherlands_2335_2017_Original_EPI957655_2017-02-15	G186/D190	T128	T131/T135	T160
A_Netherlands_1073_2017_Original_EPI957642_2017-01-23	G186/D190	T128	T131/T135	T160
A_Netherlands_748_2017_Original_EPI957640_2017-01-17	G186/D190	T128	T131/T135	T160
A_Texas_25_2017_Original_EPI944996_2017-01-03	G186/D190	T128	K131/T135	T160
A_Texas_26_2017_Original_EPI944988_2017-01-03	G186/D190	T128	T131/T135	T160
A_Texas_27_2017_Original_EPI944809_2017-01-08	G186/D190	I128	T131/T135	T160
A_Cantabria_1387_2017_Clinical_Specimen_EPI973410_2017-02-18	G186/D190	T128	T131/T135	T160
A_Hungary_474_2017__EPI967459_2017-01-26	G186/D190	T128	T131/T135	T160
A_Hungary_448_2017__EPI967449_2017-01-23	G186/D190	T128	T131/T135	T160
A_Hungary_814_2017__EPI967138_2017-03-06	G186/D190	T128	T131/K135	T160
A_Hungary_430_2017__EPI967133_2017-01-25	G186/D190	T128	A131/K135	T160
A_Hungary_260_2017__EPI967132_2017-01-16	G186/D190	T128	T131/T135	T160
A_Ontario_027_2017_passage_details__original_specimen_EPI953896_2017-01-11	G186/D190	T128	K131/T135	T160
A_Ontario_028_2017_passage_details__original_specimen_EPI953892_2017-01-13	G186/D190	T128	K131/T135	T160
A_Ontario_018_2017_passage_details__original_specimen_EPI953891_2017-01-10	G186/D190	T128	K131/T135	T160
A_Ontario_023_2017_passage_details__original_specimen_EPI953885_2017-01-12	G186/D190	T128	T131/T135	T160
A_Quebec_003_2017_passage_details__original_specimen_EPI953865_2017-01-03	G186/D190	A128	T131/T135	K160
A_British_Columbia_040_2017_passage_details__original_specimen_EPI953844_2017-01-12	G186/D190	T128	T131/T135	T160
A_British_Columbia_005_2017_passage_details__original_specimen_EPI953835_2017-01-06	G186/D190	T128	T131/T135	T160
A_British_Columbia_015_2017_passage_details__original_specimen_EPI953820_2017-01-05	G186/D190	T128	T131/K135	T160
A_British_Columbia_038_2017_passage_details__original_specimen_EPI953815_2017-01-12	G186/D190	T128	T131/K135	T160
A_British_Columbia_028_2017_passage_details__original_specimen_EPI953813_2017-01-10	G186/D190	T128	T131/T135	T160
A_British_Columbia_032_2017_passage_details__original_specimen_EPI953803_2017-01-11	G186/D190	T128	K131/T135	T160
A_Alberta_003_2017_passage_details__original_specimen_EPI953708_2017-01-02	G186/D190	T128	T131/T135	T160
A_Paris_1077_2017_PI_EPI962658_2017-02-23	G186/D190	T128	T131/K135	T160
A_Pays_de_Loire_1028_2017_PI_EPI962642_2017-02-04	G186/D190	T128	T131/T135	T160
A_Lorraine_1062_2017_PI_EPI957796_2017-02-21	G186/D190	N128	T131/K135	T160
A_Paris_1047_2017_PI_EPI957780_2017-02-18	G186/D190	T128	T131/T135	T160
A_Kursk_CRIE-216_2017_original_EPI962001_2017-01-12	G186/D190	T128	T131/K135	T160
A_Kostroma_CRIE-212_2017_original_EPI961999_2017-01-19	G186/D190	T128	T131/T135	T160
A_Lipetsk_CRIE-195_2017_original_EPI961993_2017-01-13	G186/D190	T128	T131/T135	T160
A_Taiwan_87923_2017__EPI955993_2017-01-17	G186/D190	T128	T131/T135	T160
A_Chita_927_2017_c1_EPI967095_2017-02-07	G186/D190	T128	T131/T135	I160
A_Novosibirsk_01_2017_c2_EPI963494_2017-01-08	G186/D190	T128	T131/T135	T160
A_Darwin_1001_2017_SIAT1_EPI989664_2017-01-30	G186/D190	T128	T131/T135	T160
A_Ulaanbaatar_321_2017_Original_EPI979127_2017-01-16	G186/D190	T128	T131/T135	T160
A_Mexico_217_2017_C2_EPI979018_2017-01-20	G186/D190	A128	T131/T135	T160
A_Samara_7_2017_C2_EPI979066_2017-02-15	G186/D190	T128	T131/T135	K160
A_Samara_4_2017_C2_EPI979042_2017-02-03	G186/D190	T128	K131/T135	T160
A_Algeria_142_2017_MDCK3_EPI1001778_2017-01-02	G186/D190	T128	T131/T135	T160
A_Qatar_47-VI-17-0001116_2017_SIAT1_EPI991703_2017-01-07	G186/D190	T128	T131/T135	T160
A_Czech_Republic_82_2017_H3N2___EPI988936_2017-01-12	G186/D190	T128	T131/T135	T160
A_Czech_Republic_101_2017_H3N2___EPI988752_2017-01-19	G186/D190	T128	K131/T135	T160
A_Bosnia_and_Herzegovina_31-G_2017_SIAT1_EPI978958_2017-01-04	G186/D190	T128	T131/T135	T160
A_Bosnia_and_Herzegovina_27-G_2017_cs-ori_EPI978623_2017-01-04	G186/D190	T128	T131/T135	T160
A_Netherlands_700_17_Original_EPI998492_2017-01-20	G186/D190	T128	T131/T135	T160
A_Florida_30_2017_Original_EPI1003411_2017-02-07	G186/D190	T128	T131/T135	T160
A_Melilla_222_2017_Clinical_Specimen_EPI977465_2017-01-17	G186/D190	T128	T131/T135	T160
A_North_Carolina_22_2017_Original_EPI994476_2017-03-08	G186/D190	T128	T131/T135	T160
A_Finland_742_2017__EPI1000571_2017-01-18	G186/D190	T128	T131/K135	T160
A_MIE_9_2017_MDCK_1__SIAT1_EPI990888_2017-01-27	G186/D190	T128	K131/T135	T160
A_Maryland_35_2017_Original_EPI1003617_2017-04-26	G186/D190	A128	T131/T135	K160
A_Vermont_12_2017_Original_EPI994580_2017-04-01	G186/D190	T128	K131/T135	T160
A_Vermont_09_2017_Original_EPI979230_2017-03-13	G186/D190	T128	T131/T135	T160
A_Georgia_08_2017_S1_EPI1003443_2017-03-20	G186/D190	A128	T131/T135	K160
A_Alaska_12_2017_Original_EPI984005_2017-03-30	G186/D190	T128	T131/T135	T160
A_Kentucky_24_2017_Original_EPI994391_2017-03-29	G186/D190	T128	T131/K135	T160
A_Oregon_11_2017_Original_EPI984197_2017-03-10	G186/D190	T128	T131/K135	T160
A_Iowa_17_2017_Original_EPI977283_2017-03-21	G186/D190	T128	T131/T135	T160
A_Massachusetts_13_2017_Original_EPI1003633_2017-04-17	G186/D190	T128	T131/K135	T160
A_Wisconsin_44_2017_Original_EPI989180_2017-04-13	G186/D190	T128	T131/T135	T160
A_Wisconsin_29_2017_Original_EPI976021_2017-03-07	G186/D190	T128	T131/T135	T160
A_Wisconsin_28_2017_Original_EPI976013_2017-03-07	G186/D190	T128	T131/K135	T160
A_Louisiana_15_2017_S1_EPI979372_2017-03-16	G186/D190	T128	T131/T135	T160
A_Arizona_18_2017_Original_EPI1003348_2017-03-13	G186/D190	T128	T131/K135	T160
A_Arizona_20_2017_Original_EPI984058_2017-03-27	G186/D190	T128	T131/T135	T160
A_Ohio_10_2017_Original_EPI994508_2017-04-04	G186/D190	T128	T131/T135	T160
A_Virginia_26_2017_Original_EPI994596_2017-03-30	G186/D190	T128	K131/T135	T160
A_Delaware_19_2017_S1_EPI989399_2017-03-21	G186/D190	A128	T131/T135	K160
A_Austria_967212_2017_Siat1_EPI998486_2017-01-23	G186/D190	T128	T131/K135	K160
A_Austria_962627_2017_Siat1_EPI997066_2017-01-02	G186/D190	T128	T131/T135	T160
A_Aragon_1743_2017_Clinical_Specimen_EPI1002878_2017-02-15	G186/D190	T128	K131/T135	A160
A_Madrid_1475_2017_Clinical_Specimen_EPI995501_2017-01-24	G186/D190	T128	T131/T135	T160
A_Madrid_1471_2017_Clinical_Specimen_EPI991301_2017-01-20	G186/D190	T128	T131/T135	T160
A_Madrid_1469_2017_Clinical_Specimen_EPI991299_2017-01-24	G186/D190	T128	T131/T135	T160
A_Madrid_1467_2017_Clinical_Specimen_EPI991297_2017-01-24	G186/D190	T128	T131/T135	T160
A_Madrid_1464_2017_Clinical_Specimen_EPI991294_2017-01-24	G186/D190	T128	T131/T135	T160
A_Navarra_1219_2017_Clinical_Specimen_EPI995515_2017-01-23	G186/D190	T128	T131/T135	T160
A_Navarra_1207_2017_Clinical_Specimen_EPI991309_2017-01-17	G186/D190	T128	T131/T135	T160
A_PaisVasco_1168_2017_MDCK_EPI1002883_2017-01-18	G186/D190	T128	T131/T135	T160
A_PaisVasco_1369_2017_MDCK_EPI995543_2017-02-23	G186/D190	T128	T131/T135	T160
A_PaisVasco_1367_2017_MDCK_EPI995541_2017-02-13	G186/D190	T128	T131/T135	T160
A_PaisVasco_1340_2017_MDCK_EPI995539_2017-02-02	G186/D190	T128	T131/T135	T160
A_Michigan_48_2017_Original_EPI989142_2017-04-03	G186/D190	T128	T131/T135	T160
A_Michigan_25_2017_Original_EPI976101_2017-02-13	G186/D190	T128	T131/T135	K160
A_Tunisia_739_2017_cs_EPI991780_2017-01-20	G186/D190	I128	T131/K135	T160
A_Tunisia_2476_2017_cs_EPI991763_2017-03-02	G186/D190	T128	T131/T135	T160
A_Belgium_G119_2017__EPI990104_2017-01-12	G186/D190	T128	T131/T135	T160
A_Tennessee_19_2017_Original_EPI976196_2017-02-13	G186/D190	T128	K131/T135	T160
A_Tennessee_23_2017_Original_EPI976181_2017-02-27	G186/D190	T128	T131/T135	T160
A_Macedonia_32_2017_Original_EPI976658_2017-01-10	G186/D190	T128	T131/T135	T160
A_Luxembourg_17007719_2017__EPI995328_2017-02-13	G186/D190	T128	T131/T135	T160
A_Slovenia_855_2017__EPI997174_2017-02-03	G186/D190	T128	T131/T135	T160
A_Slovenia_1064_2017__EPI993850_2017-02-13	G186/D190	T128	T131/T135	T160
A_Slovenia_954_2017__EPI993849_2017-02-09	G186/D190	T128	T131/T135	T160
A_Cantabria_1393_2017_Clinical_Specimen_EPI977449_2017-01-23	G186/D190	T128	T131/T135	T160
A_Nordrhein-Westfalen_109_2017_Original_EPI975849_2017-03-20	G186/D190	T128	T131/T135	T160
A_Baden-Wuerttemberg_122_2017_Original_EPI975680_2017-03-02	G186/D190	T128	T131/K135	T160
A_Nordrhein-Westfalen_93_2017_Original_EPI975672_2017-02-28	G186/D190	T128	T131/K135	T160
A_Berlin_42_2017_Original_EPI975670_2017-02-27	G186/D190	T128	T131/K135	T160
A_Schleswig-Holstein_23_2017_Original_EPI975663_2017-02-23	G186/D190	T128	T131/K135	T160
A_Baden-Wuerttemberg_116_2017_Original_EPI975658_2017-02-21	G186/D190	T128	T131/T135	T160
A_Nordrhein-Westfalen_121_2017_Original_EPI975648_2017-02-13	G186/D190	T128	K131/T135	T160
A_Brandenburg_26_2017_Original_EPI975635_2017-02-13	G186/D190	T128	T131/K135	T160
A_Bayern_93_2017_Original_EPI975633_2017-02-13	G186/D190	T128	T131/A135	T160
A_Nordrhein-Westfalen_114_2017_Original_EPI975620_2017-02-07	G186/D190	T128	T131/T135	T160
A_Brandenburg_19_2017_Original_EPI975615_2017-02-07	G186/D190	T128	T131/T135	T160
A_Baden-Wuerttemberg_202_2017_Original_EPI975608_2017-02-01	G186/D190	T128	T131/T135	T160
A_Berlin_46_2017_Original_EPI975603_2017-01-31	G186/D190	T128	T131/T135	T160
A_Baltimore_0233_2017__EPI998386_2017-01-10	G186/D190	T128	T131/K135	T160
A_Baltimore_0306_2017__EPI998233_2017-02-14	G186/D190	T128	T131/T135	K160
A_Baltimore_0262_2017__EPI998140_2017-01-31	G186/D190	T128	T131/T135	T160
A_Baltimore_0301_2017__EPI998005_2017-02-12	G186/D190	T128	T131/T135	T160
A_Stockholm_27_2017_Direct_EPI995759_2017-04-12	G186/D190	T128	T131/K135	T160
A_Gavle_2_2017_Direct_EPI990099_2017-02-15	S186/D190	T128	T131/T135	T160
A_Stockholm_19_2017_Direct_EPI990042_2017-03-03	G186/D190	T128	T131/K135	T160
A_Linkoping_3_2017_Direct_EPI988053_2017-02-17	G186/D190	T128	T131/T135	T160
A_Sweden_65_2017_Direct_EPI975521_2017-03-15	G186/D190	T128	T131/K135	T160
A_Sweden_58_2017_Direct_EPI975478_2017-03-09	G186/D190	T128	T131/K135	T160
A_Sweden_57_2017_Direct_EPI975470_2017-01-28	G186/D190	T128	K131/T135	T160
A_Florida_38_2017_Original_EPI1006318_2017-04-30	G186/D190	T128	T131/K135	T160
A_Arizona_25_2017_S1_EPI1006206_2017-04-16	G186/D190	T128	T131/K135	T160
A_Ontario_RV1908_2017_P1_EPI1005473_2017-03-27	G186/D190	T128	K131/T135	A160
A_Ontario_RV1906_2017_P1_EPI1005472_2017-03-26	G186/D190	T128	T131/T135	K160
A_Ontario_RV1891_2017_P1_EPI1005471_2017-03-13	G186/D190	T128	K131/T135	K160
A_Ontario_RV1792_2017_P1_EPI1005463_2017-03-28	G186/D190	T128	T131/T135	K160
A_Ontario_RV1778_2017_P1_EPI1005460_2017-03-21	G186/D190	T128	T131/T135	T160
A_Ontario_RV1760_2017_P2_EPI1005455_2017-03-10	G186/D190	T128	T131/T135	T160
A_Ontario_RV1754_2017_P2_EPI1005452_2017-02-27	G186/D190	T128	T131/T135	I160
A_Ontario_RV1370_2017_P1_EPI1005396_2017-03-02	G186/D190	T128	K131/T135	K160
A_Ontario_RV1245_2017_P1_EPI1005383_2017-02-24	G186/D190	T128	T131/T135	T160
A_Ontario_RV1243_2017_P1_EPI1005381_2017-02-23	G186/D190	T128	K131/T135	K160
A_Ontario_RV1242_2017_P1_EPI1005380_2017-02-17	G186/D190	T128	T131/T135	I160
A_Ontario_RV1239_2017_P1_EPI1005377_2017-02-11	G186/D190	T128	T131/T135	T160
A_Ontario_RV1238_2017_P1_EPI1005376_2017-02-17	G186/D190	T128	K131/T135	K160
A_Ontario_RV1237_2017_P1_EPI1005375_2017-02-21	G186/D190	T128	K131/T135	T160
A_Ontario_RV1234_2017_P1_EPI1005372_2017-02-24	G186/D190	T128	K131/T135	T160
A_Ontario_RV1209_2017_P1_EPI1005356_2017-02-13	G186/D190	T128	K131/T135	I160
A_Ontario_RV1208_2017_P1_EPI1005355_2017-02-13	G186/D190	T128	T131/T135	K160
A_Ontario_RV1154_2017_P2_EPI1005348_2017-03-09	G186/D190	T128	T131/T135	T160
A_Ontario_RV1144_2017_P1_EPI1005341_2017-02-08	G186/D190	T128	T131/T135	K160
A_Ontario_RV1117_2017_P1_EPI1005327_2017-02-06	G186/D190	T128	T131/T135	A160
A_Ontario_RV0993_2017_P1_EPI1005298_2017-01-28	G186/D190	T128	T131/T135	T160
A_Ontario_RV0982_2017_P1_EPI1005288_2017-02-06	G186/D190	T128	K131/T135	T160
A_Ontario_RV0972_2017_P1_EPI1005278_2017-01-30	G186/D190	T128	T131/T135	I160
A_Ontario_RV0961_2017_P1_EPI1005268_2017-01-26	G186/D190	T128	T131/T135	T160
A_Ontario_RV0960_2017_P1_EPI1005267_2017-01-01	G186/D190	T128	T131/T135	T160
A_Ontario_RV0958_2017_P2_EPI1005265_2017-01-17	G186/D190	T128	K131/T135	A160
A_Ontario_RV0922_2017_P1_EPI1005254_2017-01-14	G186/D190	T128	T131/T135	T160
A_Ontario_RV0914_2017_P1_EPI1005247_2017-01-28	G186/D190	T128	T131/T135	T160
A_Ontario_RV0913_2017_P1_EPI1005246_2017-02-07	G186/D190	T128	T131/K135	T160
A_Ontario_RV0910_2017_P1_EPI1005244_2017-01-30	G186/D190	T128	K131/T135	T160
A_Ontario_RV0909_2017_P1_EPI1005243_2017-01-19	G186/D190	T128	T131/T135	A160
A_Ontario_RV0899_2017_P1_EPI1005234_2017-01-31	G186/D190	T128	T131/T135	K160
A_Ontario_RV0806_2017_P1_EPI1005199_2017-01-27	G186/D190	T128	T131/T135	T160
A_Ontario_RV0802_2017_P1_EPI1005195_2017-01-17	G186/D190	T128	K131/T135	T160
A_Ontario_RV0764_2017_P1_EPI1005188_2017-01-16	G186/D190	T128	T131/T135	T160
A_Ontario_RV0751_2017_P1_EPI1005176_2017-01-10	G186/D190	T128	T131/T135	T160
A_Ontario_RV0746_2017_P1_EPI1005172_2017-01-17	G186/D190	T128	K131/T135	I160
A_Ontario_RV0709_2017_P2_EPI1005152_2017-01-04	G186/D190	T128	T131/T135	I160
A_Ontario_RV0705_2017_P1_EPI1005149_2017-01-19	G186/D190	T128	T131/T135	I160
A_Ontario_RV0690_2017_P1_EPI1005137_2017-01-11	G186/D190	T128	T131/K135	K160
A_Ontario_RV0683_2017_P1_EPI1005130_2017-01-06	G186/D190	T128	K131/T135	T160
A_Ontario_RV0454_2017_P1_EPI1005032_2017-01-05	G186/D190	T128	K131/T135	T160
A_Ontario_RV0448_2017_P1_EPI1005026_2017-01-09	G186/D190	T128	K131/T135	K160
A_Alberta_RV1267_2017_P1_EPI1004276_2017-02-19	G186/D190	T128	T131/T135	T160
A_Alberta_RV1261_2017_P1_EPI1004271_2017-02-16	G186/D190	T128	K131/T135	T160
A_Alberta_RV1259_2017_P1_EPI1004270_2017-02-08	G186/D190	T128	T131/T135	T160
A_Sao_Paulo_428610_2017_Original_Sample_EPI1004080_2017-01-25	G186/D190	T128	T131/T135	T160
A_Quebec_RV1440_2017_P1_EPI1005962_2017-02-20	G186/D190	T128	T131/T135	T160
A_Quebec_RV1433_2017_P1_EPI1005955_2017-02-11	G186/D190	T128	T131/T135	T160
A_Quebec_RV1157_2017_P1_EPI1005933_2017-02-26	G186/D190	T128	K131/T135	T160
A_Quebec_RV0633_2017_P1_EPI1005837_2017-01-15	G186/D190	T128	T131/T135	A160
A_Quebec_RV0589_2017_P1_EPI1005823_2017-01-27	G186/D190	T128	K131/T135	K160
A_Quebec_RV0475_2017_P1_EPI1005820_2017-01-26	G186/D190	T128	T131/T135	T160
A_Quebec_RV0468_2017_P1_EPI1005817_2017-01-27	G186/D190	T128	K131/T135	K160
A_Quebec_RV0351_2017_P1_EPI1005801_2017-01-14	G186/D190	T128	T131/T135	R160
A_Quebec_RV0198_2017_P1_EPI1005773_2017-01-02	G186/D190	T128	T131/T135	T160
A_Quebec_RV0197_2017_P1_EPI1005772_2017-01-07	G186/D190	T128	T131/T135	K160
A_Saskatchewan_RV1500_2017_P1_EPI1005673_2017-03-15	G186/D190	T128	T131/K135	T160
A_Saskatchewan_RV1198_2017_P1_EPI1005662_2017-02-09	G186/D190	T128	T131/T135	T160
A_Saskatchewan_RV1192_2017_P2_EPI1005656_2017-02-10	G186/D190	T128	K131/T135	I160
A_Saskatchewan_RV1177_2017_P1_EPI1005640_2017-02-18	G186/D190	T128	T131/T135	T160
A_Saskatchewan_RV1173_2017_P1_EPI1005636_2017-03-10	G186/D190	T128	T131/K135	T160
A_Saskatchewan_RV0865_2017_P1_EPI1005621_2017-01-23	G186/D190	T128	T131/T135	T160
A_Saskatchewan_RV0861_2017_P1_EPI1005617_2017-01-30	G186/D190	T128	T131/K135	K160
A_Saskatchewan_RV0846_2017_P1_EPI1005604_2017-02-03	G186/D190	T128	T131/K135	T160
A_Saskatchewan_RV0845_2017_P1_EPI1005603_2017-02-02	G186/D190	T128	T131/K135	T160
A_Saskatchewan_RV0630_2017_P1_EPI1005592_2017-01-24	G186/D190	T128	T131/K135	T160
A_Prince_Edward_Island_RV1608_2017_P1_EPI1005487_2017-03-15	G186/D190	T128	T131/K135	T160
A_Ontario_RV1747_2017_P1_EPI1005450_2017-03-27	G186/D190	T128	K131/T135	K160
A_Ontario_RV1746_2017_P1_EPI1005449_2017-03-20	G186/D190	T128	T131/T135	T160
A_Ontario_RV1650_2017_P1_EPI1005439_2017-03-21	G186/D190	T128	T131/K135	K160
A_Ontario_RV1640_2017_P1_EPI1005431_2017-03-30	G186/D190	T128	K131/T135	R160
A_Ontario_RV1403_2017_P1_EPI1005421_2017-03-24	G186/D190	T128	T131/T135	T160
A_Ontario_RV1382_2017_P1_EPI1005408_2017-02-27	G186/D190	T128	T131/T135	T160
A_Ontario_RV1292_2017_P1_EPI1005389_2017-02-18	G186/D190	T128	T131/T135	T160
A_Ontario_RV1086_2017_P1_EPI1005321_2017-01-07	G186/D190	T128	T131/T135	T160
A_Ontario_RV1085_2017_P1_EPI1005320_2017-01-04	G186/D190	T128	T131/T135	T160
A_Ontario_RV0786_2017_P1_EPI1005191_2017-02-03	G186/D190	T128	T131/T135	T160
A_Ontario_RV0344_2017_P1_EPI1004952_2017-01-04	G186/D190	T128	T131/T135	T160
A_Ontario_RV0338_2017_P1_EPI1004948_2017-01-06	G186/D190	T128	T131/K135	I160
A_Ontario_RV0228_2017_P1_EPI1004936_2017-01-04	G186/D190	T128	T131/T135	T160
A_Nova_Scotia_RV1599_2017_P1_EPI1004604_2017-02-15	G186/D190	T128	T131/T135	T160
A_Newfoundland_RV1733_2017_P1_EPI1004568_2017-03-20	G186/D190	T128	T131/T135	T160
A_Newfoundland_RV1680_2017_P1_EPI1004558_2017-03-09	G186/D190	T128	T131/K135	T160
A_Newfoundland_RV1558_2017_P1_EPI1004536_2017-02-22	G186/D190	T128	T131/K135	T160
A_Newfoundland_RV1554_2017_P1_EPI1004532_2017-02-19	G186/D190	T128	T131/K135	T160
A_New_Brunswick_RV1479_2017_P1_EPI1004480_2017-02-21	G186/D190	T128	K131/T135	T160
A_New_Brunswick_RV1478_2017_P1_EPI1004479_2017-02-22	G186/D190	T128	T131/T135	T160
A_New_Brunswick_RV0481_2017_P1_EPI1004461_2017-01-02	G186/D190	T128	T131/T135	T160
A_Manitoba_RV1547_2017_P1_EPI1004427_2017-03-29	G186/D190	T128	T131/K135	T160
A_Manitoba_RV1546_2017_P1_EPI1004426_2017-03-31	G186/D190	T128	T131/T135	T160
A_Manitoba_RV1425_2017_P1_EPI1004420_2017-03-22	G186/D190	T128	T131/T135	T160
A_Manitoba_RV1062_2017_P1_EPI1004403_2017-02-25	G186/D190	T128	T131/T135	K160
A_Manitoba_RV0934_2017_P1_EPI1004398_2017-02-22	G186/D190	T128	T131/T135	K160
A_Manitoba_RV0931_2017_P1_EPI1004396_2017-02-16	G186/D190	T128	T131/T135	K160
A_Taiwan_88332_2017__EPI1004796_2017-05-10	G186/D190	T128	K131/T135	T160
A_South_Auckland_27_2017_MDCK_SIAT1_EPI1022496_2017-04-03	G186/D190	T128	T131/K135	T160
A_South_Auckland_16_2017_MDCK_SIAT1_EPI1022472_2017-03-11	G186/D190	T128	T131/K135	K160
A_South_Auckland_15_2017_MDCK_SIAT1_EPI1022469_2017-03-02	G186/D190	T128	T131/T135	T160
A_South_Australia_76_2017_SIAT1_EPI1022439_2017-04-21	G186/D190	T128	T131/T135	T160
A_South_Australia_75_2017_SIAT1_EPI1022436_2017-04-18	G186/D190	T128	T131/K135	T160
A_South_Australia_73_2017_SIAT1_EPI1022430_2017-04-18	G186/D190	T128	T131/T135	T160
A_South_Australia_65_2017_SIAT1_EPI1022415_2017-04-03	G186/D190	T128	N131/T135	T160
A_South_Australia_3_2017_SIAT1_EPI1022013_2017-01-02	G186/D190	T128	T131/T135	K160
A_Darwin_1005_2017_SIAT1_EPI1021933_2017-03-06	G186/D190	T128	T131/T135	T160
A_Colombia_959_2017_Original_EPI1017184_2017-04-18	G186/D190	T128	T131/T135	K160
A_Brisbane_34_2017_MDCK2_SIAT1_EPI1022379_2017-03-14	G186/D190	T128	K131/T135	T160
A_Brisbane_33_2017_MDCK3_SIAT1_EPI1022376_2017-03-06	G186/D190	T128	K131/T135	T160
A_Brisbane_32_2017_MDCK2_SIAT1_EPI1022373_2017-03-09	G186/D190	T128	T131/T135	T160
A_Brisbane_26_2017_MDCK2__SIAT1_EPI1022190_2017-01-31	G186/D190	T128	T131/T135	T160
A_Townsville_5_2017_MDCK3_SIAT1_EPI1021958_2017-03-08	G186/D190	T128	T131/A135	R160
A_Perth_40_2017_MDCK1__SIAT1_EPI1022106_2017-02-10	G186/D190	T128	T131/T135	T160
A_Perth_2_2017_MDCK1__SIAT1_EPI1022088_2017-01-06	A186/D190	T128	K131/T135	T160
A_Perth_51_2017_MDCK1__SIAT1_EPI1022085_2017-03-03	G186/D190	T128	N131/T135	T160
A_Perth_32_2017_MDCK1__SIAT1_EPI1022073_2017-02-02	G186/D190	T128	T131/T135	T160
A_Santa_Catarina_121_2017_Original_EPI1016874_2017-03-02	G186/D190	T128	T131/T135	T160
A_Singapore_TT0279_2017_clinical_specimen_EPI1023530_2017-03-02	G186/D190	T128	T131/T135	T160
A_Canberra_1_2017_SIAT1_EPI1022277_2017-03-10	G186/D190	T128	T131/K135	T160
A_Hong_Kong_2293_2017_CS_EPI1021224_2017-05-23	G186/D190	T128	T131/K135	T160
A_Hong_Kong_2286_2017_cs_EPI1021210_2017-05-23	G186/D190	T128	T131/K135	T160
A_Hong_Kong_2281_2017_cs_EPI1021202_2017-05-20	G186/D190	T128	T131/K135	T160
A_Hong_Kong_2280_2017_cs_EPI1021200_2017-05-20	G186/D190	T128	K131/T135	T160
A_Hong_Kong_2277_2017_cs_EPI1021196_2017-05-19	G186/D190	T128	T131/K135	T160
A_Hong_Kong_2271_2017_cs_EPI1021184_2017-05-21	G186/D190	T128	T131/K135	T160
A_Hong_Kong_2263_2017_cs_EPI1021172_2017-05-19	G186/D190	T128	K131/T135	T160
A_Hong_Kong_2256_2017_cs_EPI1021160_2017-05-19	G186/D190	T128	T131/T135	T160
A_Khmelnitsky_136_2017_CXSX_EPI1017017_2017-01-03	G186/D190	T128	T131/K135	T160
A_Sydney_103_2017_MDCK_SIAT1_EPI1022463_2017-03-29	G186/D190	T128	T131/T135	K160
A_Sydney_66_2017_MDCKX__SIAT1_EPI1022349_2017-03-18	G186/D190	T128	T131/T135	K160
A_Cyprus_F98_2017_SIAT1_EPI1015875_2017-01-19	G186/D190	T128	T131/T135	T160
A_Cyprus_F143_2017_SIAT1_EPI1015851_2017-01-26	G186/D190	T128	T131/T135	T160
A_Usak_54_2017__TR-30__SIAT1_SIAT1_EPI1013155_2017-01-02	G186/D190	T128	T131/T135	T160
A_Karaganda_55_2017_CX_EPI1027070_2017-01-16	G186/D190	T128	T131/T135	T160
A_Kyrgyzstan_632_2017_Original_EPI1016835_2017-01-03	G186/D190	T128	T131/T135	T160
A_Tanzania_1753_2017_Original_EPI1016779_2017-04-04	G186/D190	T128	T131/T135	T160
A_Tanzania_4354_2017_Original_EPI1016685_2017-03-23	G186/D190	T128	T131/T135	T160
A_KANAGAWA_201_2017_MDCK_2__SIAT1_EPI1010353_2017-04-05	G186/D190	T128	K131/T135	T160
A_YOKOHAMA_131_2017_AX-4_2__SIAT1_EPI1010361_2017-04-15	G186/D190	T128	K131/T135	T160
A_Newcastle_18_2017_SIAT1_EPI1022208_2017-02-20	G186/D190	T128	T131/T135	T160
A_Idaho_24_2017_Original_EPI1016065_2017-04-07	A186/D190	T128	T131/K135	T160
A_Alaska_13_2017_S2_EPI1017271_2017-04-03	G186/D190	T128	K131/T135	T160
A_California_58_2017_Original_EPI1016335_2017-05-31	G186/D190	A128	T131/T135	K160
A_Extremadura_1027_2017_Clinical_Specimen_EPI1015924_2017-01-30	G186/D190	T128	T131/T135	T160
A_Ontario_RV2067_2017_P1_EPI1010306_2017-04-26	G186/D190	T128	T131/T135	T160
A_Ontario_RV2026_2017_P2_EPI1006409_2017-04-29	G186/D190	T128	T131/T135	T160
A_Taiwan_L516-T56_2017_C1_EPI1028837_2017-06-08	G186/D190	T128	T131/K135	T160
A_Texas_98_2017_Original_EPI1008641_2017-03-12	G186/D190	T128	T131/T135	T160
A_Cantabria_1395_2017_Clinical_Specimen_EPI1010062_2017-01-08	G186/D190	T128	T131/T135	T160
A_Bangladesh_3028_2017_Original_EPI1017112_2017-03-23	G186/D190	T128	T131/T135	T160
A_England_70540231_2017_original_EPI1029253_2017-01-30	G186/D190	T128	T131/K135	T160
A_England_70520074_2017_original_EPI1029205_2017-01-27	G186/D190	T128	T131/T135	T160
A_England_70340163_2017_original_EPI1028957_2017-01-12	G186/D190	T128	T131/T135	K160
A_England_70600061_2017_original_EPI1028377_2017-02-06	G186/D190	T128	K131/T135	T160
A_England_70500472_2017_original_EPI1028353_2017-01-25	G186/D190	T128	K131/T135	T160
A_England_70220036_2017_original_EPI1028273_2017-01-06	G186/D190	T128	K131/T135	T160
A_England_71360549_2017_original_EPI1024846_2017-03-14	G186/D190	T128	T131/T135	T160
A_England_70620213_2017_original_EPI1024694_2017-02-06	G186/D190	T128	T131/T135	T160
A_England_70440224_2017_original_EPI1024446_2017-01-23	G186/D190	T128	T131/T135	T160
A_England_70360040_2017_original_EPI1024358_2017-01-18	G186/D190	T128	T131/T135	T160
A_England_70260700_2017_original_EPI1024278_2017-01-11	G186/D190	T128	T131/T135	T160
A_England_70240083_2017_original_EPI1024238_2017-01-09	G186/D190	T128	T131/T135	T160
A_Santiago_27820_2017_Original_EPI1016437_2017-04-09	G186/D190	T128	T131/T135	T160
A_Ontario_RV2149_2017_P1_EPI1022838_2017-05-08	G186/D190	T128	T131/T135	A160
A_Ontario_RV2092_2017_P1_EPI1010323_2017-04-07	G186/D190	T128	T131/K135	I160
A_Ontario_RV2087_2017_P1_EPI1010318_2017-03-25	G186/D190	T128	T131/K135	T160
A_Ontario_RV2084_2017_P1_EPI1010315_2017-03-30	G186/D190	T128	K131/T135	T160
A_Quebec_RV1942_2017_P1_EPI1006451_2017-03-22	G186/D190	A128	T131/T135	K160
A_Quebec_RV1517_2017_P1_EPI1006429_2017-03-19	G186/D190	T128	T131/T135	A160
A_Brandenburg_40_2017_Original_EPI1013037_2017-03-10	G186/D190	T128	T131/T135	T160
A_Baden-Wuerttemberg_138_2017_Original_EPI1013031_2017-03-10	G186/D190	T128	T131/T135	T160
A_Hessen_42_2017_Original_EPI1013026_2017-03-06	G186/D190	T128	T131/K135	T160
A_Bayern_43_2017_Original_EPI1013019_2017-01-25	G186/D190	T128	T131/T135	T160
A_Moscow_CRIE-312_2017_original_EPI1019991_2017-02-27	G186/D190	T128	T131/K135	T160
A_Vologda_CRIE-263_2017_original_EPI1019986_2017-01-24	G186/D190	T128	T131/T135	T160
A_Saratov_CRIE-259_2017_original_EPI1019980_2017-01-31	G186/D190	T128	T131/T135	K160
A_Taiwan_88374_2017__EPI1018312_2017-05-22	G186/D190	T128	K131/T135	T160
A_Taiwan_88363_2017__EPI1018311_2017-05-19	G186/D190	T128	T131/K135	T160
A_Krasnoyarsk_RII07_2017_MDCK2_SIAT1_EPI1043062_2017-02-15	G186/D190	T128	T131/T135	K160
A_Paris_1232_2017_PI_EPI1040259_2017-06-19	G186/D190	T128	T131/T135	T160
A_Taiwan_364_2017_MDCK_3__SIAT1_EPI1043700_2017-05-12	G186/D190	T128	T131/K135	K160
A_Taiwan_342_2017_MDCK_3__SIAT1_EPI1043684_2017-05-10	G186/D190	T128	T131/T135	T160
A_South_Australia_110_2017_SIAT1_EPI1031539_2017-05-15	G186/D190	T128	T131/N135	T160
A_Poland_439_2017_SIAT1_EPI1036149_2017-01-19	G186/D190	T128	T131/T135	T160
A_Stockholm_26_2017_MDCK0_SIAT1_EPI1040746_2017-01-21	G186/D190	T128	T131/T135	K160
A_Linkoping_3_2017_MDCK1_SIAT1_EPI1040726_2017-02-17	G186/D190	T128	T131/T135	K160
A_Rio_de_Janeiro_323_2017_Original_EPI1040852_2017-02-08	G186/D190	T128	T131/T135	T160
A_Rio_de_Janeiro_332_2017_Original_EPI1040826_2017-04-10	G186/D190	N128	T131/T135	T160
A_Rio_de_Janeiro_201601873_2017_Original_EPI1040823_2017-01-04	G186/D190	T128	T131/T135	T160
A_Hong_Kong_3115_2017_cs_EPI1043927_2017-07-01	G186/D190	T128	K131/T135	T160
A_Hong_Kong_3095_2017_cs_EPI1043893_2017-07-01	G186/D190	T128	T131/T135	T160
A_Hong_Kong_3090_2017_cs_EPI1043883_2017-07-03	G186/D190	T128	T131/K135	T160
A_Hong_Kong_3079_2017_cs_EPI1043863_2017-06-28	G186/D190	I128	T131/K135	T160
A_Hong_Kong_3042_2017_cs_EPI1036313_2017-06-27	G186/D190	T128	T131/T135	T160
A_Dnipro_244_2017_MDCK1_SIAT1_EPI1036309_2017-01-02	G186/D190	T128	T131/K135	T160
A_Egypt_160_2017_SIAT1_EPI1036035_2017-01-02	G186/D190	T128	T131/T135	T160
A_Novosibirsk_42_2017_C1_EPI1039141_2017-02-27	G186/D190	T128	T131/T135	T160
A_Sydney_134_2017_MDCK_SIAT1_EPI1031707_2017-04-08	G186/D190	T128	T131/T135	T160
'A_Moldova_140.06_2017_SIAT1_EPI1036109_2017-02-06'	G186/D190	T128	T131/T135	T160
A_Belgium_H22_2017_SIATx_SIAT1_EPI1042946_2017-02-06	G186/D190	T128	T131/T135	T160
A_Lithuania_6735_2017_MDCK2_SIAT1_EPI1043072_2017-01-01	G186/D190	T128	T131/T135	T160
A_Lithuania_7906_2017_MDCK2_SIAT1_EPI1043048_2017-03-06	G186/D190	T128	K131/T135	T160
A_Lithuania_7703_2017_MDCK2_SIAT1_EPI1043046_2017-02-27	G186/D190	T128	T131/T135	K160
A_Fiji_46_2017_SIAT2_EPI1031677_2017-03-04	G186/D190	T128	T131/T135	T160
A_Bulgaria_413_2017_SIAT2_SIAT1_EPI1043022_2017-02-01	G186/D190	T128	T131/K135	T160
A_Bulgaria_2_2017_SIAT2_SIAT1_EPI1042982_2017-01-02	G186/D190	T128	T131/T135	T160
A_Perugia_26_2017_SIAT3_SIAT1_EPI1036407_2017-01-20	G186/D190	T128	T131/T135	T160
A_Pavia_13_2017_SIAT3_SIAT1_EPI1036405_2017-01-13	G186/D190	T128	T131/T135	T160
A_Guangdong-Maonan_1173_2017_C2_S1_EPI1030339_2017-02-27	G186/D190	A128	T131/T135	K160
A_Hebei-Yunhe_1101_2017_C2_S1_EPI1030198_2017-02-22	G186/D190	A128	T131/T135	K160
A_Jiangsu-Yandou_16_2017_C2_C1_EPI1030009_2017-04-18	G186/D190	T128	K131/T135	T160
A_Anhui-Yaohai_1307_2017_C2_C1_EPI1029994_2017-04-17	G186/D190	T128	K131/T135	T160
A_Yunnan-Chuxiong_1376_2017_C1_S1_EPI1029991_2017-04-26	G186/D190	T128	T131/T135	T160
A_Novosibirsk_47_2017_C1_EPI1039163_2017-03-09	G186/D190	T128	T131/T135	T160
A_Florida_48_2017_Original_EPI1042711_2017-07-09	G186/D190	A128	T131/T135	K160
A_Tomsk_3_2017_C2_EPI1038968_2017-02-01	G186/D190	T128	T131/T135	T160
A_Moscow_46_2017_S1_EPI1038780_2017-02-22	G186/D190	T128	T131/T135	T160
A_Bolivia_795_2017_Original_EPI1035183_2017-06-06	G186/D190	T128	T131/T135	T160
A_KANAGAWA_204_2017_MDCK_2__SIAT1_EPI1037862_2017-04-28	G186/D190	T128	T131/T135	T160
A_YOKOHAMA_139_2017_AX-4_2__SIAT1_EPI1037870_2017-05-20	G186/D190	T128	T131/T135	T160
A_NIIGATA_509_2017_CaCo-2_1__SIAT1_EPI1043604_2017-06-05	G186/D190	T128	T131/T135	T160
A_MIE_18_2017_MDCK_1__SIAT1_EPI1037950_2017-05-30	G186/D190	T128	T131/K135	T160
A_Alaska_21_2017_Original_EPI1039298_2017-06-16	G186/D190	T128	T131/T135	T160
A_Connecticut_24_2017_Original_EPI1039266_2017-06-13	G186/D190	T128	T131/T135	T160
A_Wisconsin_317_2017_Original_EPI1042543_2017-07-21	G186/D190	T128	T131/T135	T160
A_Wisconsin_315_2017_Original_EPI1035713_2017-06-23	G186/D190	T128	K131/T135	T160
A_Puerto_Rico_26_2017_Original_EPI1042687_2017-06-28	G186/D190	T128	T131/T135	T160
A_Austria_964437_2017_Siat1_EPI1044215_2017-01-09	G186/D190	T128	T131/T135	T160
A_Austria_964170_2017_Siat1_EPI1043484_2017-01-09	G186/D190	T128	T131/T135	T160
A_Austria_962629_2017_Siat1_EPI1043290_2017-01-02	G186/D190	T128	T131/T135	K160
A_Austria_962149_2017_Siat1_EPI1040419_2017-01-02	G186/D190	T128	T131/T135	T160
A_Austria_967279_2017_Siat1_EPI1034717_2017-01-26	G186/D190	T128	N131/K135	T160
A_Aragon_1646_2017_Clinical_Specimen_EPI1032458_2017-01-24	G186/D190	T128	T131/T135	T160
A_Niedersachsen_186_2017_C2_SIAT1_EPI1040732_2017-03-21	G186/D190	T128	T131/K135	T160
A_Parana_339_2017_Original_EPI1040846_2017-05-02	G186/D190	T128	K131/T135	T160
A_Ecuador_6771_2017_Original_EPI1035287_2017-03-07	G186/D190	A128	T131/T135	K160
A_Ecuador_627_2017_Original_EPI1035263_2017-03-28	G186/D190	A128	T131/T135	K160
A_Ecuador_2323_2017_Original_EPI1035231_2017-03-21	G186/D190	T128	T131/T135	K160
A_Santa_Catarina_475_2017_Original_EPI1043549_2017-05-23	G186/D190	T128	T131/T135	T160
A_Peru_9417_2017_Original_EPI1039089_2017-06-14	G186/D190	T128	T131/T135	T160
A_Peru_0817_2017_Original_EPI1039073_2017-06-12	G186/D190	T128	T131/T135	T160
A_Peru_6817_2017_Original_EPI1039003_2017-05-19	G186/D190	T128	T131/T135	T160
A_England_70380038_2017_original_EPI1030427_2017-01-19	G186/D190	T128	T131/T135	T160
A_England_70120027_2017_original_EPI1030390_2017-01-03	G186/D190	T128	T131/T135	T160
A_England_71140581_2017_original_EPI1029629_2017-03-11	G186/D190	T128	T131/T135	T160
A_England_71100703_2017_original_EPI1029589_2017-03-08	G186/D190	T128	T131/K135	T160
A_England_70940259_2017_original_EPI1029533_2017-03-01	G186/D190	T128	T131/T135	T160
A_England_70780309_2017_original_EPI1029453_2017-02-07	G186/D190	T128	T131/K135	T160
A_England_70700076_2017_original_EPI1029413_2017-02-13	G186/D190	T128	T131/T135	T160
A_New_Jersey_NHRC_93616_2017__EPI1030665_2017-02-23	G186/D190	T128	K131/T135	T160
A_Missouri_NHRC_36956_2017__EPI1030662_2017-02-15	G186/D190	T128	T131/T135	T160
A_Georgia_NHRC_68645_2017__EPI1030632_2017-01-17	G186/D190	T128	T131/T135	T160
A_South_Korea_5744_2017_passage_details__PMK1_EPI1030552_2017-01-11	G186/D190	T128	T131/K135	T160
A_Oklahoma_5740_2017_passage_details__PMK1_EPI1030548_2017-01-17	G186/D190	T128	T131/K135	T160
A_Montana_5733_2017_passage_details__PMK1_EPI1030541_2017-01-10	G186/D190	T128	T131/T135	T160
A_California_5676_2017_passage_details__PMK1_EPI1030484_2017-01-04	G186/D190	T128	T131/T135	I160
A_California_NHRC_SAR10458N_2017__EPI1030620_2017-01-17	G186/D190	T128	T131/T135	T160
A_Taiwan_446_2017_MDCK_3__SIAT1_EPI1054678_2017-05-31	G186/D190	T128	T131/K135	T160
A_Taiwan_393_2017_MDCK_3__SIAT1_EPI1054614_2017-05-22	G186/D190	T128	K131/T135	T160
A_Taiwan_531_2017_MDCK_3__SIAT1_EPI1046852_2017-06-08	G186/D190	T128	T131/T135	K160
A_New_Zealand_719_2017_SX_EPI1048315_2017-07-05	G186/D190	T128	T131/T135	T160
A_Philippines_2_2017_MDCK2__SIAT1_EPI1044771_2017-04-05	G186/D190	T128	T131/T135	T160
A_South_Africa_R07360_2017_Original_EPI1049447_2017-07-26	G186/D190	T128	T131/T135	T160
A_South_Africa_R06787_2017_Original_EPI1049367_2017-07-17	G186/D190	T128	T131/T135	T160
A_South_Australia_182_2017_SIAT1_EPI1057215_2017-07-01	G186/D190	P128	K131/T135	T160
A_South_Australia_146_2017_SIAT1_EPI1045441_2017-06-14	G186/D190	T128	K131/T135	T160
A_South_Australia_142_2017_SIAT1_EPI1045435_2017-06-16	G186/D190	T128	T131/T135	T160
A_Townsville_1002_2017_SIAT1_EPI1045420_2017-06-14	G186/D190	T128	T131/T135	T160
A_Sydney_1012_2017_SIAT1_EPI1045402_2017-06-27	G186/D190	T128	T131/K135	T160
A_Victoria_528_2017_SIAT1_EPI1045555_2017-07-05	G186/D190	T128	T131/T135	T160
A_Minas_Gerais_626_2017_Original_sample_EPI1045694_2017-06-29	G186/D190	T128	T131/T135	T160
A_Brazil_492_2017_Original_EPI1049003_2017-06-12	G186/D190	T128	T131/K135	I160
A_Brazil_478_2017_Original_EPI1048924_2017-05-29	G186/D190	T128	T131/T135	T160
A_Santa_Catarina_451_2017_Original_sample_EPI1045705_2017-06-21	G186/D190	T128	T131/T135	T160
A_Lisboa_13_2017_SIAT1_SIAT1_EPI1050833_2017-01-05	G186/D190	T128	T131/T135	T160
A_Lisboa_12_2017_SIAT1_SIAT1_EPI1050831_2017-01-05	G186/D190	T128	T131/T135	T160
A_Hong_Kong_3568_2017_Original_EPI1048614_2017-07-15	G186/D190	T128	K131/T135	T160
A_Hong_Kong_3512_2017_Original_EPI1048567_2017-07-11	G186/D190	T128	T131/N135	T160
A_Serbia_103_2017_SIAT2_EPI1054485_2017-01-06	G186/D190	T128	T131/K135	T160
A_Sydney_138_2017_MDCK_SIAT1_EPI1044678_2017-04-25	G186/D190	T128	T131/T135	T160
A_Fiji_59_2017_SIAT2_EPI1044756_2017-01-01	G186/D190	T128	N131/T135	T160
A_Fiji_60_2017_SIAT2_EPI1044711_2017-03-21	G186/D190	T128	T131/T135	T160
A_Argentina_822_2017_S1_EPI1048060_2017-06-02	G186/D190	T128	T131/T135	I160
A_Argentina_746_2017_S1_EPI1048005_2017-06-03	G186/D190	T128	T131/T135	T160
A_Argentina_103_2017_S1_EPI1047963_2017-05-03	G186/D190	T128	K131/T135	T160
A_Bursa_709_2017_SIAT_EPI1045251_2017-02-27	G186/D190	T128	T131/T135	T160
A_Istanbul_653_2017_SIAT_EPI1045249_2017-02-21	G186/D190	T128	T131/T135	T160
A_Tekirdag_631_2017_SIAT_EPI1045247_2017-02-20	G186/D190	T128	T131/T135	T160
A_Istanbul_114_2017_SIAT_EPI1045235_2017-01-06	G186/D190	T128	T131/K135	T160
A_Antalya_235_2017_SIAT_EPI1045185_2017-01-26	G186/D190	T128	T131/T135	T160
A_Eskisehir_200_2017_SIAT_EPI1045175_2017-01-23	G186/D190	N128	T131/T135	T160
A_Ankara_23_2017_SIAT_EPI1045161_2017-01-01	G186/D190	T128	T131/T135	T160
A_Guatemala_940_2017_Original_EPI1049121_2017-06-29	G186/D190	T128	T131/T135	T160
A_Honduras_492_2017_Original_EPI1056395_2017-06-29	G186/D190	T128	T131/T135	T160
A_Panama_322597_2017_Original_EPI1048672_2017-07-05	G186/D190	T128	T131/T135	T160
A_SHIGA_22_2017_MDCK_2__SIAT1_EPI1055136_2017-03-14	G186/D190	T128	T131/T135	T160
A_Newcastle_87_2017_SIAT1_EPI1045384_2017-06-07	G186/D190	T128	T131/K135	T160
A_Newcastle_78_2017_SIAT1_EPI1045315_2017-06-04	G186/D190	A128	T131/T135	K160
A_Newcastle_77_2017_SIAT1_EPI1045312_2017-07-02	G186/D190	A128	T131/T135	K160
A_Bangladesh_5012_2017_Original_EPI1056952_2017-05-16	G186/D190	T128	T131/T135	T160
A_Bangladesh_8007_2017_Original_EPI1056944_2017-05-16	G186/D190	T128	T131/T135	T160
A_Alaska_35_2017_Original_EPI1056172_2017-07-07	G186/D190	T128	R131/T135	T160
A_Arizona_47_2017_Original_EPI1049807_2017-07-30	G186/D190	T128	T131/K135	T160
A_California_65_2017_Original_EPI1049799_2017-07-26	G186/D190	T128	K131/T135	T160
A_Victoria_2500_2017_SIAT1_EPI1045477_2017-07-07	G186/D190	A128	T131/K135	T160
A_Parana_719_2017_Original_sample_EPI1045698_2017-07-11	G186/D190	T128	T131/T135	T160
A_London_17U056092-53_S5_L001_2017__EPI1046466_2017-01-02	G186/D190	T128	T131/T135	T160
A_Roraima_148113-IEC_2017__EPI1045920_2017-03-24	G186/D190	T128	T131/T135	K160
A_Roraima_146112-IEC_2017__EPI1045917_2017-02-13	G186/D190	T128	T131/T135	T160
A_Rio_Grande_do_Norte_145641-IEC_2017__EPI1045911_2017-03-22	G186/D190	T128	T131/T135	T160
A_Pernambuco_147500-IEC_2017__EPI1045906_2017-03-13	G186/D190	T128	T131/T135	T160
A_Pernambuco_147098-IEC_2017__EPI1045902_2017-03-14	G186/D190	T128	T131/T135	T160
A_Pernambuco_145845-IEC_2017__EPI1045892_2017-02-12	G186/D190	T128	T131/T135	T160
A_Pernambuco_145840-IEC_2017__EPI1045889_2017-03-07	G186/D190	T128	T131/T135	T160
A_Paraiba_146800-IEC_2017__EPI1045882_2017-03-05	G186/D190	T128	T131/T135	T160
A_Paraiba_145808-IEC_2017__EPI1045868_2017-02-14	G186/D190	T128	T131/T135	T160
A_Paraiba_145708-IEC_2017__EPI1045866_2017-02-28	G186/D190	T128	T131/T135	T160
A_Ceara_146082-IEC_2017__EPI1045848_2017-02-16	G186/D190	T128	T131/T135	A160
A_Ceara_145905-IEC_2017__EPI1045844_2017-02-06	G186/D190	T128	T131/T135	T160
A_Ceara_145603-IEC_2017__EPI1045840_2017-01-16	G186/D190	T128	T131/T135	T160
A_Amazonas_145938-IEC_2017__EPI1045832_2017-02-02	G186/D190	T128	T131/T135	T160
A_Amazonas_145756-IEC_2017__EPI1045830_2017-02-08	G186/D190	T128	T131/T135	T160
A_Amazonas_145625-IEC_2017__EPI1045828_2017-02-10	G186/D190	T128	T131/T135	T160
A_Amazonas_145492-IEC_2017__EPI1045826_2017-02-07	G186/D190	T128	T131/T135	T160
A_Amapa_146418-IEC_2017__EPI1045818_2017-01-31	G186/D190	T128	T131/T135	T160
A_Suriname_2032_2017_Original_EPI1049501_2017-04-10	G186/D190	T128	T131/A135	T160
A_Bangladesh_1500_2017_Original_EPI1048200_2017-06-06	G186/D190	T128	T131/T135	T160
A_Bangladesh_2021_2017_Original_EPI1048144_2017-06-24	G186/D190	T128	T131/K135	T160
A_SWITZERLAND_199482-2_2017_Original_EPI1046218_2017-02-08	G186/D190	T128	T131/K135	T160
A_Santiago_46637_2017__EPI1047529_2017-06-19	S186/D190	T128	K131/T135	T160
A_Calama_56093_2017_Original_EPI1049340_2017-06-27	G186/D190	T128	T131/T135	T160
A_Valparaiso_54802_2017_Original_EPI1049137_2017-07-15	G186/D190	T128	T131/T135	T160
A_Nova_Scotia_RV2235_2017_P1_EPI1049888_2017-04-12	G186/D190	T128	T131/T135	T160
A_SAPPORO_46_2017_MDCK_2__SIAT1_EPI1057864_2017-07-05	G186/D190	T128	T131/K135	T160
A_Wellington_45_2017_MDCKX_SIAT1_EPI1058826_2017-07-18	G186/D190	T128	T131/T135	K160
A_South_Africa_R05624_2017_MDCK1_SIAT1_EPI1060934_2017-07-01	G186/D190	T128	T131/T135	T160
A_South_Africa_R05074_2017_MDCK1_SIAT1_EPI1060922_2017-06-23	G186/D190	T128	T131/T135	T160
A_South_Africa_R04468_2017_MDCK1_SIAT1_EPI1060914_2017-06-13	G186/D190	T128	T131/K135	A160
A_South_Africa_R06243_2017_MDCK1_SIAT1_EPI1058661_2017-07-07	G186/D190	T128	T131/K135	T160
A_Brisbane_1026_2017_SIAT1_EPI1060695_2017-08-07	G186/D190	T128	T131/K135	T160
A_Sydney_1093_2017_SIAT1_EPI1060292_2017-08-03	G186/D190	T128	T131/T135	T160
A_Sydney_1085_2017_SIAT1_EPI1060286_2017-07-31	G186/D190	T128	K131/T135	T160
A_Sydney_1081_2017_SIAT1_EPI1060283_2017-08-07	G186/D190	T128	T131/T135	T160
A_Sydney_1034_2017_SIAT1_EPI1058685_2017-07-18	G186/D190	T128	T131/T135	T160
A_Colombia_5121_2017_Original_EPI1058277_2017-07-21	G186/D190	T128	T131/T135	T160
A_Townsville_13_2017_MDCK3_SIAT1_EPI1060424_2017-07-19	G186/D190	T128	T131/K135	T160
A_Brisbane_116_2017_MDCK1_SIAT1_EPI1060406_2017-07-27	G186/D190	T128	T131/T135	R160
A_Victoria_572_2017_SIAT1_EPI1060710_2017-07-18	G186/D190	T128	T131/T135	T160
A_Victoria_582_2017_SIAT1_EPI1060662_2017-07-21	G186/D190	T128	T131/T135	T160
A_Victoria_548_2017_SIAT1_EPI1060632_2017-07-14	G186/D190	T128	T131/K135	T160
A_Victoria_561_2017_SIAT1_EPI1060617_2017-07-14	G186/D190	T128	T131/T135	T160
A_Victoria_632_2017_SIAT1_EPI1060353_2017-08-06	G186/D190	T128	T131/T135	T160
A_Victoria_49_2017_SIAT1_EPI1058769_2017-07-18	G186/D190	T128	T131/T135	T160
A_Victoria_27_2017_SIAT1_EPI1058754_2017-07-03	G186/D190	T128	T131/K135	T160
A_Hong_Kong_3854_2017_cs_EPI1060884_2017-07-21	G186/D190	T128	T131/T135	T160
A_Argentina_2075_2017_S1_EPI1058093_2017-07-11	G186/D190	T128	K131/T135	K160
A_Guangxi-Jiangzhou_1518_2017_C2_C1_EPI1062964_2017-06-20	G186/D190	T128	K131/T135	T160
A_Fujian-Licheng_1354_2017_C2_S1_EPI1062943_2017-05-02	G186/D190	T128	K131/T135	K160
A_Anhui-Xiangshan_1381_2017_C1_S1_EPI1062910_2017-05-08	G186/D190	A128	T131/T135	K160
A_Qinghai-Gangcha_1235_2017_C2_S1_EPI1062904_2017-05-15	G186/D190	T128	K131/T135	K160
A_Fujian-Fengze_1491_2017_C2_EPI1062727_2017-06-14	G186/D190	T128	T131/T135	K160
A_Guangdong-Pengjiang_1707_2017_C2_EPI1062682_2017-07-26	G186/D190	T128	T131/N135	K160
A_Guangdong-Huicheng_1557_2017_C3_EPI1062679_2017-07-12	G186/D190	T128	T131/T135	K160
A_Shanghai-Jiading_1555_2017_C2_EPI1062637_2017-07-11	G186/D190	T128	T131/T135	K160
A_Shanghai-Fengxian_1618_2017_C2_EPI1062634_2017-07-10	G186/D190	I128	K131/T135	K160
A_Yunnan-Hongta_1728_2017_C1_EPI1062631_2017-07-24	G186/D190	T128	T131/T135	T160
A_Fujian-Pinghe_313_2017_C1_EPI1062619_2017-07-14	G186/D190	T128	T131/K135	T160
A_Guangdong-Lechang_33_2017_C2_EPI1062580_2017-07-08	G186/D190	T128	K131/T135	T160
A_Guangdong-Qingcheng_1608_2017_C3_EPI1062574_2017-07-11	G186/D190	T128	K131/T135	K160
A_Sichuan-Gaoxin_1586_2017_C2_EPI1062568_2017-07-17	G186/D190	T128	T131/T135	A160
A_Shanghai-Pudongxin_11115_2017_C2_EPI1062562_2017-07-04	G186/D190	T128	T131/N135	T160
A_Guangxi-Longan_1539_2017_C2_EPI1062538_2017-07-04	G186/D190	T128	K131/T135	T160
A_Fujian-Fengze_1507_2017_C2_S1_EPI1062490_2017-06-21	G186/D190	T128	T131/T135	T160
A_Jiangsu-Sucheng_1513_2017_C2_S1_EPI1062487_2017-06-28	R186/D190	A128	T131/T135	K160
A_Shanghai-Minxing_1482_2017_C2_S1_EPI1062484_2017-06-18	G186/D190	T128	T131/T135	K160
A_Shanghai-Jinshan_1514_2017_C3_S1_EPI1062481_2017-06-28	G186/D190	T128	K131/T135	K160
A_Guangdong-Maonan_1520_2017_C2_S1_EPI1062424_2017-06-21	G186/D190	A128	T131/T135	K160
A_Guangdong-Chancheng_1618_2017_C2_S1_EPI1062421_2017-08-01	G186/D190	T128	T131/T135	A160
A_Hubei-Dongbao_1631_2017_C1_S1_EPI1062412_2017-08-07	G186/D190	T128	T131/K135	T160
A_Sichuan-Chuanshan_11005_2017_C1_S1_EPI1062397_2017-06-28	G186/D190	T128	K131/T135	T160
A_MIYAZAKI_89_2017_MDCK_2__SIAT1_EPI1057808_2017-05-02	G186/D190	T128	T131/T135	T160
A_Ohio_37_2017_Original_EPI1060067_2017-08-23	G186/D190	T128	T131/T135	T160
A_Alberta_RV2247_2017_P1_EPI1064585_2017-07-18	G186/D190	T128	K131/T135	T160
A_Victoria_2087_2017_SIAT1_EPI1060485_2017-08-05	G186/D190	T128	T131/T135	T160
A_Chaco_62780_2017_Original_EPI1059727_2017-04-07	G186/D190	T128	K131/T135	T160
A_Neuquen_26102_2017_Original_EPI1059716_2017-06-19	G186/D190	T128	K131/T135	T160
A_BuenosAires_425_2017_Original_EPI1059712_2017-01-01	G186/D190	T128	T131/T135	T160
A_Tucuman_I626_2017_Original_EPI1059698_2017-05-26	G186/D190	A128	T131/K135	T160
A_Bangladesh_602005_2017_Original_EPI1058181_2017-06-11	G186/D190	T128	T131/T135	I160
A_Wyoming_5870_2017_passage_details__PMK1_EPI1075480_2017-01-18	G186/D190	T128	K131/A135	T160
A_South_Dakota_6016_2017_passage_details__PMK1_EPI1075456_2017-02-02	G186/D190	T128	T131/T135	T160
A_Oklahoma_6013_2017_passage_details__PMK1_EPI1075453_2017-02-14	G186/D190	T128	T131/T135	T160
A_Oklahoma_6009_2017_passage_details__PMK1_EPI1075449_2017-02-01	G186/D190	T128	T131/T135	T160
A_New_Jersey_5997_2017_passage_details__PMK1_EPI1075437_2017-02-07	G186/D190	A128	T131/T135	K160
A_Nevada_5996_2017_passage_details__PMK1_EPI1075436_2017-02-04	G186/D190	A128	T131/T135	K160
A_Maryland_5991_2017_passage_details__PMK1_EPI1075431_2017-02-14	G186/D190	T128	K131/T135	T160
A_Japan_5983_2017_passage_details__PMK1_EPI1075423_2017-02-10	G186/D190	T128	T131/T135	T160
A_Georgia_5978_2017_passage_details__PMK1_EPI1075418_2017-02-08	G186/D190	A128	T131/T135	K160
A_Utah_5963_2017_passage_details__PMK1_EPI1075403_2017-02-06	G186/D190	T128	T131/K135	T160
A_New_Mexico_6057_2017_passage_details__PMK1_EPI1075271_2017-02-09	G186/D190	T128	T131/T135	T160
A_Mississippi_6054_2017_passage_details__PMK1_EPI1075268_2017-02-06	G186/D190	A128	T131/T135	K160
A_Mississippi_6050_2017_passage_details__PMK1_EPI1075264_2017-02-02	G186/D190	A128	T131/T135	K160
A_Utah_6024_2017_passage_details__PMK1_EPI1075238_2017-02-02	G186/D190	T128	T131/T135	T160
A_Ohio_6141_2017_passage_details__PMK1_EPI1075225_2017-02-22	G186/D190	T128	T131/T135	T160
A_Maryland_6116_2017_passage_details__PMK1_EPI1075200_2017-02-23	G186/D190	A128	T131/T135	K160
A_Georgia_6103_2017_passage_details__PMK1_EPI1075187_2017-02-21	G186/D190	T128	K131/T135	T160
A_Alabama_6084_2017_passage_details__PMK1_EPI1075168_2017-02-27	G186/D190	T128	T131/T135	T160
A_Washington_6188_2017_passage_details__PMK1_EPI1075114_2017-02-17	G186/D190	A128	T131/T135	K160
A_Virginia_6184_2017_passage_details__PMK1_EPI1075110_2017-03-03	G186/D190	A128	T131/T135	K160
A_Texas_6167_2017_passage_details__PMK1_EPI1075093_2017-02-14	G186/D190	T128	T131/T135	K160
A_Texas_6162_2017_passage_details__PMK1_EPI1075088_2017-02-22	G186/D190	T128	T131/T135	T160
A_Mississippi_6282_2017_passage_details__PMK1_EPI1075026_2017-03-07	G186/D190	T128	K131/T135	T160
A_Kansas_6278_2017_passage_details__PMK1_EPI1075022_2017-03-07	G186/D190	T128	T131/T135	T160
A_Florida_6275_2017_passage_details__PMK1_EPI1075019_2017-03-17	G186/D190	T128	T131/K135	A160
A_Florida_6274_2017_passage_details__PMK1_EPI1075018_2017-03-17	G186/D190	T128	T131/T135	T160
A_California_NHRC_SEA062_2017__EPI1073981_2017-04-11	G186/D190	T128	T131/T135	T160
A_California_NHRC_BRD41586N_2017__EPI1073975_2017-05-20	G186/D190	T128	T131/T135	T160
A_Kenya_013_2017__EPI1073222_2017-03-12	G186/D190	T128	T131/T135	T160
A_Kenya_010_2017__EPI1073220_2017-03-07	G186/D190	T128	T131/T135	T160
A_Kenya_001_2017__EPI1073209_2017-01-01	G186/D190	T128	T131/T135	T160
A_Shandong-Zhifu_148_2017_passage_details__MDCK1_EPI1067706_2017-02-14	G186/D190	T128	K131/T135	K160
A_Shandong-Zhifu_164_2017_passage_details__MDCK1_EPI1067698_2017-02-07	S186/D190	T128	K131/T135	T160
A_IWATE_65_2017_MDCK_1__SIAT1_EPI1086408_2017-05-17	G186/D190	T128	T131/T135	T160
A_New_Zealand_1102_2017_SX_EPI1099754_2017-07-19	G186/D190	T128	T131/T135	T160
A_South_Africa_R7774_2017__EPI1080102_2017-07-27	G186/D190	T128	T131/T135	T160
A_South_Africa_R7739_2017__EPI1079945_2017-08-01	G186/D190	T128	T131/T135	T160
A_South_Africa_R7497_2017__EPI1079606_2017-07-28	G186/D190	T128	T131/K135	T160
A_South_Africa_R6242_2017__EPI1079031_2017-07-10	G186/D190	T128	T131/T135	T160
A_South_Africa_R06614_2017_MDCK1_SIAT1_EPI1084498_2017-07-14	G186/D190	T128	T131/T135	T160
A_Brisbane_140_2017_MDCK1__SIAT1_EPI1087569_2017-08-22	G186/D190	T128	T131/K135	K160
A_El_Salvador_605_2017_C1_EPI1078134_2017-06-14	G186/D190	T128	T131/T135	T160
A_El_Salvador_491_2017_C1_EPI1078054_2017-05-29	G186/D190	T128	T131/T135	T160
A_Singapore_GP1427_2017_clinical_specimen_EPI1087391_2017-06-21	G186/D190	T128	T131/T135	T160
A_Singapore_TT1060_2017_clinical_specimen_EPI1087245_2017-06-14	G186/D190	A128	T131/T135	T160
A_Singapore_KK1096_2017_clinical_specimen_EPI1087141_2017-08-10	G186/D190	T128	T131/K135	T160
A_Singapore_GP1813_2017_clinical_specimen_EPI1087117_2017-08-04	G186/D190	T128	T131/T135	T160
A_Singapore_TT1381_2017_clinical_specimen_EPI1087085_2017-08-04	G186/D190	T128	T131/K135	T160
A_Sydney_147_2017_MDCKX__SIAT1_EPI1082787_2017-05-18	G186/D190	T128	T131/T135	T160
A_KANAGAWA_IC1610_2017_E0__5__Am4Al1__EPI1077131_2017-01-10	G186/D190	T128	K131/T135	T160
A_Oman_5101_2017_Original_EPI1088180_2017-09-27	G186/D190	T128	T131/K135	T160
A_Argentina_13198_2017_Original_EPI1077440_2017-07-20	G186/D190	T128	K131/T135	T160
A_Argentina_13121_2017_Original_EPI1077400_2017-07-10	G186/D190	T128	K131/T135	T160
A_Argentina_12878_2017_Original_EPI1077344_2017-06-15	G186/D190	T128	K131/T135	T160
A_Bolivia_0875_2017_Original_EPI1077256_2017-06-19	G186/D190	T128	T131/T135	T160
A_Bolivia_785_2017_Original_EPI1088092_2017-04-17	G186/D190	N128	T131/T135	T160
A_North_Carolina_32_2017_S2_EPI1099668_2017-09-17	G186/D190	T128	K131/T135	T160
A_Goias_387153_2017_original_sample_EPI1091624_2017-09-15	G186/D190	T128	T131/T135	T160
A_Sao_Paulo_593870_2017_original_sample_EPI1091210_2017-08-29	G186/D190	T128	T131/T135	T160
A_TOKYO_17216_2017_MDCK_3__SIAT1_EPI1086406_2017-07-13	G186/D190	T128	T131/K135	T160
A_NIIGATA_847_2017_CaCo-2_1__SIAT1_EPI1086404_2017-09-05	G186/D190	T128	T131/K135	T160
A_OSAKA_178_2017_MDCK-SIAT1_2__SIAT1_EPI1086422_2017-08-24	G186/D190	T128	T131/K135	T160
A_WAKAYAMA-C_100_2017_MDCK_2__SIAT1_EPI1086426_2017-07-11	G186/D190	T128	K131/T135	T160
A_Maryland_84_2017_Original_EPI1099452_2017-10-08	G186/D190	T128	T131/T135	T160
A_Maryland_81_2017_Original_EPI1093766_2017-10-08	G186/D190	T128	K131/T135	T160
A_Texas_286_2017_S2_EPI1099556_2017-09-24	G186/D190	T128	T131/K135	T160
A_Georgia_11_2017_Original_EPI1085621_2017-07-24	G186/D190	T128	T131/T135	T160
A_Georgia_14_2017_Original_EPI1085597_2017-09-15	G186/D190	T128	T131/K135	T160
A_Colorado_13_2017_Original_EPI1079328_2017-08-12	G186/D190	T128	K131/T135	T160
A_Alaska_56_2017_Original_EPI1077640_2017-08-31	G186/D190	T128	T131/T135	T160
A_Iowa_27_2017_S1_EPI1089483_2017-09-02	G186/D190	T128	T131/T135	T160
A_Massachusetts_16_2017_Original_EPI1099620_2017-10-12	G186/D190	T128	T131/K135	T160
A_Missouri_30_2017_S1_EPI1088212_2017-09-26	G186/D190	A128	T131/K135	T160
A_Arkansas_23_2017_S1_EPI1093552_2017-10-09	G186/D190	T128	K131/T135	T160
A_Wisconsin_323_2017_S1_EPI1086199_2017-08-22	G186/D190	T128	T131/T135	K160
A_Louisiana_54_2017_S2_EPI1093528_2017-10-09	G186/D190	T128	T131/N135	T160
A_Louisiana_52_2017_Original_EPI1085653_2017-07-25	G186/D190	T128	K131/T135	T160
A_Arizona_51_2017_Original_EPI1085820_2017-09-11	G186/D190	A128	T131/K135	T160
A_Ontario_RV2301_2017_P1_EPI1084571_2017-09-02	G186/D190	T128	T131/K135	T160
A_Ontario_RV2290_2017_P1_EPI1084562_2017-09-01	G186/D190	T128	T131/N135	T160
A_Alberta_RV2314_2017_P1_EPI1084581_2017-09-06	G186/D190	T128	T131/T135	T160
A_Alberta_RV2311_2017_P1_EPI1084578_2017-08-28	G186/D190	T128	K131/T135	T160
A_Slovenia_1577_2017__EPI1083163_2017-03-30	G186/D190	T128	T131/T135	T160
A_Bangladesh_0002_2017_Original_EPI1086169_2017-08-03	G186/D190	T128	T131/K135	T160
A_Bangladesh_3007_2017_Original_EPI1086153_2017-08-03	G186/D190	T128	T131/K135	T160
A_Israel_C3924_2017__EPI1098467_2017-04-01	G186/D190	T128	T131/T135	T160
A_New_Jersey_5766_2017_passage_details__PMK1_EPI1075650_2017-01-04	G186/D190	T128	K131/T135	T160
A_California_5815_2017_passage_details__PMK1_EPI1075636_2017-01-24	G186/D190	T128	T131/T135	T160
A_Washington_5797_2017_passage_details__PMK1_EPI1075618_2017-01-10	G186/D190	T128	K131/T135	T160
A_Texas_5856_2017_passage_details__PMK1_EPI1075576_2017-01-24	G186/D190	T128	T131/T135	T160
A_North_Carolina_5840_2017_passage_details__PMK1_EPI1075560_2017-01-12	G186/D190	T128	T131/T135	T160
A_Kansas_5824_2017_passage_details__PMK1_EPI1075544_2017-01-23	G186/D190	T128	T131/K135	T160
A_Okahoma_5907_2017_passage_details__PMK1_EPI1075517_2017-01-26	G186/D190	T128	K131/T135	T160
A_Nebraska_5896_2017_passage_details__PMK1_EPI1075506_2017-01-27	G186/D190	T128	T131/T135	T160
A_Stockholm_28_2017_Direct_EPI1076117_2017-09-11	G186/D190	T128	T131/N135	T160
A_Taiwan_99004_2017__EPI1098366_2017-10-07	G186/D190	T128	T131/K135	T160
A_Taiwan_88711_2017__EPI1077207_2017-06-26	G186/D190	T128	T131/K135	T160
A_Taiwan_87966_2017__EPI1077206_2017-01-31	G186/D190	T128	T131/T135	T160
A_Taiwan_78061_2017__EPI1077198_2017-04-26	G186/D190	T128	K131/T135	T160
A_Saint-Petersburg_RII86S_2017_Original_EPI1087897_2017-11-01	G186/D190	T128	T131/K135	T160
A_Hong_Kong_4818_2017_Original_EPI1107060_2017-10-22	G186/D190	T128	T131/K135	T160
A_Hubei-Xiaonan_1779_2017_C2_S1_EPI1106244_2017-08-23	G186/D190	T128	T131/N135	A160
A_Kenya_105_2017_X2_EPI1107775_2017-08-02	G186/D190	A128	T131/T135	K160
A_Wisconsin_308_2017_Original_EPI1115110_2017-04-05	G186/D190	A128	T131/T135	K160
A_Wisconsin_280_2017_Original_EPI1114838_2017-03-20	G186/D190	T128	T131/K135	T160
A_Wisconsin_262_2017_Original_EPI1114783_2017-03-15	G186/D190	T128	K131/T135	T160
A_Wisconsin_254_2017_Original_EPI1114672_2017-03-14	G186/D190	T128	T131/T135	T160
A_Wisconsin_230_2017_Original_EPI1114576_2017-03-08	G186/D190	T128	T131/K135	T160
A_Wisconsin_208_2017_Original_EPI1111808_2017-03-01	G186/D190	T128	T131/K135	T160
A_Wisconsin_182_2017_Original_EPI1111616_2017-02-23	G186/D190	T128	T131/K135	T160
A_Wisconsin_167_2017_Original_EPI1111482_2017-02-20	G186/D190	T128	T131/K135	T160
A_Washington_278_2017_Original_EPI1111063_2017-02-16	G186/D190	T128	T131/K135	T160
A_Washington_242_2017_Original_EPI1110759_2017-02-01	G186/D190	I128	T131/K135	T160
A_Washington_207_2017_Original_EPI1109727_2017-01-26	G186/D190	T128	T131/T135	T160
A_Washington_174_2017_Original_EPI1109151_2017-01-20	G186/D190	T128	T131/Q135	T160
A_Washington_93_2017_Original_EPI1109081_2017-01-11	G186/D190	T128	K131/T135	T160
A_Washington_79_2017_Original_EPI1108803_2017-01-09	G186/D190	T128	T131/K135	T160
A_Washington_47_2017_Original_EPI1108618_2017-01-03	G186/D190	T128	K131/T135	T160
A_Washington_46_2017_Original_EPI1108610_2017-01-03	G186/D190	T128	K131/T135	T160
A_Ontario_RV2519_2017_P1_EPI1103791_2017-11-01	G186/D190	T128	K131/T135	T160
A_Ontario_RV2504_2017_P1_EPI1103778_2017-10-22	G186/D190	T128	T131/T135	T160
A_Ontario_RV2502_2017_P1_EPI1103775_2017-10-04	G186/D190	T128	K131/T135	M160
A_Michigan_134_2017_Original_EPI1115867_2017-02-10	G186/D190	T128	T131/T135	T160
A_Michigan_110_2017_Original_EPI1115651_2017-02-01	G186/D190	T128	T131/T135	T160
A_Michigan_261_2017_Original_EPI1115427_2017-04-14	G186/D190	T128	T131/K135	T160
A_Michigan_210_2017_Original_EPI1115348_2017-03-06	G186/D190	T128	K131/T135	K160
A_Michigan_207_2017_Original_EPI1115340_2017-03-03	G186/D190	T128	T131/T135	T160
A_Michigan_137_2017_Original_EPI1115214_2017-02-11	G186/D190	T128	K131/T135	T160
A_Michigan_63_2017_Original_EPI1115182_2017-01-05	G186/D190	T128	K131/T135	T160
A_Michigan_252_2017_Original_EPI1113990_2017-04-03	G186/D190	T128	T131/T135	T160
A_Michigan_240_2017_Original_EPI1113912_2017-03-23	G186/D190	A128	K131/T135	T160
A_Texas_120_2017_Original_EPI1114204_2017-01-18	G186/D190	T128	T131/K135	T160
A_England_73520179_2017_original_EPI1112784_2017-08-18	G186/D190	T128	T131/T135	T160
A_England_70460001_2017_original_EPI1112020_2017-01-24	G186/D190	T128	T131/K135	T160
A_Stockholm_45_2017_Direct_EPI1106648_2017-11-06	G186/D190	T128	K131/T135	T160
A_Astrakhan_32_2017_C2_EPI1112890_2017-11-08	G186/D190	T128	T131/K135	T160
A_Sydney_1140_2017_Original_Specimen_EPI1126175_2017-08-28	G186/D190	T128	T131/T135	T160
A_Victoria_1031_2017_Original_Specimen_EPI1126174_2017-08-25	G186/D190	T128	T131/K135	T160
A_South_Australia_1043_2017_Original_Specimen_EPI1126163_2017-08-29	G186/D190	T128	T131/K135	T160
A_Sydney_1130_2017_Original_Specimen_EPI1126147_2017-08-15	G186/D190	T128	T131/K135	T160
A_Canberra_1010_2017_Original_Specimen_EPI1126141_2017-08-21	G186/D190	T128	T131/K135	T160
A_Victoria_729_2017_Original_Specimen_EPI1126106_2017-09-05	G186/D190	T128	K131/T135	T160
A_Choibalsan_2929_2017_c2_EPI1129952_2017-11-28	G186/D190	T128	T131/K135	T160
A_Singapore_EN0850_2017_clinical_specimen_EPI1121282_2017-10-30	G186/D190	T128	T131/T135	T160
A_Indonesia_Nihrd-Plb499_2017_Original_EPI1130203_2017-03-02	G186/D190	T128	T131/T135	T160
A_Laos_2852_2017_C1_EPI1130139_2017-08-15	G186/D190	T128	T131/K135	T160
A_Laos_2928_2017_C1_EPI1130107_2017-08-15	G186/D190	T128	T131/T135	T160
A_Cote_D_Ivoire_870_2017_C2_SIAT1_EPI1125444_2017-06-30	G186/D190	T128	T131/K135	T160
A_North_Carolina_39_2017_Original_EPI1117352_2017-10-28	G186/D190	T128	K131/T135	T160
A_New_Hampshire_29_2017_Original_EPI1131226_2017-11-27	G186/D190	T128	K131/T135	T160
A_Alaska_72_2017_Original_EPI1125084_2017-11-24	G186/D190	T128	T131/N135	T160
A_Wisconsin_340_2017_Original_EPI1131394_2017-12-09	G186/D190	A128	T131/K135	T160
A_Hawaii_57_2017_Original_EPI1131450_2017-11-24	G186/D190	T128	K131/T135	T160
A_California_126_2017_Original_EPI1124150_2017-10-28	G186/D190	T128	K131/I135	T160
A_California_120_2017_Original_EPI1117517_2017-11-06	G186/D190	T128	T131/K135	T160
A_Virginia_35_2017_Original_EPI1130043_2017-11-24	G186/D190	T128	T131/K135	T160
A_Texas_304_2017_Original_EPI1123522_2017-11-17	G186/D190	T128	K131/T135	T160
A_Ontario_RV2583_2017_P1_EPI1131030_2017-11-16	G186/D190	T128	K131/T135	K160
A_Michigan_08_2017_S1_EPI1129988_2017-01-11	G186/D190	T128	T131/T135	K160
A_Michigan_177_2017_Original_EPI1122674_2017-02-22	G186/D190	T128	N131/T135	T160
A_Michigan_166_2017_Original_EPI1122626_2017-02-20	G186/D190	T128	K131/T135	T160
A_Alberta_RV2553_2017_P1_EPI1122737_2017-10-30	G186/D190	T128	K131/T135	T160
A_Zambia_08-00143_2017_cs-ori_EPI1125507_2017-05-14	G186/D190	T128	T131/T135	T160
A_Zambia_02-00274_2017_SIAT1_EPI1125494_2017-08-13	G186/D190	T128	T131/T135	T160
A_Sao_Paulo_614558_2017_original_sample_EPI1122605_2017-09-27	G186/D190	T128	K131/T135	T160
A_Pennsylvania_224_2017_Original_EPI1129320_2017-03-03	G186/D190	T128	K131/T135	T160
A_Pennsylvania_87_2017_Original_EPI1129094_2017-01-19	G186/D190	T128	K131/T135	T160
A_Pennsylvania_86_2017_Original_EPI1129086_2017-01-19	G186/D190	T128	K131/T135	T160
A_Pennsylvania_71_2017_Original_EPI1129068_2017-01-17	G186/D190	T128	T131/T135	T160
A_Pennsylvania_239_2017_Original_EPI1129036_2017-03-16	G186/D190	T128	T131/K135	T160
A_Pennsylvania_197_2017_Original_EPI1128942_2017-02-16	G186/D190	T128	K131/T135	T160
A_Pennsylvania_202_2017_Original_EPI1128775_2017-02-17	G186/D190	T128	T131/T135	T160
A_Pennsylvania_127_2017_Original_EPI1128711_2017-01-27	G186/D190	T128	K131/T135	T160
A_Pennsylvania_83_2017_Original_EPI1128631_2017-01-19	G186/D190	T128	T131/T135	T160
A_Pennsylvania_237_2017_Original_EPI1128125_2017-03-15	G186/D190	T128	K131/T135	T160
A_Pennsylvania_245_2017_Original_EPI1127968_2017-03-21	G186/D190	A128	T131/T135	K160
A_Pennsylvania_232_2017_Original_EPI1127800_2017-03-11	G186/D190	T128	T131/T135	T160
A_Pennsylvania_49_2017_Original_EPI1127728_2017-01-07	G186/D190	T128	T131/T135	T160
A_Pennsylvania_96_2017_Original_EPI1127632_2017-01-20	G186/D190	T128	T131/T135	T160
A_Victoria_2111_2017_SIAT1_EPI1126187_2017-08-12	G186/D190	T128	T131/K135	T160
A_Tennessee_49_2017_Original_EPI1117215_2017-02-24	G186/D190	A128	T131/T135	K160
A_Ethiopia_2458_2017_Original_EPI1123975_2017-08-14	G186/D190	T128	T131/T135	T160
A_Ethiopia_1877_2017_Original_EPI1123935_2017-09-12	G186/D190	T128	T131/T135	T160
A_Texas_108_2017_Original_EPI1116355_2017-01-03	G186/D190	T128	T131/T135	T160
A_Texas_191_2017_Original_EPI1116175_2017-02-14	G186/D190	T128	N131/T135	T160
A_Saskatchewan_RV2597_2017_P1_EPI1131046_2017-11-20	G186/D190	T128	K131/T135	I160
A_Ontario_RV2543_2017_P1_EPI1122728_2017-11-09	G186/D190	T128	K131/T135	T160
A_Ontario_RV2541_2017_P1_EPI1122726_2017-11-04	G186/D190	T128	K131/T135	K160
A_Niedersachsen_187_2017_Original_EPI1125386_2017-11-30	G186/D190	T128	K131/T135	T160
A_Baden-Wuerttemberg_255_2017_Original_EPI1120564_2017-11-01	G186/D190	T128	K131/T135	T160
A_Astrakhan_32_2017_MDCK1_SIAT1_EPI1148167_2017-11-08	G186/D190	T128	T131/K135	K160
A_South_Australia_237_2017_SIAT1_EPI1132129_2017-08-23	G186/D190	T128	T131/K135	T160
A_Victoria_707_2017_SIAT1_EPI1132162_2017-09-02	G186/D190	T128	T131/T135	T160
A_Mexico_2553_2017_Original_EPI1141789_2017-07-26	G186/D190	T128	T131/T135	T160
A_Rio_De_Janeiro_927_2017_Original_EPI1141899_2017-10-10	G186/D190	T128	K131/T135	T160
A_Parana_929_2017_Original_EPI1141891_2017-10-17	G186/D190	T128	T131/K135	T160
A_Iran_93702_2017_SIAT1_SIAT1_EPI1140862_2017-11-15	G186/D190	T128	T131/N135	T160
A_Hong_Kong_4104_2017_cs_EPI1148817_2017-07-23	G186/D190	T128	T131/T135	T160
A_Qatar_47-VI-17-0020310_2017_SIAT1_EPI1145274_2017-04-28	G186/D190	T128	T131/T135	T160
A_Victoria_876_2017_SIAT1_EPI1140561_2017-09-28	G186/D190	T128	T131/K135	T160
A_KANAGAWA_IC1710_2017_SIAT0__1_EPI1148018_2017-12-21	G186/D190	T128	K131/T135	T160
A_KANAGAWA_ZC1709_2017_SIAT0__1_EPI1148009_2017-12-18	G186/D190	T128	T131/N135	T160
A_Liaoning-Xinlongtai_1374_2017_C2_S1_EPI1136335_2017-09-04	G186/D190	T128	T131/N135	K160
A_Liaoning-Yinzhou_1399_2017_C3_S1_EPI1136296_2017-10-06	G186/D190	T128	K131/T135	T160
A_Fujian-Licheng_1729_2017_C2_S1_EPI1136287_2017-09-11	G186/D190	T128	T131/K135	T160
A_Shanghai-Huangpu_11967_2017_C2_EPI1136209_2017-12-03	G186/D190	T128	T131/K135	K160
A_Netherlands_04188_17_Original_EPI1143166_2017-12-15	G186/D190	A128	T131/K135	K160
A_Netherlands_03422_17_Original_EPI1143164_2017-10-10	G186/D190	T128	T131/K135	T160
A_Utah_43_2017_Original_EPI1136906_2017-12-08	G186/D190	T128	K131/T135	T160
A_Laos_F3781_2017_MDCK_1__1_EPI1150129_2017-09-30	G186/D190	T128	T131/K135	T160
A_Vietnam_GHS992_2017_CXS1_EPI1146015_2017-09-28	G186/D190	T128	T131/K135	T160
A_Vietnam_GHS846_2017_CXS1_EPI1145983_2017-08-16	G186/D190	T128	T131/K135	T160
A_CastillaLaMancha_180011_2017_Clinical_Specimen_EPI1148234_2017-12-20	S186/D190	T128	K131/T135	T160
A_KAWASAKI_136_2017_MDCK_1__SIAT1_EPI1139915_2017-09-19	G186/D190	T128	T131/K135	T160
A_Oklahoma_34_2017_Original_EPI1136683_2017-12-03	G186/D190	T128	K131/T135	T160
A_California_156_2017_Original_EPI1142140_2017-12-26	G186/D190	T128	K131/T135	T160
A_Ontario_RV0281_2018_P1_EPI1149947_2017-12-18	G186/D190	T128	K131/T135	T160
A_Ontario_RV0127_2018_P1_EPI1144013_2017-12-18	G186/D190	T128	K131/T135	A160
A_Ontario_RV2720_2017_P1_EPI1140261_2017-11-08	G186/D190	T128	K131/T135	T160
A_Ceuta_180155_2017_Clinical_Specimen_EPI1148255_2017-12-22	G186/D190	T128	T131/K135	T160
A_Netherlands_3530_2017_original_EPI1143305_2017-01-05	G186/D190	T128	T131/T135	T160
A_England_75260839_2017_original_EPI1144997_2017-12-28	G186/D190	T128	K131/T135	T160
A_England_75260833_2017_original_EPI1144965_2017-12-20	G186/D190	T128	T131/N135	T160
A_England_75260815_2017_original_EPI1144853_2017-12-28	G186/D190	T128	T131/K135	T160
A_England_75060552_2017_original_EPI1144557_2017-12-09	G186/D190	I128	K131/T135	T160
A_England_75060551_2017_original_EPI1144549_2017-12-12	G186/D190	T128	K131/T135	T160
A_England_75020484_2017_original_EPI1139490_2017-12-12	G186/D190	T128	K131/T135	T160
A_England_74760563_2017_original_EPI1139219_2017-11-05	G186/D190	T128	T131/T135	T160
A_England_74680316_2017_original_EPI1139155_2017-11-14	G186/D190	T128	T131/T135	K160
A_England_74680307_2017_original_EPI1139139_2017-11-13	G186/D190	T128	T131/K135	T160
A_Ontario_RV0367_2018_P1_EPI1149957_2017-12-22	G186/D190	T128	K131/T135	T160
A_Manitoba_RV0199_2018_P1_EPI1145293_2017-12-26	G186/D190	T128	K131/T135	T160
A_Manitoba_RV0191_2018_P1_EPI1145285_2017-12-27	G186/D190	T128	T131/K135	T160
A_Saskatchewan_RV0064_2018_P1_EPI1140928_2017-12-12	G186/D190	T128	K131/T135	T160
A_Saskatchewan_RV0063_2018_P1_EPI1140927_2017-12-12	G186/D190	T128	K131/T135	I160
A_Saskatchewan_RV0061_2018_P1_EPI1140925_2017-12-12	G186/D190	T128	T131/N135	I160
A_Manitoba_RV0012_2018_P1_EPI1140899_2017-12-20	G186/D190	T128	K131/T135	K160
A_Manitoba_RV2669_2017_P2_EPI1140212_2017-12-04	G186/D190	T128	K131/T135	T160
A_Manitoba_RV2668_2017_P2_EPI1140210_2017-11-15	G186/D190	T128	T131/K135	T160
A_Kenya_027_2017__EPI1134124_2017-05-31	G186/D190	T128	T131/K135	T160
A_Kenya_028_2017__EPI1134123_2017-06-07	G186/D190	T128	T131/T135	T160
A_Kenya_032_2017__EPI1134114_2017-07-13	G186/D190	T128	T131/T135	T160
A_Kenya_020_2017__EPI1134112_2017-05-25	G186/D190	T128	T131/T135	T160
A_Thailand_CU-B21378_2017__EPI1133583_2017-03-04	G186/D190	T128	T131/K135	T160
A_Thailand_CU-E386_2017__EPI1133577_2017-06-22	G186/D190	T128	K131/T135	T160
A_Thailand_CU-B21988_2017__EPI1133576_2017-06-01	G186/D190	T128	T131/T135	T160
A_Thailand_CU-E379_2017__EPI1133575_2017-05-30	G186/D190	T128	K131/T135	T160
A_Thailand_CU-B20712_2017__EPI1133559_2017-01-05	G186/D190	T128	K131/T135	T160
A_Sweden_85_2017_Direct_EPI1143780_2017-12-22	G186/D190	T128	K131/T135	T160
A_Sweden_81_2017_Direct_EPI1143660_2017-12-13	G186/D190	T128	T131/N135	T160
A_Paris_1553_2017_PI_EPI1133431_2017-10-30	G186/D190	T128	T131/K135	K160
A_Brisbane_1096_2017_SIAT1_EPI1153068_2017-10-11	G186/D190	T128	T131/K135	T160
A_Colombia_6739_2017_Original_EPI1161671_2017-12-04	G186/D190	T128	T131/T135	T160
A_Colombia_6717_2017_Original_EPI1161663_2017-12-02	G186/D190	A128	N131/T135	K160
A_Colombia_6646_2017_Original_EPI1161655_2017-11-10	G186/D190	A128	T131/T135	K160
A_Brisbane_185_2017_MDCK2_SIAT1_EPI1153050_2017-10-30	G186/D190	T128	T131/K135	R160
A_Perth_225_2017_MDCK1_SIAT1_EPI1152948_2017-09-06	G186/D190	T128	T131/T135	T160
A_Victoria_233_2017_SIAT1_EPI1152975_2017-09-19	G186/D190	T128	T131/T135	T160
A_Victoria_201_2017_SIAT1_EPI1152963_2017-09-15	G186/D190	T128	T131/T135	T160
A_Costa_Rica_6871_2017_Original_EPI1166340_2017-11-17	G186/D190	T128	K131/T135	T160
A_Costa_Rica_6556_2017_Original_EPI1166311_2017-11-13	G186/D190	T128	K131/T135	T160
A_Ghana_832_2017_SIAT1_EPI1154822_2017-11-22	G186/D190	A128	T131/T135	T160
A_Switzerland_2159_2017_SIAT1_EPI1154876_2017-11-08	G186/D190	T128	K131/T135	T160
A_India_3135_2017_X1_EPI1165676_2017-09-13	G186/D190	T128	T131/N135	T160
A_India_3873_2017_X2_EPI1165657_2017-09-18	G186/D190	T128	T131/N135	K160
A_Laos_3311_2017_C1_EPI1166001_2017-09-08	G186/D190	T128	T131/K135	T160
A_Saskatchewan_RV2589_2017_X2_EPI1166420_2017-11-03	G186/D190	T128	T131/K135	I160
A_Ontario_RV2667_2017_X2_EPI1165770_2017-11-21	G186/D190	T128	T131/T135	K160
A_Saskatchewan_RV2598_2017_X2_EPI1165707_2017-11-21	G186/D190	T128	T131/K135	T160
A_TOCHIGI_17151_2017_MDCK_1__SIAT1_EPI1169044_2017-09-26	G186/D190	T128	K131/T135	T160
A_Maryland_99_2017_Original_EPI1166572_2017-12-27	G186/D190	T128	K131/T135	T160
A_New_Hampshire_31_2017_Original_EPI1166596_2017-12-25	G186/D190	T128	K131/T135	T160
A_Alaska_82_2017_Original_EPI1163580_2017-12-28	G186/D190	T128	K131/T135	T160
A_Wisconsin_350_2017_Original_EPI1163778_2017-12-19	G186/D190	T128	T131/N135	T160
A_Rhode_Island_16_2017_Original_EPI1166791_2017-12-19	G186/D190	T128	K131/T135	T160
A_Andalucia_180224_2017_MDCK_EPI1155250_2017-11-30	G186/D190	A128	T131/K135	T160
A_Extremadura_180501_2017_Clinical_Specimen_EPI1155258_2017-12-27	G186/D190	T128	K131/T135	T160
A_Northern_Ireland_17035348_2017_cs_EPI1154850_2017-12-29	G186/D190	T128	K131/T135	T160
A_Ontario_RV0593_2018_P1_EPI1168411_2017-12-21	G186/D190	T128	K131/T135	T160
A_Ontario_RV0306_2018_P1_EPI1151903_2017-12-20	G186/D190	T128	K131/T135	T160
A_Ontario_RV0283_2018_P1_EPI1151883_2017-12-15	G186/D190	T128	K131/T135	T160
A_Ontario_RV0280_2018_P1_EPI1151882_2017-12-18	G186/D190	T128	K131/T135	T160
A_England_80120221_2017_original_EPI1173236_2017-12-29	G186/D190	T128	K131/T135	T160
A_England_80200460_2017_original_EPI1152615_2017-11-27	G186/D190	T128	K131/T135	T160
A_England_80160678_2017_original_EPI1152531_2017-12-28	G186/D190	T128	T131/K135	T160
A_England_75240051_2017_original_EPI1152227_2017-12-22	G186/D190	A128	K131/T135	T160
A_England_75160359_2017_original_EPI1152019_2017-12-18	G186/D190	T128	K131/T135	T160
A_Ontario_RV0644_2018_P1_EPI1168435_2017-12-30	G186/D190	T128	K131/T135	K160
A_Denmark_111_2017__EPI1170366_2017-12-23	G186/D190	T128	K131/T135	T160
A_Alberta_A-AB-361-2017_2017__EPI1173804_2017-12-01	G186/D190	T128	K131/T135	T160
A_Nicaragua_9138_04_2017__EPI1158732_2017-07-28	G186/D190	T128	T131/T135	T160
A_Nicaragua_5935_13_2017__EPI1158699_2017-08-07	G186/D190	T128	K131/T135	T160
A_Nicaragua_7577_11_2017__EPI1158256_2017-08-19	G186/D190	T128	K131/T135	T160
A_Singapore_NHRC_RGN0212_2017__EPI1155374_2017-07-04	G186/D190	T128	T131/T135	T160
A_New_York_A-WC-LVD-17-050_2017_passage_details__Primary_specimen_EPI1150959_2017-02-14	G186/D190	T128	T131/K135	T160
A_New_York_A-WC-LVD-17-045_2017_passage_details__Primary_specimen_EPI1150919_2017-04-08	G186/D190	T128	T131/T135	T160
A_AOMORI_7_2017_MDCK_1__SIAT1_EPI1217838_2017-12-25	G186/D190	T128	T131/K135	T160
A_Lopburi_346_2017_X1__SIAT1_EPI1179578_2017-09-05	G186/D190	T128	T131/K135	T160
A_Naknon_Si_Thammarat_2361_2017_SIAT2_EPI1179434_2017-11-08	G186/D190	A128	T131/K135	T160
A_Prachuapkhirikhan_433_2017_X1__MDCK2_EPI1179345_2017-10-03	G186/D190	T128	K131/T135	T160
A_Chanthaburi_373_2017_X2_EPI1198421_2017-09-21	G186/D190	T128	K131/T135	T160
A_Mukdahan_197_2017_X1_EPI1197694_2017-08-06	G186/D190	T128	K131/T135	T160
A_Philippines_16_2017_MDCK2__SIAT1_EPI1179572_2017-09-20	G186/D190	T128	T131/K135	T160
A_Cambodia_36625_2017_SIAT1_EPI1179521_2017-10-10	G186/D190	T128	T131/T135	T160
A_Cambodia_B1108407_2017_SIAT2_EPI1179500_2017-10-30	G186/D190	T128	K131/T135	T160
A_Sri_Lanka_101_2017_X__SIAT2_EPI1179476_2017-12-19	G186/D190	T128	T131/T135	T160
A_Minas_Gerais_570_2017_Original_EPI1179699_2017-04-06	G186/D190	T128	T131/T135	T160
A_Cameroon_9783_2017_cs_EPI1193263_2017-10-04	G186/D190	A128	T131/K135	T160
A_Norway_3858_2017_cs_EPI1203078_2017-12-06	G186/D190	A128	T131/K135	T160
A_Hong_Kong_4983_2017_Original_EPI1180997_2017-12-11	G186/D190	T128	T131/K135	T160
'A_St._Petersburg_RII-313S_2017_Original_EPI1181255_2017-01-01'	G186/D190	T128	T131/K135	T160
A_Abu_Dhabi_078_2017_Original_EPI1180092_2017-11-06	G186/D190	T128	T131/N135	T160
A_Abu_Dhabi_024_2017_Original_EPI1179932_2017-10-25	G186/D190	T128	T131/T135	T160
A_Abu_Dhabi_001_2017_X_EPI1179733_2017-10-15	G186/D190	T128	T131/N135	T160
A_Catalonia_3517476NS_2017_C0_MDCK1_EPI1203054_2017-12-12	G186/D190	T128	K131/T135	T160
A_Catalonia_3517347NS_2017_C0_MDCK1_EPI1203052_2017-12-09	G186/D190	T128	K131/T135	T160
A_Iceland_128_2017_MDCK1_SIAT1_EPI1201188_2017-12-11	G186/G190	A128	T131/T135	K160
A_Roma_13_2017_SIAT2_SIAT1_EPI1201220_2017-12-28	G186/D190	T128	K131/T135	T160
A_KANAGAWA_ZC1709_2017_E0__4__Am3Al1__EPI1195189_2017-12-18	V186/D190	T128	T131/N135	K160
A_Tennessee_74_2017_C1_EPI1205528_2017-12-04	G186/D190	T128	T131/N135	T160
A_Haiti_2483_2017_Original_EPI1180696_2017-10-02	G186/D190	T128	T131/T135	T160
A_Uralsk_496_2017_MDCKx_MDCK1_EPI1183825_2017-11-23	G186/D190	T128	K131/T135	T160
A_Laos_F2889_2017_MDCK_2_EPI1187938_2017-08-15	G186/D190	T128	T131/K135	K160
A_Cote_D_Ivoire_1549_2017_S2_EPI1212242_2017-10-02	G186/D190	T128	T131/T135	T160
A_Cote_D_Ivoire_1632_2017_Original_EPI1185288_2017-10-12	G186/D190	A128	T131/K135	T160
A_KYOTO-C_6_2017_MDCK_2__SIAT1_EPI1208976_2017-11-29	G186/D190	T128	T131/K135	T160
A_Kansas_21_2017_Original_EPI1176118_2017-12-20	G186/D190	T128	T131/K135	T160
A_Iowa_71_2017_Original_EPI1176030_2017-11-28	G186/D190	T128	K131/T135	T160
A_Washington_341_2017_S2_EPI1206115_2017-12-02	G186/D190	T128	K131/T135	T160
A_Cambodia_1004_2017_Original_EPI1210211_2017-11-06	G186/D190	T128	T131/T135	T160
A_Cambodia_1054_2017_Original_EPI1210195_2017-11-27	G186/D190	T128	T131/K135	T160
A_Cambodia_894_2017_Original_EPI1185376_2017-10-01	G186/D190	T128	T131/T135	T160
A_Aragon_180847_2017_Clinical_Specimen_EPI1200360_2017-12-30	G186/D190	T128	T131/K135	T160
A_Murcia_181102_2017_Clinical_Specimen_EPI1200421_2017-12-31	G186/D190	T128	K131/T135	T160
A_Navarra_2672_2017_Clinical_Specimen_EPI1200430_2017-12-27	G186/D190	T128	K131/T135	T160
A_Congo_467_2017_Original_EPI1205370_2017-11-10	G186/D190	T128	T131/K135	T160
A_Denmark_114_2017_SIAT1_EPI1201168_2017-12-28	G186/D190	T128	K131/T135	T160
A_Parana_727_2017_Original_sample_EPI1179671_2017-07-23	G186/D190	T128	K131/T135	T160
A_Santa_Catarina_961_2017_Original_EPI1179713_2017-11-10	G186/D190	T128	K131/T135	T160
A_Sao_Paulo_662138_2017_original_sample_EPI1180600_2017-11-25	G186/D190	T128	K131/T135	T160
A_Maldives_1455_2017_Original_EPI1174631_2017-12-11	G186/D190	T128	T131/N135	T160
A_Afghanistan_0998_2017_C2_EPI1205253_2017-12-20	G186/D190	T128	T131/K135	K160
A_Tajikistan_28_2017_cs_EPI1177435_2017-10-23	G186/D190	T128	T131/T135	T160
A_Swansea_4343_2017_original_EPI1193285_2017-11-02	G186/D190	T128	T131/N135	T160
A_Niger_5297_2017_S1_EPI1212728_2017-10-23	G186/D190	A128	T131/K135	T160
'A_Lyon_CHU_R17.50.96_2017_MDCK2_MDCK1_EPI1188400_2017-10-06'	G186/D190	T128	T131/K135	T160
A_Lyon_2126_2017_MDCK2_MDCK1_EPI1183788_2017-11-14	G186/D190	T128	K131/T135	T160
A_Shanghai_41_2017__EPI1193893_2017-08-19	G186/D190	T128	T131/K135	T160
A_Shanghai_58_2017__EPI1193648_2017-09-21	G186/D190	T128	T131/N135	T160
A_California_BRD80835N_2017__EPI1178335_2017-11-13	G186/D190	I128	K131/T135	T160
A_California_BRD41755N_2017__EPI1178295_2017-12-18	G186/D190	T128	T131/K135	T160
A_Arizona_MAP6093A_2017__EPI1178161_2017-12-19	G186/D190	T128	K131/T135	T160
A_Ontario_A-ON-307-2017_2017__EPI1173931_2017-12-21	G186/D190	T128	K131/T135	K160
A_Ontario_A-ON-302-2017_2017__EPI1173926_2017-12-17	G186/D190	T128	K131/T135	T160
A_British_Columbia_A-BC-324-2017_2017__EPI1173889_2017-12-18	G186/D190	T128	T131/K135	T160
A_British_Columbia_A-BC-318-2017_2017__EPI1173886_2017-12-15	G186/D190	T128	K131/T135	T160
A_Choibalsan_3341_2017_c1_EPI1191879_2017-12-18	G186/D190	T128	T131/K135	T160
A_YAMAGATA_134_2017_MDCK_4__SIAT2_EPI1241649_2017-12-06	G186/D190	A128	T131/K135	I160
A_South_Australia_1084_2017_SIAT1_EPI1248436_2017-08-10	G186/D190	N128	T131/K135	T160
A_Sydney_1185_2017_SIAT1_EPI1248424_2017-09-16	G186/D190	T128	T131/K135	K160
A_Boras_1_2017_19056__MDCK2_SIAT1_EPI1255160_2017-11-15	G186/D190	T128	T131/K135	K160
A_Brisbane_203_2017_MDCK1_SIAT1_EPI1242817_2017-11-30	G186/D190	T128	T131/T135	T160
A_Brisbane_196_2017_MDCK1_SIAT1_EPI1242802_2017-11-11	G186/D190	T128	T131/K135	R160
A_Perth_207_2017_MDCK1_SIAT1_EPI1248397_2017-09-01	G186/D190	T128	T131/T135	A160
A_Victoria_118_2017_SIAT1_EPI1248358_2017-08-24	G186/D190	T128	T131/T135	T160
A_Lisboa_niRL015_17-18_2017__EPI1267316_2017-12-18	G186/D190	T128	K131/T135	T160
A_KANAGAWA_AC1704_2017_E0__9__Am4Al5__EPI1224407_2017-12-05	S186/S190	T128	K131/T135	T160
A_Laos_F3895_2017_MDCK_1__SIAT2_EPI1260443_2017-10-09	S186/D190	T128	T131/K135	T160
A_Laos_3913_2017_C2_EPI1248979_2017-10-09	G186/D190	T128	T131/K135	T160
A_Laos_3819_2017_C1_EPI1248931_2017-10-02	G186/D190	T128	T131/K135	T160
A_FUKUI_18_2017_MDCK_2__SIAT1_EPI1257917_2017-12-04	G186/D190	T128	T131/N135	T160
A_Asaka_4_2017__EPI1251579_2017-12-20	G186/D190	T128	T131/N135	T160
A_Catalonia_NSVH100558570_2017_Original_EPI1226997_2017-01-23	G186/D190	T128	T131/T135	K160
A_Jordan_1138_2017_SIAT1_EPI1226929_2017-09-08	G186/D190	T128	T131/T135	T160
A_Pernambuco_148978-IEC_2017__EPI1305037_2017-07-03	G186/D190	T128	T131/T135	T160
A_Monmouth_25846_2017_original_EPI1251666_2017-12-27	G186/D190	T128	K131/T135	T160
A_Zhejiang-Yongkang_1978_2017__EPI1229565_2017-12-03	G186/D190	A128	T131/T135	K160
A_China_S111_2017__EPI1306458_2017-09-20	G186/D190	T128	T131/N135	T160
A_South_Korea_A2434_H3-HA_2017__EPI1305595_2017-09-01	G186/D190	T128	T131/N135	T160
A_California_SAR20953N_2017__EPI1302257_2017-12-08	G186/D190	T128	T131/K135	T160
A_California_BRD80830N_2017__EPI1301917_2017-11-06	G186/D190	T128	K131/T135	T160
A_California_6669_2017_passage__PMK1_EPI1298908_2017-12-30	G186/D190	T128	K131/T135	T160
A_Texas_6659_2017_passage__PMK1__hospitalized_EPI1298898_2017-12-30	G186/D190	T128	K131/T135	T160
A_New_York_PV123_2017__EPI1297789_2017-09-01	G186/D190	T128	T131/T135	T160
A_New_York_PV83_2017__EPI1297485_2017-09-01	G186/D190	A128	T131/T135	K160
A_New_York_PV76_2017__EPI1297461_2017-09-01	G186/D190	T128	T131/T135	T160
A_New_York_PV89_2017__EPI1297409_2017-09-01	G186/D190	T128	T131/T135	A160
A_Quebec_110_2017__EPI1236531_2017-03-23	G186/D190	T128	T131/T135	T160
A_Quebec_047_2017__EPI1236399_2017-02-01	G186/D190	T128	T131/T135	T160
A_Quebec_043_2017__EPI1236395_2017-01-31	G186/D190	T128	T131/T135	T160
A_Quebec_039_2017__EPI1236391_2017-01-27	G186/D190	T128	T131/T135	T160
A_Quebec_032_2017__EPI1236384_2017-01-21	G186/D190	T128	T131/K135	T160
A_Quebec_027_2017__EPI1236379_2017-01-18	G186/D190	T128	K131/T135	T160
A_Quebec_022_2017__EPI1236374_2017-01-16	G186/D190	T128	T131/T135	T160
A_Quebec_021_2017__EPI1236373_2017-01-17	G186/D190	T128	T131/T135	T160
A_Quebec_018_2017__EPI1236370_2017-01-16	G186/D190	T128	T131/T135	T160
A_Quebec_015_2017__EPI1236367_2017-01-14	G186/D190	T128	T131/T135	T160
A_Quebec_011_2017__EPI1236363_2017-01-13	G186/D190	T128	T131/T135	T160
A_Quebec_010_2017__EPI1236362_2017-01-12	G186/D190	T128	T131/T135	T160
A_Ontario_125_2017__EPI1236342_2017-03-01	G186/D190	T128	T131/T135	T160
A_Ontario_124_2017__EPI1236341_2017-02-28	G186/D190	T128	T131/T135	T160
A_Ontario_117_2017__EPI1236334_2017-02-26	G186/D190	T128	K131/T135	T160
A_Ontario_116_2017__EPI1236333_2017-02-21	G186/D190	T128	T131/T135	T160
A_Ontario_049_2017__EPI1236085_2017-01-20	G186/D190	T128	T131/T135	T160
A_British_Columbia_152_2017__EPI1236017_2017-03-01	G186/D190	T128	T131/T135	T160
A_British_Columbia_107_2017__EPI1235963_2017-01-25	G186/D190	T128	T131/T135	T160
A_British_Columbia_074_2017__EPI1235932_2017-01-19	G186/D190	T128	T131/K135	T160
A_British_Columbia_063_2017__EPI1235921_2017-01-16	G186/D190	T128	T131/K135	T160
A_Timor-Leste_1_2017_Original_Specimen_EPI1326198_2017-01-24	G186/D190	T128	K131/T135	T160
A_Timor-Leste_1_2018_SIAT1_EPI1313388_2017-01-24	G186/D190	T128	K131/T135	K160
A_Nara_17R018_2017_MDCK2_EPI1370129_2017-12-20	G186/D190	T128	T131/K135	T160
A_Nara_17R013_2017_MDCK2_EPI1370124_2017-12-18	G186/D190	T128	K131/T135	T160
A_Yunnan-Xianggelila_1708_2017_C1_C2_EPI1339432_2017-11-13	G186/D190	N128	K131/T135	R160
A_Washington_315_2017_Original_EPI1449894_2017-12-07	G186/D190	T128	K131/T135	T160
A_Pennsylvania_325_2017_Original_EPI1466365_2017-12-30	G186/D190	T128	K131/T135	T160
A_Pennsylvania_318_2017_Original_EPI1466287_2017-12-28	G186/D190	T128	K131/T135	T160
A_Pennsylvania_313_2017_Original_EPI1466224_2017-12-27	G186/D190	T128	K131/T135	T160
A_Texas_396_2017_Original_EPI1466856_2017-12-29	G186/D190	T128	K131/T135	T160
A_Texas_382_2017_Original_EPI1466440_2017-12-26	G186/D190	T128	T131/T135	T160
A_Lyon_510_2017_Original_EPI1322041_2017-01-23	G186/D190	T128	T131/T135	T160
A_Lyon_1239_2017_Original_EPI1321966_2017-03-04	G186/D190	T128	T131/T135	T160
A_Lyon_0301R0199_2017_Original_EPI1321955_2017-01-03	G186/D190	T128	T131/T135	T160
A_Valencia_10_0915_20171223_Direct_sequencing_EPI1513628_2017-12-23	G186/D190	T128	K131/T135	T160
A_Valencia_07_0960_20171229_Direct_sequencing_EPI1513614_2017-12-29	G186/D190	T128	K131/T135	T160
'A_Basel_USB002873.4_2017__EPI1569196_2017-01-28'	G186/D190	T128	T131/T135	T160
'A_Basel_USB002778.4_2017__EPI1569162_2017-01-23'	G186/D190	T128	T131/T135	T160
'A_Basel_USB002776.4_2017__EPI1569154_2017-01-22'	G186/D190	T128	T131/T135	K160
'A_Basel_USB002759.4_2017__EPI1569137_2017-01-19'	G186/D190	T128	T131/T135	T160
'A_Basel_USB002733.4_2017__EPI1569126_2017-01-17'	G186/D190	T128	I131/T135	T160
'A_Basel_USB002678.4_2017__EPI1569095_2017-01-14'	G186/D190	T128	T131/T135	I160
'A_Basel_USB002654.4_2017__EPI1569084_2017-01-13'	G186/D190	T128	T131/T135	T160
'A_Basel_USB002463.4_2017__EPI1569014_2017-01-09'	G186/D190	T128	T131/T135	T160
'A_Basel_USB002447.4_2017__EPI1568998_2017-01-07'	G186/D190	T128	T131/T135	T160
'A_Basel_USB002341.4_2017__EPI1568974_2017-01-06'	G186/D190	T128	T131/T135	T160
'A_Basel_USB002321.4_2017__EPI1568964_2017-01-05'	G186/D190	T128	T131/K135	T160
'A_Basel_USB002315.4_2017__EPI1568961_2017-01-05'	G186/D190	T128	T131/T135	T160
'A_Basel_USB001645.4_2017__EPI1568957_2017-01-05'	G186/D190	T128	T131/T135	T160
'A_Basel_USB002253.4_2017__EPI1568918_2017-01-03'	G186/D190	T128	T131/T135	T160
'A_Basel_USB003362.4_2017__EPI1568883_2017-01-06'	G186/D190	T128	T131/K135	T160
'A_Italy_A.Ge.26.2017_2017__EPI1566078_2017-01-01'	S186/T190	T128	T131/T135	T160
'A_Italy_A.Ge.49.2017_2017__EPI1566077_2017-01-01'	G186/D190	T128	T131/T135	T160
'A_Italy_A.Ge.30.2017_2017__EPI1566076_2017-01-01'	S186/D190	T128	T131/K135	T160
'A_Italy_A.Ge.01.2017_2017__EPI1566075_2017-01-01'	G186/D190	T128	T131/T135	T160
'A_Italy_A.Ge.48.2017_2017__EPI1566069_2017-01-01'	G186/D190	T128	T131/K135	T160
'A_Italy_A.Ge.23.2017_2017__EPI1566068_2017-01-01'	G186/D190	T128	T131/T135	T160
'A_Italy_A.Ge.25.2017_2017__EPI1566045_2017-01-01'	S186/D190	T128	T131/K135	T160
'A_Italy_A.Ge.43.2017_2017__EPI1566036_2017-01-01'	S186/D190	T128	T131/T135	T160
'A_Italy_A.Ge.21.2017_2017__EPI1566035_2017-01-01'	G186/D190	T128	T131/T135	T160
'A_Italy_A.Ge.42.2017_2017__EPI1566033_2017-01-01'	G186/D190	T128	T131/K135	T160
'A_Italy_A.Ge.41.2017_2017__EPI1566032_2017-01-01'	G186/D190	T128	T131/T135	T160
'A_Italy_A.Ge.40.2017_2017__EPI1566031_2017-01-01'	S186/D190	T128	T131/K135	T160
'A_Italy_A.Ge.38.2017_2017__EPI1566029_2017-01-01'	G186/D190	T128	A131/T135	T160
'A_Italy_A.Ge.44.2017_2017__EPI1566027_2017-01-01'	S186/N190	T128	T131/T135	T160
'A_Italy_A.Ge.33.2017_2017__EPI1566026_2017-01-01'	S186/D190	T128	T131/T135	T160
'A_Italy_A.Ge.32.2017_2017__EPI1566025_2017-01-01'	S186/D190	T128	T131/T135	T160
'A_Italy_A.Ge.31.2017_2017__EPI1566024_2017-01-01'	S186/D190	T128	T131/K135	T160
'A_Italy_A.Ge.28.2017_2017__EPI1566023_2017-01-01'	S186/D190	T128	T131/T135	T160
'A_Italy_A.Ge.18.2017_2017__EPI1566018_2017-01-01'	S186/D190	T128	T131/T135	T160
'A_Italy_A.Ge.22.2017_2017__EPI1566017_2017-01-01'	S186/D190	T128	T131/K135	T160
'A_Italy_A.Ge.19.2017_2017__EPI1566016_2017-01-01'	G186/D190	T128	T131/K135	T160
'A_Italy_A.Ge.03.2017_2017__EPI1566013_2017-01-01'	G186/D190	T128	K131/K135	K160
A_New_York_City_PV73_2017__EPI1556766_2017-08-01	G186/D190	T128	I131/T135	T160
A_Jeju_737_2017_passage_details__MDCK1_EPI1551486_2017-07-17	G186/D190	T128	T131/K135	T160
A_Texas_7000_2017_passage__Original_EPI1539595_2017-12-19	G186/D190	T128	K131/T135	T160
A_California_NHRC_NEPMU5-ILI-0001_2017__EPI1501827_2017-11-01	G186/D190	T128	T131/N135	T160
A_India_1739931_2017__EPI1493389_2017-10-28	G186/D190	T128	T131/N135	T160
A_India_1728574_2017__EPI1493384_2017-03-16	G186/D190	T128	T131/T135	T160
A_India_1733862_2017__EPI1493365_2017-09-22	G186/D190	T128	T131/N135	T160
A_India_1732610_2017__EPI1493364_2017-09-06	G186/D190	T128	T131/N135	T160
A_Hawaii_6469_2017_passage__PMK1_EPI1309199_2017-12-13	G186/D190	T128	K131/T135	T160
A_Florida_6460_2017_passage__PMK1_EPI1309190_2017-12-11	G186/D190	T128	T131/K135	T160
A_Ohio_6500_2017_passage__PMK1_EPI1309130_2017-12-06	G186/D190	T128	K131/T135	T160
A_Oklahoma_6575_2017_passage__PMK1_EPI1309105_2017-12-22	G186/D190	T128	K131/T135	T160
A_Florida_6529_2017_passage__PMK1_EPI1309059_2017-12-20	G186/D190	T128	K131/T135	T160
A_MUWRP-Uganda_705_2017__EPI1566497_2017-06-08	G186/D190	T128	T131/T135	T160
A_Switzerland_9715293_2013_SIAT__SIAT8_EPI1868576_2017-01-01	G186/D190	A128	T131/T135	K160
A_Kilifi_067_2017_Original_EPI1603239_2017-03-01	G186/D190	T128	T131/T135	I160
A_Indonesia_South_Korea_09231691_2017__EPI1655880_2017-09-23	G186/D190	T128	N131/T135	T160
A_Taiwan_08301087_2017__EPI1655877_2017-08-30	G186/D190	T128	K131/T135	T160
A_HongKong_07231857_2017__EPI1655772_2017-07-23	G186/D190	T128	N131/K135	T160
A_Malaysia_05111650_2017__EPI1655768_2017-05-11	G186/D190	A128	T131/T135	T160
A_Ningbo_10_2021_MDCK_EPI1857687_2017-06-15	G186/D190	T128	T131/T135	T160
A_Thailand_CU-B22413_2017__EPI1901842_2017-07-03	G186/D190	T128	N131/T135	T160
A_Thailand_CU-B23053_2017__EPI1901818_2017-07-29	G186/D190	T128	T131/T135	T160
A_Thailand_CU-B26075_2017__EPI1901815_2017-11-05	G186/D190	T128	T131/K135	T160
A_Thailand_CU-B26867_2017__EPI1901807_2017-12-27	G186/D190	A128	T131/K135	T160
'A_Pakistan_654150.4_2017__EPI1897429_2017-01-03'	G186/D190	A128	T131/T135	K160
'A_Pakistan_654088.4_2017__EPI1897392_2017-01-03'	G186/D190	T128	T131/K135	T160
'A_Pakistan_654029.4_2017__EPI1897280_2017-01-03'	G186/D190	T128	T131/T135	T160
'A_Pakistan_654021.4_2017__EPI1897273_2017-01-03'	G186/D190	T128	T131/T135	T160
A_Italy_346-17_2017__EPI1829781_2017-02-11	G186/D190	T128	T131/K135	T160
A_Italy_222-17_2017__EPI1829765_2017-01-30	G186/D190	T128	T131/T135	T160
A_Italy_107-17_2017__EPI1829742_2017-01-16	G186/D190	T128	T131/T135	T160
A_Beijing_PUMCH05_2017__EPI1785575_2017-08-07	G186/D190	T128	T131/K135	T160
A_Santiago_op004d1-CK1_2017_NA_EPI1776922_2017-08-01	G186/D190	T128	K131/T135	K160
A_China_34_2017__EPI1768146_2017-11-22	G186/D190	T128	T131/K135	T160
A_China_29_2017__EPI1768141_2017-09-25	G186/D190	T128	T131/K135	T160
A_China_19_2017__EPI1768131_2017-09-11	G186/D190	T128	T131/N135	I160
A_Victoria_76_2017__EPI1617381_2017-08-03	G186/D190	T128	T131/T135	T160
A_Victoria_712_2017__EPI1617253_2017-08-31	G186/D190	T128	T131/T135	K160
A_Victoria_682_2017__EPI1617101_2017-08-18	G186/D190	T128	T131/T135	T160
A_Victoria_604_2017__EPI1616885_2017-07-11	G186/D190	T128	T131/T135	T160
A_Victoria_109_2017__EPI1616309_2017-08-10	G186/D190	T128	T131/T135	T160
A_Sydney_562_2017__EPI1615781_2017-08-28	G186/D190	T128	T131/K135	T160
A_Sydney_517_2017__EPI1615517_2017-08-21	G186/D190	T128	T131/T135	R160
A_Sydney_513_2017__EPI1615469_2017-08-14	G186/D190	T128	T131/K135	T160
A_Sydney_41_2017__EPI1615301_2017-02-17	G186/D190	T128	K131/T135	T160
A_Sydney_230_2017__EPI1615125_2017-07-04	G186/D190	T128	T131/T135	T160
A_Sydney_228_2017__EPI1615101_2017-07-03	G186/D190	T128	T131/T135	T160
A_Sydney_21_2017__EPI1615013_2017-02-07	G186/D190	T128	T131/T135	T160
A_Sydney_205_2017__EPI1614989_2017-10-04	G186/D190	T128	T131/K135	T160
A_Sydney_180_2017__EPI1614797_2017-08-30	G186/D190	T128	T131/K135	T160
A_Sydney_1205_2017__EPI1614653_2017-10-18	G186/D190	T128	T131/K135	T160
A_South_Australia_227_2017__EPI1614181_2017-08-14	G186/D190	T128	T131/T135	T160
A_Perth_91_2017__EPI1613541_2017-06-26	G186/D190	T128	T131/K135	T160
A_Newcastle_603_2017__EPI1613115_2017-08-11	G186/D190	T128	T131/T135	T160
A_Newcastle_179_2017__EPI1612857_2017-08-13	G186/D190	T128	T131/T135	T160
A_Newcastle_113_2017__EPI1612529_2017-08-12	G186/D190	A128	T131/T135	K160
A_Canberra_3_2017__EPI1612361_2017-02-19	G186/D190	T128	T131/K135	T160
A_Brisbane_94_2017__EPI1612273_2017-06-22	G186/D190	T128	T131/T135	I160
A_Brisbane_86_2017__EPI1612217_2017-05-24	G186/D190	T128	T131/T135	T160
A_Brisbane_138_2017__EPI1611599_2017-08-10	G186/D190	T128	T131/T135	I160
A_Brisbane_137_2017__EPI1611583_2017-08-01	G186/D190	T128	T131/K135	T160
A_Sydney_199_2017__EPI1611292_2017-09-05	G186/D190	T128	T131/T135	T160
'A_Basel_USB003504.4_2017__EPI1583246_2017-02-05'	G186/D190	T128	T131/K135	T160
A_Shanghai_26_2017__EPI1583089_2017-02-17	G186/D190	T128	K131/T135	T160
A_Shanghai_56_2017__EPI1583064_2017-09-17	G186/D190	T128	T131/K135	T160
'A_Basel_USB003324.4_2017__EPI1569344_2017-03-22'	G186/D190	T128	T131/K135	T160
'A_Basel_USB003115.4_2017__EPI1569307_2017-02-13'	G186/D190	T128	T131/T135	T160
'A_Basel_USB003036.4_2017__EPI1569289_2017-02-08'	G186/D190	T128	T131/T135	T160
'A_Basel_USB003018.4_2017__EPI1569275_2017-02-06'	G186/D190	T128	T131/T135	T160
'A_Basel_USB002964.4_2017__EPI1569236_2017-02-02'	G186/D190	T128	T131/T135	T160
'A_Basel_USB002916.4_2017__EPI1569218_2017-01-31'	G186/D190	T128	T131/T135	T160
A_Sydney_1072_2017_Original_Specimen_EPI2044059_2017-08-03	G186/D190	T128	T131/K135	T160
A_Catalonia_NSVH100564490_2017_Original_EPI2183914_2017-02-01	G186/D190	T128	T131/T135	T160
A_Catalonia_NSVH100554954_2017_Original_EPI2183710_2017-01-17	G186/D190	T128	T131/T135	T160
A_Catalonia_NSVH100553838_2017_Original_EPI2183682_2017-01-15	G186/D190	T128	T131/T135	T160
A_New_York_City_PV00073_2017_Original_EPI2219790_2017-02-03	G186/D190	T128	I131/T135	K160
A_New_York_City_PV00088_2017_Original_EPI2219742_2017-02-09	G186/D190	T128	T131/T135	T160
A_Saudi_Arabia_VRG-15_2017__EPI2153903_2017-11-17	G186/D190	T128	T131/N135	T160
'A_Netherlands_201701071301.seq_2017__EPI2147768_2017-01-07'	G186/D190	T128	T131/T135	T160
A_Sri_Lanka_4_2018_SIAT2_EPI1179467_2018-01-09	G186/D190	T128	T131/N135	T160
A_Norway_279_2018_MDCK1_SIAT1_EPI1188408_2018-01-13	G186/D190	T128	K131/T135	T160
A_Belgium_S0007_2018_cs_EPI1188384_2018-01-06	G186/D190	T128	K131/T135	T160
A_Ireland_02754_2018_SIAT2_EPI1177387_2018-01-05	G186/D190	T128	K131/T135	T160
A_Kansas_04_2018_Original_EPI1182782_2018-01-24	G186/D190	T128	K131/T135	T160
A_Florida_13_2018_Original_EPI1183001_2018-01-29	G186/D190	T128	K131/T135	T160
A_Melilla_605_2018_Clinical_Specimen_EPI1192082_2018-01-23	G186/D190	T128	N131/K135	T160
A_Melilla_603_2018_Clinical_Specimen_EPI1192081_2018-01-22	G186/D190	T128	N131/K135	T160
A_Manitoba_RV0659_2018_X2_EPI1183039_2018-01-17	G186/D190	T128	K131/T135	A160
A_Maryland_03_2018_Original_EPI1166580_2018-01-11	G186/D190	T128	K131/T135	T160
A_Florida_16_2018_Original_EPI1183023_2018-01-30	G186/D190	T128	K131/T135	T160
A_Louisiana_01_2018_Original_EPI1182790_2018-01-03	G186/D190	T128	K131/T135	T160
A_Hawaii_05_2018_Original_EPI1180752_2018-01-10	G186/D190	T128	K131/T135	T160
A_West_Virginia_02_2018_Original_EPI1166894_2018-01-11	G186/D190	T128	T131/T135	T160
A_LaRioja_480_2018_MDCK_EPI1155268_2018-01-02	G186/D190	T128	T131/N135	T160
A_Northern_Ireland_4352_2018_cs_EPI1188431_2018-01-23	G186/D190	T128	K131/T135	T160
A_Northern_Ireland_18000962_2018_cs_EPI1154854_2018-01-05	G186/D190	T128	K131/T135	T160
A_Ontario_RV1391_2018_P1_EPI1192342_2018-01-10	G186/D190	T128	K131/T135	T160
A_Ontario_RV1493_2018_P1_EPI1187833_2018-01-09	G186/D190	T128	K131/T135	T160
A_Ontario_RV1483_2018_P1_EPI1187828_2018-01-22	G186/D190	T128	K131/T135	T160
A_Ontario_RV1472_2018_P1_EPI1187822_2018-01-12	G186/D190	T128	K131/T135	T160
A_Ontario_RV1466_2018_P1_EPI1187817_2018-01-15	G186/D190	T128	K131/T135	T160
A_Ontario_RV1448_2018_P1_EPI1187815_2018-01-15	G186/D190	T128	K131/T135	K160
A_Ontario_RV0322_2018_P1_EPI1151915_2018-01-02	G186/D190	T128	K131/T135	I160
A_Alberta_RV1019_2018_P1_EPI1183078_2018-01-11	G186/D190	T128	K131/T135	T160
A_Ceuta_898_2018_Clinical_Specimen_EPI1192080_2018-02-01	G186/D190	T128	T131/K135	T160
A_Ceuta_897_2018_Clinical_Specimen_EPI1192079_2018-02-01	G186/D190	T128	K131/T135	K160
A_Netherlands_10090_2018_Original_EPI1188170_2018-01-22	G186/D190	T128	T131/K135	T160
A_England_80420664_2018_original_EPI1189278_2018-01-08	G186/D190	T128	T131/N135	T160
A_England_80440623_2018_original_EPI1189089_2018-01-18	G186/D190	T128	K131/T135	T160
A_England_80440614_2018_original_EPI1189065_2018-01-22	G186/D190	A128	T131/T135	K160
A_England_80420878_2018_original_EPI1189017_2018-01-13	G186/D190	T128	T131/K135	T160
A_England_80420659_2018_original_EPI1188913_2018-01-16	G186/D190	T128	K131/T135	T160
A_England_80380665_2018_original_EPI1188729_2018-01-09	G186/D190	T128	T131/K135	T160
A_England_80220360_2018_original_EPI1173524_2018-01-08	G186/D190	T128	T131/N135	T160
A_Saskatchewan_RV1363_2018_P1_EPI1192334_2018-01-26	G186/D190	T128	K131/T135	T160
A_Ontario_RV1248_2018_P1_EPI1192313_2018-01-29	G186/D190	T128	K131/T135	T160
A_Quebec_RV1240_2018_P1_EPI1191878_2018-02-01	G186/D190	T128	K131/T135	I160
A_Ontario_RV1218_2018_P1_EPI1191873_2018-01-11	G186/D190	T128	K131/T135	T160
A_Ontario_RV1245_2018_P1_EPI1190067_2018-01-24	G186/D190	T128	K131/T135	T160
A_Quebec_RV1603_2018_P1_EPI1190058_2018-02-02	G186/D190	T128	K131/T135	T160
A_Quebec_RV1597_2018_P1_EPI1190054_2018-02-10	G186/D190	T128	K131/T135	T160
A_Quebec_RV1552_2018_P1_EPI1190036_2018-01-25	G186/D190	T128	K131/T135	T160
A_Quebec_RV1520_2018_P1_EPI1187845_2018-02-04	G186/D190	T128	K131/T135	A160
A_Quebec_RV1085_2018_P1_EPI1183943_2018-01-30	G186/D190	T128	K131/T135	T160
A_Quebec_RV1068_2018_P1_EPI1183859_2018-01-29	G186/D190	A128	T131/T135	K160
A_Ontario_RV1194_2018_P1_EPI1183623_2018-01-21	G186/D190	T128	K131/T135	K160
A_Ontario_RV1181_2018_P1_EPI1183616_2018-01-22	G186/D190	I128	K131/T135	T160
A_Ontario_RV1174_2018_P1_EPI1183613_2018-01-22	G186/D190	I128	K131/T135	T160
A_Saskatchewan_RV0779_2018_P1_EPI1170851_2018-01-18	G186/D190	T128	K131/T135	T160
A_Ontario_RV0657_2018_P1_EPI1168444_2018-01-05	G186/D190	T128	K131/T135	I160
A_Ontario_RV0653_2018_P1_EPI1168442_2018-01-04	G186/D190	T128	K131/T135	T160
A_Ontario_RV0648_2018_P1_EPI1168438_2018-01-02	G186/D190	T128	K131/T135	R160
A_Manitoba_RV0451_2018_P1_EPI1168358_2018-01-05	G186/D190	T128	K131/T135	T160
A_Manitoba_RV0193_2018_P1_EPI1151866_2018-01-02	G186/D190	T128	K131/T135	T160
A_Denmark_85_2018__EPI1192019_2018-01-18	G186/D190	T128	K131/T135	T160
A_Berlin_1_2018_Original_EPI1153388_2018-01-04	G186/D190	T128	K131/T135	T160
A_British_Columbia_A-BC-011-2018_2018__EPI1173866_2018-01-09	G186/D190	T128	K131/T135	T160
A_Catalonia_3518614NS_2018_C0_MDCK1_EPI1203058_2018-01-03	G186/D190	T128	T131/K135	T160
A_Florida_21_2018_Original_EPI1202171_2018-02-05	G186/D190	T128	K131/T135	T160
A_New_Jersey_14_2018_Original_EPI1202187_2018-02-18	G186/D190	T128	K131/T135	T160
A_CastillaLaMancha_1366_2018_Clinical_Specimen_EPI1202999_2018-02-20	G186/D190	T128	T131/N135	T160
A_CastillaLaMancha_1360_2018_Clinical_Specimen_EPI1200381_2018-02-20	G186/D190	T128	K131/T135	T160
A_North_Carolina_17_2018_Original_EPI1205536_2018-02-04	G186/D190	A128	T131/T135	K160
A_North_Carolina_16_2018_Original_EPI1202427_2018-02-12	G186/D190	T128	K131/T135	T160
'A_Attica.GRC_513_2018_c1_EPI1203161_2018-01-10'	G186/D190	T128	K131/T135	T160
A_New_York_01_2018_S2_EPI1212250_2018-01-10	G186/D190	T128	K131/T135	T160
A_North_Carolina_09_2018_Original_EPI1207798_2018-01-16	G186/D190	T128	K131/A135	T160
A_North_Dakota_15_2018_Original_EPI1205576_2018-03-05	G186/D190	T128	K131/T135	T160
A_Vermont_12_2018_Original_EPI1212297_2018-03-07	G186/D190	T128	K131/T135	T160
A_Georgia_12_2018_Original_EPI1197576_2018-02-08	G186/D190	T128	T131/K135	T160
A_Kentucky_11_2018_Original_EPI1197444_2018-02-09	G186/D190	T128	K131/T135	T160
A_Oregon_10_2018_Original_EPI1202443_2018-01-27	G186/D190	T128	K131/T135	T160
A_Indiana_17_2018_Original_EPI1212416_2018-03-13	G186/D190	A128	T131/T135	K160
A_Indiana_12_2018_Original_EPI1205736_2018-02-21	G186/D190	A128	T131/T135	K160
A_Massachusetts_06_2018_Original_EPI1205805_2018-02-01	G186/D190	A128	T131/T135	K160
A_Missouri_11_2018_Original_EPI1197005_2018-01-29	G186/D190	T128	K131/T135	T160
A_Michigan_47_2018_Original_EPI1205845_2018-02-17	G186/D190	T128	K131/T135	T160
A_Tennessee_16_2018_Original_EPI1205885_2018-02-23	G186/D190	T128	K131/T135	T160
A_Oklahoma_11_2018_Original_EPI1197277_2018-02-11	G186/D190	A128	T131/T135	K160
A_Hawaii_18_2018_Original_EPI1205965_2018-02-08	G186/D190	T128	K131/T135	T160
A_Virginia_10_2018_Original_EPI1197592_2018-02-08	G186/D190	T128	K131/T135	T160
A_Minnesota_19_2018_Original_EPI1206170_2018-02-23	G186/D190	T128	K131/T135	T160
A_Austria_1034184_2018_Siat1_EPI1203464_2018-01-11	G186/D190	T128	K131/T135	T160
A_Aragon_1169_2018_Clinical_Specimen_EPI1200343_2018-01-11	G186/D190	A128	T131/K135	T160
A_Extremadura_1009_2018_Clinical_Specimen_EPI1200393_2018-01-15	G186/D190	T128	T131/K135	T160
A_Madrid_1746_2018_Clinical_Specimen_EPI1211143_2018-02-15	G186/D190	T128	K131/T135	T160
A_Navarra_932_2018_Clinical_Specimen_EPI1200432_2018-01-05	G186/D190	T128	T131/K135	T160
A_Montana_09_2018_Original_EPI1198461_2018-02-04	G186/D190	T128	K131/T135	T160
A_Ontario_RV2166_2018_P1_EPI1202697_2018-01-23	G186/D190	T128	K131/T135	K160
A_Ontario_RV1933_2018_P1_EPI1201328_2018-01-26	G186/D190	T128	K131/T135	I160
A_Ontario_RV1656_2018_P1_EPI1200665_2018-01-25	G186/D190	T128	K131/T135	K160
A_Ontario_RV1395_2018_P1_EPI1192346_2018-01-12	G186/D190	T128	K131/T135	T160
A_Catalonia_NSVH100748648_2018_Original_EPI1211105_2018-02-09	G186/D190	T128	K131/T135	T160
A_Kazakhstan_088_2018_Original_EPI1210298_2018-01-09	G186/D190	T128	K131/T135	T160
A_British_Columbia_RV2048_2018_P1_EPI1201347_2018-02-04	G186/D190	T128	K131/T135	T160
A_Ceuta_903_2018_Clinical_Specimen_EPI1200389_2018-01-30	G186/D190	A128	T131/K135	T160
A_Ceuta_889_2018_Clinical_Specimen_EPI1200385_2018-01-26	G186/D190	T128	K131/T135	T160
A_England_80580556_2018_original_EPI1204166_2018-01-24	G186/D190	T128	K131/T135	T160
A_England_80580549_2018_original_EPI1204142_2018-01-24	G186/D190	T128	K131/T135	T160
A_England_80580518_2018_original_EPI1204110_2018-01-15	G186/D190	A128	T131/K135	T160
A_England_80500600_2018_original_EPI1203982_2018-01-26	G186/D190	T128	K131/T135	T160
A_England_80520360_2018_original_EPI1199590_2018-01-29	G186/D190	T128	K131/T135	T160
A_Quebec_RV2299_2018_P1_EPI1212753_2018-02-20	G186/D190	T128	K131/T135	T160
A_Quebec_RV2296_2018_P1_EPI1212751_2018-03-04	G186/D190	A128	T131/T135	K160
A_Quebec_RV2248_2018_P1_EPI1203438_2018-02-28	G186/D190	A128	T131/T135	K160
A_Ontario_RV1977_2018_P1_EPI1202714_2018-02-20	S186/D190	A128	T131/T135	K160
A_Saskatchewan_RV2188_2018_P1_EPI1202703_2018-02-12	G186/D190	T128	K131/T135	K160
A_Ontario_RV2178_2018_P1_EPI1202700_2018-02-10	G186/D190	T128	K131/T135	T160
A_Manitoba_RV2100_2018_P1_EPI1201364_2018-02-27	S186/D190	T128	K131/T135	I160
A_Quebec_RV2005_2018_P1_EPI1201302_2018-02-18	G186/D190	T128	T131/K135	T160
A_Manitoba_RV1817_2018_P1_EPI1200732_2018-01-10	G186/D190	T128	K131/T135	T160
A_Saskatchewan_RV1763_2018_P1_EPI1200698_2018-02-04	G186/D190	T128	K131/T135	K160
A_Saskatchewan_RV1761_2018_P1_EPI1200696_2018-02-05	G186/D190	T128	T131/K135	K160
A_Quebec_RV1265_2018_P1_EPI1192376_2018-02-03	G186/D190	T128	K131/T135	T160
A_Newfoundland_RV1437_2018_P1_EPI1192355_2018-01-07	G186/D190	T128	K131/T135	T160
A_Paris_1173_2018_PI_EPI1208563_2018-03-01	G186/D190	A128	T131/K135	T160
A_Paris_1327_2018_PI_EPI1208555_2018-02-24	G186/D190	T128	T131/K135	T160
A_Alsace_1280_2018_PI_EPI1208547_2018-03-07	G186/D190	T128	K131/T135	T160
A_Brisbane_23_2018_SIAT3_EPI1242793_2018-02-12	G186/D190	T128	K131/T135	T160
A_Brisbane_13_2018_SIAT2_EPI1242751_2018-02-03	G186/D190	T128	T131/T135	T160
A_Sydney_3_2018_MDCKX_SIAT1_EPI1242826_2018-01-26	G186/D190	T128	K131/T135	T160
A_Agadir_757_2018_SIAT1_EPI1223478_2018-01-13	G186/D190	N128	T131/K135	T160
A_Bulgaria_243_2018_SIAT2_SIAT1_EPI1243182_2018-01-16	G186/D190	T128	T131/T135	K160
A_KANAGAWA_IC1725_2018_E0__6__Am4Al2__EPI1224383_2018-01-18	G186/G190	T128	N131/N135	T160
A_KANAGAWA_IC1725_2018_SIAT_0__1_EPI1215365_2018-01-18	G186/D190	T128	T131/N135	T160
A_District_Of_Columbia_03_2018_Original_EPI1224519_2018-01-25	G186/D190	T128	K131/T135	T160
A_Melilla_1554_2018_Clinical_Specimen_EPI1241329_2018-03-06	G186/D190	T128	T131/K135	T160
A_CastillaLaMancha_2092_2018_Clinical_Specimen_EPI1241320_2018-04-09	G186/D190	T128	K131/T135	T160
'A_Athens.GR_341_2018_SIAT1_EPI1230771_2018-02-02'	G186/D190	T128	K131/T135	T160
A_New_York_31_2018_Original_EPI1225009_2018-03-10	G186/D190	T128	K131/T135	T160
A_Maryland_36_2018_Original_EPI1239938_2018-03-02	G186/D190	T128	K131/T135	T160
A_North_Dakota_21_2018_Original_EPI1221749_2018-03-27	G186/D190	A128	T131/T135	K160
A_New_Hampshire_22_2018_Original_EPI1224821_2018-03-31	G186/D190	T128	R131/T135	T160
A_Georgia_22_2018_Original_EPI1221582_2018-03-11	G186/D190	T128	K131/T135	T160
A_Colorado_23_2018_Original_EPI1225041_2018-03-28	G186/D190	T128	K131/T135	T160
A_Indiana_24_2018_Original_EPI1228112_2018-04-07	G186/D190	T128	T131/T135	K160
A_Oklahoma_19_2018_Original_EPI1215006_2018-03-14	G186/D190	A128	T131/T135	K160
A_Virginia_25_2018_Original_EPI1224890_2018-03-14	G186/D190	T128	K131/T135	T160
A_Puerto_Rico_17_2018_Original_EPI1228040_2018-03-27	G186/D190	A128	N131/T135	K160
A_Delaware_25_2018_Original_EPI1221709_2018-03-25	G186/D190	A128	T131/T135	K160
A_Minnesota_24_2018_Original_EPI1215070_2018-03-19	G186/D190	A128	T131/T135	K160
A_LaRioja_2197_2018_MDCK_EPI1243459_2018-03-08	G186/D190	A128	T131/K135	T160
A_LaRioja_2190_2018_MDCK_EPI1243453_2018-03-23	G186/D190	T128	T131/K135	T160
A_LaRioja_2189_2018_MDCK_EPI1243452_2018-03-20	G186/D190	T128	K131/T135	T160
A_LaRioja_1862_2018_MDCK_EPI1215616_2018-01-31	G186/D190	A128	T131/K135	T160
A_Navarra_2150_2018_Clinical_Specimen_EPI1243479_2018-04-04	G186/D190	A128	T131/K135	T160
A_PaisVasco_1970_2018_MDCK_EPI1215629_2018-02-27	G186/D190	A128	T131/K135	T160
A_PaisVasco_1830_2018_MDCK_EPI1213370_2018-03-02	G186/D190	T128	T131/K135	T160
A_PaisVasco_1822_2018_MDCK_EPI1213368_2018-03-08	G186/D190	A128	T131/K135	T160
A_Ontario_RV3026_2018_P1_EPI1222303_2018-03-05	G186/D190	T128	K131/T135	T160
A_Ontario_RV3014_2018_P1_EPI1222294_2018-02-12	G186/D190	T128	K131/T135	T160
A_Ontario_RV2604_2018_P1_EPI1213748_2018-02-13	G186/D190	T128	K131/T135	K160
A_Ontario_RV2595_2018_P1_EPI1213740_2018-02-05	G186/D190	T128	K131/T135	T160
A_Ontario_RV2581_2018_P1_EPI1213739_2018-02-17	G186/D190	T128	K131/T135	K160
A_Bayern_47_2018_C1_SIAT1_EPI1243178_2018-04-06	G186/D190	A128	T131/T135	K160
A_Alberta_RV2844_2018_P1_EPI1214191_2018-03-14	G186/D190	T128	K131/T135	T160
A_Distrito_Federal_756373_2018_Original_Sample_EPI1238765_2018-02-15	G186/D190	T128	K131/T135	T160
A_Milano_147_2018__EPI1241803_2018-02-23	G186/D190	T128	K131/T135	T160
A_Lebanon_59_2018_SIAT2_EPI1230849_2018-01-10	G186/D190	T128	K131/T135	T160
A_Slovenia_1026_2018__EPI1241620_2018-02-19	G186/D190	T128	K131/T135	T160
A_Illinois_21_2018_Original_EPI1221613_2018-03-17	G186/D190	T128	K131/T135	T160
A_Quebec_RV3293_2018_P1_EPI1227088_2018-02-24	G186/D190	T128	K131/T135	K160
A_Manitoba_RV3099_2018_P1_EPI1227036_2018-03-30	G186/D190	T128	K131/T135	T160
A_Quebec_RV2434_2018_P1_EPI1219501_2018-03-07	G186/D190	A128	T131/T135	K160
A_Saskatchewan_RV2871_2018_P1_EPI1215132_2018-03-13	G186/D190	T128	K131/T135	T160
A_Ontario_RV2827_2018_P1_EPI1214185_2018-03-14	G186/D190	T128	T131/K135	T160
A_New_Brunswick_RV2769_2018_P1_EPI1214171_2018-01-19	G186/D190	T128	K131/T135	T160
A_Quebec_RV2463_2018_P1_EPI1213786_2018-03-12	G186/D190	A128	T131/T135	K160
A_Quebec_RV2484_2018_P1_EPI1212812_2018-02-12	G186/D190	T128	T131/K135	T160
A_Quebec_RV2483_2018_P1_EPI1212811_2018-02-05	G186/D190	T128	K131/T135	T160
A_Quebec_RV2471_2018_P1_EPI1212805_2018-02-10	G186/D190	T128	T131/K135	T160
A_Quebec_RV2412_2018_P1_EPI1212792_2018-02-12	G186/D190	T128	K131/T135	T160
A_Dijon_1723_2018_PI_EPI1232409_2018-04-02	G186/D190	T128	K131/T135	T160
A_Alsace_1438_2018_PI_EPI1227315_2018-03-14	G186/D190	T128	T131/K135	T160
A_East_Kazakhstan_NRL_305_2018_MDCK_EPI1227104_2018-02-22	G186/D190	A128	T131/T135	K160
A_YAMAGATA_164_2018_MDCK_2__SIAT1_EPI1261322_2018-03-27	G186/D190	T128	K131/T135	T160
A_Darwin_1001_2018_SIAT1_EPI1255052_2018-01-23	G186/D190	T128	T131/K135	T160
A_South_Australia_3_2018_SIAT1_EPI1255037_2018-01-08	S186/D190	T128	K131/T135	T160
A_Sydney_1000_2018_SIAT1_EPI1251137_2018-03-14	G186/D190	T128	T131/K135	T160
A_Townsville_04_2018_MDCK2_SIAT1_EPI1251131_2018-03-12	G186/D190	T128	R131/T135	T160
A_Mexico_1168_2018_C1_EPI1249049_2018-02-22	G186/D190	T128	K131/T135	K160
A_Mexico_741_2018_C1_EPI1248731_2018-02-07	G186/D190	A128	T131/K135	K160
A_Lisboa_niSU518_17-18_2018_SIAT1_SIAT1_EPI1260082_2018-03-06	G186/D190	T128	K131/T135	T160
A_Lisboa_niSU517_17-18_2018_SIAT1_SIAT1_EPI1260080_2018-03-05	A186/D190	T128	K131/T135	T160
A_Lisboa_niRL076_17-18_2018__EPI1267558_2018-03-02	G186/D190	T128	K131/T135	T160
A_Lisboa_niEVA280_17-18_2018__EPI1267491_2018-03-01	G186/D190	T128	K131/T135	T160
A_Hong_Kong_1078_2018_Original_EPI1266436_2018-06-08	G186/D190	T128	T131/K135	T160
A_Sydney_24_2018_MDCK-SIAT_SIAT1_EPI1255013_2018-02-03	G186/D190	T128	K131/T135	T160
A_Sydney_22_2018_MDCK-SIAT_SIAT2_EPI1251865_2018-03-03	G186/D190	T128	T131/N135	T160
A_Meknes_1299_2018_MDCK2_SIAT3_EPI1255184_2018-02-23	G186/D190	A128	T131/K135	K160
A_Abu_Dhabi_014_2018_Original_EPI1256596_2018-01-08	G186/D190	T128	T131/N135	T160
A_Abu_Dhabi_041_2018_Original_EPI1256453_2018-01-15	G186/D190	T128	T131/K135	T160
A_Abu_Dhabi_037_2018_Original_EPI1256406_2018-01-15	G186/D190	T128	T131/T135	T160
A_Abu_Dhabi_054_2018_Original_EPI1256351_2018-01-23	G186/D190	T128	T131/N135	T160
A_Belgium_G0135_2018_SIATx_SIAT1_EPI1262009_2018-01-16	G186/D190	T128	T131/T135	T160
A_Iceland_95_2018_MDCK1_SIAT1_EPI1260062_2018-05-20	G186/D190	T128	K131/T135	K160
A_Iceland_90_2018_MDCK1_SIAT1_EPI1260058_2018-05-13	G186/D190	A128	T131/K135	T160
A_Iceland_78_2018_8925__MDCK1_SIAT1_EPI1260052_2018-04-12	G186/D190	T128	K131/T135	T160
A_District_Of_Columbia_20_2018_S1_EPI1256231_2018-03-30	G186/D190	A128	T131/T135	K160
A_District_Of_Columbia_23_2018_Original_EPI1253335_2018-03-30	G186/D190	A128	S131/T135	K160
A_Jamaica_3792_2018_S1_EPI1266412_2018-02-28	G186/D190	T128	K131/T135	T160
A_Jamaica_9936_2018_Original_EPI1256612_2018-02-13	G186/D190	T128	K131/T135	T160
A_Kenya_134_2018_Original_EPI1266213_2018-02-14	G186/D190	T128	T131/T135	K160
A_Oman_1759_2018_CXS1_S1_EPI1256287_2018-03-11	G186/D190	T128	T131/K135	T160
A_Madrid_2172_2018_SIAT1_EPI1259074_2018-03-12	G186/D190	A128	N131/K135	T160
A_Finland_947_2018__EPI1260183_2018-01-27	G186/D190	T128	K131/T135	T160
A_Finland_920_2018__EPI1251401_2018-04-05	G186/D190	T128	T131/K135	T160
A_Brazil_0596_2018_Original_EPI1266261_2018-04-04	G186/D190	T128	K131/T135	T160
A_Brazil_6356_2018_Original_EPI1266229_2018-06-11	G186/D190	T128	K131/T135	T160
A_TOCHIGI_18102_2018_MDCK_2__SIAT1_EPI1252980_2018-01-05	G186/D190	T128	K131/T135	T160
A_KAWASAKI_65_2018_MDCK_1__SIAT1_EPI1261328_2018-03-23	G186/D190	T128	K131/T135	T160
A_WAKAYAMA-C_80_2018_MDCK_2__SIAT1_EPI1260369_2018-03-02	G186/D190	T128	K131/T135	T160
A_EHIME_6_2018_MDCK_2__SIAT1_EPI1257885_2018-01-04	G186/D190	T128	T131/K135	T160
A_Illinois_42_2018_Original_EPI1250379_2018-02-21	G186/D190	T128	K131/T135	T160
A_Pennsylvania_65_2018_Original_EPI1250327_2018-02-12	G186/D190	T128	K131/T135	T160
A_Alaska_23_2018_Original_EPI1250213_2018-01-22	G186/D190	T128	K131/T135	T160
A_Illinois_28_2018_Original_EPI1250174_2018-01-07	G186/D190	T128	K131/T135	T160
A_Virginia_32_2018_Original_EPI1250122_2018-01-29	G186/D190	T128	K131/T135	T160
A_Idaho_13_2018_Original_EPI1245228_2018-04-03	G186/D190	A128	T131/T135	K160
A_Alaska_46_2018_Original_EPI1256335_2018-06-01	G186/D190	T128	K131/T135	T160
A_Alaska_44_2018_Original_EPI1253746_2018-05-11	G186/D190	T128	K131/T135	T160
A_Michigan_77_2018_S2_EPI1256367_2018-04-16	G186/D190	T128	K131/T135	T160
A_Delaware_30_2018_Original_EPI1245020_2018-04-23	G186/D190	A128	T131/T135	K160
A_Minnesota_39_2018_Original_EPI1245530_2018-05-12	G186/D190	A128	T131/T135	K160
A_Navarra_2277_2018_Clinical_Specimen_EPI1251856_2018-04-09	G186/D190	T128	K131/T135	T160
A_Ontario_RV3755_2018_P1_EPI1251390_2018-04-30	G186/D190	T128	K131/T135	T160
A_Ontario_RV3475_2018_P1_EPI1246529_2018-02-22	G186/D190	T128	K131/T135	K160
A_Ontario_RV3464_2018_P1_EPI1246526_2018-04-06	G186/D190	A128	T131/T135	K160
A_Ontario_RV3454_2018_P1_EPI1246524_2018-03-17	G186/D190	A128	T131/K135	A160
A_Alberta_RV3895_2018_P1_EPI1265631_2018-06-27	G186/D190	T128	T131/N135	T160
A_Bahrain_326_2018_Original_EPI1259206_2018-04-11	G186/D190	T128	T131/K135	T160
A_HK_979_2018_MDCK_EPI1258081_2018-05-20	G186/D190	A128	T131/K135	T160
A_Lebanon_139_2018_Original_EPI1253574_2018-01-17	G186/D190	T128	K131/T135	K160
A_Afghanistan_1311_2018_Original_EPI1249096_2018-01-03	G186/D190	T128	T131/N135	T160
A_Nova_Scotia_RV3830_2018_P1_EPI1260261_2018-04-07	G186/D190	T128	K131/T135	T160
A_Ontario_RV3503_2018_P1_EPI1246543_2018-04-11	G186/D190	T128	K131/T135	T160
A_Stockholm_18_2018_Direct_EPI1252174_2018-03-20	G186/D190	T128	K131/T135	T160
A_Paris_1825_2018_PI_EPI1253129_2018-01-13	G186/D190	T128	T131/K135	T160
A_Tambov_CRIE_298_2018__EPI1259957_2018-03-28	G186/D190	T128	T131/T135	K160
A_Taiwan_80704_2018_MDCK_2__SIAT1_EPI1279005_2018-06-19	G186/D190	T128	K131/T135	K160
A_SAPPORO_33_2018_MDCK_2__SIAT2_EPI1278901_2018-04-02	G186/D190	T128	K131/T135	T160
A_Nonthaburi_131_2018_MDCK1SIAT2_EPI1281559_2018-07-12	G186/D190	A128	T131/K135	T160
A_Phetchaburi_43_2018_MDCK2SIAT2_EPI1281556_2018-02-20	G186/D190	T128	T131/K135	T160
A_Nonthaburi_53_2018_MDCK1SIAT2_EPI1281502_2018-02-14	G186/D190	T128	T131/K135	T160
A_Philippines_11_2018_SIAT2_EPI1283289_2018-08-02	G186/D190	T128	T131/N135	T160
A_Philippines_8_2018_MDCK-2__SIAT1_EPI1283274_2018-07-17	G186/D190	T128	T131/N135	K160
A_South_Africa_R00173_2018_MDCK_2__SIAT1_EPI1275704_2018-01-07	G186/D190	T128	K131/T135	T160
A_South_Australia_22_2018_SIAT1_EPI1283304_2018-08-01	G186/D190	T128	T131/T135	I160
A_South_Australia_1009_2018_SIAT1_EPI1279607_2018-07-17	G186/D190	T128	T131/N135	T160
A_South_Australia_19_2018_SIAT1_EPI1275686_2018-07-10	G186/D190	T128	T131/N135	K160
A_Colombia_9948_2018_Original_EPI1282822_2018-07-04	G186/D190	T128	T131/T135	T160
A_Parana_817_2018_Original_EPI1274076_2018-06-15	G186/D190	T128	K131/T135	T160
A_Rio_de_Janeiro_640_2018_Original_EPI1279508_2018-05-18	G186/D190	T128	K131/T135	K160
A_Santa_Catarina_867_2018_Original_EPI1279534_2018-07-10	G186/D190	A128	T131/T135	K160
A_Santa_Catarina_595_2018_Original_EPI1279532_2018-06-03	G186/D190	T128	K131/T135	T160
A_Santa_Catarina_337_2018_Original_EPI1279529_2018-05-01	G186/D190	T128	K131/T135	T160
A_Santa_Catarina_209_2018_Original_EPI1279525_2018-04-05	G186/D190	T128	K131/T135	T160
A_Singapore_GP0454_2018_clinical_specimen_EPI1278774_2018-02-19	G186/D190	T128	T131/N135	T160
A_Singapore_TT0043_2018_clinical_specimen_EPI1278638_2018-01-11	G186/D190	N128	T131/K135	T160
A_Singapore_GP0218_2018_clinical_specimen_EPI1278590_2018-01-29	G186/D190	T128	K131/T135	T160
A_Singapore_GP0199_2018_clinical_specimen_EPI1278526_2018-01-25	G186/D190	T128	T131/K135	T160
A_Sydney_68_2018_SIAT1_EPI1274888_2018-07-02	G186/D190	T128	K131/T135	T160
A_Fiji_45_2018_SIAT2_EPI1269253_2018-04-25	G186/D190	T128	T131/N135	T160
A_Fiji_9_2018_SIAT2_EPI1269251_2018-02-27	G186/D190	T128	T131/K135	T160
A_India_4661_2018_X2_EPI1277380_2018-03-28	G186/D190	T128	T131/K135	T160
A_India_4658_2018_X3_EPI1274116_2018-02-01	G186/D190	T128	T131/K135	K160
A_Guatemala_0100_2018_Original_EPI1277561_2018-04-09	G186/D190	A128	T131/T135	K160
A_Guatemala_138_2018_Original_EPI1274100_2018-04-13	G186/D190	T128	K131/T135	T160
A_Jamaica_8211_2018_Original_EPI1282739_2018-05-21	G186/D190	T128	K131/T135	T160
A_Kazakhstan_KR-46_2018_SIAT1_EPI1274874_2018-04-07	G186/D190	T128	K131/T135	T160
A_Tomsk_189_2018_SIAT1_SIAT1_EPI1270838_2018-03-28	G186/D190	T128	K131/T135	T160
A_Moscow_92_2018_SIAT1_SIAT1_EPI1270826_2018-03-15	G186/D190	T128	K131/T135	T160
A_Indonesia_NIHRD-MKS540_2018_SIAT2_EPI1281562_2018-02-15	G186/D190	A128	T131/T135	T160
A_Brazil_1767_2018_Original_EPI1282934_2018-06-19	G186/D190	T128	K131/T135	T160
A_Brazil_5557_2018_Original_EPI1282926_2018-06-12	G186/D190	T128	T131/T135	T160
A_New_Hampshire_24_2018_S1_EPI1277499_2018-07-23	G186/D190	A128	T131/K135	T160
A_Hawaii_47_2018_Original_EPI1271539_2018-07-16	G186/D190	T128	T131/N135	T160
A_Ann_Arbor_21_2018_Not_passaged_EPI1279423_2018-04-11	G186/D190	A128	T131/T135	K160
A_Denmark_795_2018_SIAT2_SIAT1_EPI1277102_2018-04-16	G186/D190	N128	T131/K135	T160
A_Parana_321_2018_Original_EPI1279494_2018-05-01	G186/D190	T128	K131/T135	T160
A_HK_1201_2018_MDCK_EPI1278484_2018-07-02	G186/D190	A128	T131/K135	T160
A_Espirito_Santo_382_2018_Original_EPI1279455_2018-04-26	G186/D190	T128	K131/T135	I160
A_St_Clears_2727_2018_original_EPI1302852_2018-03-18	G186/D190	T128	K131/T135	T160
A_Bargoed_9468_2018_original_EPI1299554_2018-02-19	G186/D190	T128	K131/T135	K160
A_Caernarfon_8500_2018_original_EPI1275543_2018-04-15	G186/D190	T128	K131/T135	T160
A_Concepcion_48815_2018_Original_EPI1279293_2018-06-08	G186/D190	T128	K131/T135	T160
A_Iquique_48545_2018_Original_EPI1279277_2018-05-29	G186/D190	T128	K131/T135	T160
A_Concepcion_44977_2018_Original_EPI1279205_2018-05-28	G186/D190	T128	K131/T135	T160
A_Lota_52321_2018_Original_EPI1273956_2018-06-22	G186/D190	T128	K131/T135	T160
A_Santiago_61477_2018_Original_EPI1273940_2018-07-26	G186/D190	N128	K131/T135	T160
A_Santiago_59907_2018_Original_EPI1273860_2018-07-23	G186/D190	A128	T131/K135	T160
A_California_JX42061_2018__EPI1301889_2018-01-26	G186/D190	T128	K131/T135	T160
A_California_SEA0130_2018__EPI1301612_2018-01-03	G186/D190	T128	K131/T135	T160
A_Missouri_37135_2018__EPI1301472_2018-03-30	G186/D190	A128	T131/T135	K160
A_Baltimore_P0241_2018__EPI1299277_2018-01-10	G186/D190	A128	T131/T135	K160
A_Japan_6633_2018_passage__PMK1_EPI1298956_2018-01-16	G186/D190	T128	T131/N135	T160
A_Japan_6684_2018_passage__PMK1_EPI1298923_2018-01-15	G186/D190	T128	T131/T135	T160
A_Utah_6661_2018_passage__PMK1_EPI1298900_2018-01-05	G186/D190	T128	K131/T135	T160
A_Texas_6712_2018_passage__PMK1__hospitalized_EPI1298880_2018-01-02	G186/D190	T128	K131/T135	T160
A_Texas_6708_2018_passage__PMK1_EPI1298876_2018-01-18	G186/D190	A128	T131/T135	K160
A_New_York_PV00657_2018__EPI1298152_2018-09-01	G186/D190	T128	K131/T135	T160
A_New_York_PV00809_2018__EPI1298108_2018-09-01	G186/D190	T128	K131/T135	T160
A_New_York_PV01190_2018__EPI1298056_2018-09-01	G186/D190	T128	K131/T135	T160
A_Naryan-Mar_RII-1_2018_MDCK_EPI1280639_2018-04-14	G186/D190	T128	K131/T135	T160
A_Kursk_41_2018_MDCK_EPI1280631_2018-03-23	G186/D190	T128	K131/T135	K160
A_Saint-Petersburg_RII-553_2018_MDCK_EPI1280455_2018-04-08	G186/D190	T128	K131/T135	K160
A_Astrakhan_33_2018_MDCK_EPI1280447_2018-04-07	G186/D190	T128	T131/K135	K160
A_Noyabrsk_RII-4667S_2018_Original_EPI1280407_2018-05-12	G186/D190	T128	K131/T135	T160
A_Vologda_RII-4337S_2018_Original_EPI1280367_2018-03-20	G186/D190	T128	T131/K135	T160
A_Taiwan_95714_2018_C2_S2_EPI1318778_2018-06-22	G186/D190	T128	K131/T135	T160
A_Nonthaburi_33_2018_X1_S1_EPI1317758_2018-02-07	G186/D190	A128	T131/K135	T160
A_Nakhonsithammarat_21_2018_X1_EPI1311782_2018-02-01	G186/D190	A128	T131/K135	T160
A_Philippines_44_2018_SIAT2_EPI1315822_2018-07-31	G186/D190	T128	T131/N135	T160
A_Philippines_40_2018_SIAT-2__SIAT2_EPI1315801_2018-07-24	G186/D190	T128	T131/N135	T160
A_South_Australia_75_2018_SIAT1_EPI1328687_2018-09-21	G186/D190	T128	T131/N135	T160
A_Colombia_0297_2018_S2_EPI1316862_2018-07-18	G186/D190	T128	T131/T135	K160
A_Victoria_731_2018_SIAT1_EPI1322561_2018-09-10	G186/D190	T128	K131/T135	T160
A_Sydney_521_2018_SIAT1_EPI1309999_2018-04-10	G186/D190	T128	K131/T135	T160
A_Parana_1168_2018_Original_EPI1317126_2018-01-01	G186/D190	T128	K131/T135	T160
A_Parana_1046_2018_Original_EPI1313009_2018-07-16	G186/D190	T128	K131/T135	T160
A_Mauritius_I-967_2018_MDCK2_SIAT1_EPI1328873_2018-10-22	G186/D190	A128	T131/K135	R160
A_Abu_Dhabi_103_2018_Original_EPI1332457_2018-09-26	G186/D190	T128	K131/T135	T160
A_Zaragoza_1528894_2018_SIAT2_EPI1315675_2018-07-09	G186/D190	T128	K131/T135	K160
A_Florida_100_2018_Original_EPI1323327_2018-11-04	G186/D190	T128	K131/T135	T160
A_Guatemala_148_2018_Original_EPI1323056_2018-07-30	G186/D190	T128	K131/T135	T160
A_Saudi_Arabia_1057368092_2018_SIAT1_EPI1319790_2018-05-03	G186/D190	T128	T131/K135	T160
A_Uruguay_633_2018_original_EPI1311469_2018-08-03	G186/D190	A128	T131/T135	K160
A_Uruguay_610_2018_S1_EPI1316870_2018-08-01	G186/D190	A128	T131/T135	K160
A_Bolivia_1046_2018_S1_EPI1317158_2018-06-18	G186/D190	T128	T131/K135	T160
A_Melilla_3009_2018_Clinical_Specimen_EPI1329079_2018-12-03	G186/D190	T128	K131/T135	T160
A_Saskatchewan_RV3932_2018_X2_S1_EPI1329169_2018-09-12	G186/D190	A128	T131/K135	K160
A_Finland_973_2018__EPI1331977_2018-11-01	G186/D190	T128	K131/A135	T160
A_Brazil_4139_2018_S1_EPI1316590_2018-08-05	G186/D190	A128	T131/T135	K160
A_Brazil_9712_2018_Original_EPI1313271_2018-05-02	A186/D190	A128	K131/T135	T160
A_MIE_21_2018_MDCK_2__SIAT1_EPI1315151_2018-05-21	G186/D190	T128	K131/T135	T160
A_Newcastle_19_2018_MDCK1_EPI1309993_2018-03-12	G186/D190	T128	T131/K135	K160
A_Bangladesh_188_2018_S2_EPI1316926_2018-07-11	G186/D190	T128	T131/N135	T160
A_Bangladesh_186_2018_S2_EPI1316817_2018-07-11	G186/D190	A128	T131/K135	T160
A_Idaho_24_2018_S1_EPI1329401_2018-10-23	G186/D190	T128	K131/T135	T160
A_New_Hampshire_28_2018_Original_EPI1323247_2018-10-25	G186/D190	T128	K131/T135	T160
A_New_Hampshire_25_2018_S1_EPI1314624_2018-08-05	G186/D190	T128	T131/N135	I160
A_Alaska_52_2018_S2_EPI1323183_2018-09-12	G186/D190	T128	K131/T135	T160
A_Michigan_394_2018_S2_EPI1324498_2018-09-04	G186/D190	T128	T131/N135	T160
A_Minnesota_55_2018_Original_EPI1327572_2018-11-03	G186/D190	T128	T131/K135	T160
A_Austria_1105514_2018_clinical_specimen_EPI1324901_2018-11-18	G186/D190	T128	K131/T135	T160
A_Austria_1102969_2018_clinical_specimen_EPI1321482_2018-11-07	G186/D190	A128	T131/K135	T160
A_Ontario_RV4043_2018_P1_EPI1324912_2018-11-05	G186/D190	A128	T131/K135	T160
A_Bahrain_449_2018_S2_EPI1316809_2018-08-09	G186/D190	T128	K131/T135	T160
A_HK_2352_2018_MDCK_EPI1324797_2018-10-14	G186/D190	A128	T131/K135	K160
A_HK_1757_2018_MDCK_EPI1315894_2018-08-25	G186/D190	T128	T131/N135	T160
A_Saudi_Arabia_393_2018_SIAT1_EPI1329046_2018-05-21	G186/D190	T128	T131/K135	T160
A_Bayern_49_2018_Original_EPI1329097_2018-10-29	G186/D190	T128	K131/T135	T160
A_Oklahoma_6576_2018_passage__PMK1_EPI1309106_2018-01-04	G186/D190	T128	K131/T135	T160
A_South_Korea_A2546-H3-HA_2018__EPI1305613_2018-09-01	G186/D190	T128	T131/K135	T160
A_South_Korea_A2515-H3-HA_2018__EPI1305601_2018-09-01	G186/D190	T128	T131/K135	T160
A_Paris_2553_2018_PI_EPI1332244_2018-11-29	G186/D190	T128	K131/T135	T160
A_Rouen_2531_2018_PI_EPI1332180_2018-11-26	G186/D190	A128	T131/K135	T160
A_Pays_de_Loire_2512_2018_PI_EPI1328597_2018-11-28	G186/D190	T128	T131/K135	T160
A_Lorraine_2365_2018_PI_EPI1321551_2018-10-22	G186/D190	A128	T131/K135	T160
A_Tyumen_1V_2018_original_EPI1332318_2018-11-21	G186/D190	A128	T131/K135	T160
A_South_Australia_164_2018_SIAT1_EPI1346074_2018-11-05	G186/D190	T128	T131/N135	T160
A_Norway_3411_2018_SIAT1_SIAT1_EPI1354476_2018-11-01	G186/D190	T128	T131/N135	T160
A_Abu_Dhabi_110_2018_S2_EPI1350318_2018-09-25	G186/D190	T128	K131/T135	T160
A_Abu_Dhabi_113_2018_Original_EPI1350038_2018-09-27	G186/D190	A128	T131/K135	T160
A_Abu_Dhabi_132_2018_S1_EPI1349989_2018-10-14	G186/D190	T128	K131/T135	T160
A_Abu_Dhabi_101_2018_Original_EPI1332638_2018-09-24	G186/D190	T128	K131/T135	T160
A_Iceland_98_2018_MDCK1_SIAT1_EPI1354449_2018-10-11	G186/D190	A128	T131/K135	I160
A_Iceland_100_2018_MDCK1_SIAT1_EPI1354441_2018-11-01	G186/D190	A128	T131/K135	T160
A_HOKKAIDO_7_2018_MDCK_2__SIAT1_EPI1335523_2018-10-16	G186/D190	T128	K131/A135	T160
A_Bulgaria_1409_2018_SIAT1_EPI1354409_2018-12-04	G186/D190	T128	K131/T135	T160
A_Antalya_11_2018_SIAT1_EPI1346473_2018-12-20	G186/D190	A128	T131/K135	T160
A_Antalya_7_2018_SIAT1_EPI1346469_2018-12-18	G186/D190	A128	T131/K135	T160
A_KANAGAWA_AC1817_2018_MDCK_0__1_EPI1353508_2018-12-25	G186/D190	A128	T131/K135	T160
A_TOKYO_EH1801_2018_SIAT_0__1_EPI1351517_2018-12-20	G186/D190	T128	K131/T135	T160
A_KANAGAWA_IC1805_2018_SIAT_0__1_EPI1351505_2018-12-17	G186/D190	T128	K131/T135	T160
A_Chongqing-Banan_11053_2018_C1_EPI1351311_2018-12-25	G186/D190	T128	K131/T135	T160
A_Guizhou-Xixiu_11179_2018_C2_EPI1351299_2018-12-18	G186/D190	T128	K131/T135	K160
A_Beijing-Chaoyang_13078_2018_C1_EPI1351281_2018-12-24	G186/D190	T128	K131/T135	T160
A_Fujian-Fengze_11033_2018_C2_EPI1351275_2018-12-10	G186/D190	T128	K131/T135	I160
A_Sichuan-Chuanshan_12957_2018_C2_EPI1351263_2018-12-15	G186/D190	T128	K131/T135	A160
A_Liaoning-Xinlongtai_1103_2018_C3_S1_EPI1340897_2018-02-06	G186/D190	T128	T131/K135	K160
A_Hubei-Xiling_1276_2018_C2_S1_EPI1340572_2018-04-03	G186/D190	A128	T131/K135	T160
A_Shanghai-Chongming_1288_2018_C2_S1_EPI1340563_2018-04-25	G186/D190	A128	T131/K135	A160
A_NEP_0648_2018_S1_EPI1339600_2018-03-08	G186/D190	A128	T131/K135	T160
A_NEP_0532_2018_S1_S1_EPI1339582_2018-02-23	G186/D190	A128	T131/K135	T160
A_NEP_1652_2018_S1_EPI1339567_2018-09-09	G186/D190	D128	T131/K135	T160
A_NEP_0909_2018_S1_EPI1339549_2018-04-13	G186/D190	A128	T131/K135	T160
A_Yunnan-Ruili_380_2018_C1_S1_EPI1339066_2018-12-06	G186/D190	A128	T131/K135	K160
A_Netherlands_02400_2018_Original_EPI1346314_2018-12-28	G186/D190	A128	T131/T135	K160
A_Netherlands_02350_2018_Original_EPI1346308_2018-12-18	G186/D190	A128	T131/T135	K160
A_Utah_45_2018_Original_EPI1334308_2018-12-03	G186/D190	T128	K131/T135	T160
A_Kenya_164_2018_Original_EPI1343143_2018-05-21	G186/D190	T128	T131/T135	T160
[truncated: 2,138 more rows]
