# Supplementary material for: Epistasis mediates the evolution of the receptor binding mode in recent human H3N2 hemagglutinin
Source: Nat Commun. 2024 Jun 18;15:5175. doi: 10.1038/s41467-024-49487-4 (PMC11189414; doi:10.1038/s41467-024-49487-4)
Supplement: Supplementary file 6 — Source Data [file 41467_2024_49487_MOESM6_ESM.zip › Source Data/Figure2a_tree/UniH3RBS_17to202306_clean.nexus]

#NEXUS
begin trees;
	tree tree_1 = [&R] ((((((((((((((((((((((((((((((((((((((((((((((((((((((((((((((((((((((((((((((((((((((((((((((((((((((A_Manitoba_RV00067_2023_S3_EPI2367846_2023-01-08:0.006291,A_Chungbuk_905_2023_original_EPI2538814_2023-04-17:0.006255):2.0E-6,(A_Chanthaburi_P203_2023_Original_EPI2474726_2023-01-16:0.006291,A_Abu_Dhabi_3992992_2022_Original_EPI2093301_2022-06-09:0.006284):2.0E-6):2.0E-6,A_Gyeongnam_513_2023__EPI2384261_2023-01-02:2.0E-6):2.0E-6,(A_Phra_Nakhon_Si_Ayutthaya_P872_2023_Original_EPI2539396_2023-02-23:0.006244,A_Canberra_74_2023_SIAT1_EPI2600684_2023-04-28:0.00631):2.0E-6):2.0E-6,A_Catalonia_NSVH171605044_2023_Original_EPI2616634_2023-06-27:0.018969):0.006269,A_Gyeongnam_524_2023__EPI2404659_2023-01-16:0.006282):2.0E-6,((A_Albania_290469_2023_cs_EPI2434271_2023-01-04:0.006249,A_Cambodia_g0824376_2022_P1__SIAT1_EPI2200014_2022-08-13:0.006304):2.0E-6,A_Singapore_SAR57101_2022_Clinical_specimen_EPI2283129_2022-11-14:0.00628):2.0E-6):3.0E-6,(((A_India_GIHSN-HCL023021265301_2023__EPI2386939_2023-01-12:2.0E-6,A_Ayutthaya_NIC-P2684_2022_clinical_specimen_EPI2211916_2022-08-16:0.006283):0.006262,(A_Ashgabad_167S_2023_Original_EPI2414230_2023-01-01:0.006266,A_Bangkok_P337_2023_Original_EPI2474850_2023-01-25:0.006281):2.0E-6):3.0E-6,((A_Sejong_789_2023_original_EPI2470466_2023-03-06:0.006305,A_Bangkok_NIC-P3608_2022_clinical_specimen_EPI2200424_2022-10-06:0.006256):2.0E-6,A_Gwangju_535_2023__EPI2404611_2023-01-09:0.006267):2.0E-6):2.0E-6):2.0E-6,((A_South_Africa_R04458_2023_Original_EPI2610331_2023-05-03:0.006275,A_Trinidad_7261_2022_C3_EPI2227545_2022-09-06:0.006259):3.0E-6,A_Manitoba_RV00206_2023_P3_EPI2459165_2023-02-09:0.006246):2.0E-6):2.0E-6,((A_France_ARA-HCL023000641001_2023__EPI2356653_2023-01-02:0.006262,A_Daejeon_840_2023_original_EPI2508560_2023-04-04:0.006261):3.0E-6,(A_Sichuan-Qingyang_1254_2023_E1_E1_EPI2509685_2023-02-14:0.006269,A_Nakhon_Phanom_P1066_2023_Original_EPI2549866_2023-03-09:0.006259):2.0E-6):2.0E-6):2.0E-6,(A_Delaware_39_2023_S1_EPI2535112_2023-03-03:0.006277,A_India_RES-371_2023_Original_EPI2593709_2023-02-04:0.006273):2.0E-6):3.0E-6,((A_Catalonia_NSVH170119329_2023_Original_EPI2426427_2023-02-07:0.006238,A_Japan_14073_2023_Original_EPI2416777_2023-01-10:0.006251):2.0E-6,(A_Colorado_39_2023_Original_EPI2535298_2023-03-21:0.006258,A_Trinidad_7965_2022_C3_EPI2227380_2022-09-12:0.006249):2.0E-6):2.0E-6):2.0E-6,((A_Sichuan-Pidou_36_2023_E1_E1_EPI2509676_2023-02-15:0.006241,A_New_Hampshire_37_2022_Original_EPI2276575_2022-11-30:0.006239):2.0E-6,A_Singapore_GP1654_2023_clinical_specimen_EPI2614958_2023-02-17:0.006272):2.0E-6):2.0E-6,((A_Beirut_88_2023_cs_EPI2371003_2023-01-10:0.006254,A_Norway_01699_2023_Clinical_Specimen_EPI2451369_2023-01-27:0.006297):2.0E-6,(A_Abu_Dhabi_2011105_2022_Original_EPI2136138_2022-07-14:0.006261,A_Abu_Dhabi_1732799_2022_Original_EPI2093238_2022-06-22:0.006259):2.0E-6):2.0E-6):2.0E-6,A_Franche_Comte_02032_2023_Original_EPI2438152_2023-01-20:2.0E-6):2.0E-6,((((A_Gyeonggi_820_2023_original_EPI2508555_2023-03-28:0.006141,A_Hawaii_21_2023_OR_IR_EPI2599529_2023-04-01:2.0E-6):0.006249,A_Gwangju_826_2023_original_EPI2508556_2023-03-27:0.006265):2.0E-6,A_British_Columbia_197_2022_Original_EPI2127462_2022-07-01:0.00623):2.0E-6,(A_Chungbuk_674_2023__EPI2404524_2023-01-16:0.006338,A_Neath_2266_2022__EPI2260275_2022-12-01:0.006277):2.0E-6):2.0E-6):2.0E-6,(((((((((((A_Victoria_119_2023_SIAT1_EPI2542188_2023-02-25:2.0E-6,A_Perth_46_2023_SIAT2_EPI2600660_2023-04-10:0.006178):0.006194,A_South_Australia_4_2023_SIAT2_EPI2397597_2023-01-05:0.006201):2.0E-6,(A_Nakonde_11-NIC-393_2023__EPI2580720_2023-04-21:0.00637,A_Germany_13449_2022_Original_EPI2288912_2022-09-12:0.006261):2.0E-6):2.0E-6,(((A_Nakonde_11-NIC-406_2023__EPI2580978_2023-04-25:0.012436,A_Nakonde_11-NIC-377_2023__EPI2580719_2023-04-18:0.006214):2.0E-6,A_Sydney_3_2023_SIAT1_EPI2397562_2023-01-05:0.006296):2.0E-6,(A_Netherlands_10069_2023_Original_EPI2318200_2023-01-11:0.006194,A_Pennsylvania_42_2023_S1_EPI2607185_2023-01-08:0.006199):3.0E-6):2.0E-6):2.0E-6,((A_Michigan_33_2023_S1_EPI2544106_2023-03-07:0.006209,A_Qatar_10-VI-22-2015935_2022_cs_EPI2229242_2022-09-20:0.00618):3.0E-6,A_Michigan_UOM10049428561_2023_ORI_EPI2604475_2023-01-19:0.006213):2.0E-6):2.0E-6,((A_Connecticut_03_2023_Original_EPI2367577_2023-01-04:0.006212,A_Netherlands_12169_2022_Original_EPI2281432_2022-12-15:2.0E-6):0.006189,A_HaidianCDC_12956_2023__EPI2467512_2023-03-02:0.006185):2.0E-6):2.0E-6,A_Rhone_Alpes_00011_2023_Original_EPI2339868_2023-01-02:2.0E-6):2.0E-6,A_South_Australia_68_2023_SIAT1_EPI2605895_2023-03-14:0.006177):2.0E-6,A_South_Australia_36_2023_SIAT1_EPI2542168_2023-02-16:0.006209):0.006221,A_England_230280247_2023_original_EPI2409406_2023-01-13:0.006373):2.0E-6,(A_Denmark_338_2023_Original_EPI2458167_2023-01-26:0.006299,A_Bangkok_P1601_2023_Original_EPI2589092_2023-04-23:2.0E-6):0.006277):2.0E-6):2.0E-6,(((A_Gyeonggi_837_2023_original_EPI2508559_2023-04-02:0.006408,A_Abu_Dhabi_0000594_2022_Original_EPI2136122_2022-07-14:2.0E-6):0.006295,A_Nepal_4686M_2023_hCK_0__2_EPI2467884_2023-01-01:0.006287):2.0E-6,(A_Netherlands_10464_2023_Original_EPI2475768_2023-03-13:0.006288,A_Gwangju_689_2023_original_EPI2454901_2023-02-01:0.00628):2.0E-6):2.0E-6):2.0E-6,A_Thailand_2237_2022_Original_EPI2192241_2022-07-12:0.006302):3.0E-6,A_Ghana_1724_2022_cs_EPI2092280_2022-05-18:0.006269):0.006357,A_Nigeria_6593_2021_Original_EPI2015717_2021-12-01:2.0E-6):0.006394,(A_Ayutthaya_P173_2023_Original_EPI2312159_2023-01-13:2.0E-6,A_Togo_744_2022_cs_EPI2115626_2022-03-18:0.006434):0.006465):2.0E-6,(((((((((A_Lisboa_229_2022_Original_EPI2058834_2022-03-22:0.005438,A_Togo_869_2022_cs_EPI2115636_2022-03-29:0.002607):0.004714,A_Dakar_1851_2022__EPI2236458_2022-09-23:0.006389):2.0E-6,A_Lisboa_163_2022_Original_EPI2058417_2022-03-27:0.006391):2.0E-6,(A_Togo_1122_2022_cs_EPI2098564_2022-05-04:0.006418,A_Togo_1119_2022_cs_EPI2098562_2022-05-04:0.012758):2.0E-6):2.0E-6,(((A_SouthAfrica_PET24942_2022__EPI2212779_2022-07-16:0.00643,A_Dakar_24_2022_SIAT1_EPI2115814_2022-06-13:0.006373):2.0E-6,A_Human_New_York_PV86698_2023_Original_EPI2618723_2023-03-26:0.006392):2.0E-6,(A_Costa_Rica_5381_2022_Original_EPI2278812_2022-11-21:0.006425,A_Ghana_1852_2022_Original_EPI2177345_2022-05-20:0.006402):2.0E-6):2.0E-6):2.0E-6,((((A_Arizona_40_2022_Original_EPI2157541_2022-07-29:0.012956,A_Togo_1196_2022_cs_EPI2098514_2022-05-10:0.006352):3.0E-6,A_Lisboa_343_2022_Original_EPI2116145_2022-04-01:0.006376):2.0E-6,A_Nigeria_6595_2021_Original_EPI2015725_2021-12-02:0.006358):2.0E-6,(A_Lisboa_60_2022_Original_EPI2002845_2022-03-04:0.00636,A_Lisboa_59_2022_Original_EPI2002837_2022-03-04:0.006369):2.0E-6):2.0E-6):2.0E-6,(((A_Catalonia_NSVH531048558_2022_Original_EPI2214411_2022-11-03:0.006497,A_Genoa_0901_2022__EPI2197388_2022-09-29:2.0E-6):2.0E-6,A_Ghana_3417_2021_cs_EPI2023748_2021-12-14:0.006383):0.006377,(A_Nepal_PPHL09_2022_Original_EPI2162403_2022-07-31:0.006385,A_Lisboa_426_2022_Original_EPI2119473_2022-04-30:0.006326):2.0E-6):2.0E-6):2.0E-6,(((A_Ghana_3463_2021_cs_EPI2023756_2021-12-09:0.006388,A_Togo_1070_2022_cs_EPI2100801_2022-04-28:0.006355):2.0E-6,A_Lisboa_444_2022_Original_EPI2119617_2022-04-12:0.006387):2.0E-6,((A_Missouri_19_2022_S1_EPI2226376_2022-10-16:0.012499,A_Lisboa_555_2022_Original_EPI2247093_2022-10-26:2.0E-6):0.006316,A_Denmark_2995_2022__EPI2213004_2022-07-21:0.006357):2.0E-6):2.0E-6):3.0E-6,A_Ile_de_France_00008_2023_Original_EPI2339852_2023-01-03:2.0E-6):2.0E-6):3.0E-6,((((((A_SAPPORO_1_2023_MDCK_1__hCK1_EPI2468105_2023-01-12:0.006336,A_CHIBA-C_1_2023_MDCK_4__hCK1_EPI2543301_2023-02-06:0.00631):2.0E-6,A_KANAGAWA_IC2205_2023_hCK_0__2_EPI2468200_2023-01-14:0.006343):2.0E-6,A_Norway_01017_2022_Clinical_Specimen_EPI2381754_2023-01-13:2.0E-6):2.0E-6,(A_KANAGAWA_AC2202_2023_hCK_0__1_EPI2468232_2023-02-06:0.006346,A_AKITA_1_2023_MDCK_1__hCK1_EPI2527321_2023-01-04:0.006333):2.0E-6):2.0E-6,A_Japan_14074_2023_Original_EPI2416785_2023-01-22:0.006294):0.006352,A_Niger_1714_2022_Original_EPI2226757_2022-09-22:0.006372):2.0E-6):0.004416,A_Bahia_66878_2021_Original_EPI2031544_2021-12-22:0.005229):0.003113,A_Texas_12858_2022_Original_EPI2054743_2022-01-09:0.006404):2.0E-6,(A_Saudi_Arabia_18_2021_SIAT1_EPI2122145_2021-12-20:0.006396,A_Rheinland-Pfalz_10_2022_Original_EPI2170562_2022-05-21:0.006393):3.0E-6):2.0E-6,(((((((((((((((A_Catalonia_3547212NS_2021_original_EPI1938627_2021-11-10:0.006394,A_Santa_Catarina_18664_2022_Original_EPI2236650_2022-07-01:2.0E-6):0.006306,A_Sao_Paulo_IAL_C8807_2022_Original_EPI1983990_2021-12-27:3.29E-4):0.006147,A_Rio_de_Janeiro_63070_2021_Original_EPI1954223_2021-12-09:0.006391):2.0E-6,(A_Spain_84_2021_SIAT1_EPI2024278_2021-12-25:0.006401,A_Argentina_3017_2022_cs_EPI2134717_2022-06-24:0.006409):2.0E-6):2.0E-6,(A_Nepal_21FL2439_2021_Original_EPI1922724_2021-08-03:0.006395,A_Guatemala_313_2022_Original_EPI2284115_2022-09-21:0.006393):2.0E-6):2.0E-6,(((A_Singapore_GP10395_2022_Clinical_specimen_EPI2282825_2022-10-12:5.93E-4,A_Ohio_07_2022_S1_EPI2006855_2022-02-07:0.006193):0.00606,A_Baltimore_JH-173_2021__EPI2126086_2021-12-20:0.006407):2.0E-6,A_Buenos_Aires_R139_2022_original_EPI2042434_2022-02-11:0.006394):2.0E-6):2.0E-6,((A_Netherlands_10026_2021_Original_EPI1923212_2021-10-05:0.006396,A_Texas_12871_2022_Original_EPI2054847_2022-02-04:0.006398):2.0E-6,(A_Austria_1479484_2021_clinical_specimen_EPI1958570_2021-12-26:0.006403,A_Hawaii_27_2022_Original_EPI2136093_2022-07-21:0.006385):3.0E-6):2.0E-6):2.0E-6,((((A_Catalonia_NSVH101705377_2021_Original_EPI1961895_2021-12-21:2.0E-6,A_CastillaLaMancha_1802_2022_Clinical_Specimen_EPI2051974_2022-04-06:0.006456):0.002066,A_Guatemala_95_2023_OR_IR_EPI2571648_2023-02-09:0.005074):0.00566,(A_Netherlands_00053_2021__EPI1928161_2021-11-07:2.0E-6,A_Santa_Catarina_22295_2022_Original_EPI2218392_2022-10-27:0.006472):0.006413):2.0E-6,A_California_05_2021_S1_EPI1940552_2021-10-21:0.006398):2.0E-6):2.0E-6,(((A_Bhutan_0006_2023_OR_IR_EPI2571554_2023-03-08:0.005319,A_Spain_83_2021_SIAT1_EPI2024276_2021-12-26:0.001234):0.006088,A_California_37_2021_Original_EPI1964734_2021-12-10:0.006367):2.0E-6,A_Rio_Grande_do_Sul_21029_2022_Original_EPI2206748_2022-07-20:0.006397):2.0E-6):2.0E-6,((A_Santiago_88748_2022__EPI2176331_2022-07-13:0.004414,A_New_Caledonia_47_2022_SIAT1_EPI2101532_2022-04-01:0.00523):0.003112,A_Netherlands_10018_2021_Original_EPI1923198_2021-10-14:0.006406):2.0E-6):2.0E-6,(((A_Vi_aDelMar_90277_2022__EPI2176395_2022-07-19:0.005457,A_Sao_Paulo_IAL_C9005_2022_Original_EPI1997011_2022-02-01:0.002606):0.004729,A_Darwin_33_2021_SIAT1_EPI1923162_2021-09-15:0.006373):2.0E-6,A_Montana_33_2022_S1_EPI2228262_2022-10-04:0.006381):2.0E-6):2.0E-6,(((A_Catalonia_NSVH67872_2021_Original_EPI1926377_2021-11-08:2.0E-6,A_Catalonia_NSVH101728470_2022_Original_EPI1986446_2022-01-15:0.006336):0.006373,A_Rio_de_Janeiro_61169_2021_Original_EPI1948004_2021-11-25:0.006381):2.0E-6,(A_Netherlands_10065_2021_Original_EPI1926314_2021-10-21:0.00638,A_Argentina_2753_2022_Original_EPI2180027_2022-05-05:0.006385):2.0E-6):2.0E-6):2.0E-6,((((A_Lisboa_36_2021_Original_EPI2000852_2021-12-23:2.0E-6,A_Rancagua_83673_2022__EPI2167727_2022-07-04:0.006383):3.0E-6,A_District_Of_Columbia_41_2022_S1_EPI2097247_2022-05-21:0.006393):0.006381,A_Ohio_35_2022_S1_EPI2212615_2022-09-09:0.006385):2.0E-6,A_Guatemala_613_2022_Original_EPI2284365_2022-10-09:0.00639):2.0E-6):2.0E-6,((((A_Bhutan_0429_2021_Original_EPI2016905_2021-12-27:2.0E-6,A_Trinidad_7983_2022_C3_EPI2227568_2022-07-13:0.00639):2.0E-6,A_Netherlands_00183_2022_Original_EPI2005463_2022-03-07:0.006381):0.006393,A_Rio_de_Janeiro_61980_2021_Original_EPI1948957_2021-11-30:0.006358):3.0E-6,(A_Rio_de_Janeiro_62589_2021_Original_EPI1953591_2021-12-03:0.006383,A_Human_New_York_PV42734_2022_Original_EPI2057648_2022-03-22:0.00638):2.0E-6):2.0E-6):2.0E-6,((((A_Netherlands_10025_2022_Original_EPI1967355_2022-01-17:0.006404,A_San_Luis_R2017_2022_original_EPI2042436_2022-03-26:0.012912):2.0E-6,A_Nepal_21FL2666_2021_hCK_0__2_EPI1922795_2021-08-10:2.0E-6):2.0E-6,A_Florida_02_2021_Spf4_EPI2021144_2021-10-20:0.006437):0.006404,A_Baltimore_JH-172_2022__EPI2125858_2021-12-31:0.006397):2.0E-6):2.0E-6):2.0E-6,(((A_Nepal_21FL2742_2021_Original_EPI1922825_2021-08-16:0.005074,A_California_05_2022_Original_EPI1988427_2022-01-07:0.002067):0.00566,A_Darwin_20_2021_SIAT2_EPI1924439_2021-08-11:0.006413):2.0E-6,A_Switzerland_22627_2022_Original_EPI2068660_2022-01-24:0.006388):2.0E-6):2.0E-6,((A_Uruguay_6694_2021_original_EPI1998559_2021-12-10:0.006386,A_Singapore_SAR39024_2022_clinical_specimen_EPI2084880_2022-04-25:0.006424):2.0E-6,(A_Brazil_BA-LACEN-BA118-292043550_2021__EPI2185739_2021-12-23:0.006393,A_Parana_19007_2022_Original_EPI2207050_2022-07-12:0.006397):2.0E-6):2.0E-6):3.0E-6,((A_Honduras_2849_2021_Original_EPI2003720_2021-12-28:0.005447,A_Utah_35_2022_Original_EPI2225785_2022-10-11:0.006166):0.001221,A_Rio_Grande_do_Sul_21039_2022_Original_EPI2245628_2022-08-01:0.006388):2.0E-6):2.0E-6,(((((((A_Rio_Grande_do_Sul_21045_2022_Original_EPI2206819_2022-08-17:0.006367,A_Singapore_SAR35707_2022_clinical_specimen_EPI2084888_2022-03-16:0.006391):2.0E-6,A_Netherlands_00064_2021__EPI1928164_2021-11-09:2.0E-6):2.0E-6,A_Germany_13243_2022_Original_EPI2109093_2022-06-18:0.006391):2.0E-6,((A_Costa_Rica_1843_2022_Original_EPI2278782_2022-10-13:0.006403,A_Antofagasta_81605_2022__EPI2171549_2022-06-17:2.0E-6):0.006403,A_Netherlands_10330_2022_Original_EPI1996659_2022-03-09:2.0E-6):0.006406):0.005232,A_PARIS_09220_2022_Original_EPI2012639_2021-12-01:0.004412):0.003104,((A_England_214300983_2021_original_EPI1955065_2021-10-18:0.001225,A_Spain_41_2021_cs_EPI1970652_2021-12-15:0.005331):0.006091,(A_Sao_Paulo_IAL_C9689_2021_Original_EPI2088540_2021-11-26:2.0E-6,A_Parana_18998_2022_Original_EPI2207023_2022-07-07:0.006467):0.006433):2.0E-6):3.0E-6,A_Fiji_41_2022_Original_Specimen_EPI2005260_2022-02-15:0.006393):2.0E-6):2.0E-6,(A_California_35_2023_Original_EPI2498530_2023-02-13:2.0E-6,A_Peru_3943_2022_Original_EPI2192368_2022-01-14:0.006403):2.0E-6):2.0E-6,(((((('A_La_Reunion__R22.317.39_2022_MDCKx_SIAT1_EPI2149329_2022-07-03':0.007411,A_California_114_2022_Original_EPI2096308_2022-05-17:2.0E-6):2.0E-6,A_Serbia_500898_2023_cs_EPI2434301_2023-01-06:0.006297):0.006334,A_Ibra_72128577_2021_SIAT1_SIAT1_EPI1970554_2021-11-14:2.0E-6):0.006355,((A_Catalonia_NSVH101704607_2021_Original_EPI1961818_2021-12-20:0.006356,A_British_Columbia_200_2022_Original_EPI2127474_2022-07-02:0.006391):2.0E-6,A_Melilla_220029_2021_Clinical_Specimen_EPI1968895_2021-12-29:2.0E-6):0.006399):2.0E-6,(A_Finland_257_2021__EPI2119321_2021-12-10:3.21E-4,A_Sao_Paulo_IAL_C9774_2022_Original_EPI2178690_2022-07-17:0.006328):0.006138):2.0E-6,(((A_India_Pun-NIV337982_2021_Jul_Original_EPI1885064_2021-07-26:2.0E-6,A_Policlinico-Milano_28_2022_Original_EPI2160648_2022-05-13:0.006471):2.0E-6,A_Colombia_2441_2022_Original_EPI2063673_2022-03-29:0.00648):0.006477,((A_Myanmar_21M022_2021_original_EPI2082993_2021-11-09:2.0E-6,A_Zambia_9145_2022_Original_EPI2194200_2022-05-26:0.006481):0.006455,A_Catalonia_NSVH101716113_2022_Original_EPI1988973_2022-01-01:2.0E-6):0.006434):2.0E-6):2.0E-6):2.0E-6,(((((A_Ayutthaya_NIC-P3601_2022_clinical_specimen_EPI2200296_2022-10-05:0.012829,A_England_224180754_2022_original_EPI2215463_2022-10-08:0.006345):2.0E-6,A_Parana_21695_2022_Original_EPI2218014_2022-10-03:2.0E-6):2.0E-6,A_Lisboa_210_2022_Original_EPI2058686_2022-03-18:0.006383):0.006373,(A_Texas_12912_2022_Original_EPI2055154_2022-03-16:0.006435,A_Singapore_TT0015_2022_clinical_specimen_EPI2084960_2022-05-04:2.0E-6):0.006397):2.0E-6,(A_Kyiv_393_2021_cs_EPI1985590_2021-12-13:3.33E-4,A_Pennsylvania_HUPB210076_2022_Original_EPI2163643_2022-04-01:0.006296):0.00615):2.0E-6):2.0E-6,(((((((A_New_Jersey_28_2023_S1_EPI2444956_2023-01-27:0.006185,A_Human_New_York_PV63344_2022_Original_EPI2237156_2022-10-27:0.006181):2.0E-6,A_New_York_08_2023_Original_EPI2367101_2023-01-04:2.0E-6):2.0E-6,(A_Vermont_01_2023_Original_EPI2444833_2023-01-06:0.006181,A_Human_New_York_PV86029_2023_Original_EPI2558140_2023-01-16:0.006177):2.0E-6):0.006472,A_Oregon_05_2023_S1_EPI2445050_2023-01-05:2.0E-6):2.0E-6,A_Utah_31_2022_Original_EPI2192074_2022-09-06:0.006321):0.006407,(A_Rhode_Island_17_2023_Original_EPI2463916_2023-01-30:2.0E-6,A_Singapore_NUH0004_2022_clinical_specimen_EPI2084976_2022-05-04:0.006501):2.0E-6):0.006404,(A_England_214320865_2021_original_EPI1955089_2021-10-20:0.006364,A_Netherlands_10122_2021_MDCK-MIX2_SIAT2_EPI2047088_2021-10-26:0.006384):2.0E-6):2.0E-6):2.0E-6,((A_Sao_Paulo_IAL_C7102_2021_Original_EPI1945951_2021-12-07:0.006479,A_Acre_182033-IEC_2022_Original_EPI2017640_2022-01-12:0.006655):2.0E-6,(A_Bolivia_927_2021_Original_EPI1991537_2021-12-15:0.006397,A_Singapore_SAR35930_2022_clinical_specimen_EPI2084904_2022-03-17:0.006374):2.0E-6):2.0E-6):2.0E-6,(((((((((((((((A_Tunisia_8278_2022_cs_EPI2069161_2022-02-04:0.005031,A_Pennsylvania_HUPB210078_2022_Original_EPI2163598_2022-04-01:0.002031):0.00561,A_England_221780456_2022_original_EPI2122733_2022-04-27:0.006347):2.0E-6,(A_Sri_Lanka_2_2023_Original_EPI2397502_2023-01-05:0.012753,A_Norway_32026_2022_Clinical_SpeciMen_EPI2213667_2022-09-29:0.006318):2.0E-6):2.0E-6,((A_Nepal_21FL2637_2021_Original_EPI1922779_2021-08-10:0.006459,'A_La_Reunion__R22.317.41_2022_MDCKx_SIAT1_EPI2149335_2022-07-07':0.006365):2.0E-6,(A_FORT-DE-FRANCE_51017_2022_original_EPI2208172_2022-09-02:0.00639,A_Pennsylvania_HUPB210087_2022_Original_EPI2163510_2022-04-01:0.0075):2.0E-6):2.0E-6):2.0E-6,(A_Switzerland_72457_2022_Original_EPI2068806_2022-02-22:0.006336,A_Sydney_732_2022_SIAT3_EPI2111102_2022-05-29:0.006364):3.0E-6):2.0E-6,(((A_Pakistan_GIHSN_ICT_923_2023_Original_EPI2505320_2023-02-15:3.29E-4,A_Cambodia_g0805365_2022_P1__SIAT1_EPI2200046_2022-07-27:0.006255):0.006095,A_California_36_2023_S1_EPI2498666_2023-01-02:0.006345):2.0E-6,(A_FORT-DE-FRANCE_53543_2022_original_EPI2234823_2022-10-14:0.00633,A_Catalonia_NSVH198242704_2022_Original_EPI2035959_2022-05-05:0.006353):2.0E-6):2.0E-6):2.0E-6,((((A_EHIME_9_2023_MDCK_2__hCK1_EPI2479352_2023-01-23:0.006337,A_Dakar_22_2022_SIAT1_EPI2115760_2022-06-16:2.0E-6):0.006314,A_Sri_Lanka_6_2023_Original_EPI2397508_2023-01-17:2.0E-6):0.006344,A_Victoria_4869_2022_SIAT1_EPI2236047_2022-09-10:0.006362):2.0E-6,A_Switzerland_98693_2021_SIAT1-ori_EPI1970445_2021-12-21:0.006337):2.0E-6):2.0E-6,((((A_Nepal_21FL2632_2021_Original_EPI1922776_2021-08-10:2.0E-6,A_Netherlands_11837_2022_Original_EPI2234175_2022-11-12:0.006341):2.0E-6,A_Delaware_34_2022_Original_EPI2115380_2022-06-16:0.006328):0.006341,A_Lisboa_175_2022_Original_EPI2058507_2022-03-07:0.006337):2.0E-6,(A_Catalonia_NSVH198238677_2022_Original_EPI2010426_2022-03-22:0.006329,A_Delaware_21_2022_Original_EPI2039239_2022-04-19:0.006329):2.0E-6):2.0E-6):2.0E-6,A_Israel_R599_2023_P1_SIAT1_EPI2371153_2023-01-08:2.0E-6):2.0E-6,(((A_Oregon_19_2023_S1_EPI2463998_2023-01-19:2.0E-6,A_Pennsylvania_HUPB210157_2022_Original_EPI2163850_2022-05-02:0.006229):0.006332,A_Argentina_3030_2022_Original_EPI2180075_2022-06-24:0.006329):3.0E-6,((A_Saskatchewan_SKFLU279660_2022__EPI2243727_2022-11-14:0.006425,A_Latvia_04-58975_2022_P2_SIAT1_EPI2087780_2022-04-18:0.006362):2.0E-6,'A_La_Reunion__R22.317.43_2022_MDCKx_SIAT1_EPI2149336_2022-07-07':0.006424):3.0E-6):2.0E-6):2.0E-6,(A_Singapore_SKH0001_2023_clinical_specimen_EPI2614870_2023-01-28:0.006431,A_Switzerland_3226_2022_Original_EPI2121267_2022-04-04:0.006323):2.0E-6):2.0E-6,A_Colombia_3698_2022_Original_EPI2180043_2022-07-04:0.006417):2.0E-6,A_England_214040935_2021_original_EPI1924536_2021-10-04:0.006415):0.005236,(A_Zambia_1257_2022_Original_EPI2194238_2022-07-04:0.006362,A_Linares_48741_2022__EPI2167842_2022-04-06:2.0E-6):0.004408):0.003097,(A_Sao_Paulo_IAL_C6880_2021_Original_EPI1943478_2021-12-05:2.0E-6,A_Zambia_2136_2022_Original_EPI2192644_2022-05-06:0.006417):0.006394):2.0E-6):2.0E-6,((A_Baleares_1627_2023_Clinical_Specimen_EPI2611591_2023-05-05:2.0E-6,A_Sri_Lanka_11_2021_Original_Specimen_EPI1985624_2021-12-16:0.012786):0.004979,A_CastillaLaMancha_9948_2021_cs_EPI1958744_2021-12-03:0.005736):0.002073):0.006374,A_Rio_de_Janeiro_61822_2021_Original_EPI1953302_2021-11-29:2.0E-6):0.006348,((A_Iran_Ab29A_10_2021_SIAT5_SIAT1_EPI1975961_2021-11-18:2.0E-6,A_Baltimore_JH-0357_2022__EPI2217069_2022-10-13:0.006271):3.0E-6,(A_Uruguay_3263_2022_original_EPI2149311_2022-07-26:0.006416,A_Florida_16_2022_S1_EPI2039137_2022-04-04:2.0E-6):0.006311):0.006312):2.0E-6,((((((((((((((((((((((((((((A_England_230240199_2023_original_EPI2409286_2023-01-04:2.0E-6,A_Maine_28_2022_S1_EPI2276583_2022-11-22:0.006264):0.006322,(A_Michigan_UOM10049807359_2023_ORI_EPI2604615_2023-02-11:0.012475,A_France_ARA-HCL022202527701_2022__EPI2266614_2022-12-03:0.006256):2.0E-6):2.0E-6,A_Netherlands_10095_2023_Original_EPI2302916_2023-01-04:0.00622):2.0E-6,((A_Austria_MUW1579831_2023_Original_EPI2436528_2023-01-04:0.00622,A_Saskatchewan_SKFLU282988_2022__EPI2260394_2022-12-07:0.00622):2.0E-6,(A_France_ARA-HCL023031994901_2023__EPI2567771_2023-02-22:0.006218,A_Norway_31825_2022_Clinical_SpeciMen_EPI2213670_2022-09-28:0.006219):2.0E-6):2.0E-6):2.0E-6,(((A_Massachusetts_IVYG43Q04W8_2023_ORI_EPI2419444_2023-01-10:0.006233,A_Netherlands_10142_2023_Original_EPI2318310_2023-01-12:2.0E-6):0.006224,A_Manitoba_RV00849_2022_P1_EPI2259781_2022-11-21:0.006214):2.0E-6,(A_Austria_1580144_2023_clinical_specimen_EPI2551297_2023-01-03:0.006213,A_Norway_34248_2022_Clinical_Specimen_EPI2242169_2022-10-15:0.006221):2.0E-6):2.0E-6):2.0E-6,(((A_France_ARA-HCL023000119501_2023__EPI2356565_2023-01-01:2.0E-6,A_Missouri_15_2023_S1_EPI2507108_2023-02-09:0.006254):0.00619,A_Bangkok_P626_2023_Original_EPI2534008_2023-02-13:0.006213):2.0E-6,(A_Victoria_35_2023_SIAT1_EPI2384243_2023-01-19:0.006233,A_Navarra_4220_2022_cs_EPI2235445_2022-11-09:0.00622):2.0E-6):2.0E-6):2.0E-6,(A_Melilla_425_2023_Clinical_Specimen_EPI2441262_2023-01-24:0.006232,A_Netherlands_11744_2022_Original_EPI2192979_2022-09-23:0.006204):2.0E-6):2.0E-6,(((A_SAPPORO_12_2023_MDCK_1__hCK1_EPI2591560_2023-03-06:0.005291,A_Catalonia_NSVH741052140_2022_Original_EPI2237748_2022-11-29:0.002536):0.004587,A_England_230420129_2023_original_EPI2469486_2023-01-16:0.006204):2.0E-6,A_Aragon_3961_2022_Clinical_Specimen_EPI2209352_2022-10-14:0.006214):2.0E-6):2.0E-6,((A_England_230700337_2023_original_EPI2469782_2023-02-09:0.00622,A_Catalonia_NSVH101909248_2022__EPI2182193_2022-09-11:0.006227):2.0E-6,A_Thueringen_14_2022_Original_EPI2077367_2022-04-19:0.006202):3.0E-6):3.0E-6,(((A_France_OCC-HCL022200364001_2022__EPI2266468_2022-11-24:2.0E-6,A_Galicia_22018743_2022__EPI2287276_2022-11-17:0.006244):0.006231,A_Nova_Scotia_RV00275_2023_P1_EPI2529952_2023-01-20:0.006203):2.0E-6,A_British_Columbia_PHL-235_2022_Original_EPI2261969_2022-11-05:0.006219):2.0E-6):2.0E-6,((((A_Extremadura_152_2023_Clinical_Specimen_EPI2400494_2023-01-02:2.0E-6,A_Extremadura_530_2023_Clinical_Specimen_EPI2477935_2023-01-01:0.006174):0.006195,A_England_224720427_2022_original_EPI2288044_2022-11-17:0.006258):2.0E-6,A_Prince_Edward_Island_RV00276_2023_P1_EPI2529954_2023-02-26:0.006193):2.0E-6,(((A_Guyane_017_2023_Original_EPI2442798_2023-01-11:2.0E-6,A_California_54_2023_OR_IR_EPI2599552_2023-04-27:0.006235):0.006257,A_Catalonia_NSVH534130136_2022_Original_EPI2187893_2022-09-20:0.006225):2.0E-6,A_Germany_14054_2023_Original_EPI2416654_2023-01-10:0.006213):2.0E-6):3.0E-6):2.0E-6,((A_Romania_1180_2023__EPI2487827_2023-02-22:0.006213,A_Manitoba_RV00792_2022_P1_EPI2259724_2022-11-20:0.006216):2.0E-6,(A_Sundsvall_2_2023_Original_EPI2540800_2023-02-08:0.006212,A_Saskatchewan_SKFLU286220_2022__EPI2282660_2022-12-16:0.006213):2.0E-6):2.0E-6):2.0E-6,((((A_England_230200601_2023_original_EPI2408086_2023-01-05:0.006215,A_Quebec_002_2023_Original_EPI2537178_2023-01-04:2.0E-6):0.006144,A_Saskatchewan_SKFLU284605_2022__EPI2282644_2022-12-14:3.13E-4):0.005963,A_Norway_03821_2023_Clinical_Specimen_EPI2507658_2023-03-10:0.006157):2.0E-6,(A_Ile_de_France_00232_2023_Original_EPI2339903_2023-01-02:0.006198,A_Norway_01524_2023_Clinical_Specimen_EPI2451513_2023-01-15:0.006202):2.0E-6):2.0E-6):2.0E-6,((A_Catalonia_NSVH101994946_2023_Original_EPI2324552_2023-01-09:0.006212,A_Netherlands_10048_2023_Original_EPI2303036_2023-01-02:0.006229):2.0E-6,A_Vermont_18_2023_S1_EPI2535096_2023-03-15:0.00619):2.0E-6):2.0E-6,(((A_England_230200166_2023_original_EPI2395746_2023-01-05:2.0E-6,A_South_Africa_K056313_2023__EPI2605933_2023-06-01:0.006241):0.006202,(A_El_Salvador_741_2023_OR_IR_EPI2599505_2023-03-13:0.006225,A_Catalonia_NSVH198253839_2022__EPI2182369_2022-09-12:2.0E-6):0.006233):2.0E-6,(A_HYOGO_2014_2023_MDCK_1__hCK1_EPI2468342_2023-01-06:0.006203,A_Catalonia_NSVH151027197_2022_Original_EPI2187797_2022-09-20:0.006203):2.0E-6):2.0E-6):2.0E-6,((A_Denmark_1237_2023_Original_EPI2574624_2023-04-13:0.006185,A_England_224660586_2022_original_EPI2242628_2022-11-17:0.006202):3.0E-6,A_Centre_03353_2023_Original_EPI2438427_2023-02-03:0.006202):2.0E-6):2.0E-6,(((((A_Sweden_7_2023_Original_EPI2495749_2023-01-23:2.0E-6,A_Ostersund_1_2023_Original_EPI2495953_2023-01-23:0.006164):0.005085,A_Norway_00306_2022_Clinical_Specimen_EPI2310566_2023-01-04:0.004281):0.00301,A_Rhode_Island_03_2023_S1_EPI2445731_2023-01-07:0.00621):2.0E-6,A_SouthAfrica_K056331_2023__EPI2608653_2023-05-24:0.006194):2.0E-6,(A_Latvia_01-091445_2023_P2_SIAT1_EPI2542016_2023-01-30:0.00622,A_Galicia_22006616_2022__EPI2287140_2022-11-02:0.006207):2.0E-6):3.0E-6):3.0E-6,((((A_England_230160226_2023_original_EPI2409030_2023-01-05:0.006289,A_Bolzano_19_2023__EPI2508500_2023-01-12:2.0E-6):2.0E-6,A_Austria_MUW1588989_2023_Original_EPI2436575_2023-02-06:0.006219):0.006229,((A_Slovakia_23-1088_2023__EPI2469162_2023-01-24:2.0E-6,A_Denmark_485_2023_Original_EPI2458271_2023-02-03:0.006284):0.004929,A_Wrexham_2034_2022__EPI2223103_2022-11-11:0.002005):0.005499):2.0E-6,(A_England_230240246_2023_original_EPI2409342_2023-01-05:0.006194,A_Manitoba_RV00851_2022_P1_EPI2259783_2022-11-26:0.006187):2.0E-6):2.0E-6):2.0E-6,(A_Netherlands_01142_2023_Original_EPI2472277_2023-03-03:0.006205,A_Romania_258_2023__EPI2462354_2023-01-10:0.006206):2.0E-6):2.0E-6,((((A_Norway_01817_2023_Clinical_Specimen_EPI2415567_2023-01-30:0.006213,A_Romania_546710_2023_MDCK-SIAT_EPI2545528_2023-02-20:2.0E-6):2.0E-6,A_Norway_01499_2023_Clinical_Specimen_EPI2415561_2023-01-23:0.006224):0.006213,A_Maryland_IVYG43Q05O8_2023_ORI_EPI2419460_2023-01-11:0.006239):2.0E-6,((A_Catalonia_NSVH198264305_2023_Original_EPI2312356_2023-01-12:0.006222,A_Eskilstuna_1_2023_Original_EPI2495882_2023-01-10:0.006217):3.0E-6,A_OSAKA_30_2023_AX-4_2__hCK1_EPI2589736_2023-03-03:0.006229):2.0E-6):2.0E-6):2.0E-6,A_CHATEAULIN_04140_2023_Original_EPI2438561_2023-02-10:2.0E-6):2.0E-6,((((A_Montenegro_101668_2023_cs_EPI2370986_2023-01-08:2.0E-6,A_Slovakia_23-1874_2023__EPI2514266_2023-02-10:0.006193):2.0E-6,A_Serbia_312_2023_OR_IR_EPI2571452_2023-01-10:0.006169):0.0062,A_France_ARA-HCL023002870501_2023__EPI2356933_2023-01-03:0.006182):2.0E-6,(A_England_230280257_2023_original_EPI2409446_2023-01-11:2.0E-6,A_Austria_1572881_2022_clinical_specimen_EPI2258499_2022-12-05:0.018816):0.00621):2.0E-6):2.0E-6,(((A_Norway_00923_2022_Clinical_Specimen_EPI2381720_2023-01-17:2.0E-6,A_Norway_03038_2023_Clinical_Specimen_EPI2474518_2023-02-26:0.006237):0.006229,A_Iowa_IVYG43P93Y0_2023_ORI_EPI2418446_2023-01-01:0.006232):2.0E-6,A_Prince_Edward_Island_RV00203_2023__EPI2448506_2023-01-08:0.00622):2.0E-6):2.0E-6,((((((A_Netherlands_11169_2022_Original_EPI2027630_2022-04-06:0.006342,A_Montenegro_1651692202_2022_cs_EPI2087600_2022-03-23:0.006353):2.0E-6,A_Norway_28394_2022_SIAT2_EPI2193221_2022-07-20:2.0E-6):0.003598,A_United_Kingdom_13425_2022_Original_EPI2288720_2022-08-03:0.00371):0.005306,A_England_221460272_2022_original_EPI2112551_2022-04-04:0.006222):2.0E-6,A_Romania_98_2023__EPI2462298_2023-01-05:0.006239):2.0E-6,(A_Extremadura_713_2023_MDCK_EPI2478047_2023-02-08:0.006197,A_Austria_1570969_2022_clinical_specimen_EPI2244070_2022-11-29:0.00621):2.0E-6):3.0E-6):2.0E-6,(((A_England_230320166_2023_original_EPI2409630_2023-01-03:2.0E-6,A_England_230720061_2023_original_EPI2538942_2023-02-07:0.02013):0.012583,A_Denmark_185_2023_Original_EPI2457580_2023-01-16:0.006201):2.0E-6,((A_Saskatchewan_SKFLU289162_2022__EPI2293437_2023-01-01:2.0E-6,A_France_ARA-HCL023017567501_2023__EPI2493384_2023-01-29:0.0064):0.006296,A_Anguilla_6180_2023_OR_IR_EPI2571656_2023-02-27:0.006447):2.0E-6):2.0E-6):2.0E-6,A_Catalonia_NSVH198255894_2022_Original_EPI2193777_2022-10-04:0.006209):2.0E-6,A_Romania_544528_2023_MDCK-SIAT_EPI2381470_2023-01-06:0.006235):0.006507,(A_Netherlands_00260_2022_Original_EPI2005536_2022-02-25:2.0E-6,A_Netherlands_10991_2022_Original_EPI2023275_2022-04-11:0.00625):0.006336):2.0E-6):2.0E-6,((((((((((((((((((((((((A_Saint-Petersburg_RII-5904S_2021_Original_EPI1961549_2021-12-16:0.006396,A_Finland_290_2022__EPI2119370_2022-04-25:0.006392):3.0E-6,(A_Poland_PL07_2022_cs_EPI2047172_2022-03-31:0.006404,A_Kyiv_58_2022__EPI2100608_2022-01-22:0.006393):2.0E-6):2.0E-6,A_Kaluga_CRIE_49_2021__EPI1927498_2021-10-26:2.0E-6):2.0E-6,A_Saint-Petersburg_RII-2284S_2021_Original_EPI1926235_2021-11-01:0.006666):2.0E-6,A_Poland_PL02_2022_SIAT1_EPI2061562_2022-04-03:0.006397):0.006392,A_Moscow_CRIE_12_2021__EPI1921343_2021-10-05:0.012845):2.0E-6,A_Latvia_12-045953_2021_P2_SIAT1_EPI2023710_2021-12-14:0.006392):2.0E-6,((((A_Altai_167-10V_2021__1_EPI1958557_2021-12-03:2.0E-6,A_Nevada_14_2022_Original_EPI2039540_2022-04-06:0.006399):2.0E-6,A_Saint-Petersburg_RII-7668S_2021_Original_EPI2019795_2021-12-24:0.006384):0.00639,A_Nevada_03_2022_Original_EPI2007428_2022-02-23:0.006385):2.0E-6,(A_Kostroma_CRIE_1_2021__EPI1889200_2021-08-23:0.006396,A_Moscow_CRIE_68_2021__EPI1956602_2021-11-23:0.006404):2.0E-6):2.0E-6):2.0E-6,((A_Kaliningrad_RII-06V_2021_C2_EPI1966872_2021-11-25:0.004348,A_Kaliningrad_RII-05V_2021_C1_EPI1966696_2021-11-25:0.005728):0.002656,(A_Samara_21_2021_CX_EPI1966808_2021-12-20:0.006366,A_Kosova_647_2021_cs_EPI2023991_2021-12-23:0.006385):2.0E-6):2.0E-6):2.0E-6,(((A_Altai_167-ab11V_2021__1_EPI1956806_2021-12-09:0.006283,A_Moscow_192-274V_2021__1_EPI1981675_2021-12-30:3.35E-4):0.006137,A_Samara_17_2021_CX_EPI1966924_2021-12-19:0.006369):2.0E-6,(A_Estonia_168131_2022_MDCKx_SIAT1_EPI2024110_2022-01-06:0.00643,A_Kursk_CRIE_191_2022_MDCK_isolate_EPI2022596_2022-04-11:0.006373):2.0E-6):2.0E-6):2.0E-6,(((A_Moscow_118_2021_SIAT4_EPI2114384_2021-12-14:0.006341,A_Vladivostok_CRIE_NRCEM-4_2022_SIAT1_EPI2061510_2022-01-12:2.0E-6):0.006362,A_Nevada_21_2022_Original_EPI2065136_2022-05-09:0.006392):2.0E-6,(A_Orenburg_45_2021_SIAT3_SIAT1_EPI2024050_2021-12-01:0.006389,A_British_Columbia_119_2022_Original_EPI2068120_2022-05-10:0.006383):2.0E-6):2.0E-6):2.0E-6,(A_Russia_6-61V_2021_original_EPI1916775_2021-08-19:0.006397,A_Saint-Petersburg_RII-5161S_2021_Original_EPI1961668_2021-12-08:0.006374):2.0E-6):2.0E-6,((A_Saint-Petersburg_RII-4631S_2021_Original_EPI1957002_2021-12-01:0.006384,A_Albania_78_2021_cs_EPI2023754_2021-12-17:0.006371):2.0E-6,(A_Nordrhein-Westfalen_1_2021_Original_EPI1985840_2021-12-20:0.006361,A_Romania_238_2022__EPI2042923_2022-03-16:0.006369):2.0E-6):2.0E-6):2.0E-6,((((A_Georgia_2052_2021_cs_EPI2023805_2021-12-17:0.006361,A_Saint-Petersburg_RII-8182S_2021_Original_EPI2019819_2021-12-28:2.0E-6):0.006369,A_Moscow_CRIE_2_2021__EPI1859848_2021-05-04:0.006362):2.0E-6,A_Switzerland_18559_2022_SIAT1_EPI2087715_2022-03-08:0.006379):2.0E-6,((A_Elista_CRIE_278_2021__EPI1938812_2021-11-26:0.006381,A_Samara_13_2021_CX_EPI1966792_2021-12-15:0.006369):2.0E-6,(A_Saint-Petersburg_RII-5709S_2021_Original_EPI1961661_2021-12-12:0.006349,A_Switzerland_25874_2022_Original_EPI2121339_2022-04-06:2.0E-6):0.006381):2.0E-6):2.0E-6):2.0E-6,((((((('A_St.Petersburg_CRIE_3_2021__EPI1916590_2021-09-02':2.0E-6,A_Saint-Petersburg_RII-7684S_2021_Original_EPI1966432_2021-12-24:0.006313):0.006352,A_Volgograd_CRIE_183_2022__EPI1994322_2022-01-04:0.006375):2.0E-6,A_Saint-Petersburg_RII-3309S_2021_Original_EPI1937809_2021-11-15:2.0E-6):2.0E-6,A_Vologda_CRIE_108_2021__EPI1956624_2021-11-25:0.006361):0.006374,A_Murmansk_69-02V_2021_original_EPI1933902_2021-10-13:0.006641):2.0E-6,(A_Saint-Petersburg_RII-4483S_2021_Original_EPI1956962_2021-11-30:0.006431,A_Kursk_CRIE_164_2021__EPI1956791_2021-12-20:0.006344):2.0E-6):3.0E-6,(A_Saint-Petersburg_RII-3384S_2021_Original_EPI1937825_2021-11-13:0.006376,A_Petropavlovsk-Kamchatsky_CRIE_65_2021__EPI1955263_2021-11-17:0.006377):2.0E-6):2.0E-6):2.0E-6,((((((A_Samara_28_2021_CX_EPI1966816_2021-12-27:2.0E-6,A_Samara_28_2021_C2_EPI2069508_2021-12-27:0.006259):3.0E-6,A_Netherlands_00626_2022_Original_EPI2020903_2022-04-04:0.012592):2.0E-6,A_Velikiy_Novgorod_CRIE_NRCEM-61_2021_SIAT1_EPI2061515_2021-12-07:0.006269):0.006357,A_Elista_CRIE_296_2021__EPI1938815_2021-11-27:2.0E-6):0.006394,A_Khabarovsk_RII-MH43477S_2021_Original_EPI1961673_2021-11-25:0.006421):2.0E-6,(A_Russia_109-78V_2021_original_EPI1933910_2021-11-15:0.006391,A_Lisboa_448_2022_Original_EPI2119649_2022-04-19:0.006385):2.0E-6):2.0E-6):2.0E-6,A_Nizhny_Novgorod_360V_2021_Original_EPI1886102_2021-07-21:2.0E-6):2.0E-6,(A_Mari_El_70-01V_2021_original_EPI1933903_2021-10-25:0.006402,A_Samara_20_2022_CX_EPI1966832_2022-01-02:0.006386):3.0E-6):2.0E-6,((((A_Netherlands_11427_2022_Original_EPI2034049_2022-05-03:0.006355,A_Norway_23226_2022_Clinical_Specimen_EPI2155238_2022-05-19:0.006353):2.0E-6,A_Lithuania_32291_2022_cs_EPI2061701_2022-04-11:2.0E-6):0.006388,A_YANAO_126-a02V_2021_original_EPI1946022_2021-11-06:0.006465):2.0E-6,(A_Moscow_CRIE_131_2021__EPI1956776_2021-11-30:0.006368,A_Nur-Sultan_387_2021_original_EPI2042527_2021-11-24:0.006466):2.0E-6):2.0E-6):2.0E-6,(A_Baden-Wuerttemberg_19_2022_C1_EPI2010913_2022-01-11:0.006372,A_Romania_513227_CJ_2022_MDCK_EPI2031481_2022-04-01:0.00638):3.0E-6):2.0E-6,A_Moscow-GIHSN_07_2022_SIAT2_EPI2055266_2022-01-07:0.00638):0.006443,A_Washington_07_2023_Original_EPI2443331_2023-01-13:2.0E-6):0.006326,(((A_Latvia_12-097744_2021_P2_SIAT1_EPI2023696_2021-12-28:0.006356,A_Germany_12765_2022_Original_EPI2054072_2022-03-29:2.0E-6):0.006206,A_Germany_12674_2022_Original_EPI2041215_2022-03-15:2.0E-6):2.0E-6,A_England_223480500_2022_original_EPI2199229_2022-08-20:0.006385):0.006361):2.0E-6,(A_Austria_1475491_2021_clinical_specimen_EPI1958584_2021-12-15:0.002645,A_Netherlands_10024_2022_Original_EPI1967352_2022-01-15:0.00573):0.004347):2.0E-6):2.0E-6,((((((((((((((((((((((((((((((((((((((((((((A_West_Virginia_05_2021_S1_EPI1969397_2021-12-22:2.0E-6,A_Michigan_UOM10044378864_2022_ORI_EPI2000704_2022-03-04:0.006351):0.006357,A_Baltimore_JH-104_2021__EPI2040547_2021-12-26:0.006369):2.0E-6,(A_Michigan_UOM10042619039_2021_ORI_EPI1937388_2021-11-11:0.00637,A_Oregon_11_2022_Original_EPI2016198_2022-03-02:0.006363):2.0E-6):2.0E-6,(((A_Oregon_04_2022_Original_EPI1988411_2022-01-02:0.012781,A_South_Dakota_03_2022_Original_EPI1969806_2022-01-04:0.006395):2.0E-6,A_Baltimore_JH-318_2022__EPI2126835_2022-05-04:0.006478):3.0E-6,(A_Michigan_UOM10042575144_2021_ORI_EPI1937375_2021-11-09:0.00637,A_Michigan_UOM10045275400_2022_ORI_EPI2081384_2022-04-29:0.00637):2.0E-6):2.0E-6):2.0E-6,(((A_Oklahoma_12561_2021_Original_EPI1983540_2021-12-13:0.00122,A_Baltimore_JH-214_2022__EPI2126126_2022-05-06:0.005297):0.006058,A_California_65_2021_Original_EPI1964513_2021-12-27:0.006367):2.0E-6,A_Michigan_UOM10042932310_2021_ORI_EPI1984749_2021-12-01:0.006382):2.0E-6):2.0E-6,((A_Michigan_UOM10042972075_2021_ORI_EPI1984909_2021-12-03:0.00636,A_Delaware_24_2022_S1_EPI2069607_2022-04-28:0.006366):2.0E-6,A_Minnesota_07_2022_Original_EPI1993488_2022-01-27:0.006363):2.0E-6):2.0E-6,((A_Michigan_UOM10043060975_2021_ORI_EPI2124371_2021-12-09:0.00637,A_Massachusetts_04_2022_S1_EPI2006449_2022-02-11:0.006323):2.0E-6,(A_Montana_10_2022_Original_EPI2016293_2022-02-25:0.006352,A_Tennessee_RVTN112101004_2022_ORI_EPI2149582_2022-04-14:0.006352):2.0E-6):2.0E-6):3.0E-6,((A_Michigan_UOM10043364539_2021_ORI_EPI1985469_2021-12-29:0.00635,A_Michigan_UOM10043160497_2021_ORI_EPI1985245_2021-12-15:0.006352):2.0E-6,(A_Nebraska_07_2022_Original_EPI2007586_2022-02-23:0.006348,A_Michigan_UOM10044947753_2022_ORI_EPI2125082_2022-04-09:0.006352):2.0E-6):2.0E-6):2.0E-6,(A_Minnesota_01_2022_Original_EPI1981316_2022-01-01:0.006346,A_Missouri_12677_2022_Original_EPI2041239_2022-03-16:0.006356):2.0E-6):2.0E-6,(((((A_Texas_12810_2022_Original_EPI2054393_2022-03-23:0.006406,A_Alabama_13_2022_Original_EPI2096892_2022-06-07:0.00636):3.0E-6,A_Massachusetts_02_2022_S1_EPI1993268_2022-01-18:2.0E-6):3.0E-6,A_Texas_54_2022_Original_EPI2040052_2022-04-11:0.006412):0.006379,((A_North_Dakota_06_2021_Original_EPI1959975_2021-12-13:2.0E-6,A_Michigan_UOM10044727503_2022_ORI_EPI2124060_2022-03-25:0.006336):2.0E-6,A_Michigan_UOM10044705938_2022_ORI_EPI2123916_2022-03-24:0.006359):0.006362):2.0E-6,(A_Michigan_UOM10044737230_2022_ORI_EPI2124491_2022-03-26:0.00636,A_Baltimore_JH-265_2022__EPI2126461_2022-04-22:0.00636):2.0E-6):2.0E-6):2.0E-6,((((A_Florida_12587_2022_Original_EPI1993903_2022-01-06:2.0E-6,A_Fiji_104_2022_Original_EPI2131473_2022-03-03:0.006447):0.00542,A_Wisconsin_17_2022_S1_EPI2015897_2022-03-09:0.006134):0.001212,A_Michigan_UOM10042692415_2021_ORI_EPI1936627_2021-11-16:0.006354):2.0E-6,(A_Louisiana_12498_2021_Original_EPI1950687_2021-12-02:0.006354,A_North_Dakota_12608_2022_Original_EPI1994058_2022-01-13:0.006352):2.0E-6):2.0E-6):2.0E-6,((A_Delaware_05_2021_S1_EPI1942644_2021-11-17:0.006322,A_New_Jersey_07_2022_S1_EPI2037856_2022-03-16:0.006332):2.0E-6,(A_Michigan_UOM10042600595_2021_ORI_EPI1937461_2021-11-10:0.006367,A_District_Of_Columbia_19_2022_S1_EPI2038387_2022-03-22:0.006373):2.0E-6):2.0E-6):2.0E-6,((((((A_Mississippi_13_2022_Original_EPI2036983_2022-04-08:2.0E-6,A_Arkansas_15_2022_S1_EPI2063936_2022-04-28:0.006325):2.0E-6,A_Michigan_UOM10043361396_2021_ORI_EPI1985461_2021-12-29:0.006383):2.0E-6,A_Missouri_14_2022_Original_EPI2065340_2022-04-18:0.006381):0.005207,A_Colorado_12584_2021_Original_EPI1993884_2021-12-17:0.004385):0.00308,(A_Baltimore_JH-155_2022__EPI2126056_2021-12-31:0.006343,A_Michigan_UOM10044412509_2022_ORI_EPI2000720_2022-03-07:3.0E-6):0.00636):2.0E-6,A_Michigan_UOM10042859012_2021_ORI_EPI1984517_2021-11-27:0.006399):2.0E-6):2.0E-6,A_Maryland_04_2021_S1_EPI1926553_2021-10-12:2.0E-6):2.0E-6,(((A_Florida_08_2022_S1_EPI2007957_2022-02-14:2.0E-6,A_Michigan_16_2022_S1_EPI2037007_2022-03-01:0.006404):0.00639,A_Michigan_UOM10043008944_2021_ORI_EPI1984997_2021-12-06:0.006429):2.0E-6,A_Iowa_18_2022_S1_EPI2037469_2022-03-24:0.006363):2.0E-6):2.0E-6,((((A_Mississippi_10_2022_S1_EPI2016694_2022-03-16:0.006461,A_Texas_12699_2022_Original_EPI2041412_2022-03-04:2.0E-6):0.005048,A_Florida_20_2022_Original_EPI2039089_2022-01-20:0.002053):0.005631,A_Human_New_York_PV42721_2022_Original_EPI2057568_2022-03-17:0.006379):2.0E-6,A_Florida_23_2021_Original_EPI1969421_2021-12-19:0.006366):2.0E-6):2.0E-6,((A_Michigan_UOM10042715610_2021_ORI_EPI1936664_2021-11-17:0.006443,A_New_York_18_2021_S1_EPI2007910_2021-12-08:0.006331):2.0E-6,(A_New_York_12_2021_S1_EPI1964121_2021-12-14:0.00633,A_Louisiana_03_2022_Original_EPI2040159_2022-03-23:0.00635):2.0E-6):2.0E-6):2.0E-6,(A_Michigan_UOM10042620452_2021_ORI_EPI1937399_2021-11-11:0.006347,A_Iowa_12_2022_S1_EPI2015961_2022-02-24:0.006382):2.0E-6):2.0E-6,(A_West_Virginia_01_2022_S1_EPI1993236_2022-01-11:2.0E-6,A_Pennsylvania_HUPB210097_2022_Original_EPI2163659_2022-04-11:0.006077):0.006774):0.004694,(((((A_Louisiana_04_2021_Original_EPI1955834_2021-12-04:0.006386,A_Michigan_UOM10044593236_2022_ORI_EPI2123336_2022-03-17:2.0E-6):0.006351,A_Arizona_19_2022_Original_EPI2039948_2022-04-01:0.006348):3.0E-6,A_Texas_37_2022_Original_EPI2016238_2022-03-05:0.006333):3.0E-6,A_Wyoming_04_2021_S1_EPI1955549_2021-11-16:2.0E-6):2.0E-6,A_Michigan_UOM10044629141_2022_ORI_EPI2123464_2022-03-21:0.006423):0.002599):0.005414,((A_Germany_12767_2022_Original_EPI2054080_2022-03-30:0.006414,A_Germany_12956_2022_Original_EPI2089839_2022-04-29:0.00641):2.0E-6,A_Idaho_06_2023_Original_EPI2366240_2023-01-10:2.0E-6):2.0E-6):2.0E-6,A_Victoria_2098_2022_SIAT1_EPI2150526_2022-05-13:0.006445):0.00635,(A_Connecticut_33_2022_S1_EPI2157533_2022-07-15:2.0E-6,A_Halmstad_2_2022_Original_EPI2011760_2022-02-02:0.006394):0.006375):3.0E-6,(A_Sweden_22_2021_Original_EPI1965107_2021-12-27:0.006324,A_Montana_08_2022_Original_EPI2007499_2022-02-18:0.00633):2.0E-6):2.0E-6,(((((((((((((((A_Linkoping_5_2022_Original_EPI2045707_2022-04-19:3.0E-6,A_Malaysia_RP0687_2022_x__SIAT1_EPI2128552_2022-01-26:0.006302):0.006311,A_Lorraine_27134_2022_original_EPI2042989_2022-04-04:0.006336):3.0E-6,A_Brisbane_149_2022_SIAT2_EPI2150442_2022-06-19:0.006326):2.0E-6,((A_Nepal_21FL2288_2021_Original_EPI1922678_2021-08-01:0.006336,A_England_221120359_2022_original_EPI2074208_2022-03-09:0.006346):2.0E-6,A_Denmark_1757_2022__EPI2060869_2022-03-29:0.006338):2.0E-6):2.0E-6,((('A_Baabda.LBN_7260_2021_cs_EPI1947389_2021-11-17':2.0E-6,A_Philippines_20_2022_MDCK1_EPI2222622_2022-08-17:0.006334):0.006332,A_Andalucia_2728_2022_Clinical_Specimen_EPI2130218_2022-03-20:0.006331):2.0E-6,(A_Nakhon_Phanom_NIC-P3248_2022_Original_EPI2233910_2022-09-13:0.00635,A_Sydney_243_2022_Original_EPI2084245_2022-04-25:0.006334):2.0E-6):3.0E-6):2.0E-6,((((A_Human_New_York_PV83965_2023_Original_EPI2496659_2023-01-13:2.0E-6,A_Iowa_26_2022_Original_EPI2210172_2022-10-07:0.006382):5.89E-4,A_Netherlands_00115_2022_Original_EPI1995388_2022-02-17:0.006132):0.006,(A_Romania_511927_BB_2022_MDCK_EPI2030154_2022-03-25:2.0E-6,A_Bulgaria_1666_2022_SIAT2_SIAT1_EPI2087828_2022-03-23:0.00634):0.006345):2.0E-6,((A_Netherlands_11285_2022_Original_EPI2029510_2022-04-19:2.0E-6,A_Darwin_611_2022_SIAT2_EPI2219028_2022-05-20:0.006332):0.006351,A_Ferndale_5057_2022_original_EPI2052502_2022-05-02:0.006313):2.0E-6):2.0E-6):2.0E-6,(A_England_214740283_2021_original_EPI1962370_2021-11-18:0.00633,A_Catalonia_NSVH101777309_2022_Original_EPI2010402_2022-03-16:0.006329):2.0E-6):2.0E-6,(((A_Israel_B-145_2021_Px_SIAT1_EPI1985550_2021-11-22:0.006356,A_Victoria_3959_2022_SIAT1_EPI2151654_2022-06-08:0.006368):2.0E-6,(A_Belgium_H0010_2021_P1_SIAT1_EPI2024096_2021-11-15:2.0E-6,A_Lisboa_413_2022_Original_EPI2116696_2022-04-26:0.006359):0.006449):2.0E-6,((A_Romania_303_2022__EPI2042883_2022-03-12:0.00438,A_Human_California_LACPHL-INF00016_2022__EPI2107364_2022-05-03:0.003378):0.004903,A_Tennessee_42_2022_Original_EPI2251561_2022-11-09:0.006335):3.0E-6):2.0E-6):2.0E-6,(A_Netherlands_00909_2022_Original_EPI2041142_2022-05-01:0.00633,A_Ireland_24347_2022_cs_EPI2069091_2022-04-27:0.006334):2.0E-6):2.0E-6,((A_Netherlands_10158_2022_Original_EPI1994555_2022-03-03:0.006339,A_Malaysia_RP0612_2022_x__SIAT1_EPI2128780_2022-01-11:0.006335):2.0E-6,(A_Denmark_1326_2022__EPI2045914_2022-03-20:0.006333,A_Galicia_21869831_2022__EPI2110158_2022-05-04:3.0E-6):0.006336):2.0E-6):2.0E-6,((A_Victoria_12_2023_SIAT1_EPI2397556_2023-01-04:0.006331,A_Iceland_36963_2022_cs_EPI2061758_2022-05-12:0.00633):2.0E-6,A_IBARAKI_3_2022_hCK_0_2_EPI2234444_2022-07-08:0.006331):2.0E-6):2.0E-6,((((A_England_230220230_2023_original_EPI2408095_2023-01-06:0.012758,A_Rhode_Island_20_2022_S1_EPI2038670_2022-04-05:2.0E-6):0.00631,A_Sichuan-Gaoxin_1138_2023_C1_S1_EPI2509682_2023-02-14:2.0E-6):2.0E-6,A_Sichuan-Gaoxin_1138_2023_E1_E1_EPI2509679_2023-02-14:0.00631):0.006314,(A_Netherlands_10512_2022_Original_EPI2013417_2022-03-24:0.006342,A_Netherlands_11419_2022_Original_EPI2033998_2022-04-28:0.006335):2.0E-6):2.0E-6):2.0E-6,((A_Utah_14_2022_Original_EPI2016891_2022-03-13:0.006336,A_Netherlands_10686_2022_Original_EPI2013529_2022-03-29:0.006334):1.0E-6,A_Murcia_1557_2022_Clinical_Specimen_EPI2033072_2022-03-25:0.006335):2.0E-6):2.0E-6,(((A_Darwin_118_2022_SIAT1_EPI2059421_2022-05-06:0.006323,A_Norway_23487_2022_Clinical_Specimen_EPI2135218_2022-05-18:0.006379):2.0E-6,A_Utah_21_2022_Original_EPI2063442_2022-04-20:0.006354):2.0E-6,A_Afghanistan_4982_2021_Original_EPI2157955_2021-11-23:0.006335):2.0E-6):2.0E-6,((A_Philippines_24_2021_SIAT1_EPI2022726_2021-12-03:2.0E-6,A_British_Columbia_052_2022_Original_EPI2067782_2022-04-17:0.006317):0.006335,A_Austria_1493575_2022_clinical_specimen_EPI1988984_2022-02-17:0.006335):2.0E-6):2.0E-6):2.0E-6,((((((A_Denmark_302_2022__EPI2026040_2022-03-01:0.006365,A_Germany_12972_2022_Original_EPI2089959_2022-05-18:0.006388):2.0E-6,A_California_22_2023_Original_EPI2441812_2023-01-12:2.0E-6):2.0E-6,A_Norway_23540_2022_Clinical_Specimen_EPI2155203_2022-05-27:0.006386):2.0E-6,A_Iran_Aban30_28_2021_SIAT5_SIAT1_EPI1975957_2021-11-17:0.006382):0.006351,(A_Montana_34_2022_Original_EPI2225808_2022-10-12:0.005025,A_Maryland_16_2022_Original_EPI2276653_2022-11-26:0.002046):0.005606):2.0E-6,A_Sweden_28_2021_Original_EPI1964967_2021-12-14:0.006335):2.0E-6):2.0E-6,((((((A_Denmark_2874_2022__EPI2089070_2022-05-29:0.006365,A_Malaysia_RP0683_2022_x__SIAT1_EPI2128567_2022-01-26:0.01279):2.0E-6,A_Romania_495025_2021_SIAT2_SIAT1_EPI1981091_2021-12-29:0.006383):2.0E-6,A_Oregon_08_2023_Original_EPI2443275_2023-01-10:2.0E-6):2.0E-6,A_Sweden_4_2021_Original_EPI1950121_2021-11-25:0.006355):0.006342,A_Arizona_35_2022_Original_EPI2096931_2022-06-14:0.006332):2.0E-6,((((A_Bayern_7_2022_Original_EPI2010905_2022-02-24:0.006317,A_Stockholm_9_2022_Original_EPI2045531_2022-03-15:2.0E-6):0.00636,A_Afghanistan_5373_2021_Original_EPI2157723_2021-12-11:2.0E-6):0.004371,A_England_220390255_2022_original_EPI1982789_2022-01-19:0.00518):0.003081,A_Catalonia_NSVH101915578_2022_Original_EPI2187664_2022-09-22:0.006342):2.0E-6):2.0E-6):2.0E-6,((A_Ohio_43_2022_S1_EPI2227632_2022-10-22:0.006308,A_Romania_515290_2022_SIAT1_SIAT1_EPI2115771_2022-04-15:0.006322):2.0E-6,A_Denmark_855_2022__EPI2045507_2022-03-14:0.00632):2.0E-6):2.0E-6,((((A_England_221440332_2022_original_EPI2112471_2022-04-02:0.006292,A_Malaysia_RP0616_2022_x__SIAT1_EPI2119037_2022-01-11:0.006276):2.0E-6,A_Lebanon_8472_2021_cs_EPI1976022_2021-12-29:2.0E-6):0.006311,((A_Navarra_1263_2022_Clinical_Specimen_EPI2012423_2022-03-11:3.0E-6,A_Navarra_1941_2022_MDCK_EPI2088839_2022-04-16:0.006338):0.006321,A_Saudi_Arabia_44642_2021_cs_EPI2069106_2021-12-28:0.006343):2.0E-6):3.0E-6,(A_Norway_33757_2021_Clinical_Specimen_EPI2013029_2021-12-10:0.006324,A_Victoria_1860_2022_SIAT1_EPI2218689_2022-05-10:0.006319):2.0E-6):2.0E-6):2.0E-6,((((((A_Montana_61_2022_Original_EPI2283955_2022-12-01:0.006319,A_Perth_104_2022_MDCK-1__SIAT1_EPI2111473_2022-06-13:0.006306):2.0E-6,A_Catalonia_NSVH198245988_2022_Original_EPI2076139_2022-06-10:2.0E-6):2.0E-6,(A_Netherlands_10203_2021_Original_EPI1950926_2021-12-11:2.0E-6,A_Switzerland_12229_2022_cs_EPI1965286_2022-01-02:0.006345):0.006344):0.005182,A_Michigan_01_2021_Original_EPI1885371_2021-07-11:0.004368):0.003074,A_Idaho_01_2023_Original_EPI2366431_2023-01-02:0.006328):2.0E-6,(A_Afghanistan_4834_2021_Original_EPI2158315_2021-11-12:0.006329,A_New_York_17_2022_Original_EPI2093376_2022-05-18:0.006321):2.0E-6):2.0E-6):2.0E-6,(A_CastillaLaMancha_2272_2022_Clinical_Specimen_EPI2080185_2022-05-03:0.006319,A_England_221320682_2022_original_EPI2104151_2022-03-24:0.006326):2.0E-6):2.0E-6,((((((A_Alaska_31_2022_Original_EPI2248865_2022-10-30:0.006284,A_Washington_27_2022_Original_EPI2096396_2022-05-05:0.006289):3.0E-6,A_Denmark_2443_2022__EPI2061411_2022-04-17:2.0E-6):0.005185,A_Oregon_37_2022_Original_EPI2225845_2022-10-13:0.004364):0.003069,A_India_PUN-NIV301759_2021_X3_S1_EPI1916902_2021-04-12:0.006332):2.0E-6,A_Connecticut_16_2022_S1_EPI2069599_2022-04-16:0.006324):2.0E-6,(A_Santa_Catarina_20077_2022_Original_EPI2206494_2022-07-27:0.006324,A_Chiang_Rai_NIC-P2888_2022_clinical_specimen_EPI2228876_2022-08-24:0.006324):3.0E-6):2.0E-6):2.0E-6,(((A_Berlin_99_2022_Original_EPI2084016_2022-05-14:0.006384,A_Denmark_2707_2022__EPI2072950_2022-04-21:3.0E-6):0.006333,A_Wisconsin_33_2022_S1_EPI2063904_2022-05-11:0.006328):2.0E-6,(A_Malaysia_RP0681_2022_x__SIAT1_EPI2119021_2022-01-26:2.0E-6,A_Malaysia_RP0678_2022_x__SIAT1_EPI2119013_2022-01-26:0.006404):0.006346):3.0E-6):3.0E-6,((((A_Netherlands_10204_2021_Original_EPI1950929_2021-12-18:0.006336,A_Germany_13392_2022_Original_EPI2133398_2022-07-27:2.0E-6):2.0E-6,A_Germany_13421_2022_Original_EPI2288689_2022-07-28:0.006306):0.006331,A_Romania_505045_PH_2022_MDCK_EPI2031251_2022-02-10:0.006315):2.0E-6,((A_Bagua_FPG00817_2021_H3N2___EPI1996755_2021-12-29:0.006281,A_British_Columbia_037_2022_Original_EPI2067719_2022-04-04:0.006336):2.0E-6,A_Malaysia_RP0628_2022_x__SIAT1_EPI2128765_2022-01-12:0.006319):2.0E-6):2.0E-6):2.0E-6,((((A_Temuco_88580_2022__EPI2176299_2022-07-04:0.006357,A_Bolivia_1710_2022_Original_EPI2158118_2022-06-13:0.006337):2.0E-6,A_Rio_de_Janeiro_18891_2022_Original_EPI2195513_2022-08-02:2.0E-6):0.006332,A_Slovenia_9614_2022_SIATx_SIAT1_EPI2121953_2022-03-17:0.006341):2.0E-6,'A_Zahleh.LBN_6771_2021_cs_EPI1958757_2021-11-02':0.006332):2.0E-6):2.0E-6,(((((((A_Denmark_215_2022__EPI2025514_2022-02-22:0.006338,A_Norway_21601_2022_Clinical_Specimen_EPI2155274_2022-04-27:0.006325):2.0E-6,A_Denmark_1054_2022__EPI2045485_2022-03-20:0.006334):2.0E-6,A_Denmark_64_2022__EPI1990854_2022-01-28:2.0E-6):2.0E-6,A_Denmark_1997_2022__EPI2060795_2022-04-21:0.00635):0.006266,A_Denmark_83_2021__EPI1986236_2021-12-23:3.2E-4):0.006078,(A_Qatar_16-VI-21-4035218_2021_SIAT1_EPI1922219_2021-08-13:0.006294,A_Sweden_19_2021_Original_EPI1965083_2021-12-22:0.006337):2.0E-6):2.0E-6,(((((A_England_224360430_2022_original_EPI2221267_2022-10-24:0.006293,A_Timor-Leste_155_2022_SIAT1_EPI2059295_2022-03-29:0.006297):2.0E-6,A_Timor-Leste_117_2022_SIAT2_EPI2113658_2022-03-15:0.006319):2.0E-6,A_England_224340235_2022_original_EPI2221091_2022-09-22:2.0E-6):2.0E-6,A_Timor-Leste_71_2022_SIAT1_EPI2113628_2022-03-15:0.006302):0.006324,A_Wellington_44_2022_SIATX__SIAT1_EPI2151918_2022-06-15:0.006346):2.0E-6):2.0E-6):2.0E-6,((((((((((((A_Madrid_1436_2022_Clinical_Specimen_EPI2022522_2022-03-22:0.006317,A_Norway_22597_2022_Clinical_Specimen_EPI2135300_2022-05-04:0.006319):2.0E-6,(A_CastillaLaMancha_1587_2022_Clinical_Specimen_EPI2032792_2022-03-31:0.012686,A_England_221900320_2022_original_EPI2132060_2022-05-03:0.006324):2.0E-6):2.0E-6,(A_Lisboa_311_2022_Original_EPI2115889_2022-03-26:0.006307,A_CastillaLaMancha_2833_2022_Clinical_Specimen_EPI2130530_2022-06-07:0.006307):2.0E-6):2.0E-6,((A_CastillaLaMancha_1745_2022_Clinical_Specimen_EPI2051931_2022-04-10:0.006296,A_Lisboa_310_2022_Original_EPI2115881_2022-03-27:0.006312):2.0E-6,(A_Wyoming_15_2022_Original_EPI2082487_2022-05-12:0.006313,A_Michigan_UOM10045074040_2022_ORI_EPI2102973_2022-04-17:0.006308):2.0E-6):2.0E-6):2.0E-6,((A_Clydach_6460_2022_original_EPI2053841_2022-05-04:0.006322,A_Delaware_22_2022_S1_EPI2069749_2022-04-19:0.006309):2.0E-6,A_CastillaLaMancha_2699_2022_cs_EPI2098498_2022-06-04:0.00631):2.0E-6):2.0E-6,(((A_California_46_2022_Original_EPI2040411_2022-03-18:0.006272,A_Florida_13235_2022_Original_EPI2109032_2022-06-01:0.006281):2.0E-6,A_Michigan_UOM10044374213_2022_ORI_EPI2000696_2022-03-04:0.006305):2.0E-6,(A_Lisboa_114_2022__EPI2021534_2022-03-04:0.006303,A_Denmark_2439_2022__EPI2061972_2022-04-17:0.006305):2.0E-6):2.0E-6):2.0E-6,A_Andalucia_PMC-00001_2023_Original_EPI2440114_2023-02-03:2.0E-6):2.0E-6,(((A_United_Kingdom_13227_2022_Original_EPI2091860_2022-05-10:2.0E-6,A_United_Kingdom_13224_2022_Original_EPI2091836_2022-05-06:0.006389):0.006371,A_Catalonia_NSVH171760537_2022_Original_EPI2026348_2022-04-13:2.0E-6):0.00633,A_Austria_1497200_2022_clinical_specimen_EPI1995300_2022-03-03:0.006333):2.0E-6):3.0E-6,A_Wisconsin_41_2022_S1_EPI2127936_2022-07-20:0.006319):0.006323,A_New_Zealand_3766_2022_Original_EPI2277678_2022-08-03:2.0E-6):0.006317,(((A_Hawaii_29_2022_S1_EPI2177055_2022-07-29:2.0E-6,A_British_Columbia_070_2022_Original_EPI2067875_2022-04-18:0.006288):0.001222,A_Catalonia_NSVH160270334_2022_Original_EPI2028429_2022-04-19:0.005268):0.006029,(A_Montana_05_2021_S1_EPI1955667_2021-11-17:2.0E-6,A_Spain_1047_2022_cs_EPI2087868_2022-04-26:0.006307):0.006305):2.0E-6):2.0E-6,((A_Swansea_3576_2022_original_EPI2024788_2022-03-28:0.006403,A_Colorado_14_2022_Original_EPI2039836_2022-03-30:0.006267):2.0E-6,A_Netherlands_11297_2022_Original_EPI2029585_2022-04-25:0.006333):2.0E-6):2.0E-6):3.0E-6,((((((((A_Netherlands_11272_2022_Original_EPI2029478_2022-04-22:0.006438,A_Denmark_2807_2022__EPI2072828_2022-05-06:0.006377):2.0E-6,(A_Ile_de_France_29645_2022_original_EPI2043093_2022-04-12:0.00641,A_Lisboa_430_2022_Original_EPI2119505_2022-04-29:0.006391):2.0E-6):2.0E-6,A_Serbia_4_2021_cs_EPI2023690_2021-12-31:2.0E-6):2.0E-6,A_Catalonia_NSVH199822169_2022_Original_EPI2062280_2022-06-02:0.006384):2.0E-6,A_Netherlands_01081_2022_Original_EPI2047503_2022-05-13:0.006311):0.006347,A_India_PUN-NIV323256_2021_X4_S1_EPI1916832_2021-06-21:2.0E-6):0.006327,((A_Montana_14_2023_Original_EPI2445819_2023-01-16:2.0E-6,A_Croatia_70723_2022_cs_EPI2121802_2022-04-06:0.00639):2.0E-6,A_Maryland_29_2023_Original_EPI2499130_2023-03-04:0.006375):0.006362):2.0E-6,(((A_California_128_2022_S1_EPI2227962_2022-08-26:2.0E-6,A_Netherlands_10122_2022_Original_EPI1994880_2022-03-02:0.006406):5.73E-4,A_Lithuania_31392_2022_cs_EPI2061702_2022-04-07:0.006165):0.006026,A_Chiang_Rai_NIC-P3107_2022_clinical_specimen_EPI2229052_2022-09-06:0.006357):2.0E-6):2.0E-6):2.0E-6,((A_Norway_33669_2021_Clinical_Specimen_EPI1958396_2021-12-15:2.0E-6,A_Norway_16842_2022_Clinical_Specimen_EPI2155511_2022-03-21:0.006304):0.006321,(A_Denmark_645_2022__EPI2027048_2022-03-10:0.006346,A_Pavia_1061840_2022_Original_EPI2160580_2022-04-02:2.0E-6):0.006327):2.0E-6):2.0E-6,A_Norway_01733_2023_Clinical_Specimen_EPI2415519_2023-01-26:2.0E-6):2.0E-6,(((((((((A_Holywell_4193_2022_original_EPI1990490_2022-02-21:0.006349,A_Netherlands_10628_2022_Original_EPI2009434_2022-03-14:0.006332):2.0E-6,(A_Norway_18878_2022_Clinical_Specimen_EPI2155353_2022-04-06:0.00636,A_Norway_20969_2022_Clinical_Specimen_EPI2155282_2022-04-22:0.006346):2.0E-6):2.0E-6,((A_United_Kingdom_12583_2021_Original_EPI1983710_2021-12-14:0.006373,A_Holywell_2717_2022_original_EPI2110313_2022-04-16:0.006346):2.0E-6,A_Norway_13213_2022_Clinical_Specimen_EPI2012908_2022-03-06:0.006365):2.0E-6):2.0E-6,A_Panama_M111604_2021_Original_EPI1958713_2021-12-04:2.0E-6):2.0E-6,A_Netherlands_11672_2022_Original_EPI2112174_2022-06-19:0.006425):2.0E-6,A_England_221440327_2022_original_EPI2112455_2022-03-31:0.006346):0.005395,A_Bolzano_06_2022_Original_EPI2160594_2022-03-20:0.006106):0.001208,A_Galicia_34647515_2022__EPI2110230_2022-03-14:0.006348):2.0E-6,(((((((A_Netherlands_10904_2022_Original_EPI2018000_2022-03-28:0.00637,A_Tunisia_9971_2022_Original_EPI2177230_2022-02-22:2.0E-6):0.006305,A_Tunisia_9973_2022_Original_EPI2177238_2022-02-21:2.0E-6):0.006329,(A_Norway_02257_2023_Clinical_Specimen_EPI2451485_2023-02-06:0.006313,A_Milano_05_2022_Original_EPI2160722_2022-02-14:2.0E-6):0.006349):3.0E-6,A_Tunisia_6181_2022_cs_EPI2069149_2022-01-24:0.006341):2.0E-6,A_Catalonia_NSVH198258508_2022_Original_EPI2219415_2022-11-03:2.0E-6):2.0E-6,A_Tunisia_8259_2022_cs_EPI2069160_2022-02-05:0.013572):0.006332,A_Catalonia_NSVH198241680_2022_Original_EPI2028477_2022-04-26:0.006335):2.0E-6):2.0E-6):2.0E-6,(((A_Netherlands_11334_2022_Original_EPI2029778_2022-04-22:0.006445,A_Germany_13246_2022_Original_EPI2109114_2022-06-22:2.0E-6):0.006349,A_Colorado_40_2022_Original_EPI2225932_2022-10-26:0.006375):3.0E-6,(A_Trinidad_1688_2023_OR_IR_EPI2544294_2023-01-06:0.006414,A_Bari_07_2022__EPI2109818_2022-05-12:0.006367):2.0E-6):2.0E-6):2.0E-6,(((A_Brisbane_826_2022_SIAT1_EPI2285016_2022-10-12:0.006234,A_Netherlands_10976_2022_Original_EPI2024698_2022-04-13:3.32E-4):0.006089,A_Wellington_43_2022_MDCKX__SIAT1_EPI2152050_2022-06-20:0.006337):2.0E-6,(A_Georgia_2063_2021_cs_EPI2024048_2021-12-19:0.006336,A_Cardiff_6160_2022_Original_EPI2110406_2022-04-07:0.006313):2.0E-6):2.0E-6):2.0E-6,((((((((A_Burgos_5_2023_SIAT1_SIAT1_EPI2465682_2023-01-07:0.006248,A_Bremen_7_2022_Original_EPI2043723_2022-03-28:0.006252):2.0E-6,(A_Catalonia_NSVH199823514_2022_Original_EPI2209110_2022-10-27:0.006252,A_Catalonia_NSVH198258104_2022_Original_EPI2209206_2022-10-27:0.012635):2.0E-6):2.0E-6,A_France_ARA-HCL023004279301_2023__EPI2357069_2023-01-07:2.0E-6):2.0E-6,(A_BREST_50159_2022_original_EPI2208079_2022-09-01:0.012564,A_Norway_32082_2022_Clinical_SpeciMen_EPI2213663_2022-10-01:0.006279):2.0E-6):2.0E-6,(A_Catalonia_NSVH554231730_2022_Original_EPI2219387_2022-11-10:0.006291,A_England_224700764_2022_original_EPI2243149_2022-11-14:0.006224):2.0E-6):0.006284,A_England_224620344_2022_original_EPI2287756_2022-10-31:2.0E-6):0.006303,A_South_Carolina_01_2023_S1_EPI2445915_2023-01-12:0.006323):2.0E-6,(A_Bosnia_and_Herzegovina_103_2021_cs_EPI2023995_2021-12-30:0.00637,A_Slovenia_9854_2022_MDCK1_SIAT1_EPI2091929_2022-04-01:0.006372):2.0E-6):2.0E-6):2.0E-6):2.0E-6,(A_Saskatchewan_SKFLU289064_2022__EPI2293417_2023-01-01:0.006421,A_India_Aurangabad-QC_21_55_2021_Sept__EPI1961172_2021-09-03:0.006319):3.0E-6):2.0E-6,A_Norway_32512_2022_Clinical_SpeciMen_EPI2213639_2022-10-13:0.006359):0.006484,(((((((((((((((((((((((A_Iowa_01_2023_S1_EPI2366899_2023-01-02:0.006216,A_Florida_08_2023_Original_EPI2444441_2023-01-09:2.0E-6):0.006219,A_Netherlands_10063_2022_Original_EPI1986780_2022-02-08:0.006224):2.0E-6,(A_Bolzano_14_2023__EPI2508477_2023-01-06:0.006224,A_CHIBA-C_6_2023_MDCK_2__hCK1_EPI2611200_2023-04-03:0.006213):2.0E-6):2.0E-6,((A_Michigan_UOM10049266353_2023_ORI_EPI2593671_2023-01-10:0.00624,A_Colorado_35_2022_Original_EPI2225801_2022-10-15:0.006225):2.0E-6,(A_Texas_76_2022_Original_EPI2225689_2022-10-13:0.006218,A_Netherlands_00060_2022_Original_EPI1987284_2022-02-07:0.006225):2.0E-6):2.0E-6):2.0E-6,((A_Illinois_37_2022_Original_EPI2284735_2022-11-28:0.006225,A_Michigan_UOM10045185970_2022_ORI_EPI2081232_2022-04-24:0.006218):2.0E-6,A_Iowa_19_2023_Original_EPI2441917_2023-01-30:0.006212):2.0E-6):2.0E-6,(((((A_Catalonia_NSVH101999721_2023_Original_EPI2324576_2023-01-16:0.006256,A_Ohio_02_2023_Original_EPI2444580_2023-01-07:0.006233):2.0E-6,A_Iowa_13_2023_Original_EPI2442055_2023-01-18:2.0E-6):2.0E-6,A_Rhode_Island_02_2023_Original_EPI2444897_2023-01-07:0.006276):0.006225,A_Maine_27_2022_Original_EPI2279174_2022-11-21:0.006239):2.0E-6,(A_Arizona_68_2022_Original_EPI2283971_2022-11-30:0.006218,A_Netherlands_11410_2022_Original_EPI2033932_2022-04-27:0.006237):2.0E-6):2.0E-6):2.0E-6,(((A_Utah_IVYG43P99A4_2023_ORI_EPI2418799_2023-01-03:2.0E-6,A_Michigan_HFHSL361017481_2023_ORI_EPI2605176_2023-01-02:0.0062):0.006208,(A_Rio_de_Janeiro_20935_2022_Original_EPI2195497_2022-09-12:0.002537,A_Parana_22942_2022_Original_EPI2245419_2022-10-13:0.005295):0.004591):3.0E-6,A_Connecticut_58_2022_Original_EPI2279214_2022-11-26:0.00621):2.0E-6):2.0E-6,((A_Espirito_Santo_22394_2022_Original_EPI2245363_2022-10-31:0.006212,A_Michigan_UOM10045506691_2022_ORI_EPI2095542_2022-05-13:0.006222):2.0E-6,A_Netherlands_11092_2022_Original_EPI2028305_2022-04-08:0.006218):2.0E-6):2.0E-6,(((A_Goias__IAL_C9870_2022_Original_EPI2207320_2022-09-15:0.006224,A_Human_New_York_PV63351_2022_Original_EPI2237188_2022-10-30:0.006221):2.0E-6,A_Missouri_01_2023_S1_EPI2370231_2023-01-02:0.006218):2.0E-6,((A_Sao_Paulo_IAL_C10381_2023_Original_EPI2412559_2023-01-05:0.006195,A_Michigan_UOM10045791620_2022_ORI_EPI2095663_2022-06-01:0.006233):2.0E-6,A_Georgia_45_2022_Original_EPI2252320_2022-11-06:0.006219):3.0E-6):2.0E-6):2.0E-6,((A_Espirito_Santo_22399_2022_Original_EPI2245371_2022-11-04:2.0E-6,A_Washington_65_2022_Original_EPI2279363_2022-11-16:0.006213):0.006226,A_Baltimore_JH-0457_2022__EPI2216828_2022-10-09:0.00623):2.0E-6):2.0E-6,((A_Michigan_05_2023_S1_EPI2442039_2023-01-04:0.006234,A_Maryland_24_2023_S1_EPI2535128_2023-02-21:0.006218):2.0E-6,(A_South_Dakota_08_2023_Original_EPI2444335_2023-01-25:0.006196,A_Netherlands_11212_2022_Original_EPI2027896_2022-04-12:0.00619):2.0E-6):2.0E-6):2.0E-6,((((((((A_Michigan_UOM10049357874_2023_ORI_EPI2604331_2023-01-16:2.0E-6,A_Austria_MUW1572344_2022_Original_EPI2257376_2022-12-05:0.006242):0.006252,A_England_220540735_2022_original_EPI1995535_2022-01-26:0.006206):2.0E-6,(A_Vologda_CRIE_110_2021__EPI1956626_2021-11-30:0.006346,A_Netherlands_10070_2022_Original_EPI1987880_2022-02-11:0.00622):2.0E-6):2.0E-6,A_Netherlands_00077_2021_Original_EPI1941492_2021-11-17:2.0E-6):2.0E-6,(A_Lisboa_25_2021_Original_EPI1973506_2021-12-21:2.0E-6,A_Lisboa_49_2022_Original_EPI2001196_2022-02-15:0.00624):0.006238):2.0E-6,A_YANAO_203-a7V_2021_original_EPI1981590_2021-12-28:0.006225):0.006236,(A_Maryland_04_2023_Original_EPI2444742_2023-01-05:2.0E-6,A_British_Columbia_PHL-198_2022_Original_EPI2262226_2022-11-07:0.006201):0.006209):2.0E-6,A_Manitoba_RV00171_2023_P3_EPI2448470_2023-02-02:0.006203):2.0E-6):2.0E-6,((((((((((((((((((A_Singapore_GP1629_2023_clinical_specimen_EPI2614942_2023-02-16:0.006224,A_Maryland_30_2023_OR_IR_EPI2607201_2023-03-26:0.018965):2.0E-6,A_France_ARA-HCL023007513601_2023__EPI2357380_2023-01-12:2.0E-6):2.0E-6,A_Bahrain_1135_2022_Original_EPI2157692_2022-07-06:0.006207):0.006208,(A_England_230280260_2023_original_EPI2408111_2023-01-11:0.005962,A_England_224260235_2022_original_EPI2242592_2022-10-15:0.006126):3.17E-4):2.0E-6,((A_Bulgaria_746_2023_Original_EPI2444225_2023-01-04:5.75E-4,A_England_224380541_2022_original_EPI2220728_2022-10-26:0.005971):0.005843,A_Netherlands_01867_2022_Original_EPI2274106_2022-12-21:0.006191):2.0E-6):2.0E-6,(((A_South_Africa_R04562_2023_Original_EPI2610376_2023-05-04:0.006161,A_South_Africa_R03608_2023_Original_EPI2610139_2023-04-06:2.0E-6):0.01243,A_Manitoba_RV00102_2023_P2_EPI2343328_2023-01-18:0.012401):2.0E-6,A_Macedonia_133_2023_cs_EPI2465900_2023-01-09:0.00617):2.0E-6):2.0E-6,(((A_Maldives_878_2022_Original_EPI2194926_2022-09-09:0.006279,A_Catalonia_NSVH198259914_2022_Original_EPI2222373_2022-11-17:0.006139):2.0E-6,A_Lebanon_25_2023_OR_IR_EPI2599477_2023-01-03:0.006212):2.0E-6,A_England_224360445_2022_original_EPI2220720_2022-10-19:0.006163):2.0E-6):2.0E-6,((A_England_223640723_2022_original_EPI2199325_2022-09-06:0.006171,A_SouthAfrica_PET25685_2022__EPI2212313_2022-09-20:0.00617):2.0E-6,A_Bahrain_2146_2022_Original_EPI2158251_2022-07-20:0.006169):2.0E-6):2.0E-6,((A_Finland_339_2023_original_EPI2337666_2023-01-06:0.006181,A_Abu_Dhabi_1962491_2022_Original_EPI2136223_2022-07-15:0.006177):2.0E-6,(A_England_224780248_2022_original_EPI2288468_2022-11-22:0.006174,A_Abu_Dhabi_1812537_2022_Original_EPI2136218_2022-06-30:0.006148):2.0E-6):2.0E-6):3.0E-6,((A_Massachusetts_25_2023_S1_EPI2535030_2023-03-02:0.006147,A_Bahrain_4438_2022_Original_EPI2226601_2022-10-06:0.006159):2.0E-6,(A_Michigan_HFHSL361022675_2023_ORI_EPI2605208_2023-01-02:0.006149,A_Bahrain_2095_2022_Original_EPI2226796_2022-10-20:0.006148):2.0E-6):3.0E-6):2.0E-6,((A_South_Africa_R03415_2023_Original_EPI2610097_2023-04-05:0.00617,A_Austria_1561460_2022_clinical_specimen_EPI2213553_2022-10-24:0.006167):2.0E-6,A_Metn_S0077_2023_cs_EPI2370994_2023-01-12:0.006162):2.0E-6):2.0E-6,(((A_Guatemala_187_2023_OR_IR_EPI2571576_2023-03-01:0.006167,A_Norway_32505_2022_Clinical_SpeciMen_EPI2213641_2022-10-12:0.006182):2.0E-6,(A_England_224180759_2022_original_EPI2215487_2022-10-09:0.006143,A_Human_New_York_PV63307_2022_Original_EPI2236996_2022-10-22:0.006105):2.0E-6):2.0E-6,(A_Chiang_Rai_NIC-D1175_2022_clinical_specimen_EPI2200456_2022-10-07:0.006162,A_France_ARA-HCL022198146701_2022__EPI2266058_2022-11-26:0.006162):2.0E-6):2.0E-6):2.0E-6,A_South_Australia_5_2023_SIAT2_EPI2397603_2023-01-04:2.0E-6):2.0E-6,(A_England_223840511_2022_original_EPI2213906_2022-09-14:0.006275,A_Neath_6936_2022__EPI2244666_2022-11-26:2.0E-6):0.006184):0.00509,A_Michigan_UOM10045599236_2020_ORI_EPI2095103_2020-05-19:0.004284):0.003012,A_Netherlands_10124_2022_Original_EPI1994894_2022-03-03:0.006216):2.0E-6,A_Manitoba_RV00100_2023_P2_EPI2343326_2023-01-11:0.006203):2.0E-6,((A_Pennsylvania_09_2023_S1_EPI2445633_2023-01-09:2.0E-6,A_Austria_1561023_2022_clinical_specimen_EPI2213543_2022-10-24:0.006316):0.006206,A_Michigan_UOM10049864339_2023_ORI_EPI2604696_2023-02-15:0.006193):2.0E-6):3.0E-6):2.0E-6,((A_Colorado_17_2023_Original_EPI2442174_2023-01-24:0.006197,A_South_Carolina_09_2022_Original_EPI2226897_2022-10-24:0.006215):3.0E-6,A_Michigan_HFHSL361077218_2023_ORI_EPI2602472_2023-01-04:0.006193):2.0E-6):2.0E-6,(((A_Idaho_12_2023_Original_EPI2443499_2023-01-17:2.0E-6,A_Netherlands_11593_2022_Original_EPI2050082_2022-05-10:0.006455):0.00621,A_Delaware_81_2022_Original_EPI2276598_2022-12-06:0.006223):2.0E-6,(A_Colorado_29_2023_Original_EPI2498776_2023-02-21:0.006215,A_Rhode_Island_74_2022_Original_EPI2276622_2022-11-28:0.006211):2.0E-6):2.0E-6):3.0E-6,(((A_Florida_10_2023_S1_EPI2463924_2023-01-09:0.005994,A_Human_New_York_PV63296_2022_Original_EPI2236956_2022-10-19:0.005296):0.001185,A_Idaho_20_2023_S1_EPI2464014_2023-01-31:0.006244):2.0E-6,((A_Wisconsin_07_2023_Original_EPI2445407_2023-01-13:2.0E-6,A_Nebraska_34_2022_Original_EPI2284648_2022-11-28:0.006196):0.006208,A_New_Mexico_42_2022_Original_EPI2252615_2022-11-15:0.006237):2.0E-6):2.0E-6):2.0E-6,(((A_Idaho_02_2023_Original_EPI2366178_2023-01-03:0.006223,A_Goias__IAL_C9866_2022_Original_EPI2207288_2022-09-06:0.006228):2.0E-6,A_Michigan_HFHSL361120844_2023_ORI_EPI2602575_2023-01-06:0.012492):2.0E-6,(A_Oregon_48_2022_Original_EPI2252031_2022-11-03:0.006051,A_Netherlands_10144_2022_Original_EPI1994711_2022-02-22:5.64E-4):0.005914):2.0E-6):2.0E-6,A_AMIENS_02012_2023_Original_EPI2438144_2023-01-01:2.0E-6):2.0E-6,((A_Massachusetts_05_2023_Original_EPI2441866_2023-01-05:0.006179,A_New_Hampshire_32_2022_Original_EPI2252448_2022-11-07:0.012389):2.0E-6,A_Michigan_UOM10045399474_2022_ORI_EPI2081950_2022-05-07:0.00622):3.0E-6):2.0E-6,((A_Massachusetts_10_2023_Original_EPI2443674_2023-01-14:0.006234,A_Colorado_33_2023_S1_EPI2535322_2023-02-28:0.006294):2.0E-6,(A_South_Africa_R08591_2022_Original_EPI2178947_2022-07-14:0.006197,A_Sao_Paulo_21599_2022_Original_EPI2217558_2022-09-12:0.006219):2.0E-6):2.0E-6):2.0E-6,(((((((((((((((((((((((((((A_France_ARA-HCL023021848701_2023__EPI2565514_2023-02-04:0.006191,A_CastillaLaMancha_4110_2022_Clinical_Specimen_EPI2239988_2022-10-16:0.006215):2.0E-6,A_Pays_de_Loire_00451_2023_Original_EPI2414807_2023-01-03:2.0E-6):0.00529,A_Greece_ILI_249_2023_cs_EPI2465730_2023-01-04:0.00503):0.002171,A_CastillaLaMancha_4217_2022_cs_EPI2235416_2022-10-24:0.006262):2.0E-6,A_France_ARA-HCL022216799701_2023__EPI2491799_2023-01-17:0.006254):2.0E-6,(((A_CastillaLaMancha_584_2023_Clinical_Specimen_EPI2477747_2023-01-31:2.0E-6,A_Extremadura_608_2023_Clinical_Specimen_EPI2477983_2023-02-01:0.006232):0.006266,A_Daejeon_543_2023__EPI2404560_2023-01-03:0.006259):2.0E-6,(A_Netherlands_01087_2022_Original_EPI2047521_2022-05-11:0.00625,A_Berlin_133_2022_Original_EPI2170638_2022-05-24:0.006259):3.0E-6):2.0E-6):2.0E-6,((((A_Catalonia_NSVH198263820_2023_Original_EPI2295595_2023-01-05:2.0E-6,A_Baleares_570_2023_Clinical_Specimen_EPI2477553_2023-02-01:0.006286):2.0E-6,A_Austria_1573785_2022_clinical_specimen_EPI2258550_2022-12-09:0.006243):0.00627,A_France_OCC-HCL023023130501_2023__EPI2565914_2023-02-01:0.006251):2.0E-6,(A_Melilla_4060_2022_Clinical_Specimen_EPI2240220_2022-10-21:0.00625,A_Catalonia_NSVH198261350_2022_Original_EPI2241195_2022-12-05:0.006255):2.0E-6):2.0E-6):2.0E-6,(((((A_Galicia_22012561_2022__EPI2287471_2022-11-09:0.006291,A_Galicia_35106502_2022__EPI2287021_2022-12-02:0.006298):3.0E-6,A_Gyeongnam_876_2023_original_EPI2538805_2023-04-17:2.0E-6):2.0E-6,(A_Human_New_York_PV63324_2022_Original_EPI2237084_2022-10-24:0.00629,A_Galicia_22012748_2022__EPI2287669_2022-11-10:0.006297):2.0E-6):0.006275,A_Galicia_22026923_2022__EPI2287446_2022-11-27:0.0063):2.0E-6,(A_Catalonia_NSVH199824471_2023_Original_EPI2397843_2023-01-23:0.006247,A_Norway_03093_2023_Clinical_Specimen_EPI2474464_2023-02-24:0.006253):2.0E-6):2.0E-6):2.0E-6,(((A_Lisboa_622_2022_Original_EPI2247061_2022-10-31:0.006166,A_Catalonia_NSVH198261500_2022_Original_EPI2247803_2022-12-09:3.22E-4):0.006011,A_France_ARA-HCL023000916301_2023__EPI2356693_2023-01-02:0.006256):2.0E-6,(A_Pennsylvania_19_2023_Original_EPI2443809_2023-01-19:0.006255,A_Lisboa_557_2022_Original_EPI2247097_2022-10-20:0.006226):3.0E-6):2.0E-6):2.0E-6,(((A_Netherlands_10167_2022_Original_EPI1996157_2022-03-07:0.006254,A_Netherlands_10910_2022_Original_EPI2018044_2022-04-01:0.006257):2.0E-6,A_Netherlands_00621_2022_Original_EPI2020895_2022-04-05:0.00625):2.0E-6,A_France_ARA-HCL023025095501_2023__EPI2566402_2023-02-10:0.006256):2.0E-6):2.0E-6,((A_Norway_02414_2023_Clinical_Specimen_EPI2451383_2023-02-10:0.004317,A_Denmark_3162_2022__EPI2283233_2022-11-18:0.005115):0.003041,(A_CastillaLaMancha_3893_2022_Clinical_Specimen_EPI2209415_2022-10-09:2.0E-6,A_Baltimore_JH-0355_2022__EPI2217053_2022-10-06:0.006268):0.006259):2.0E-6):2.0E-6,((((A_France_ARA-HCL023016003001_2023__EPI2493024_2023-01-23:0.012572,A_England_224700757_2022_original_EPI2243109_2022-11-12:2.0E-6):0.004962,A_France_ARA-HCL023001573101_2023__EPI2356813_2023-01-03:0.002019):0.005537,A_Germany_13343_2022_Original_EPI2133036_2022-07-04:0.006272):2.0E-6,((A_California_31_2023_S1_EPI2498649_2023-01-05:0.006263,A_Catalonia_NSVH101898460_2022__EPI2168149_2022-08-24:0.006299):2.0E-6,A_Israel_R498_2023_cs_EPI2370775_2023-01-07:0.006246):2.0E-6):2.0E-6):2.0E-6,((A_Bulgaria_857_2023_cs_EPI2370801_2023-01-17:0.00623,A_Melilla_4019_2022_Clinical_Specimen_EPI2240212_2022-10-11:0.006244):2.0E-6,A_Germany_14055_2023_Original_EPI2416661_2023-01-11:0.006242):2.0E-6):2.0E-6,(((A_France_ARA-HCL023003693201_2023__EPI2491963_2023-01-06:2.0E-6,A_Nordrhein-Westfalen_7_2022_Original_EPI2077566_2022-04-28:0.006246):0.006262,A_Mexico_0796_2022_Original_EPI2284522_2022-11-11:0.006253):2.0E-6,A_Netherlands_10994_2022_Original_EPI2023299_2022-04-10:0.006233):2.0E-6):2.0E-6,(((((((A_Germany_14053_2023_Original_EPI2416646_2023-01-10:0.006213,A_Slovakia_23-2038_2023__EPI2514547_2023-02-21:0.006176):2.0E-6,A_Catalonia_NSVH102009529_2023_Original_EPI2397899_2023-01-30:2.0E-6):0.00512,(A_Catalonia_NSVH102014663_2023_Original_EPI2426451_2023-02-06:2.0E-6,A_Netherlands_11812_2022_Original_EPI2218254_2022-11-02:0.006187):0.00431):0.00303,A_Catalonia_NSVH198263297_2022_Original_EPI2285941_2022-12-29:0.006253):2.0E-6,A_Lisboa_595_2022_Original_EPI2247043_2022-10-24:0.006245):2.0E-6,(A_Singapore_KK0129_2023_clinical_specimen_EPI2614838_2023-01-17:0.006259,A_Brandenburg_5_2022_Original_EPI2170773_2022-06-09:1.7E-5):0.006247):2.0E-6,(((A_France_ARA-HCL022216933201_2023__EPI2491807_2023-01-17:0.006233,A_Netherlands_11433_2022_Original_EPI2034097_2022-04-28:2.0E-6):2.0E-6,A_Denmark_1044_2023_Original_EPI2574465_2023-03-26:0.006279):0.00624,A_France_ARA-HCL022157464901_2022__EPI2265183_2022-09-20:0.00624):2.0E-6):2.0E-6):2.0E-6,((A_Norway_01999_2023_Clinical_Specimen_EPI2415483_2023-01-30:0.006252,A_Netherlands_00625_2022_Original_EPI2020900_2022-03-28:0.006233):2.0E-6,A_Netherlands_00268_2022_Original_EPI2005543_2022-03-12:0.006243):2.0E-6):2.0E-6,(((A_Netherlands_11816_2022_Original_EPI2218286_2022-11-03:0.006215,A_Denmark_2864_2022__EPI2089292_2022-05-19:0.006325):2.0E-6,A_Navarra_4440_2022_MDCK_EPI2273907_2022-11-17:0.006253):2.0E-6,(A_Navarra_246_2023_MDCK_EPI2400566_2023-01-10:0.006224,A_Ceuta_286_2023_Clinical_Specimen_EPI2441054_2023-01-08:0.006368):2.0E-6):2.0E-6):2.0E-6,((A_Sachsen-Anhalt_3_2023_Original_EPI2424898_2023-01-01:0.006255,A_Netherlands_02041_2022_Original_EPI2282612_2022-12-22:0.006269):2.0E-6,(A_France_ARA-HCL023020272201_2023__EPI2564899_2023-01-27:0.006248,A_Netherlands_11068_2022_Original_EPI2028241_2022-03-29:0.006248):2.0E-6):2.0E-6):2.0E-6,(((A_Andalucia_PMC-00023_2023_Original_EPI2472096_2023-02-15:0.012729,A_Santiago_81254_2022__EPI2171415_2022-06-29:2.0E-6):0.006248,A_Colorado_13_2023_S1_EPI2445865_2023-01-10:0.006282):2.0E-6,(A_Lisboa_551_2022_Original_EPI2247089_2022-10-21:0.006271,A_Spain_MD-HULP-061658967_2022__EPI2240794_2022-11-17:2.0E-6):0.006249):2.0E-6):2.0E-6,((A_Catalonia_NSVH102023775_2023_Original_EPI2426483_2023-02-18:5.64E-4,A_Extremadura_709_2023_MDCK_EPI2478023_2023-02-07:0.006088):0.005952,A_Denmark_2650_2022__EPI2061864_2022-04-27:0.006248):2.0E-6):2.0E-6,A_Ile_de_France_02647_2023_Original_EPI2438248_2023-01-25:2.0E-6):2.0E-6,((A_France_ARA-HCL023007352101_2023__EPI2492080_2023-01-12:0.006228,A_Netherlands_11312_2022_Original_EPI2029635_2022-04-19:0.006245):2.0E-6,(A_Ceuta_806_2023_Clinical_Specimen_EPI2520215_2023-02-16:0.006272,A_YOKOHAMA_90_2023_AX-4_1__hCK1_EPI2611152_2023-04-08:0.006295):2.0E-6):2.0E-6):2.0E-6,(((A_CastillaLaMancha_4128_2022_cs_EPI2235425_2022-10-21:0.006224,A_Galicia_22023181_2022__EPI2287396_2022-11-22:0.006301):2.0E-6,A_Berlin_77_2022_Original_EPI2083920_2022-05-04:0.006234):2.0E-6,(A_PaisVasco_385_2023_Clinical_Specimen_EPI2441318_2023-01-17:0.006292,A_Valencia_VAHNSI-GIHSN-07_3689_2023_Direct_sequencing_EPI2323232_2023-01-02:0.006332):2.0E-6):2.0E-6):3.0E-6,(((A_CastillaLaMancha_413_2023_Clinical_Specimen_EPI2477624_2023-01-21:0.006156,A_Madrid_4152_2022_Clinical_Specimen_EPI2240172_2022-10-31:2.0E-6):0.006282,A_Austria_1501955_2022_clinical_specimen_EPI2010549_2022-03-18:0.006275):2.0E-6,(A_France_ARA-HCL023030675501_2023__EPI2567517_2023-02-20:0.00624,A_Tasmania_16_2023_SIAT1_EPI2600618_2023-03-06:0.006262):2.0E-6):2.0E-6):2.0E-6,((A_France_ARA-HCL023009058501_2023__EPI2357491_2023-01-15:2.0E-6,A_France_ARA-HCL023021214201_2023__EPI2565322_2023-02-03:0.006398):0.00634,A_Netherlands_11414_2022_Original_EPI2033963_2022-04-29:0.006243):2.0E-6):2.0E-6,(A_France_ARA-HCL023022020701_2023__EPI2565578_2023-02-05:2.0E-6,A_Catalonia_NSVH198253093_2022__EPI2178296_2022-09-01:0.006272):0.006247):0.006234,((A_Michigan_UOM10049424813_2023_ORI_EPI2604459_2023-01-19:0.012196,A_Michigan_UOM10045463584_2022_ORI_EPI2094305_2022-05-11:2.0E-6):0.006267,A_Catalonia_NSVH198249400_2022_Original_EPI2112229_2022-07-14:2.0E-6):0.006244):3.0E-6):2.0E-6,((((((((((((((((A_Michigan_09_2023_Original_EPI2442589_2023-01-06:0.003021,A_Khabarovsk_259_2022_C1_EPI2589961_2023-01-16:0.004286):0.005075,(A_New_York_RVTNL5919778543362_2023_ORI_EPI2509521_2023-02-09:2.0E-6,A_New_York_RVTNL1532353594261_2023_ORI_EPI2509409_2023-02-08:0.006214):0.006201):2.0E-6,(A_ROMANIA_544432_2023_MDCK-SIAT_EPI2434308_2023-01-04:0.006191,A_Japan_14149_2023_Original_EPI2510100_2023-02-28:0.006244):2.0E-6):2.0E-6,((A_Albania_290484_2023_cs_EPI2434270_2023-01-04:0.006214,A_Netherlands_01911_2022_Original_EPI2282564_2022-12-26:0.006223):2.0E-6,(A_Norway_03689_2023_Clinical_Specimen_EPI2507766_2023-03-06:0.006206,A_Latvia_01-091529_2023_P2_SIAT1_EPI2603024_2023-01-30:0.006199):2.0E-6):2.0E-6):2.0E-6,((((A_Delaware_06_2023_S1_EPI2445723_2023-01-12:2.0E-6,A_Romania_211_2023__EPI2462330_2023-01-09:0.006202):0.006131,A_Norway_34649_2022_Clinical_Specimen_EPI2242221_2022-09-30:3.1E-4):0.005951,A_SHIZUOKA_20_2023_MDCK_2__hCK1_EPI2610968_2023-03-06:0.006197):2.0E-6,(A_Missouri_12_2023_Original_EPI2469840_2023-01-28:0.006206,A_California_144_2022_Original_EPI2248849_2022-10-18:0.006199):3.0E-6):2.0E-6):2.0E-6,(A_England_230440412_2023_original_EPI2465998_2023-01-24:0.0062,A_New_York_43_2022_Original_EPI2279033_2022-11-29:0.006172):3.0E-6):2.0E-6,((A_Norway_04940_2023_Clinical_Specimen_EPI2529582_2023-03-29:0.006195,A_Galicia_22026944_2022__EPI2287463_2022-11-27:0.006177):2.0E-6,A_Netherlands_00983_2023_Original_EPI2455864_2023-02-27:0.006177):2.0E-6):2.0E-6,((A_ComunidadValenciana_504_2023_Clinical_Specimen_EPI2441182_2023-01-31:0.006199,A_HIROSHIMA_42_2023_MDCK_2__hCK1_EPI2591568_2023-03-09:0.006193):3.0E-6,(A_OKAYAMA_1_2023_MDCK_3__hCK2_EPI2589680_2023-01-23:0.006184,A_KOCHI_5_2023_MDCK_19__hCK1_EPI2611168_2023-02-04:0.006193):2.0E-6):2.0E-6):2.0E-6,((A_France_ARA-HCL023001422101_2023__EPI2356781_2023-01-03:0.006191,A_Denmark_228_2023_Original_EPI2458506_2023-01-20:0.006213):2.0E-6,(A_Norway_03245_2023_Clinical_Specimen_EPI2474432_2023-02-22:0.006184,A_Denmark_316_2023_Original_EPI2458143_2023-01-25:0.006181):2.0E-6):3.0E-6):2.0E-6,(((A_France_PAC-HCL023010211301_2023__EPI2492180_2023-01-12:5.6E-4,A_Michigan_UOM10049181196_2023_ORI_EPI2593463_2023-01-05:0.006032):0.005898,A_Wisconsin_36_2023_S1_EPI2544098_2023-03-30:0.006189):3.0E-6,(A_Thessaloniki_59_2023_Cs_EPI2337672_2023-01-10:0.0062,A_OSAKA_27_2023_AX-4_3__hCK1_EPI2543309_2023-02-13:0.012399):2.0E-6):3.0E-6):2.0E-6,A_Basse_Normandie_02105_2023_Original_EPI2438166_2023-01-19:2.0E-6):3.0E-6,((A_Slovenia_47_2023_SIATx_SIAT1_EPI2461109_2023-01-04:0.006215,A_France_ARA-HCL023023624101_2023__EPI2566034_2023-02-07:0.006205):2.0E-6,A_Ile_de_France_10441_2023_Original_EPI2557594_2023-04-05:0.0062):2.0E-6):2.0E-6,(((A_France_ARA-HCL023000902701_2023__EPI2356677_2023-01-02:2.0E-6,A_Bolzano_25_2023__EPI2508510_2023-01-04:0.006325):0.00635,A_France_ARA-HCL023020108901_2023__EPI2564824_2023-02-02:2.0E-6):0.006288,A_France_ARA-HCL023015736701_2023__EPI2492945_2023-01-25:2.0E-6):0.006204):3.0E-6,(A_Illinois_14103_2023_Original_EPI2457234_2023-01-03:2.0E-6,A_Austria_1573405_2022_clinical_specimen_EPI2258524_2022-12-06:0.006247):0.006224):0.006178,A_Maryland_02_2023_Original_EPI2444634_2023-01-01:2.0E-6):0.006187,((((A_Catalonia_NSVH102033788_2023_Original_EPI2458011_2023-03-03:0.004999,A_British_Columbia_PHL-292_2022_Original_EPI2261405_2022-10-09:0.004208):0.002958,A_British_Columbia_PHL-267_2022_Original_EPI2261291_2022-10-03:0.006105):2.0E-6,A_Idaho_13_2023_Original_EPI2443546_2023-01-18:2.0E-6):3.0E-6,(A_Sweden_15_2023_Original_EPI2541043_2023-03-23:2.0E-6,A_British_Columbia_PHL-306_2022_Original_EPI2261772_2022-11-03:0.00621):0.006121):0.006206):2.0E-6):0.006513,A_Moscow_CRIE_132_2021__EPI1956777_2021-12-03:0.012804):2.0E-6):2.0E-6,((((((((((((((A_Austria_1480208_2021_clinical_specimen_EPI1958572_2021-12-24:0.006414,A_Lisboa_248_2022_Original_EPI2058954_2022-03-25:0.006398):2.0E-6,A_Israel_R-6982_2021_Px_SIAT1_EPI1981069_2021-09-12:2.0E-6):2.0E-6,(A_Andalucia_9561_2021_MDCK_EPI1937577_2021-10-08:0.006409,A_Lisboa_74_2022__EPI2021232_2022-02-14:0.00642):2.0E-6):2.0E-6,A_Lisboa_452_2022_Original_EPI2119721_2022-05-09:0.006412):0.006395,A_Saint-Petersburg_RII-1233S_2021_Original_EPI1926203_2021-10-15:2.0E-6):0.006351,A_Michigan_173_2020__EPI1956199_2020-11-19:0.012827):2.0E-6,A_Michigan_173_2020_S1_EPI1847808_2020-11-19:2.0E-6):2.0E-6,(((((A_Indiana_02_2021_S1_EPI1942700_2021-11-01:0.006307,A_Denmark_71_2022__EPI1990869_2022-02-03:0.006309):2.0E-6,A_Parma_01_2021_SIAT4_SIAT1_EPI1981081_2021-11-17:2.0E-6):2.0E-6,A_Afghanistan_5317_2021_Original_EPI2157830_2021-12-06:0.006484):0.006342,A_New_York_06_2022_Original_EPI2008035_2022-03-07:0.012769):2.0E-6,A_Texas_02_2021_Original_EPI1888177_2021-08-05:2.0E-6):0.006361):0.006359,(A_Bangladesh_3014_2020_Original_EPI1838392_2020-09-22:2.0E-6,A_France_ARA-HCL022037113601_2022__EPI2264963_2022-02-25:0.006412):0.006436):3.0E-6,(A_India_Pun-NIV269316_2020_Nov_Original_EPI1850510_2020-11-27:0.00636,A_Norway_04280_2022_Clinical_Specimen_EPI2012990_2022-01-14:0.006348):2.0E-6):2.0E-6,((((A_Bangladesh_4013_2020_Original_EPI1842636_2020-09-15:2.0E-6,A_AbuDhabi_01_2021__EPI1843602_2021-01-01:0.006374):2.0E-6,A_England_220820657_2022_original_EPI2073728_2022-02-21:0.012777):0.006341,A_Norway_12344_2022_Clinical_Specimen_EPI2012935_2022-03-01:0.006386):2.0E-6,(A_Salalah_520266545_2020_cs_EPI1845848_2020-10-05:0.006337,A_Norway_35732_2021_Clinical_Specimen_EPI2013012_2021-12-15:0.006329):2.0E-6):2.0E-6):2.0E-6,((A_Bangladesh_1006_2020_SIAT3_SIAT1_EPI1857095_2020-08-26:0.006337,A_India_PUN-NIV239602_2020_X3_S1_EPI1846738_2020-08-10:0.006324):3.0E-6,A_Bangladesh_1157_2020_Original_EPI1842449_2020-09-15:0.006348):3.0E-6):2.0E-6,(A_Michigan_10_2021_S1_EPI1928451_2021-10-25:0.006332,A_Norway_15420_2022_Clinical_Specimen_EPI2013060_2022-03-17:0.006333):2.0E-6):3.0E-6,A_Bangladesh_911009_2020_SIAT3_SIAT1_EPI1882610_2020-09-03:2.0E-6):3.0E-6):2.0E-6,((((((((((((A_Moscow_52_2021_S3_EPI1988712_2021-12-01:0.006409,A_Mecklenburg-Vorpommern_34_2022_Original_EPI2010881_2022-02-18:0.006404):2.0E-6,A_India_PUN-NIV301132_2021_X3_S1_EPI1916886_2021-04-11:2.0E-6):2.0E-6,(A_Moscow_55_2021_SIAT3_EPI2114368_2021-12-01:0.006404,A_Moscow_101_2021_SIAT1_EPI2114424_2022-01-10:0.006434):3.0E-6):2.0E-6,A_SouthAfrica_PET24344_2022__EPI2098136_2022-05-24:0.006496):0.006393,A_Moscow_CRIE_182_2022_MDCK_isolate_EPI1995274_2022-01-11:0.006353):2.0E-6,((A_Toamasina_13669_2021_cs_EPI1965309_2021-12-15:2.0E-6,A_Mahajanga_13264_2021_cs_EPI1970524_2021-12-10:0.006376):0.006367,A_Orenburg_5_2022_MDCK2_SIAT1_SIAT1_EPI2115816_2022-01-14:0.006389):2.0E-6):2.0E-6,((((A_Khmao_191-a15V_2021__1_EPI1981643_2021-12-14:0.00636,A_Milano_04_2022_Original_EPI2160721_2022-02-09:0.006385):2.0E-6,A_Iran_15_Azar21_2021_SIAT5_SIAT1_EPI1975967_2021-12-06:0.006377):2.0E-6,(A_Alagoas_64301_2021_Original_EPI1953810_2021-12-12:0.00636,A_Catalonia_NSVH198237908_2022_Original_EPI2010496_2022-03-15:0.006365):2.0E-6):2.0E-6,((A_Qatar_16-VI-21-3798042_2021_SIAT1_EPI1925477_2021-08-03:0.006346,A_Novosibirsk_RII-MH38238S_2021_Original_EPI1937740_2021-11-03:0.006346):2.0E-6,(A_Pakistan_ICT14_2021_Original_EPI1967925_2021-10-29:0.006422,A_Norway_34558_2021_Clinical_Specimen_EPI2012893_2021-12-28:0.006367):2.0E-6):2.0E-6):2.0E-6):2.0E-6,A_Ashgabad_40S_2023_Original_EPI2414222_2023-01-05:2.0E-6):2.0E-6,(((A_South_Africa_R08953_2022_Original_EPI2178950_2022-07-20:0.006485,A_SouthAfrica_PET24848_2022__EPI2098079_2022-06-16:0.006444):3.0E-6,A_SouthAfrica_PET25025_2022__EPI2212277_2022-07-04:2.0E-6):0.006456,A_Saint-Petersburg_RII-5501S_2021_Original_EPI1961380_2021-12-10:0.006392):2.0E-6):2.0E-6,A_India_Pun-NIV299083_2021_Apr_MDCK_P3_EPI1885023_2021-04-01:0.006363):0.006359,A_India_Pun-NIV328363_2021_Jul_Original_EPI1885063_2021-07-07:2.0E-6):0.006342,(A_Bangladesh_1200903008_2020_Original_EPI1842724_2020-09-12:0.006319,A_Oman_5202_2021_Original_EPI1925271_2021-09-09:0.0063):2.0E-6):2.0E-6):2.0E-6,A_India_Pun-NIV326980_2021_Jul_Original_EPI1885054_2021-07-03:0.006363):0.006329,A_India_Pun-NIV290244_2021_Jan_MDCK_P3_EPI1850512_2021-01-12:0.006348):2.0E-6,A_India_Jai-SMSINFS14_2019_Sep_Original_EPI1885043_2019-09-18:0.006327):0.006325,A_India_Pun-NIV293693_2021_Feb_Original_EPI1868359_2021-02-15:3.0E-6):0.019347,((((((((((((((((A_Hainan-Baotinglizumiaozuzizhi_311_2022_C1_S1_EPI2105587_2022-06-14:2.0E-6,A_Jiangxi-Anyuan_1588_2022_C2_S1_EPI2125431_2022-05-30:0.007253):0.006459,(A_Fujian-Yanping_11424_2022_C2_S1_EPI2125326_2022-06-07:0.006419,A_Guangdong-Huiyang_314_2022_C3_S1_EPI2151081_2022-06-13:2.0E-6):0.006452):2.0E-6,(A_Cambodia_70632_2020_Original_EPI1804673_2020-09-12:0.006457,A_Laos_941_2021_S1_EPI1921760_2021-03-17:0.006456):2.0E-6):2.0E-6,((A_Jiangsu-Qinhuai_186_2023_C3_C1_EPI2509721_2023-02-01:0.006427,A_Cambodia_e1009251_2020_QMC2_EPI1847080_2020-10-08:0.006454):2.0E-6,(A_Cambodia_20080713_2020_Original_EPI1804373_2020-08-18:0.006433,A_YAMAGATA_2_2021_Original_EPI1884214_2021-02-09:0.006457):2.0E-6):2.0E-6):2.0E-6,((A_Cambodia_VIR2023654_2020_Original_Specimen_EPI1837735_2020-08-31:0.006504,A_Guizhou-Anlong_319_2022_C1_S1_EPI2105639_2022-04-18:0.006435):2.0E-6,(A_Hong_Kong_10_2022_Original_EPI2158213_2022-07-02:0.006429,A_Guangdong-Maonan_338_2022_C1_S1_EPI2125293_2022-06-10:0.006443):2.0E-6):2.0E-6):2.0E-6,(((A_Jiangsu-Qingjiangpu_1128_2023_C3_S1_EPI2509724_2023-01-23:2.0E-6,A_Laos_F1384_2021_hCK_0__2_EPI1916559_2021-04-08:0.012929):0.006466,A_Hubei-Jiangan_1735_2022_C1_S1_EPI2151345_2022-07-26:0.006504):2.0E-6,(A_Yunnan-Chuxiong_342_2022_C1_S1_EPI2241894_2022-09-02:0.006454,A_Hunan-Tongdaodongzuzizhi_311_2022_C1_S1_EPI2125233_2022-06-20:0.006449):2.0E-6):2.0E-6):2.0E-6,(A_Jiangsu-Haizhou_1742_2022_C1_S1_EPI2241933_2022-09-05:0.006448,A_Zhejiang-Haishu_1587_2022_C2_S1_EPI2105624_2022-03-22:0.006454):2.0E-6):2.0E-6,((A_Guizhou-Zhongshan_1677_2022_C2_S1_EPI2151066_2022-07-04:0.006401,A_Guizhou-Xixiu_31_2022_C1_S1_EPI2125287_2022-06-10:0.006453):2.0E-6,A_Guizhou-Kaili_1565_2022_C2_S1_EPI2125344_2022-06-06:0.006448):2.0E-6):2.0E-6,A_Neimenggu-Keerqin_125_2023_C1_S1_EPI2392089_2023-01-05:2.0E-6):2.0E-6,(((A_Hebei-Cixian_1181_2023_C1_C1_EPI2509634_2023-02-22:2.0E-6,A_Parma_04_2021_SIAT2_SIAT1_EPI1981083_2021-11-22:0.022):0.006439,A_Yunnan-Gejiu_327_2022_C2_C1_EPI2105613_2022-05-19:0.006477):2.0E-6,(A_Sichuan-Gaoxin_1625_2022_C3_C1_EPI2151015_2022-08-01:0.006387,A_Yunnan-Chuxiong_1499_2022_C1_S1_EPI2125413_2022-05-30:0.006474):2.0E-6):2.0E-6):2.0E-6,A_Jiangxi-Xinzhou_1528_2022_C1_S1_EPI2151171_2022-06-08:0.006436):0.006429,A_Timor-Leste_9_2021_SIAT1_EPI1882539_2021-03-01:0.0064):2.0E-6,(((A_Darwin_94_2020_SIAT1_EPI1733846_2020-03-07:0.006409,A_MIYAGI_2_2021_Original_EPI1882472_2021-03-02:0.006439):2.0E-6,A_Timor-Leste_17_2020_SIAT4_EPI1814617_2020-07-05:0.006431):2.0E-6,A_Darwin_113_2020_SIAT1_EPI1733843_2020-03-15:2.0E-6):2.0E-6):2.0E-6,A_Bangladesh_1924_2020_Original_EPI1842275_2020-09-28:0.00642):0.006431,A_Ethiopia_1016_2021_Original_EPI1969508_2021-03-21:0.006432):3.0E-6,A_Indonesia_NIHRDBJM1205_2020_X__SIAT1_EPI1806123_2020-03-22:0.006429):0.006408):2.0E-6,A_Texas_10901_2019_Original_EPI1707173_2019-10-03:2.0E-6):2.0E-6,A_Bangladesh_328_2019_Original_EPI1641446_2019-10-05:0.013048):0.006459,A_India_Jai-SMSINFS12_2019_Sep_Original_EPI1885042_2019-09-18:2.0E-6):0.006517,A_Bourgogne_2740_2018_PI_EPI1345624_2018-12-28:0.006567):2.0E-6,((A_Idaho_24_2018_S1_EPI1329401_2018-10-23:2.0E-6,A_Oman_4740_2018_SIAT1_EPI1392986_2018-10-04:0.006607):0.006604,A_Orenburg_CRIE_154_2019__EPI1415110_2019-01-19:0.006515):2.0E-6):2.0E-6,((((A_Singapore_MOH0161_2018_clinical_specimen_EPI1380584_2018-12-11:0.006577,A_Singapore_MOH0159_2018_clinical_specimen_EPI1380583_2018-12-11:2.0E-6):0.006574,A_Switzerland_5733_2018_SIAT1_EPI1357916_2018-12-27:2.0E-6):0.006528,A_Texas_407_2019_S1_EPI1649431_2019-12-10:0.013138):2.0E-6,A_OSAKA-C_2044_2019_MDCK_1__SIAT1_EPI1721726_2019-11-23:0.006522):2.0E-6):1.0E-6,((((A_Melilla_3120_2018_Clinical_Specimen_EPI1341714_2018-12-18:0.006528,A_Austria_1131176_2019_Siat1_EPI1420445_2019-03-05:0.006558):2.0E-6,A_Melilla_3009_2018_Clinical_Specimen_EPI1329079_2018-12-03:2.0E-6):2.0E-6,A_Belgium_S0307_2019_cs_EPI1380094_2019-01-20:0.00651):0.00652,A_Hong_Kong_2677_2019_MDCK1_SIAT1_EPI1574966_2019-06-18:0.006514):2.0E-6):1.0E-6,((((A_Armenia_501_2019_SIAT1_EPI1604551_2019-02-07:3.0E-6,A_South_Korea_9789_2019__EPI1770850_2019-03-21:0.006467):0.006523,A_Vietnam_241_2018_C2_S1_EPI1348807_2018-10-03:0.006533):2.0E-6,(A_Abu_Dhabi_110_2018_S2_EPI1350318_2018-09-25:0.006527,A_Oman_5038_2018_cs_EPI1334152_2018-10-15:0.006521):2.0E-6):2.0E-6,(((A_Basse_Normandie_626_2019_PI_EPI1360306_2019-01-28:2.0E-6,A_Qatar_16-VI-19-0048614_2019_cs_EPI1619510_2019-08-23:0.006552):0.006542,(A_Shanghai_19211_2019__EPI1498323_2019-01-15:0.006584,A_South_Korea_9788_2019__EPI1770842_2019-03-22:2.0E-6):0.006528):2.0E-6,A_Kuwait_4688_2019_Original_EPI1719204_2019-09-24:0.006515):1.0E-6):2.0E-6):1.0E-6,(((((A_England_767_2018_original_EPI1377108_2018-12-12:2.0E-6,A_Pennsylvania_1023_2019_Original_EPI1618910_2019-10-29:0.00649):2.0E-6,A_Canberra_4A_2019_SIAT1_EPI1690286_2019-12-05:0.006514):0.006492,A_South_Australia_63_2019_SIAT1_EPI1434648_2019-02-17:0.006521):2.0E-6,(A_Franche_Comte_1195_2019_PI_EPI1435729_2019-01-27:2.0E-6,A_Colorado_44_2019_Original_EPI1641982_2019-11-27:0.006525):0.006512):1.0E-6,(A_Brasov_239416_2018_SIAT1_SIAT1_EPI1357845_2018-12-18:0.006505,A_Ayutthaya_455_2019_C1_EPI1716915_2019-11-06:0.006518):1.0E-6):1.0E-6):1.0E-6,(A_Victoria_254_2019_SIAT1_EPI1647936_2019-09-05:0.006514,A_Singapore_SGH0617_2019_clinical_specimen_EPI1646488_2019-12-04:0.006528):2.0E-6):2.0E-6,(((A_Ontario_RV0166_2019_P1_EPI1352761_2018-12-24:0.00656,A_Ontario_RV1199_2019_P1_EPI1394110_2019-02-02:2.0E-6):0.006522,A_Washington_217_2018_Original_EPI1454124_2018-12-28:0.00649):2.0E-6,A_Sri_Lanka_25_2019_SIAT2_EPI1584566_2019-06-30:0.006505):2.0E-6):1.0E-6,(((A_Denmark_2902_2019_Original_EPI1431905_2019-03-26:5.93E-4,A_Nova_Scotia_RV1884_2019_P1_EPI1484538_2019-03-06:0.006347):0.006202,A_Texas_528_2018_Original_EPI1454750_2018-12-26:0.006527):2.0E-6,(A_Hayma_7383_2019_SIAT1_EPI1646720_2019-11-05:0.006517,A_Chiang_Rai_449_2019_MDCK_1__SIAT1_EPI1671914_2019-11-28:0.006512):2.0E-6):1.0E-6):1.0E-6,((A_Oman_5756_2018_cs_EPI1334105_2018-11-05:0.006533,A_Stockholm_22_2019_Direct_EPI1591171_2019-08-23:0.006518):2.0E-6,(A_Japan_NHRC-OID_FDX70487_2018__EPI1523984_2018-11-06:0.00652,A_Singapore_EN0025_2019_clinical_specimen_EPI1387973_2019-01-11:0.006555):2.0E-6):2.0E-6):1.0E-6,(((A_Massachusetts_38_2019_Original_EPI1619085_2019-09-25:0.006541,A_Parma_29_2020__EPI1755764_2020-02-03:0.00651):2.0E-6,A_Abu_Dhabi_132_2018_S1_EPI1349989_2018-10-14:0.006517):1.0E-6,((A_Padova_30_2019__EPI1384257_2019-02-28:2.0E-6,A_Perugia_26_2019__EPI1447771_2019-02-04:0.006565):0.006541,A_Shanghai-Pudongxin_11155_2019_C1_S1_EPI1589772_2019-07-17:0.006535):2.0E-6):2.0E-6):1.0E-6,(((((((A_Ontario_RV0217_2020_P1_EPI1736682_2019-12-24:0.006386,A_Ontario_RV0195_2020_P1_EPI1736672_2019-12-23:2.0E-6):0.006468,A_Yunnan-Maoshi_1578_2019_C1_S1_EPI1692242_2019-11-05:0.006493):2.0E-6,A_Maranhao_158276-IEC_2019__EPI1690234_2019-07-04:2.0E-6):3.0E-6,A_Jiangxi-Yuanzhou_11910_2019_C2_S1_EPI1692140_2019-11-25:0.006426):3.42E-4,A_Belgium_G0338_2019_original_EPI1446112_2019-03-05:0.006427):0.006261,A_Wrexham_0782_2018_Original_EPI1338473_2018-12-27:0.006496):2.0E-6,((A_Jamaica_8211_2018_Original_EPI1282739_2018-05-21:0.006832,A_Ireland_12941_2019__EPI1381284_2019-01-25:2.0E-6):0.006538,A_Sri_Lanka_31_2019_SIAT2_EPI1670049_2019-07-20:0.006563):2.0E-6):1.0E-6):1.0E-6,((((A_Victoria_20_2019_SIAT2_EPI1444271_2019-04-11:0.006584,A_WAKAYAMA_23_2019_hCK_0__1_EPI1444692_2019-02-05:2.0E-6):0.006547,A_Abu_Dhabi_103_2018_Original_EPI1332457_2018-09-26:2.0E-6):0.006508,((A_Selangor_20214_2018__EPI1777789_2018-12-03:0.004495,'A_Athens.GR_947_2019__EPI1589433_2019-02-14':0.005335):0.003167,A_Jamaica_2929_2019_Original_EPI1641911_2019-11-21:0.006508):2.0E-6):1.0E-6,((A_Roma_23_2019__EPI1381385_2019-02-04:2.0E-6,A_Fujian-Xinluo_1684_2020_C2_C1_EPI1799932_2020-04-15:0.006458):0.006511,A_Idaho_34_2018_Original_EPI1348453_2018-12-21:0.006508):1.0E-6):1.0E-6):1.0E-6,(((A_South_Australia_151_2018__EPI1613853_2018-10-30:0.005832,A_Alberta_RV1694_2019_P1_EPI1430198_2019-02-24:0.005051):0.002142,A_Abu_Dhabi_101_2018_Original_EPI1332638_2018-09-24:0.006512):1.0E-6,A_Vermont_12_2018_Original_EPI1212297_2018-03-07:2.0E-6):3.0E-6):2.0E-6,((((((((((((((((((((((((((((((((((((A_Lisboa_37_2019_cs_EPI1655595_2019-11-23:0.019685,A_South_Australia_1088_2019_Original_Specimen_EPI1670105_2019-05-30:0.013089):2.0E-6,(A_New_Jersey_41_2019_S1_EPI1662400_2019-12-04:0.006506,A_England_194960683_2019_original_EPI1732139_2019-12-02:0.006533):2.0E-6):3.0E-6,(A_Utah_51_2019_Original_EPI1629236_2019-10-17:0.006514,A_Mississippi_37_2019_Original_EPI1662495_2019-12-11:0.006507):2.0E-6):2.0E-6,(((A_Linkoping_19_2019_Original_EPI1659737_2019-12-17:0.006543,A_Sweden_85_2020_Original_EPI1738783_2020-02-26:0.006483):2.0E-6,A_Quebec_198_2019_Original_EPI1695127_2019-12-19:0.006548):3.0E-6,A_Victoria_252_2019_SIAT1_EPI1647924_2019-09-02:0.006496):2.0E-6):2.0E-6,((A_South_Australia_180_2019_SIAT1_EPI1493059_2019-03-19:0.004494,A_South_Australia_1017_2019_SIAT2_EPI1549011_2019-03-26:0.00317):0.005323,(A_Netherlands_00100_2020_Original_EPI1691515_2020-01-17:0.006508,A_Switzerland_3278_2020_cs_EPI1740398_2020-03-04:0.006517):2.0E-6):2.0E-6):2.0E-6,(((A_South_Australia_153_2019_SIAT1_EPI1444496_2019-03-13:0.006508,A_Victoria_716_2019_SIAT2_EPI1550193_2019-04-25:0.006523):2.0E-6,A_Victoria_1014_2019_SIAT1_EPI1667431_2019-06-27:0.006503):3.0E-6,(A_Michigan_452_2019_Original_EPI1618715_2019-10-14:0.006508,A_Sydney_474_2019_SIAT1_EPI1671663_2019-09-19:0.006489):2.0E-6):2.0E-6):3.0E-6,((A_South_Australia_1085_2019_Original_Specimen_EPI1669830_2019-05-20:0.006555,A_Sydney_391_2019_SIAT2_EPI1671450_2019-08-08:2.0E-6):0.006502,A_Ontario_RV2488_2019_P1_EPI1635768_2019-10-07:0.006497):3.0E-6):3.0E-6,((((A_Ontario_RV2390_2019_P1_EPI1583325_2019-06-28:2.0E-6,A_Saskatchewan_RV2688_2019_X2_EPI1687859_2019-12-02:0.006479):3.42E-4,A_Saskatchewan_RV1848_2019_P1_EPI1440573_2019-04-17:0.006401):0.006246,(A_South_Australia_137_2019_SIAT1_EPI1436130_2019-03-03:2.0E-6,A_Kyiv_116_2020_Original_EPI1803985_2020-01-28:0.006487):0.006475):2.0E-6,((A_Manitoba_RV1640_2020_P1_EPI1736843_2020-01-08:0.006494,A_Manitoba_RV2181_2020_P1_EPI1736892_2020-02-03:0.00649):2.0E-6,A_Nord_Pas_de_Calais_1350_2019_PI_EPI1383558_2019-02-16:0.006496):3.0E-6):2.0E-6):2.0E-6,((A_Darwin_420_2019_SIAT2_EPI1593936_2019-05-17:0.006487,A_Darwin_701_2019_SIAT1_EPI1658689_2019-09-17:0.006506):3.0E-6,(A_Oklahoma_11210_2020_Original_EPI1709530_2020-01-08:0.006491,A_British_Columbia_RV1865_2020_P1_EPI1736909_2019-12-16:0.006485):2.0E-6):2.0E-6):2.0E-6,((((((A_New_Brunswick_RV2465_2019_X2_EPI1641505_2019-10-08:2.0E-6,A_Saskatchewan_RV2462_2019_P1_EPI1635746_2019-10-05:0.006462):0.002647,A_Alberta_RV2483_2020_P1_EPI1736899_2020-02-11:0.005547):0.004807,A_Victoria_2518_2019_SIAT1_EPI1671699_2019-09-07:0.006499):2.0E-6,A_Tasmania_557_2019_SIAT1_EPI1589948_2019-05-03:0.006487):2.0E-6,A_South_Australia_294_2019_SIAT1_EPI1639408_2019-04-08:0.00649):2.0E-6,((A_Louisiana_49_2019_Original_EPI1636309_2019-11-06:0.006267,A_Jonkoping_2_2020_Original_EPI1704699_2020-02-12:0.005535):0.001244,A_Ontario_RV0289_2020_P1_EPI1736694_2020-01-01:0.006504):2.0E-6):3.0E-6):2.0E-6,(((A_Ayutthaya_458_2019_MDCK_1__SIAT1_EPI1671938_2019-11-11:0.006493,A_Rabat_1124_2020_cs_EPI1716461_2020-02-07:0.006477):2.0E-6,(A_Netherlands_00120_2020_Original_EPI1691558_2020-01-07:3.0E-6,A_Ontario_RV1445_2020_P1_EPI1736793_2020-01-14:0.006477):0.006486):2.0E-6,((A_South_Australia_307_2019_SIAT1_EPI1639415_2019-04-15:0.005155,A_Ontario_RV2710_2019_P1_EPI1645965_2019-12-06:0.002103):0.005753,A_Vermont_33_2019_Original_EPI1683821_2019-12-29:0.006501):2.0E-6):2.0E-6):2.0E-6,(A_Michigan_383_2019_Original_EPI1497265_2019-06-04:0.006518,A_Colorado_11493_2020_Original_EPI1729098_2020-01-30:0.006543):2.0E-6):2.0E-6,(((((A_Ontario_RV1269_2019_P1_EPI1393559_2019-02-22:2.0E-6,A_Saskatchewan_RV2458_2019_P1_EPI1635741_2019-10-03:0.006512):0.006502,A_South_Australia_1049_2019_SIAT1_EPI1639406_2019-04-23:0.006461):3.0E-6,A_Saskatchewan_RV2532_2019_P1_EPI1635799_2019-11-06:0.006444):2.0E-6,A_Saskatchewan_RV2534_2019_P1_EPI1635802_2019-11-14:0.006471):2.0E-6,((A_Champagne_Ardenne_1765_2019_PI_EPI1431184_2019-03-20:2.0E-6,A_Champagne_Ardenne_1908_2019_MDCK2_SIAT1_EPI1582609_2019-04-10:0.006425):0.006493,(A_Canberra_360_2019_SIAT1_EPI1671624_2019-09-11:0.006382,A_Florida_139_2019_Original_EPI1758308_2019-12-13:2.0E-6):0.00644):2.0E-6):3.0E-6):2.0E-6,A_SAPPORO_65_2018_MDCK_2__SIAT1_EPI1389851_2018-12-15:2.0E-6):3.0E-6,((((((((((A_England_200280382_2020_original_EPI1750006_2020-01-08:0.006496,A_England_195220279_2019_original_EPI1740897_2019-12-19:0.006483):2.0E-6,(A_Maryland_12129_2020_Original_EPI1756928_2020-01-05:0.006491,A_Argentina_14818_2020_Original_EPI1807503_2020-03-08:0.006466):3.0E-6):2.0E-6,(A_Lyon_0169_2020_Original_EPI1696297_2020-01-13:0.006504,A_England_195120662_2019_original_EPI1732731_2019-12-10:0.006493):2.0E-6):2.0E-6,((A_District_Of_Columbia_01_2020_Original_EPI1696748_2020-01-12:0.006509,A_Portugal_MS74_2020_SIAT1_EPI1763772_2020-03-21:0.00649):2.0E-6,(A_Catalonia_NSVH101177034_2020_Original_EPI1735038_2020-01-22:0.006464,A_Norway_2316_2020_cs_EPI1749426_2020-03-24:0.006488):2.0E-6):3.0E-6):2.0E-6,A_Catalonia_NSVH100990446_2019_Original_EPI1440518_2019-02-23:2.0E-6):2.0E-6,(A_HIROSHIMA_188_2019_MDCK_2__SIAT1_EPI1711322_2019-12-25:0.006488,A_Sweden_91_2020_Original_EPI1738824_2020-03-06:0.006486):3.0E-6):2.0E-6,(A_Ontario_RV2598_2019_P1_EPI1639007_2019-11-26:0.006457,A_Saskatchewan_RV2539_2019_P1_EPI1635809_2019-11-16:0.00644):2.0E-6):2.0E-6,A_Netherlands_00118_2020_Original_EPI1691554_2020-01-08:0.006497):0.006497,(A_Halmstad_2_2020_Original_EPI1704667_2020-02-16:2.0E-6,A_Sweden_61_2020_Original_EPI1728257_2020-02-15:0.006573):0.006539):2.0E-6,((A_Alaska_53_2019_Original_EPI1617723_2019-10-16:2.0E-6,A_British_Columbia_RV08427_2020_P1_EPI1748576_2020-03-09:0.006417):0.002224,A_South_Australia_206_2019_SIAT1_EPI1444445_2019-03-15:0.005442):0.005195):2.0E-6):2.0E-6,((((A_Perth_1117_2019_SIAT2_EPI1584558_2019-07-02:2.0E-6,A_Michigan_433_2019_Original_EPI1586357_2019-07-19:0.01327):2.0E-6,A_Sydney_1200_2019_SIAT1_EPI1740108_2019-08-16:0.006618):0.006517,(A_Saskatchewan_RV2454_2019_X2_EPI1641406_2019-10-02:9.6E-5,A_Brisbane_1130_2019_SIAT2_EPI1671675_2019-09-11:0.006437):0.006361):2.0E-6,(((A_South_Africa_R05143_2019_MDCK2__SIAT1_EPI1610389_2019-05-15:2.0E-6,A_Sydney_538_2019_SIAT1_EPI1671468_2019-08-06:0.006453):2.0E-6,A_South_Australia_369_2019_SIAT1_EPI1740121_2019-06-13:0.006494):0.006522,A_Saskatchewan_RV1681_2019_P1_EPI1430187_2019-03-27:0.006483):2.0E-6):3.0E-6):2.0E-6,((A_Arizona_35_2019_Original_EPI1605950_2019-09-09:0.006587,A_Perth_1131_2019_SIAT2_EPI1667399_2019-07-08:0.006529):2.0E-6,A_Victoria_1016_2019_SIAT2_EPI1597827_2019-07-03:0.00654):2.0E-6):2.0E-6,(((((A_Meknes_955_2020_cs_EPI1716423_2020-01-24:0.00638,A_Agadir_803_2020_cs_EPI1716176_2020-01-20:2.0E-6):0.00648,A_Victoria_80_2019_SIAT2_EPI1583938_2019-06-08:2.0E-6):0.005813,(A_Wisconsin_33_2020_Original_EPI1692671_2020-01-27:2.0E-6,A_Michigan_170_2020_Original_EPI1869526_2020-03-12:0.006494):0.005033):0.002139,(((A_Swansea_7317_2019__EPI1584162_2019-08-13:2.0E-6,A_Ontario_442_2019_Original_EPI1695076_2019-12-06:0.006506):2.0E-6,A_Norway_2293_2019_SIAT1_EPI1619472_2019-10-13:0.006465):0.004482,A_Norway_91_2020_cs_EPI1689544_2020-01-06:0.00532):0.003157):2.0E-6,(A_Perth_1008_2019_Original_Specimen_EPI1484724_2019-04-16:0.006468,A_Thueringen_46_2020_Original_EPI1751091_2020-02-26:0.006501):2.0E-6):2.0E-6):2.0E-6,(A_Sydney_232_2019_SIAT2_EPI1671441_2019-06-03:0.006488,A_Quebec_200_2019_Original_EPI1695129_2019-12-17:0.006468):2.0E-6):2.0E-6,A_Niigata_18FS072_2018_2019-01-25_MDCK2_EPI1669700_2019-01-25:0.006487):2.0E-6,A_Ontario_480_2019_Original_EPI1695110_2019-12-13:0.006548):0.005524,A_California_40_2019_Original_EPI1372412_2019-02-06:0.006256):0.001241,(((((A_Darwin_99_2019_MDCK1_EPI1434572_2019-03-17:2.0E-6,A_Kyoto_18FS194_2018_2019-01-09_MDCK2_EPI1669722_2019-01-09:0.006221):2.0E-6,A_Dunedin_12_2019_SIAT__SIAT1_EPI1444274_2019-03-28:0.006209):0.006471,A_Tasmania_507_2019_SIAT1_EPI1444260_2019-02-04:0.006511):2.0E-6,(A_Lyon_162_2020_MDCK2_SIAT1_EPI1763688_2020-01-16:0.00636,A_Nonthaburi_75_2020_C1_S1_EPI1853394_2020-01-15:2.0E-6):0.00642):2.0E-6,A_Nakhonphanom_30_2020_MDCK1__SIAT1_EPI1813637_2020-01-13:0.006457):2.0E-6):2.0E-6,(((((((((((((((A_Sydney_25_2019_MDCK-Siat__SIAT1_EPI1387370_2019-01-21:3.0E-6,A_Bayern_113_2019_Original_EPI1647183_2019-10-10:0.006505):0.006492,A_Victoria_100_2019_SIAT2_EPI1670135_2019-06-18:0.006491):2.0E-6,A_South_Africa_9178_2019_MDCK2__SIAT3_EPI1795434_2019-07-22:0.006494):2.0E-6,(A_KANAGAWA_AC1847_2019_SIAT_0_1_EPI1498175_2019-01-23:0.006485,A_Catalonia_0846659S_2019_SIAT1_EPI1676284_2019-12-03:0.006494):3.0E-6):2.0E-6,(((A_Beijing-Chaoyang_13078_2018_C1_EPI1351281_2018-12-24:2.0E-6,A_South_Australia_148_2019_SIAT1_EPI1444487_2019-03-14:0.006491):2.0E-6,A_Canberra_138_2019_SIAT2_EPI1548983_2019-05-18:0.006487):0.006497,(A_Dunedin_11_2019_SIAT__SIAT1_EPI1444285_2019-03-22:0.006507,A_Uppsala_7_2020_Original_EPI1704482_2020-01-30:0.006519):2.0E-6):2.0E-6):2.0E-6,((((('A_Athens.GR_26_2020__EPI1659529_2020-01-08':0.006509,A_Sydney_809_2019_SIAT2_EPI1670219_2019-05-14:2.0E-6):2.0E-6,A_Shanghai-Jiading_1974_2019_C2_S1_EPI1692134_2019-12-03:0.006482):0.006502,A_Japan_9781_2019__EPI1770747_2019-04-26:2.0E-6):0.00649,A_Ontario_RV1614_2019_P1_EPI1430152_2019-03-22:0.006486):2.0E-6,((A_Ontario_RV2169_2019_P1_EPI1485133_2019-05-17:0.006475,A_Nakhonphanom_537_2019_SIAT1_EPI1670034_2019-07-02:2.0E-6):0.006482,(A_Alberta_RV2555_2019_P1_EPI1635831_2019-10-17:0.006482,A_Norway_2383_2019_SIAT1_SIAT1_EPI1655637_2019-10-27:2.0E-6):0.006484):2.0E-6):2.0E-6):2.0E-6,((A_Netherlands_10237_2019_Original_EPI1414538_2019-03-27:2.0E-6,A_Scotland_410_2019_cs_EPI1670614_2019-09-15:0.006504):0.00649,A_OKINAWA_6_2019_MDCK_1__SIAT1_EPI1485556_2019-01-07:0.006484):2.0E-6):2.0E-6,(((A_Macau_600004_2019_MDCK-2_EPI1360004_2019-01-02:2.0E-6,A_South_Australia_204_2019_SIAT1_EPI1444442_2019-03-20:0.006502):0.00649,A_MIYAGI_11_2019_AX-4_1__SIAT1_EPI1389931_2019-01-23:0.006465):2.0E-6,A_Victoria_71_2019_SIAT1_EPI1669911_2019-04-03:0.006473):2.0E-6):2.0E-6,((A_California_94_2019_Original_EPI1409260_2019-03-13:2.0E-6,A_Milano_55_2020_SIAT2-ori_EPI1754102_2020-02-10:0.006446):0.006466,A_New_Caledonia_60_2019_SIAT1_EPI1444254_2019-03-28:0.006532):2.0E-6):2.0E-6,((((A_Brisbane_12_2019_SIAT_1__SIAT1_EPI1434584_2019-03-04:2.0E-6,A_Victoria_96_2019_SIAT2_EPI1669944_2019-06-14:0.006528):0.006653,A_Victoria_256_2019_SIAT2_EPI1647939_2019-09-05:2.0E-6):2.0E-6,A_Darwin_492_2019_SIAT2_EPI1583418_2019-06-09:0.00653):0.006507,A_Santa_Catarina_999_2019_Original_EPI1798819_2019-09-25:0.006532):2.0E-6):2.0E-6,((((A_Alberta_RV2472_2019_P1_EPI1635749_2019-09-16:0.006466,A_British_Columbia_RV6619_2020_P1_EPI1743974_2020-02-20:0.006505):2.0E-6,A_North_Dakota_25_2019_Original_EPI1508182_2019-06-29:2.0E-6):2.0E-6,A_Victoria_151_2019_Original_Specimen_EPI1503481_2019-07-09:0.006485):2.0E-6,(A_Kentucky_9882_2019_Original_EPI1654219_2019-10-22:2.0E-6,A_Thailand_CU-B32786_2019__EPI1901781_2019-04-20:0.012969):0.006488):0.006481):3.0E-6,(((A_Canberra_218_2019_SIAT2_EPI1590851_2019-06-08:2.0E-6,A_Sweden_96_2020_Original_EPI1738854_2020-03-09:0.006413):2.0E-6,A_St_Laurent_du_Var_1850_2019_Original_EPI1607243_2019-09-11:0.00648):0.006479,A_Finland_105_2019__EPI1447825_2019-04-09:0.006502):2.0E-6):2.0E-6,((A_Netherlands_10023_2019_Original_EPI1360098_2019-01-24:0.006532,A_Netherlands_10193_2019_Original_EPI1405572_2019-02-18:0.006507):2.0E-6,(A_KANAGAWA_ZC1821_2019_SIAT_0_1_EPI1498213_2019-01-21:0.006482,A_England_91440363_2019_original_EPI1635261_2019-03-29:0.006466):3.0E-6):2.0E-6):2.0E-6,A_KANAGAWA_IC1805_2018_SIAT_0__1_EPI1351505_2018-12-17:2.0E-6):2.0E-6,(((((A_South_Africa_R05636_2019_MDCK2_SIAT1_EPI1582717_2019-05-22:0.019334,A_England_9189_2019__EPI1770045_2019-03-21:2.0E-6):0.006408,A_Chile_7868_2019_Original_EPI1662562_2019-11-07:0.006408):2.0E-6,A_South_Australia_203_2019_SIAT1_EPI1444439_2019-03-20:2.0E-6):0.006467,A_Genova_03_2019__EPI1385051_2019-02-28:0.00651):2.0E-6,((A_Connecticut_21_2019_Original_EPI1428083_2019-03-06:0.005314,A_Norway_1926_2019_SIAT1_EPI1604650_2019-05-06:0.00447):0.003145,(A_South_Korea_9578_2019_passage__Original_EPI1511403_2019-04-04:2.0E-6,A_Victoria_730_2019_SIAT1_EPI1639434_2019-05-05:0.006534):0.006528):3.0E-6):2.0E-6):2.0E-6):2.0E-6,(A_KANAGAWA_AC1850_2019_SIAT_0__1_EPI1485487_2019-01-27:2.0E-6,A_Castellon_02_1901_20190318_Direct_sequencing_EPI1543704_2019-03-18:0.013195):0.006484):2.0E-6,A_KANAGAWA_AC1851_2019_SIAT_0__1_EPI1498228_2019-01-28:0.00643):0.005485,A_Netherlands_10129_2019_Original_EPI1383415_2019-02-26:0.001274):0.006277,A_Singapore_KK1011_2018_clinical_specimen_EPI1413866_2018-09-24:0.006566):2.0E-6,(A_Taiwan_82108_2019__EPI1436922_2019-03-29:2.0E-6,A_KANAGAWA_AC1854_2019_SIAT_0__1_EPI1542287_2019-01-29:0.006533):0.006562):2.0E-6,(((((A_Valencia_07_1147_20190107_Direct_sequencing_EPI1384238_2019-01-07:0.012745,A_Castellon_02_1843_20190313_Direct_sequencing_EPI1543688_2019-03-13:2.0E-6):0.00632,A_Ontario_RV4214_2018_P1_EPI1335475_2018-11-24:2.0E-6):3.0E-6,A_Trinidad_3161_2019_C2_EPI1591526_2019-04-09:0.006306):0.006578,A_Neimenggu-Erlianhaote_1108_2019_C2_EPI1380790_2019-01-22:0.006617):2.0E-6,(((A_Hubei-Maojian_1114_2019_C2_S1_EPI1380640_2019-01-09:0.013159,A_Guangxi-Babu_1649_2019_C1_S1_EPI1589793_2019-07-09:0.006513):2.0E-6,A_Saint-Petersburg_RII-4812S_2019_Original_EPI1490001_2019-04-17:0.006563):0.006575,A_Sichuan-Chuanshan_12957_2018_C2_EPI1351263_2018-12-15:0.006524):2.0E-6):2.0E-6):2.0E-6,((((((((((((((((A_Moscow_RII-536S_2018_Original_EPI1352079_2018-12-24:0.006716,A_Singapore_NUH0008_2019_clinical_specimen_EPI1594866_2019-03-01:2.0E-6):0.006612,A_Ontario_RV1488_2019_P1_EPI1415260_2019-03-12:0.006602):2.0E-6,(A_Milano_351_2019__EPI1447781_2019-03-04:0.006597,A_Neimenggu-Haibowan_1196_2019_C2_S1_EPI1503574_2019-03-04:0.006591):2.0E-6):2.0E-6,((A_Ontario_RV1228_2019_P1_EPI1393546_2019-02-22:0.006591,A_Luxembourg_19008019_2019__EPI1384579_2019-02-12:0.006593):2.0E-6,(A_Ontario_RV1840_2019_P1_EPI1436680_2019-04-17:0.006592,A_England_92000510_2019_original_EPI1635269_2019-05-07:0.0066):2.0E-6):2.0E-6):2.0E-6,((A_Prince_Edward_Island_RV1896_2019_P1_EPI1484552_2019-03-24:0.006586,A_Alberta_RV2125_2019_P1_EPI1485443_2019-04-26:0.00659):2.0E-6,A_Victoria_2515_2019_SIAT1_EPI1493127_2019-06-02:0.006592):2.0E-6):2.0E-6,((A_Ohio_8810_2019_passage__Original_EPI1500673_2019-03-14:0.006635,A_Thailand_CU-B31931_2019__EPI1901775_2019-02-04:2.0E-6):0.006623,A_Finland_63_2019__EPI1447788_2019-03-13:0.006596):2.0E-6):2.0E-6,(((((((A_Bayern_31_2020_C1-ori_EPI1735278_2020-02-13:0.006575,A_Minas_Gerais_202012671_2019_Original_EPI1806170_2019-09-03:2.0E-6):0.006683,A_Ontario_RV2037_2019_P1_EPI1484613_2019-05-08:0.006664):2.0E-6,A_Ontario_RV2084_2019_P1_EPI1485403_2019-04-29:2.0E-6):2.0E-6,A_Hawaii_21_2020_S1_EPI1734689_2020-02-29:0.00672):2.0E-6,A_Ancona_10_2019__EPI1383643_2019-03-01:0.006684):0.006681,(A_Ontario_RV0968_2019_P1_EPI1378172_2019-01-29:3.46E-4,A_Saskatchewan_RV1416_2019_P1_EPI1415214_2019-04-03:0.006495):0.006337):2.0E-6,A_Iceland_12621_2019_SIAT1_EPI1574973_2019-06-15:0.006579):2.0E-6):1.0E-6,(A_Quebec_RV1593_2019_P1_EPI1426981_2019-03-27:0.006579,A_Nicaragua_1397_2019_Original_EPI1630923_2019-09-28:0.013273):2.0E-6):3.0E-6,(((((A_UTSUNOMIYA_194_2019_AX-4_2__SIAT2_EPI1447311_2019-01-15:2.0E-6,A_Victoria_168_2019_SIAT2_EPI1583454_2019-07-15:0.00647):0.006502,A_Germany_HD1819_151_2019__EPI2204175_2019-11-01:2.0E-6):0.006608,A_Japan_NHRC-OID_FDX70557_2019__EPI1502549_2019-01-04:2.0E-6):0.006596,A_Ontario_RV1609_2019_P1_EPI1430148_2019-03-12:0.006564):3.0E-6,(((A_South_Korea_8828_2019_passage__Original_EPI1500793_2019-03-05:2.0E-6,A_Perth_1127_2019_SIAT1_EPI1589588_2019-07-04:0.006469):0.006574,A_Finland_116_2019__EPI1447817_2019-03-31:2.0E-6):0.006579,A_Norway_1881_2019_Clinical_Specimen_EPI1447216_2019-04-26:0.006601):2.0E-6):2.0E-6):2.0E-6,(((A_New_Mexico_08_2019_Original_EPI1372674_2019-01-28:0.006534,A_Guangdong-Rongcheng_1362_2019_C2_S1_EPI1542720_2019-05-06:2.0E-6):0.006565,A_Saint-Petersburg_RII-2420S_2019_Original_EPI1489875_2019-02-18:0.006589):1.0E-6,(A_KANAGAWA_ZC1854_2019_SIAT_0_1_EPI1398394_2019-02-23:0.006558,A_Netherlands_10241_2019_Original_EPI1414546_2019-03-29:2.0E-6):0.006584):2.0E-6):2.0E-6,((((A_Ontario_RV0709_2019_P1_EPI1366109_2018-12-31:2.0E-6,A_Arizona_14_2019_Original_EPI1395883_2019-02-03:0.006585):0.006585,A_Italy_603-19_2019__EPI1901316_2019-03-11:0.006617):3.0E-6,A_Costa_Rica_8289_2019_Original_EPI1586913_2019-07-04:0.006593):2.0E-6,((A_Ontario_RV1192_2019_P1_EPI1394107_2019-02-11:2.0E-6,A_Ontario_RV2094_2019_P1_EPI1485419_2019-05-13:0.00657):0.006591,A_Belgium_G0333_2019_original_EPI1446096_2019-03-01:0.006593):1.0E-6):2.0E-6):2.0E-6,((((A_Utah_11_2019_Original_EPI1372705_2019-01-31:2.0E-6,A_Denmark_3255_2019_Original_EPI1641074_2019-10-05:0.006653):0.005231,A_Lampeter_7085_2019_original_EPI1443946_2019-04-15:0.002133):0.005838,A_Alicante_19_2034_20190321_Direct_sequencing_EPI1543536_2019-03-21:0.006614):2.0E-6,((A_Ontario_RV1273_2019_P1_EPI1394540_2019-02-26:0.0059,A_Cardiff_8892_2019_original_EPI1444560_2019-04-11:0.00511):0.002166,A_Umea_1_2019_Direct_EPI1591142_2019-07-02:0.006597):3.0E-6):2.0E-6):2.0E-6,A_New_Hampshire_28_2018_Original_EPI1323247_2018-10-25:2.0E-6):2.0E-6,((((A_Wellington_18_2019_SIAT__SIAT1_EPI1590984_2019-03-23:2.0E-6,A_South_Australia_308_2019_SIAT1_EPI1639416_2019-04-17:0.006399):0.00648,A_Ontario_RV0849_2019_P1_EPI1370248_2019-01-05:3.0E-6):0.006537,((A_Ontario_RV1233_2019_P1_EPI1393550_2019-02-21:0.006564,A_Saskatchewan_RV1847_2019_P1_EPI1440572_2019-04-16:2.0E-6):0.006598,A_Singapore_TT0692_2019_clinical_specimen_EPI1638717_2019-08-07:0.006554):2.0E-6):2.0E-6,(A_California_101_2019_Original_EPI1422133_2019-03-04:0.006573,A_Kenya_2256_2019_Original_EPI1587038_2019-07-20:0.006635):2.0E-6):2.0E-6):1.0E-6,(((A_Baden-Wuerttemberg_84_2019_Original_EPI1388876_2019-02-25:2.0E-6,A_Mukdahan_403_2019_C1_EPI1683398_2019-09-18:0.006592):2.0E-6,A_Alberta_RV2119_2019_P1_EPI1485435_2019-05-06:0.006557):0.006592,((A_Manitoba_RV1404_2019_P1_EPI1415438_2019-03-12:2.0E-6,A_Florida_71_2019_Original_EPI1486377_2019-05-21:0.006645):0.00657,A_Halmstad_3_2019_Direct_EPI1445067_2019-03-15:0.006601):2.0E-6):2.0E-6):1.0E-6,((((((A_Shanghai-Pudongxin_185_2019_C2_S1_EPI1380649_2019-01-15:0.006438,A_KANAGAWA_ZC1861_2019_E0__3__Am2Al1__EPI1846436_2019-04-26:0.012954):2.0E-6,A_HK_11_2019_MDCK_EPI1353606_2018-12-20:2.0E-6):2.0E-6,A_KANAGAWA_IC1830_2019_E0__3__Am1Al2__EPI1846440_2019-01-15:0.006433):2.0E-6,(A_HK_38_2019_MDCK_EPI1353608_2018-12-23:0.006458,A_Ontario_RV0463_2019_P1_EPI1363655_2019-01-16:0.00642):2.0E-6):0.006527,(((A_Netherlands_10062_2019_Original_EPI1365199_2019-02-06:2.0E-6,A_Ontario_414_2019_Original_Specimen_EPI1605844_2019-03-20:0.006523):2.0E-6,A_HIROSHIMA-C_30_2019_Original_EPI1436224_2019-02-11:0.006617):0.00511,A_Minnesota_21_2020_Original_EPI1737771_2020-03-07:0.0059):0.002166):2.0E-6,((((A_Sosnovyi_Bor_RII-1864S_2019_Original_EPI1414419_2019-02-07:0.006602,A_St_Petersburg_RII-223_2019_S1_EPI1438372_2019-02-18:0.006617):2.0E-6,A_Padova_29_2019__EPI1384256_2019-02-27:2.0E-6):0.006721,A_New_Jersey_25_2019_Original_EPI1439296_2019-03-22:0.006532):2.0E-6,(A_Irkutsk_RII-2771S_2019_Original_EPI1414221_2019-02-16:0.006563,A_New_York_9525_2019_passage__Original_EPI1511963_2019-04-06:0.006552):2.0E-6):2.0E-6):2.0E-6):2.0E-6):3.0E-6,(((A_Ontario_RV2607_2019_P1_EPI1639012_2019-11-29:0.006464,A_Ontario_RV2607_2019_X2_EPI1686160_2019-11-29:2.0E-6):0.013295,A_Ontario_RV2705_2019_P1_EPI1736591_2019-12-19:2.0E-6):0.006607,A_Armenia_941_2019_cs_EPI1582587_2019-05-21:3.0E-6):0.006597):2.0E-6,(A_Iran_168555_2019_SIAT1-original_EPI1478477_2019-03-15:0.006554,A_Chiang_Rai_409_2019_C1_EPI1683344_2019-09-02:2.0E-6):0.006582):2.0E-6,A_Cherkessk_CRIE_323_2019__EPI1493849_2019-02-25:0.013315):0.006558,((A_Saint-Petersburg_RII-492S_2019_Original_EPI1352151_2019-01-13:3.0E-6,A_Jiangxi-Yushui_11018_2019_C2_S1_EPI1692143_2019-12-09:0.013032):0.006509,A_Ontario_RV2489_2019_P1_EPI1635769_2019-10-04:0.013117):2.0E-6):2.0E-6,((((A_Mali_225_2018_S2_EPI1439768_2018-11-12:2.0E-6,A_Mozambique_206_2019_Original_EPI1495894_2019-03-19:0.006492):3.0E-6,(A_Jilin-Ningjiang_1258_2019_C2_S1_EPI1503661_2019-03-11:2.0E-6,A_Ontario_RV2379_2019_P1_EPI1526491_2019-06-22:0.018768):0.006467):0.006507,((A_Guizhou-Xixiu_11179_2018_C2_EPI1351299_2018-12-18:2.0E-6,A_KANAGAWA_IC1815_2019_E0__5__Am3Al2__EPI1846434_2019-01-07:0.012574):0.006502,A_Sachsen_94_2018_C_EPI1378265_2018-12-18:0.00645):2.0E-6):2.0E-6,((((A_Finland_25_2019__EPI1380210_2019-02-14:2.0E-6,A_Santa_Catarina_1020_2019_Original_EPI1798827_2019-10-02:0.006647):2.0E-6,A_South_Carolina_15_2019_S1_EPI1641422_2019-10-04:0.006575):0.00656,A_Ontario_RV2295_2019_P1_EPI1505454_2019-06-17:0.006513):2.0E-6,A_Haiti_72_2020_Original_EPI1799171_2020-01-24:2.0E-6):0.006522):2.0E-6):2.0E-6):2.0E-6,A_Lyon_CHU_1947587_2018_Original_EPI1384924_2018-11-08:0.0065):2.0E-6,((((A_Berlin_8_2019_Original_EPI1378243_2019-01-21:2.0E-6,A_Padova_31_2019__EPI1384261_2019-02-28:0.007145):2.0E-6,A_Padova_24_2019__EPI1384244_2019-02-23:0.00655):0.00654,A_Abudhabi_063_2019_Original_EPI1636470_2019-09-20:2.0E-6):0.005337,A_Lebanon_207_2019_Original_EPI1410302_2019-02-02:0.004492):0.003158):2.0E-6,((A_Guizhou-Kaili_15_2019_C1_EPI1351296_2019-01-01:0.006463,A_Saskatchewan_RV1779_2019_P1_EPI1435639_2019-04-04:0.00648):2.0E-6,A_Castellon_02_1450_20190208_Direct_sequencing_EPI1543576_2019-02-08:0.00652):2.0E-6):2.0E-6,(((((((A_Netherlands_10186_2019_Original_EPI1405538_2019-03-20:2.0E-6,A_Newfoundland_RV2059_2019_P1_EPI1484679_2019-01-14:0.006647):2.0E-6,A_Argentina_1422_2019_Original_EPI1586801_2019-07-16:0.01338):0.006628,(A_Catalonia_NSVH100963901_2019_Original_EPI1354601_2019-01-13:0.006519,A_Catalonia_NSVH100962279_2019_Original_EPI1354599_2019-01-10:2.0E-6):0.006576):2.0E-6,A_Navarra_3085_2018_Clinical_Specimen_EPI1341720_2018-12-14:2.0E-6):2.0E-6,(A_Michigan_410_2018_Original_EPI1332559_2018-11-21:0.013238,A_Catalonia_NSVH100969048_2019_Original_EPI1364622_2019-01-21:2.0E-6):0.006606):0.006549,(((A_Paris_2730_2018_PI_EPI1345608_2018-12-27:2.0E-6,A_South_Australia_81_2019_SIAT1_EPI1387310_2019-01-19:0.006567):0.005939,A_Utah_45_2018_Original_EPI1334308_2018-12-03:0.002715):0.004504,A_South_Australia_243_2018_SIAT1_EPI1359686_2018-12-27:0.006525):2.0E-6):2.0E-6,(((((((A_Shandong-Zhangdian_193_2019_C2_EPI1380772_2019-01-29:0.006464,A_Macao_600141_2019_C2_S1_S1_EPI1503796_2019-01-08:2.0E-6):0.006311,(A_Fujian-Changting_31_2019_C3_S1_EPI1542645_2019-05-09:0.012929,A_New_York_54_2019_Original_EPI1641897_2019-11-17:0.006367):3.0E-6):2.0E-6,A_Chongqing-Banan_11053_2018_C1_EPI1351311_2018-12-25:2.0E-6):2.0E-6,(A_Zhejiang-Haishu_1190_2019_C2_EPI1380631_2019-01-24:0.006413,A_Guangxi-Haicheng_366_2019_C1_S1_EPI1542543_2019-06-20:0.006334):2.0E-6):3.0E-6,A_Guangdong-Chengqu_1346_2019_C2_S1_EPI1504838_2019-05-02:0.006376):0.005458,(A_Istanbul_1872_2018_SIAT1_EPI1370131_2018-12-11:0.006473,A_Wrexham_6341_2019_original_EPI1414894_2019-03-23:2.0E-6):0.002229):0.005211,A_Norway_2428_2019_SIAT1_EPI1655649_2019-11-03:0.006487):2.0E-6):2.0E-6):2.0E-6,(((A_Iceland_78_2018_8925__MDCK1_SIAT1_EPI1260052_2018-04-12:2.0E-6,A_Pakistan_542_2019_Original_EPI1410084_2019-01-23:0.006433):0.006477,A_Chongqing-Yuzhong_11622_2019_C1_S1_EPI1692260_2019-10-07:0.006642):2.0E-6,(A_Finland_973_2018__EPI1331977_2018-11-01:0.006487,A_Thailand_CU-B33013_2019__EPI1901769_2019-05-05:0.006525):2.0E-6):2.0E-6):2.0E-6,(A_Vietnam_Lisn18022_2018_CXS1_EPI1385788_2018-04-03:0.013287,A_Alberta_RV2434_2019_P1_EPI1590362_2019-06-30:2.0E-6):0.006519):2.0E-6,A_Vietnam_243_2018_C2_S1_EPI1348389_2018-10-04:0.00652):0.006559,(A_Nova_Scotia_RV1599_2017_P1_EPI1004604_2017-02-15:0.006471,A_Peru_9417_2017_Original_EPI1039089_2017-06-14:0.00668):0.006701):2.0E-6,((((((((((((((((((((((((A_Navarra_1207_2017_Clinical_Specimen_EPI991309_2017-01-17:0.006519,A_Austria_962149_2017_Siat1_EPI1040419_2017-01-02:0.013163):3.0E-6,A_Navarra_979_2017_MDCK_EPI971603_2017-01-04:0.006532):2.0E-6,(A_Hungary_266_2017__EPI907354_2017-01-17:0.006576,A_PaisVasco_962_2017_MDCK_EPI967666_2017-01-09:0.006528):2.0E-6):3.0E-6,A_CastillaLaMancha_352_2017_Clinical_Specimen_EPI944205_2017-01-23:2.0E-6):2.0E-6,((A_LaRioja_870_2017_MDCK_EPI967645_2017-01-13:0.006512,A_PaisVasco_842_2017_MDCK_EPI973453_2017-01-03:0.006506):2.0E-6,A_Romania_208058_2017_Clinical_sample_EPI944076_2017-02-14:0.00653):2.0E-6):2.0E-6,A_Navarra_1044_2017_MDCK_EPI957923_2017-01-07:0.006513):0.006521,A_PaisVasco_1168_2017_MDCK_EPI1002883_2017-01-18:0.00654):2.0E-6,(A_Romania_209119_2017_Clinical_sample_EPI961445_2017-02-22:0.006493,A_Quebec_RV1433_2017_P1_EPI1005955_2017-02-11:2.0E-6):0.006507):2.0E-6,((((A_Baleares_826_2017_Clinical_Specimen_EPI944198_2017-01-04:2.0E-6,'A_Italy_A.Ge.33.2017_2017__EPI1566026_2017-01-01':0.019827):0.006517,A_British_Columbia_040_2017_passage_details__original_specimen_EPI953844_2017-01-12:0.006525):2.0E-6,(A_Paris_809_2017_PI_EPI940723_2017-02-06:0.006524,A_Italy_107-17_2017__EPI1829742_2017-01-16:0.006536):2.0E-6):2.0E-6,((A_Melilla_36_2017_Clinical_Specimen_EPI973425_2017-01-03:0.006525,A_Quebec_039_2017__EPI1236391_2017-01-27:0.006513):2.0E-6,(A_Alberta_RV1267_2017_P1_EPI1004276_2017-02-19:0.006513,'A_Netherlands_201701071301.seq_2017__EPI2147768_2017-01-07':0.006494):2.0E-6):2.0E-6):2.0E-6):2.0E-6,((((A_Ontario_RV1778_2017_P1_EPI1005460_2017-03-21:2.0E-6,A_Fujian-Fengze_1507_2017_C2_S1_EPI1062490_2017-06-21:0.013062):2.0E-6,A_Egypt_160_2017_SIAT1_EPI1036035_2017-01-02:0.006587):0.006523,(A_Catalonia_NSVH100562706_2017_Original_EPI919648_2017-01-29:0.006532,A_Yunnan-Chuxiong_1376_2017_C1_S1_EPI1029991_2017-04-26:3.0E-6):0.006542):2.0E-6,A_Panama_322597_2017_Original_EPI1048672_2017-07-05:0.006495):2.0E-6):2.0E-6,((((A_England_70700076_2017_original_EPI1029413_2017-02-13:2.0E-6,'A_Italy_A.Ge.01.2017_2017__EPI1566075_2017-01-01':0.033518):0.006523,A_Brisbane_86_2017__EPI1612217_2017-05-24:0.006542):3.0E-6,(A_Amazonas_145938-IEC_2017__EPI1045832_2017-02-02:0.013133,A_Amazonas_145756-IEC_2017__EPI1045830_2017-02-08:0.013439):2.0E-6):2.0E-6,A_Hong_Kong_119_2017_MDCK1_S1_EPI943224_2017-01-04:2.0E-6):2.0E-6):2.0E-6,((((A_Ontario_RV1154_2017_P2_EPI1005348_2017-03-09:2.0E-6,A_Manitoba_RV0931_2017_P1_EPI1004396_2017-02-16:0.006443):0.00649,A_Rio_Grande_do_Norte_145641-IEC_2017__EPI1045911_2017-03-22:0.013267):2.0E-6,(A_Bretagne_284_2017_PI_EPI919776_2017-01-10:0.013115,'A_Italy_A.Ge.38.2017_2017__EPI1566029_2017-01-01':2.0E-6):0.006506):2.0E-6,((('A_Italy_A.Ge.26.2017_2017__EPI1566078_2017-01-01':0.013277,'A_Italy_A.Ge.43.2017_2017__EPI1566036_2017-01-01':0.020084):0.013155,'A_Italy_A.Ge.49.2017_2017__EPI1566077_2017-01-01':2.0E-6):0.013183,A_Romania_207113_2017_Siat1_EPI913884_2017-01-16:0.006544):2.0E-6):2.0E-6):2.0E-6,((((A_KANAGAWA_IC1615_2017_SIAT_0__1_EPI909622_2017-01-16:0.006356,A_Washington_207_2017_Original_EPI1109727_2017-01-26:0.00637):2.0E-6,A_Utah_05_2017_Original_EPI911528_2017-01-19:2.0E-6):2.0E-6,(A_South_Korea_5744_2017_passage_details__PMK1_EPI1030552_2017-01-11:0.006329,A_Japan_5983_2017_passage_details__PMK1_EPI1075423_2017-02-10:2.0E-6):0.006352):0.006456,((('A_Italy_A.Ge.23.2017_2017__EPI1566068_2017-01-01':0.026275,A_South_Australia_22_2018_SIAT1_EPI1283304_2018-08-01:0.020788):0.006563,A_Catalonia_NSVH100565846_2017_Original_EPI919650_2017-02-03:2.0E-6):0.006506,(A_Quebec_047_2017__EPI1236399_2017-02-01:0.026607,A_Lyon_0301R0199_2017_Original_EPI1321955_2017-01-03:2.0E-6):0.006528):2.0E-6):2.0E-6):2.0E-6,((((((((A_Slovenia_90_2017_MDCKx_SIAT1_EPI917254_2017-01-04:2.0E-6,A_Bosnia_and_Herzegovina_27-G_2017_cs-ori_EPI978623_2017-01-04:0.006646):0.020437,A_Quebec_018_2017__EPI1236370_2017-01-16:2.0E-6):0.006782,A_Illinois_07_2017_Original_EPI911120_2017-01-12:2.0E-6):0.006675,A_Indonesia_South_Korea_09231691_2017__EPI1655880_2017-09-23:0.006625):2.0E-6,A_Sri_Lanka_3_2017_SIAT2_EPI919195_2017-01-04:2.0E-6):2.0E-6,(A_Navarra_1219_2017_Clinical_Specimen_EPI995515_2017-01-23:0.006606,A_Roraima_148113-IEC_2017__EPI1045920_2017-03-24:0.006591):3.0E-6):2.0E-6,A_Madrid_1469_2017_Clinical_Specimen_EPI991299_2017-01-24:0.006611):0.006608,(((A_Extremadura_641_2017_MDCK_EPI927096_2017-01-21:2.0E-6,A_Catalonia_NSVH100558570_2017_Original_EPI1226997_2017-01-23:0.006254):2.0E-6,A_Myanmar_18M145_2018_MDCK2_EPI1804623_2018-08-27:0.012512):0.006507,A_Ontario_RV1242_2017_P1_EPI1005380_2017-02-17:0.006545):2.0E-6):2.0E-6):2.0E-6,((A_Austria_962627_2017_Siat1_EPI997066_2017-01-02:0.006522,'A_Basel_USB002778.4_2017__EPI1569162_2017-01-23':0.006589):2.0E-6,A_Italy_222-17_2017__EPI1829765_2017-01-30:2.0E-6):0.006527):0.002139,A_Melilla_222_2017_Clinical_Specimen_EPI977465_2017-01-17:0.005806):0.005201,(((A_Amazonas_145625-IEC_2017__EPI1045828_2017-02-10:2.0E-6,A_Amazonas_145492-IEC_2017__EPI1045826_2017-02-07:0.033479):0.006565,A_Lyon_510_2017_Original_EPI1322041_2017-01-23:2.0E-6):2.0E-6,A_Pernambuco_145840-IEC_2017__EPI1045889_2017-03-07:0.020306):0.00666):2.0E-6,(((((((((((((((((((((A_Austria_1123853_2019_Siat1_EPI1381510_2019-02-09:0.006514,A_Kaliningrad_77_2019_C2_EPI1557537_2019-03-18:0.013502):2.0E-6,A_Lithuania_MB34980_2018_SIAT2_SIAT1_EPI1371481_2018-12-02:2.0E-6):0.006563,(A_Brisbane_116_2017_MDCK1_SIAT1_EPI1060406_2017-07-27:0.006701,A_Bangladesh_602005_2017_Original_EPI1058181_2017-06-11:2.0E-6):0.006614):2.0E-6,A_Connecticut_24_2017_Original_EPI1039266_2017-06-13:2.0E-6):0.006594,(((A_Victoria_118_2017_SIAT1_EPI1248358_2017-08-24:0.006582,A_Victoria_109_2017__EPI1616309_2017-08-10:0.006633):2.0E-6,A_Victoria_528_2017_SIAT1_EPI1045555_2017-07-05:2.0E-6):2.0E-6,A_Victoria_712_2017__EPI1617253_2017-08-31:0.006596):0.006586):2.0E-6,(A_Hong_Kong_3042_2017_cs_EPI1036313_2017-06-27:0.006569,A_Parana_719_2017_Original_sample_EPI1045698_2017-07-11:0.006566):2.0E-6):2.0E-6,(((A_Sydney_134_2017_MDCK_SIAT1_EPI1031707_2017-04-08:0.008313,A_Sydney_1093_2017_SIAT1_EPI1060292_2017-08-03:0.006572):2.0E-6,(A_Victoria_632_2017_SIAT1_EPI1060353_2017-08-06:2.0E-6,A_Victoria_707_2017_SIAT1_EPI1132162_2017-09-02:0.006556):0.006583):3.0E-6,((A_NIIGATA_509_2017_CaCo-2_1__SIAT1_EPI1043604_2017-06-05:0.006552,A_Victoria_572_2017_SIAT1_EPI1060710_2017-07-18:0.006563):2.0E-6,(A_Bangladesh_1500_2017_Original_EPI1048200_2017-06-06:0.006539,A_Victoria_201_2017_SIAT1_EPI1152963_2017-09-15:0.006578):2.0E-6):2.0E-6):2.0E-6):2.0E-6,(A_Singapore_TT0279_2017_clinical_specimen_EPI1023530_2017-03-02:0.006574,A_New_Zealand_1102_2017_SX_EPI1099754_2017-07-19:0.006573):2.0E-6):2.0E-6,((A_Bangladesh_5012_2017_Original_EPI1056952_2017-05-16:0.006549,A_Victoria_682_2017__EPI1617101_2017-08-18:0.006551):2.0E-6,A_Sydney_147_2017_MDCKX__SIAT1_EPI1082787_2017-05-18:0.006567):2.0E-6):2.0E-6,(((A_Brisbane_32_2017_MDCK2_SIAT1_EPI1022373_2017-03-09:2.0E-6,A_Ontario_RV2067_2017_P1_EPI1010306_2017-04-26:0.006446):0.006506,A_Sydney_1140_2017_Original_Specimen_EPI1126175_2017-08-28:0.006556):2.0E-6,((A_Brisbane_26_2017_MDCK2__SIAT1_EPI1022190_2017-01-31:0.006583,A_Abu_Dhabi_024_2017_Original_EPI1179932_2017-10-25:0.006542):2.0E-6,A_Sydney_199_2017__EPI1611292_2017-09-05:0.006557):2.0E-6):2.0E-6):2.0E-6,A_South_Australia_15_2017_SIAT1_EPI919183_2017-01-20:2.0E-6):2.0E-6,(((A_Sydney_66_2017_MDCKX__SIAT1_EPI1022349_2017-03-18:2.0E-6,A_Sydney_517_2017__EPI1615517_2017-08-21:0.006316):0.006547,A_Ontario_RV1754_2017_P2_EPI1005452_2017-02-27:0.006586):2.0E-6,(A_Louisiana_15_2017_S1_EPI979372_2017-03-16:0.006562,A_Sichuan-Gaoxin_1586_2017_C2_EPI1062568_2017-07-17:0.006494):2.0E-6):2.0E-6):2.0E-6,(((A_KANAGAWA_204_2017_MDCK_2__SIAT1_EPI1037862_2017-04-28:2.0E-6,A_YOKOHAMA_139_2017_AX-4_2__SIAT1_EPI1037870_2017-05-20:0.006644):0.00665,A_Mexico_217_2017_C2_EPI979018_2017-01-20:0.006531):2.0E-6,(A_South_Australia_65_2017_SIAT1_EPI1022415_2017-04-03:0.00658,A_Sydney_1034_2017_SIAT1_EPI1058685_2017-07-18:0.006542):2.0E-6):2.0E-6):2.0E-6,(A_Victoria_561_2017_SIAT1_EPI1060617_2017-07-14:0.006607,A_Perth_225_2017_MDCK1_SIAT1_EPI1152948_2017-09-06:2.0E-6):0.006604):2.0E-6,A_Newcastle_603_2017__EPI1613115_2017-08-11:0.006523):0.006566,A_Laos_2928_2017_C1_EPI1130107_2017-08-15:2.0E-6):0.0066,A_Pernambuco_147098-IEC_2017__EPI1045902_2017-03-14:0.026912):2.0E-6,A_Israel_C3924_2017__EPI1098467_2017-04-01:2.0E-6):0.006652,(A_Pernambuco_148978-IEC_2017__EPI1305037_2017-07-03:2.0E-6,A_District_of_Columbia_T0230_2018__EPI1893355_2018-09-01:0.013351):0.006644):2.0E-6,(((((A_Quebec_RV0633_2017_P1_EPI1005837_2017-01-15:0.006474,A_Ceara_146082-IEC_2017__EPI1045848_2017-02-16:0.006513):2.0E-6,A_New_York_PV89_2017__EPI1297409_2017-09-01:2.0E-6):2.0E-6,A_Navarra_983_2017_MDCK_EPI967660_2017-01-13:0.006445):0.006579,((A_LaRioja_868_2017_MDCK_EPI967643_2017-01-16:2.0E-6,A_Texas_6167_2017_passage_details__PMK1_EPI1075093_2017-02-14:0.00639):2.0E-6,A_Quebec_RV0351_2017_P1_EPI1005801_2017-01-14:0.006397):0.006634):2.0E-6,(A_Rio_de_Janeiro_332_2017_Original_EPI1040826_2017-04-10:2.0E-6,A_Bolivia_785_2017_Original_EPI1088092_2017-04-17:0.006698):0.006704):2.0E-6):2.0E-6,(((((A_Paris_1232_2017_PI_EPI1040259_2017-06-19:2.0E-6,A_Paraiba_146800-IEC_2017__EPI1045882_2017-03-05:0.006644):0.006664,A_Madrid_1471_2017_Clinical_Specimen_EPI991301_2017-01-20:0.006703):3.0E-6,(A_Pernambuco_145845-IEC_2017__EPI1045892_2017-02-12:0.013393,A_Paraiba_145808-IEC_2017__EPI1045868_2017-02-14:0.00664):2.0E-6):3.0E-6,((A_Baleares_1328_2017_Clinical_Specimen_EPI973405_2017-02-23:0.013391,A_Pernambuco_147500-IEC_2017__EPI1045906_2017-03-13:0.014122):2.0E-6,A_Poland_30539_2017_SIAT1_EPI943300_2017-01-09:2.0E-6):1.0E-6):2.0E-6,((A_Baden-Wuerttemberg_116_2017_Original_EPI975658_2017-02-21:0.006657,A_Santa_Catarina_475_2017_Original_EPI1043549_2017-05-23:0.006624):2.0E-6,(A_Ontario_049_2017__EPI1236085_2017-01-20:0.006627,'A_Italy_A.Ge.18.2017_2017__EPI1566018_2017-01-01':0.006639):2.0E-6):2.0E-6):2.0E-6):2.0E-6):2.0E-6,A_Netherlands_3530_2017_original_EPI1143305_2017-01-05:0.006731):0.006607,(A_Singapore_GP1813_2017_clinical_specimen_EPI1087117_2017-08-04:0.006598,A_Texas_6977_2018_passage__Original_EPI1539572_2018-01-02:0.006656):2.0E-6):2.0E-6,((((((((A_Bursa_709_2017_SIAT_EPI1045251_2017-02-27:0.013133,'A_Pakistan_654021.4_2017__EPI1897273_2017-01-03':2.0E-6):0.006586,A_Peru_0817_2017_Original_EPI1039073_2017-06-12:0.006546):2.0E-6,A_Czech_Republic_82_2017_H3N2___EPI988936_2017-01-12:2.0E-6):2.0E-6,((A_Texas_01_2017_Original_EPI887138_2017-01-02:2.0E-6,A_Pennsylvania_83_2017_Original_EPI1128631_2017-01-19:0.006702):2.0E-6,A_Bayern_43_2017_Original_EPI1013019_2017-01-25:0.006684):0.006631):0.006523,A_Tanzania_1753_2017_Original_EPI1016779_2017-04-04:2.0E-6):2.0E-6,A_Nordrhein-Westfalen_109_2017_Original_EPI975849_2017-03-20:0.006499):0.006548,(A_Yunnan-Hongta_1728_2017_C1_EPI1062631_2017-07-24:2.0E-6,A_Ningbo_10_2021_MDCK_EPI1857687_2017-06-15:0.006632):2.0E-6):0.006587,((A_Sao_Paulo_428610_2017_Original_Sample_EPI1004080_2017-01-25:3.0E-6,A_Darwin_61_2019_MDCK2_EPI1387382_2019-01-29:0.006538):2.0E-6,A_Cambodia_1004_2017_Original_EPI1210211_2017-11-06:0.006632):0.006568):2.0E-6):3.0E-6,((((((((((A_MIYAZAKI_89_2017_MDCK_2__SIAT1_EPI1057808_2017-05-02:2.0E-6,A_Guangxi-Xinbin_1569_2019_C1_S1_EPI1589907_2019-06-25:0.006386):0.006482,A_CastillaLaMancha_314_2017_Clinical_Specimen_EPI906124_2017-01-10:2.0E-6):0.004533,(A_British_Columbia_107_2017__EPI1235963_2017-01-25:2.0E-6,A_Taipei_R0067_2018__EPI1893109_2018-09-01:0.006545):0.00537):0.003196,((A_Pennsylvania_49_2017_Original_EPI1127728_2017-01-07:2.0E-6,A_Qatar_10-VI-19-0048190_2019_cs_EPI1619487_2019-08-21:0.006569):2.0E-6,A_Santiago_27820_2017_Original_EPI1016437_2017-04-09:0.00658):0.006569):2.0E-6,((A_Alberta_RV1259_2017_P1_EPI1004270_2017-02-08:0.006527,A_Washington_652_2019_Original_EPI1617793_2019-09-24:0.006551):2.0E-6,A_California_11_2017_Original_EPI918098_2017-01-20:2.0E-6):0.006563):2.0E-6,(((A_Stockholm_37_2019_Original_EPI1630335_2019-11-08:2.0E-6,A_Fes_1091_2020_cs_EPI1716318_2020-02-04:0.006613):0.006606,A_Amapa_146418-IEC_2017__EPI1045818_2017-01-31:2.0E-6):0.00659,((A_Paris_1148_2019_PI_EPI1374913_2019-02-13:0.006562,A_Burkina_Faso_2467_2019_Original_EPI1438763_2019-01-22:2.0E-6):0.006572,A_South_Africa_R06614_2017_MDCK1_SIAT1_EPI1084498_2017-07-14:2.0E-6):0.006569):2.0E-6):2.0E-6,((((((A_South_Australia_44_2019_SIAT1_EPI1434763_2019-02-10:2.0E-6,A_New_Caledonia_101_2019_SIAT2_EPI1670061_2019-07-23:0.006554):0.006619,A_Switzerland_0228_2019_original_EPI1385212_2019-02-18:2.0E-6):0.006582,A_TOKYO_19301_2019_MDCK_3__SIAT1_EPI1669741_2019-10-16:2.0E-6):0.006582,A_Nebraska_5896_2017_passage_details__PMK1_EPI1075506_2017-01-27:2.0E-6):0.006574,A_Cambodia_894_2017_Original_EPI1185376_2017-10-01:0.00658):3.0E-6,A_South_Africa_R7774_2017__EPI1080102_2017-07-27:0.006563):2.0E-6):3.0E-6,((A_Victoria_233_2017_SIAT1_EPI1152975_2017-09-19:2.0E-6,A_Ontario_RV2667_2017_X2_EPI1165770_2017-11-21:0.013417):0.006577,A_British_Columbia_005_2017_passage_details__original_specimen_EPI953835_2017-01-06:0.006562):2.0E-6):2.0E-6,A_KANAGAWA_IC1625_2017_SIAT_0__1_EPI943176_2017-01-28:2.0E-6):2.0E-6,((A_KANAGAWA_ZC1617_2017_SIAT_0__1_EPI970904_2017-02-23:0.006646,A_Pennsylvania_202_2017_Original_EPI1128775_2017-02-17:0.006618):2.0E-6,A_Haiti_2483_2017_Original_EPI1180696_2017-10-02:0.00656):2.0E-6):2.0E-6):1.0E-6,((((((A_Pennsylvania_71_2017_Original_EPI1129068_2017-01-17:0.006492,A_Pennsylvania_96_2017_Original_EPI1127632_2017-01-20:0.006537):2.0E-6,A_Galicia_70_2017_Clinical_Specimen_EPI895569_2017-01-07:2.0E-6):2.0E-6,A_South_Africa_R07360_2017_Original_EPI1049447_2017-07-26:0.006589):0.005377,A_Zambia_02-00274_2017_SIAT1_EPI1125494_2017-08-13:0.004526):0.003182,((A_KANAGAWA_IC1624_2017_SIAT_0__1_EPI943174_2017-01-27:2.0E-6,A_Bulgaria_243_2018_SIAT2_SIAT1_EPI1243182_2018-01-16:0.006559):0.006652,A_Vologda_CRIE-263_2017_original_EPI1019986_2017-01-24:2.0E-6):0.00657):3.0E-6,(A_Ancona_05_2017__EPI917295_2017-01-03:0.006582,A_Townsville_1002_2017_SIAT1_EPI1045420_2017-06-14:0.006543):2.0E-6):2.0E-6):2.0E-6,((((((((((A_Alberta_003_2017_passage_details__original_specimen_EPI953708_2017-01-02:0.006522,A_Ontario_116_2017__EPI1236333_2017-02-21:0.006496):2.0E-6,(A_Saskatchewan_RV0865_2017_P1_EPI1005621_2017-01-23:0.006489,A_Quebec_015_2017__EPI1236367_2017-01-14:0.013157):2.0E-6):2.0E-6,((A_Ontario_RV1403_2017_P1_EPI1005421_2017-03-24:0.006501,A_Ontario_RV0344_2017_P1_EPI1004952_2017-01-04:0.006501):2.0E-6,A_New_Brunswick_RV1478_2017_P1_EPI1004479_2017-02-22:0.006499):2.0E-6):2.0E-6,A_North_Dakota_05_2017_Original_EPI912801_2017-01-29:2.0E-6):2.0E-6,((A_Ontario_RV1085_2017_P1_EPI1005320_2017-01-04:0.00651,A_Ontario_124_2017__EPI1236341_2017-02-28:0.006509):2.0E-6,A_Quebec_110_2017__EPI1236531_2017-03-23:0.006504):2.0E-6):2.0E-6,((A_Ontario_RV0709_2017_P2_EPI1005152_2017-01-04:0.006525,A_Manitoba_RV1062_2017_P1_EPI1004403_2017-02-25:0.006487):2.0E-6,(A_Saskatchewan_RV1177_2017_P1_EPI1005640_2017-02-18:2.0E-6,'A_Basel_USB002916.4_2017__EPI1569218_2017-01-31':0.019818):0.006505):2.0E-6):2.0E-6,(A_Ontario_RV1760_2017_P2_EPI1005455_2017-03-10:0.006447,A_British_Columbia_152_2017__EPI1236017_2017-03-01:0.006515):2.0E-6):2.0E-6,(A_Saskatchewan_RV1198_2017_P1_EPI1005662_2017-02-09:2.0E-6,A_Guangdong-Chancheng_1618_2017_C2_S1_EPI1062421_2017-08-01:0.01298):0.0065):0.006535,((A_LaRioja_1195_2017_MDCK_EPI971584_2017-01-17:2.0E-6,A_Hubei-Xiaonan_1779_2017_C2_S1_EPI1106244_2017-08-23:0.006352):0.006367,A_Ontario_RV0909_2017_P1_EPI1005243_2017-01-19:2.0E-6):0.006498):2.0E-6,(((((A_California_5676_2017_passage_details__PMK1_EPI1030484_2017-01-04:0.012999,A_Shanghai-Jingan_11162_2019_C2_S1_EPI1542489_2019-06-12:2.0E-6):0.006472,(A_Fujian-Fengze_11033_2018_C2_EPI1351275_2018-12-10:2.0E-6,A_Abu_Dhabi_008_2019_Original_EPI1448379_2019-01-08:0.006534):2.0E-6):0.006579,A_Brisbane_138_2017__EPI1611599_2017-08-10:2.0E-6):0.00659,(((A_Taiwan_531_2017_MDCK_3__SIAT1_EPI1046852_2017-06-08:0.006291,'A_Basel_USB002776.4_2017__EPI1569154_2017-01-22':0.0063):2.0E-6,A_Ontario_RV1144_2017_P1_EPI1005341_2017-02-08:2.0E-6):2.0E-6,A_Shanghai-Jiading_1555_2017_C2_EPI1062637_2017-07-11:0.006285):0.006551):2.0E-6,((((A_North_Carolina_05_2017_Original_EPI925617_2017-01-30:2.0E-6,A_Ontario_RV2026_2017_P2_EPI1006409_2017-04-29:0.006497):2.0E-6,A_Ontario_RV2149_2017_P1_EPI1022838_2017-05-08:0.006432):0.00646,A_Michigan_16_2017_Original_EPI944782_2017-01-27:2.0E-6):0.006486,A_Qatar_47-VI-17-0020310_2017_SIAT1_EPI1145274_2017-04-28:2.0E-6):0.006569):2.0E-6):2.0E-6):2.0E-6):2.0E-6,((((A_Quebec_021_2017__EPI1236373_2017-01-17:0.006749,A_Quebec_010_2017__EPI1236362_2017-01-12:0.013129):0.006429,A_Quebec_043_2017__EPI1236395_2017-01-31:2.0E-6):0.006508,A_Quebec_022_2017__EPI1236374_2017-01-16:0.006536):2.0E-6,A_Kenya_032_2017__EPI1134114_2017-07-13:2.0E-6):0.006563):2.0E-6,(((((((A_Baleares_822_2017_Clinical_Specimen_EPI944195_2017-01-09:0.006512,A_Kenya_028_2017__EPI1134123_2017-06-07:0.006492):2.0E-6,A_Kenya_020_2017__EPI1134112_2017-05-25:2.0E-6):2.0E-6,A_Texas_120_2017_Original_EPI1114204_2017-01-18:0.006488):0.006504,A_Austria_962046_2017_Siat1_EPI884307_2017-01-02:2.0E-6):2.0E-6,A_Baltimore_0233_2017__EPI998386_2017-01-10:0.006505):0.006582,A_Alberta_RV2314_2017_P1_EPI1084581_2017-09-06:2.0E-6):2.0E-6,(((A_Qatar_N-120-HA_2018__EPI1896367_2018-02-01:0.006177,A_KANAGAWA_ZC1836_2019_E0__3__Am2Al1__EPI1846442_2019-02-01:0.027672):0.013019,A_Tambov_CRIE_298_2018__EPI1259957_2018-03-28:2.0E-6):0.00661,A_Michigan_252_2017_Original_EPI1113990_2017-04-03:3.0E-6):0.006631):0.006608):2.0E-6,A_Wisconsin_26_2017_Original_EPI964378_2017-02-22:0.006535):0.005923,A_Abu_Dhabi_001_2017_X_EPI1179733_2017-10-15:0.00267):0.00449,(((((((((((((((((((((A_Michigan_11_2017_Original_EPI944701_2017-01-19:2.0E-6,A_Michigan_25_2017_Original_EPI976101_2017-02-13:0.006331):0.006435,A_Alabama_6084_2017_passage_details__PMK1_EPI1075168_2017-02-27:0.006502):2.0E-6,A_Wisconsin_254_2017_Original_EPI1114672_2017-03-14:2.0E-6):2.0E-6,A_Nordrhein-Westfalen_88_2017_Original_EPI944475_2017-01-20:0.006541):0.006485,(A_El_Salvador_605_2017_C1_EPI1078134_2017-06-14:0.006433,A_Georgia_11_2017_Original_EPI1085621_2017-07-24:0.006463):2.0E-6):2.0E-6,((A_Netherlands_1992_2017_original_EPI922192_2017-02-03:3.0E-6,A_Belgium_G0135_2018_SIATx_SIAT1_EPI1262009_2018-01-16:0.006433):0.006432,(A_Poland_439_2017_SIAT1_EPI1036149_2017-01-19:0.004444,A_Guatemala_940_2017_Original_EPI1049121_2017-06-29:0.005273):0.003129):2.0E-6):2.0E-6,A_South_Australia_13_2017_SIAT1_EPI919198_2017-01-19:2.0E-6):2.0E-6,((((A_Texas_19_2017_Original_EPI911752_2017-01-18:0.00651,A_Santa_Catarina_121_2017_Original_EPI1016874_2017-03-02:3.0E-6):2.0E-6,A_Baltimore_0301_2017__EPI998005_2017-02-12:0.006496):0.00645,A_Perugia_26_2017_SIAT3_SIAT1_EPI1036407_2017-01-20:0.006446):2.0E-6,A_South_Africa_R05074_2017_MDCK1_SIAT1_EPI1060922_2017-06-23:0.006489):2.0E-6):2.0E-6,((A_Aragon_1269_2017_Clinical_Specimen_EPI973400_2017-01-09:0.006439,A_Victoria_49_2017_SIAT1_EPI1058769_2017-07-18:0.006485):2.0E-6,(A_Texas_191_2017_Original_EPI1116175_2017-02-14:0.002672,A_Perth_45_2020_SIAT2_EPI1752482_2020-03-14:0.004392):0.005787):2.0E-6):2.0E-6,((A_Ceara_145905-IEC_2017__EPI1045844_2017-02-06:2.0E-6,A_India_1732610_2017__EPI1493364_2017-09-06:0.019697):0.006444,(A_Kenya_010_2017__EPI1073220_2017-03-07:2.0E-6,A_Asaka_4_2017__EPI1251579_2017-12-20:0.006448):0.00642):2.0E-6):2.0E-6,(((((((A_Baltimore_0306_2017__EPI998233_2017-02-14:3.0E-6,A_Michigan_08_2017_S1_EPI1129988_2017-01-11:0.006073):0.006275,A_Texas_68_2017_Original_EPI972987_2017-03-01:0.006312):2.0E-6,A_KANAGAWA_IC1622_2017_SIAT_0__1_EPI943170_2017-01-24:2.0E-6):2.0E-6,((A_Kansas_6278_2017_passage_details__PMK1_EPI1075022_2017-03-07:0.00629,A_New_York_PV123_2017__EPI1297789_2017-09-01:0.012596):3.0E-6,(A_Michigan_134_2017_Original_EPI1115867_2017-02-10:0.006286,A_New_York_City_PV00088_2017_Original_EPI2219742_2017-02-09:0.006288):2.0E-6):2.0E-6):2.0E-6,((((A_KANAGAWA_ZC1709_2017_E0__4__Am3Al1__EPI1195189_2017-12-18:0.026218,A_KANAGAWA_IC1725_2018_E0__6__Am4Al2__EPI1224383_2018-01-18:0.026214):0.00654,A_England_754_2018_MDCK1_SIAT1_EPI1392930_2018-12-13:0.005763):0.006812,A_Ohio_10_2017_Original_EPI994508_2017-04-04:2.0E-6):0.006294,((A_Taiwan_L516-T56_2017_C1_EPI1028837_2017-06-08:2.0E-6,A_Taiwan_364_2017_MDCK_3__SIAT1_EPI1043700_2017-05-12:0.006115):0.006231,A_Hong_Kong_120_2017_MDCK1_S1_EPI943226_2017-01-04:2.0E-6):0.006302):2.0E-6):2.0E-6,((A_Oregon_11_2017_Original_EPI984197_2017-03-10:2.0E-6,A_Wisconsin_28_2017_Original_EPI976013_2017-03-07:0.006143):0.004303,A_KANAGAWA_IC1725_2018_SIAT_0__1_EPI1215365_2018-01-18:0.002559):0.005674):0.006377,A_Ontario_RV0960_2017_P1_EPI1005267_2017-01-01:0.006422):2.0E-6):2.0E-6,(((A_Stockholm_19_2017_Direct_EPI990042_2017-03-03:0.00445,A_Hong_Kong_3512_2017_Original_EPI1048567_2017-07-11:0.002648):0.00587,A_Madrid_1475_2017_Clinical_Specimen_EPI995501_2017-01-24:3.0E-6):2.0E-6,A_Extremadura_640_2017_MDCK_EPI927095_2017-01-22:0.006492):0.006472):0.006431,(A_New_Hampshire_02_2017_Original_EPI895698_2017-01-03:0.005358,A_Washington_174_2017_Original_EPI1109151_2017-01-20:0.00617):0.00126):2.0E-6,(A_Alaska_12_2017_Original_EPI984005_2017-03-30:0.006441,A_Canberra_1_2017_SIAT1_EPI1022277_2017-03-10:2.0E-6):0.006331):2.0E-6,((((A_New_Mexico_6057_2017_passage_details__PMK1_EPI1075271_2017-02-09:0.006361,A_Utah_6024_2017_passage_details__PMK1_EPI1075238_2017-02-02:2.0E-6):0.006414,A_Brisbane_137_2017__EPI1611583_2017-08-01:0.006268):2.0E-6,A_Utah_5963_2017_passage_details__PMK1_EPI1075403_2017-02-06:2.0E-6):0.006312,(A_Colorado_09_2017_Original_EPI970096_2017-03-03:2.0E-6,'A_Basel_USB002253.4_2017__EPI1568918_2017-01-03':0.006454):0.006331):3.0E-6):2.0E-6,((((A_Austria_964767_2017_Siat1_EPI954540_2017-01-17:0.006068,A_Austria_967212_2017_Siat1_EPI998486_2017-01-23:2.0E-6):2.0E-6,A_Netherlands_1575_2017_Original_EPI907343_2017-01-30:0.006166):0.006307,(A_Sachsen-Anhalt_2_2017_C2_SIAT1_EPI960136_2017-01-16:2.0E-6,A_Argentina_822_2017_S1_EPI1048060_2017-06-02:0.006449):0.006343):2.0E-6,(((A_California_18_2017_Original_EPI925353_2017-01-28:2.0E-6,A_Philippines_2_2017_MDCK2__SIAT1_EPI1044771_2017-04-05:0.006417):0.006394,A_Congo_467_2017_Original_EPI1205370_2017-11-10:0.006249):2.0E-6,'A_Basel_USB002321.4_2017__EPI1568964_2017-01-05':2.0E-6):0.006314):2.0E-6):2.0E-6,((((((((((A_India_3873_2017_X2_EPI1165657_2017-09-18:0.00643,A_England_80220360_2018_original_EPI1173524_2018-01-08:0.006419):2.0E-6,A_Iran_93702_2017_SIAT1_SIAT1_EPI1140862_2017-11-15:2.0E-6):0.006443,(A_Swansea_4343_2017_original_EPI1193285_2017-11-02:0.006456,A_South_Korea_A2434_H3-HA_2017__EPI1305595_2017-09-01:0.006453):2.0E-6):2.0E-6,((A_Ontario_RV2290_2017_P1_EPI1084562_2017-09-01:0.006441,A_India_1739931_2017__EPI1493389_2017-10-28:0.006444):2.0E-6,(A_India_1733862_2017__EPI1493365_2017-09-22:0.006443,A_Saudi_Arabia_VRG-15_2017__EPI2153903_2017-11-17:0.00644):2.0E-6):2.0E-6):2.0E-6,(((A_Japan_6633_2018_passage__PMK1_EPI1298956_2018-01-16:2.0E-6,A_South_Australia_164_2018_SIAT1_EPI1346074_2018-11-05:0.006447):0.006442,A_Tennessee_74_2017_C1_EPI1205528_2017-12-04:0.006442):2.0E-6,((A_LaRioja_480_2018_MDCK_EPI1155268_2018-01-02:2.0E-6,A_Hawaii_47_2018_Original_EPI1271539_2018-07-16:0.006402):0.006422,A_Shanghai_58_2017__EPI1193648_2017-09-21:0.006429):2.0E-6):2.0E-6):2.0E-6,(((A_China_S111_2017__EPI1306458_2017-09-20:0.006418,A_Bangladesh_188_2018_S2_EPI1316926_2018-07-11:2.0E-6):0.006445,A_Stockholm_28_2017_Direct_EPI1076117_2017-09-11:0.006462):3.0E-6,A_South_Australia_110_2017_SIAT1_EPI1031539_2017-05-15:2.0E-6):3.0E-6):2.0E-6,(A_Guangdong-Pengjiang_1707_2017_C2_EPI1062682_2017-07-26:0.006427,A_Saskatchewan_RV0061_2018_P1_EPI1140925_2017-12-12:0.006465):2.0E-6):2.0E-6,(A_Louisiana_54_2017_S2_EPI1093528_2017-10-09:0.006403,A_Sri_Lanka_4_2018_SIAT2_EPI1179467_2018-01-09:0.006492):2.0E-6):0.006385,((A_Saskatchewan_RV0630_2017_P1_EPI1005592_2017-01-24:0.006275,A_Sydney_513_2017__EPI1615469_2017-08-14:0.006291):2.0E-6,A_Shanghai-Pudongxin_11115_2017_C2_EPI1062562_2017-07-04:0.00638):0.006322):3.0E-6,(((((A_Prince_Edward_Island_RV1608_2017_P1_EPI1005487_2017-03-15:0.006319,A_British_Columbia_063_2017__EPI1235921_2017-01-16:0.006382):2.0E-6,A_British_Columbia_038_2017_passage_details__original_specimen_EPI953815_2017-01-12:2.0E-6):2.0E-6,A_Pennsylvania_232_2017_Original_EPI1127800_2017-03-11:0.006408):0.006312,('A_Italy_A.Ge.48.2017_2017__EPI1566069_2017-01-01':2.0E-6,A_Fiji_45_2018_SIAT2_EPI1269253_2018-04-25:0.006363):2.0E-6):0.006307,((A_California_NHRC_NEPMU5-ILI-0001_2017__EPI1501827_2017-11-01:2.0E-6,A_Abu_Dhabi_054_2018_Original_EPI1256351_2018-01-23:0.006456):0.006403,A_England_70780309_2017_original_EPI1029453_2017-02-07:2.0E-6):0.006339):2.0E-6):2.0E-6):3.0E-6,((((((((((((((((((((((A_Ontario_RV0899_2017_P1_EPI1005234_2017-01-31:2.0E-6,A_New_York_City_PV00073_2017_Original_EPI2219790_2017-02-03:0.006164):0.006413,A_New_York_City_PV73_2017__EPI1556766_2017-08-01:0.006428):2.0E-6,A_PaisVasco_1146_2017_MDCK_EPI971608_2017-01-16:2.0E-6):2.0E-6,A_PaisVasco_1367_2017_MDCK_EPI995541_2017-02-13:0.006504):0.006406,A_India_1728574_2017__EPI1493384_2017-03-16:0.006388):2.0E-6,(A_Romania_206714_2017_Siat_1_EPI913838_2017-01-09:0.006399,A_Rio_de_Janeiro_201601873_2017_Original_EPI1040823_2017-01-04:0.006403):2.0E-6):2.0E-6,((A_New_Jersey_10_2017_Original_EPI925305_2017-01-30:0.006377,A_Hungary_474_2017__EPI967459_2017-01-26:0.006368):2.0E-6,(A_Ontario_RV0786_2017_P1_EPI1005191_2017-02-03:0.006362,'A_Basel_USB002341.4_2017__EPI1568974_2017-01-06':0.006376):2.0E-6):2.0E-6):2.0E-6,(((A_England_70520074_2017_original_EPI1029205_2017-01-27:3.35E-4,A_Austria_964170_2017_Siat1_EPI1043484_2017-01-09:0.0063):0.006139,(A_Brandenburg_40_2017_Original_EPI1013037_2017-03-10:2.0E-6,A_Ohio_6141_2017_passage_details__PMK1_EPI1075225_2017-02-22:0.006349):0.006399):2.0E-6,A_Lithuania_6735_2017_MDCK2_SIAT1_EPI1043072_2017-01-01:0.006386):2.0E-6):3.0E-6,((A_Maryland_14_2017_Original_EPI970306_2017-02-16:0.006436,A_Pavia_13_2017_SIAT3_SIAT1_EPI1036405_2017-01-13:0.006379):2.0E-6,A_Nordrhein-Westfalen_114_2017_Original_EPI975620_2017-02-07:0.006369):3.0E-6):2.0E-6,((A_Romania_206613_2017_Clinical_sample_EPI899694_2017-01-03:0.006388,A_England_71140581_2017_original_EPI1029629_2017-03-11:0.006383):3.0E-6,(A_Berlin_46_2017_Original_EPI975603_2017-01-31:0.006391,A_Bulgaria_2_2017_SIAT2_SIAT1_EPI1042982_2017-01-02:0.006429):2.0E-6):2.0E-6):2.0E-6,A_Luxembourg_204_2017_MDCK1_SIAT1_EPI943256_2017-01-03:2.0E-6):2.0E-6,((A_Niedersachsen_5_2017_C1_SIAT1_EPI960108_2017-01-05:0.006336,A_Ontario_RV1292_2017_P1_EPI1005389_2017-02-18:0.006393):2.0E-6,A_Baden-Wuerttemberg_138_2017_Original_EPI1013031_2017-03-10:0.006401):2.0E-6):2.0E-6,((((A_Saskatchewan_RV0861_2017_P1_EPI1005617_2017-01-30:0.00419,A_Liaoning-Xinlongtai_1374_2017_C2_S1_EPI1136335_2017-09-04:0.002493):0.005526,A_England_70340163_2017_original_EPI1028957_2017-01-12:2.0E-6):0.006374,A_Ontario_RV0705_2017_P1_EPI1005149_2017-01-19:0.006411):2.0E-6,((A_Berlin_1_2017_Original_EPI905852_2017-01-05:2.0E-6,A_Oklahoma_09_2017_Original_EPI961091_2017-02-08:0.00642):0.002612,A_Ontario_125_2017__EPI1236342_2017-03-01:0.005444):0.004719):2.0E-6):2.0E-6,(A_Baden-Wuerttemberg_202_2017_Original_EPI975608_2017-02-01:0.006429,'A_Basel_USB001645.4_2017__EPI1568957_2017-01-05':0.006419):3.0E-6):2.0E-6,(A_California_NHRC_SAR10458N_2017__EPI1030620_2017-01-17:2.0E-6,A_South_Africa_R7739_2017__EPI1079945_2017-08-01:0.006448):0.006383):2.0E-6,A_Bayern_93_2017_Original_EPI975633_2017-02-13:0.006358):0.005762,(A_India_3135_2017_X1_EPI1165676_2017-09-13:2.0E-6,A_Afghanistan_1311_2018_Original_EPI1249096_2018-01-03:0.006417):0.002602):0.004368,A_Wisconsin_167_2017_Original_EPI1111482_2017-02-20:0.006521):2.0E-6,A_Oklahoma_5740_2017_passage_details__PMK1_EPI1030548_2017-01-17:0.006327):2.0E-6,A_KANAGAWA_IC1609_2017_SIAT_0__1_EPI904174_2017-01-10:2.0E-6):0.002576,((A_Nordrhein-Westfalen_93_2017_Original_EPI975672_2017-02-28:2.0E-6,'A_Basel_USB003324.4_2017__EPI1569344_2017-03-22':0.006264):0.006311,A_Schleswig-Holstein_23_2017_Original_EPI975663_2017-02-23:3.0E-6):0.005397):0.004676,(A_Netherlands_2837_2017_Original_EPI957668_2017-03-02:0.006423,A_Arizona_18_2017_Original_EPI1003348_2017-03-13:2.0E-6):0.006321):2.0E-6):2.0E-6,((((((((((A_Extremadura_389_2017_MDCK_EPI971573_2017-01-09:0.006244,A_New_York_A-WC-LVD-17-050_2017_passage_details__Primary_specimen_EPI1150959_2017-02-14:0.006246):2.0E-6,(A_Saskatchewan_RV1173_2017_P1_EPI1005636_2017-03-10:0.006251,A_Georgia_14_2017_Original_EPI1085597_2017-09-15:0.00626):2.0E-6):3.0E-6,((A_Extremadura_1139_2017_Clinical_Specimen_EPI973414_2017-02-08:0.006293,A_Hessen_42_2017_Original_EPI1013026_2017-03-06:0.012689):2.0E-6,A_Massachusetts_03_2017_Original_EPI912872_2017-01-27:0.006247):2.0E-6):2.0E-6,((A_Berlin_42_2017_Original_EPI975670_2017-02-27:0.006255,A_Niedersachsen_186_2017_C2_SIAT1_EPI1040732_2017-03-21:0.006273):2.0E-6,A_Florida_38_2017_Original_EPI1006318_2017-04-30:0.006246):2.0E-6):2.0E-6,A_Kalamata_GR_540_2017_SIAT2_EPI943248_2017-01-19:2.0E-6):2.0E-6,(((A_Hungary_243_2017__EPI907350_2017-01-13:0.006237,A_Brazil_492_2017_Original_EPI1049003_2017-06-12:0.006273):2.0E-6,(A_South_Auckland_27_2017_MDCK_SIAT1_EPI1022496_2017-04-03:2.0E-6,A_South_Auckland_16_2017_MDCK_SIAT1_EPI1022472_2017-03-11:0.006233):0.006246):3.0E-6,(A_Hungary_430_2017__EPI967133_2017-01-25:0.019478,A_Sweden_65_2017_Direct_EPI975521_2017-03-15:0.006254):2.0E-6):3.0E-6):2.0E-6,(A_Netherlands_2009_2017_original_EPI922205_2017-02-10:0.006381,A_Bangladesh_8007_2017_Original_EPI1056944_2017-05-16:2.0E-6):0.006358):2.0E-6,A_Moscow_CRIE-312_2017_original_EPI1019991_2017-02-27:0.006238):0.006283,A_Berlin_9_2017_Original_EPI944445_2017-01-16:0.006396):2.0E-6,A_New_York_06_2017_Original_EPI964690_2017-02-05:0.006267):2.0E-6):2.0E-6,((((((((((((('A_Italy_A.Ge.25.2017_2017__EPI1566045_2017-01-01':0.006316,'A_Italy_A.Ge.31.2017_2017__EPI1566024_2017-01-01':0.00628):2.0E-6,'A_Italy_A.Ge.30.2017_2017__EPI1566076_2017-01-01':2.0E-6):2.0E-6,(('A_Italy_A.Ge.44.2017_2017__EPI1566027_2017-01-01':0.019109,'A_Italy_A.Ge.22.2017_2017__EPI1566017_2017-01-01':2.0E-6):0.006264,'A_Italy_A.Ge.40.2017_2017__EPI1566031_2017-01-01':0.006327):2.0E-6):2.0E-6,A_Idaho_24_2017_Original_EPI1016065_2017-04-07:0.006301):0.006312,A_Newfoundland_RV1680_2017_P1_EPI1004558_2017-03-09:0.006339):2.0E-6,A_Virginia_08_2017_Original_EPI912833_2017-01-22:0.006369):2.0E-6,(((A_CastillaLaMancha_765_2017_Clinical_Specimen_EPI944206_2017-02-08:0.006321,A_Wisconsin_182_2017_Original_EPI1111616_2017-02-23:0.006316):2.0E-6,(A_Berlin_6_2017_Original_EPI905862_2017-01-09:0.006319,A_England_71100703_2017_original_EPI1029589_2017-03-08:0.006336):2.0E-6):2.0E-6,((A_KANAGAWA_IC1633_2017_SIAT_0__1_EPI970848_2017-02-08:0.006342,'A_Italy_A.Ge.19.2017_2017__EPI1566016_2017-01-01':0.006354):3.0E-6,A_Newfoundland_RV1554_2017_P1_EPI1004532_2017-02-19:0.006329):2.0E-6):2.0E-6):2.0E-6,((A_England_70540231_2017_original_EPI1029253_2017-01-30:0.006321,A_Perth_91_2017__EPI1613541_2017-06-26:0.006314):2.0E-6,A_Serbia_103_2017_SIAT2_EPI1054485_2017-01-06:0.006326):2.0E-6):2.0E-6,(A_Texas_52_2017_Original_EPI943556_2017-02-20:0.006324,A_Khmelnitsky_136_2017_CXSX_EPI1017017_2017-01-03:0.006341):2.0E-6):2.0E-6,A_Paris_575_2017_PI_EPI922744_2017-01-20:2.0E-6):2.0E-6,((A_Thueringen_10_2017_Original_EPI944437_2017-01-16:0.006097,'A_Basel_USB003504.4_2017__EPI1583246_2017-02-05':0.005386):0.001208,A_Washington_278_2017_Original_EPI1111063_2017-02-16:0.006298):2.0E-6):2.0E-6,((((A_British_Columbia_015_2017_passage_details__original_specimen_EPI953820_2017-01-05:2.0E-6,A_England_75260833_2017_original_EPI1144965_2017-12-20:0.006334):0.005178,A_SWITZERLAND_199482-2_2017_Original_EPI1046218_2017-02-08:0.004358):0.003064,'A_Basel_USB003362.4_2017__EPI1568883_2017-01-06':0.006322):2.0E-6,(A_Stockholm_27_2017_Direct_EPI995759_2017-04-12:0.006341,A_South_Korea_A2546-H3-HA_2018__EPI1305613_2018-09-01:0.006324):3.0E-6):1.0E-6):2.0E-6,(((A_Michigan_207_2017_Original_EPI1115340_2017-03-03:2.0E-6,A_Singapore_KK0061_2019_clinical_specimen_EPI1594543_2019-01-07:0.006577):0.0131,A_Hungary_814_2017__EPI967138_2017-03-06:2.0E-6):0.006345,((A_Tunisia_739_2017_cs_EPI991780_2017-01-20:0.006368,A_Washington_242_2017_Original_EPI1110759_2017-02-01:2.0E-6):0.006329,A_Lorraine_1062_2017_PI_EPI957796_2017-02-21:0.006371):2.0E-6):2.0E-6):3.0E-6):2.0E-6,(((((((((((((((((((A_British_Columbia_056_2018__EPI1610628_2018-02-09:2.0E-6,A_Mexico_MPA026_2018__EPI1977309_2018-01-22:0.006343):0.006343,A_Perth_4_2018__EPI1613517_2018-01-22:0.00634):3.0E-6,(A_Ontario_RV0993_2017_P1_EPI1005298_2017-01-28:0.006349,A_Michigan_110_2017_Original_EPI1115651_2017-02-01:0.006354):2.0E-6):2.0E-6,((A_Michigan_48_2017_Original_EPI989142_2017-04-03:0.006385,A_West_Virginia_02_2018_Original_EPI1166894_2018-01-11:2.0E-6):0.006341,A_Colombia_6739_2017_Original_EPI1161671_2017-12-04:0.006349):2.0E-6):2.0E-6,(((A_Ontario_RV0764_2017_P1_EPI1005188_2017-01-16:0.006245,A_Texas_6162_2017_passage_details__PMK1_EPI1075088_2017-02-22:3.34E-4):0.006094,A_Baltimore_0262_2017__EPI998140_2017-01-31:0.006398):2.0E-6,(A_Brandenburg_19_2017_Original_EPI975615_2017-02-07:0.006343,A_Texas_5856_2017_passage_details__PMK1_EPI1075576_2017-01-24:0.006339):2.0E-6):2.0E-6):2.0E-6,((A_Newfoundland_RV1733_2017_P1_EPI1004568_2017-03-20:0.006332,A_Texas_382_2017_Original_EPI1466440_2017-12-26:0.006341):2.0E-6,A_Ontario_RV1245_2017_P1_EPI1005383_2017-02-24:0.006338):2.0E-6):2.0E-6,(A_Ontario_RV1239_2017_P1_EPI1005377_2017-02-11:0.006344,A_Nova_Scotia_RV2235_2017_P1_EPI1049888_2017-04-12:0.006353):1.0E-6):2.0E-6,((A_Texas_27_2017_Original_EPI944809_2017-01-08:0.006347,A_Colombia_5121_2017_Original_EPI1058277_2017-07-21:0.006354):2.0E-6,A_North_Carolina_18_2017_Original_EPI973113_2017-02-14:0.006342):1.0E-6):2.0E-6,(((A_Puerto_Rico_26_2017_Original_EPI1042687_2017-06-28:2.0E-6,A_Wisconsin_323_2017_S1_EPI1086199_2017-08-22:0.012761):0.006343,A_Brisbane_13_2018_SIAT2_EPI1242751_2018-02-03:0.00635):2.0E-6,(A_Illinois_04_2017_Original_EPI911152_2017-01-07:0.006382,A_North_Carolina_5840_2017_passage_details__PMK1_EPI1075560_2017-01-12:0.006359):2.0E-6):2.0E-6):2.0E-6,(A_Tennessee_23_2017_Original_EPI976181_2017-02-27:0.006323,'A_Basel_USB002759.4_2017__EPI1569137_2017-01-19':0.006334):2.0E-6):2.0E-6,((A_Slovenia_855_2017__EPI997174_2017-02-03:0.006313,A_Ontario_RV0914_2017_P1_EPI1005247_2017-01-28:0.006344):2.0E-6,(A_Ontario_RV0922_2017_P1_EPI1005254_2017-01-14:0.006288,A_Mexico_2553_2017_Original_EPI1141789_2017-07-26:0.006325):2.0E-6):2.0E-6):2.0E-6,A_Florida_08_2017_Original_EPI925465_2017-01-24:2.0E-6):2.0E-6,(((((A_KANAGAWA_ZC1843_2019_SIAT_0__1_EPI1381355_2019-02-06:0.00661,A_Mexico_INCMNSZ_BMQ897_Jan2020_H3N2_Original_EPI1806865_2020-01-02:2.0E-6):0.013159,A_Brazil_5557_2018_Original_EPI1282926_2018-06-12:2.0E-6):0.005057,A_Colombia_9948_2018_Original_EPI1282822_2018-07-04:0.005644):0.002076,(A_Wisconsin_29_2017_Original_EPI976021_2017-03-07:2.0E-6,A_Victoria_27_2017_SIAT1_EPI1058754_2017-07-03:0.006394):0.006388):3.0E-6,(A_Missouri_NHRC_36956_2017__EPI1030662_2017-02-15:2.0E-6,'A_Italy_A.Ge.21.2017_2017__EPI1566035_2017-01-01':0.013247):0.006353):2.0E-6):2.0E-6,((((A_Ontario_RV1906_2017_P1_EPI1005472_2017-03-26:0.006081,A_Ontario_RV1208_2017_P1_EPI1005355_2017-02-13:2.0E-6):3.0E-6,A_Colombia_0297_2018_S2_EPI1316862_2018-07-18:0.006116):0.006325,A_Ontario_RV0972_2017_P1_EPI1005278_2017-01-30:0.006362):2.0E-6,(A_Ontario_RV1117_2017_P1_EPI1005327_2017-02-06:0.006276,A_Michigan_177_2017_Original_EPI1122674_2017-02-22:0.006357):2.0E-6):3.0E-6):2.0E-6,(A_California_5815_2017_passage_details__PMK1_EPI1075636_2017-01-24:0.00634,A_Germany_7345_2018_passage__Original_EPI1531792_2018-03-13:0.006332):3.0E-6):2.0E-6,(A_Romania_206293_2017_Original_EPI884288_2017-01-02:0.012832,A_Arizona_20_2017_Original_EPI984058_2017-03-27:2.0E-6):0.006312):0.00633,A_Baden-Wuerttemberg_122_2017_Original_EPI975680_2017-03-02:2.0E-6):0.005269,((((((A_Ontario_RV0751_2017_P1_EPI1005176_2017-01-10:0.0057,A_Abu_Dhabi_078_2017_Original_EPI1180092_2017-11-06:0.002573):0.004321,(A_Ontario_RV1650_2017_P1_EPI1005439_2017-03-21:0.006191,A_Ontario_RV2092_2017_P1_EPI1010323_2017-04-07:0.006226):2.0E-6):2.0E-6,(A_South_Africa_R04468_2017_MDCK1_SIAT1_EPI1060914_2017-06-13:0.006143,A_South_Africa_R06243_2017_MDCK1_SIAT1_EPI1058661_2017-07-07:0.0062):2.0E-6):2.0E-6,'A_Athens.GR_12_2017_c1_EPI901680_2017-01-02':2.0E-6):2.0E-6,(A_Brandenburg_26_2017_Original_EPI975635_2017-02-13:0.006386,A_Bulgaria_413_2017_SIAT2_SIAT1_EPI1043022_2017-02-01:0.006207):2.0E-6):2.0E-6,(A_Istanbul_114_2017_SIAT_EPI1045235_2017-01-06:0.006201,A_Tucuman_I626_2017_Original_EPI1059698_2017-05-26:0.006177):2.0E-6):0.001215):0.006023,A_Kentucky_24_2017_Original_EPI994391_2017-03-29:0.006297):2.0E-6):0.006385):2.0E-6,((((((A_Wisconsin_44_2017_Original_EPI989180_2017-04-13:2.0E-6,A_Honduras_492_2017_Original_EPI1056395_2017-06-29:0.0065):0.006549,(A_Melilla_605_2018_Clinical_Specimen_EPI1192082_2018-01-23:0.006478,A_Melilla_603_2018_Clinical_Specimen_EPI1192081_2018-01-22:2.0E-6):0.006454):2.0E-6,(A_Ceuta_898_2018_Clinical_Specimen_EPI1192080_2018-02-01:0.006431,A_LaRioja_2190_2018_MDCK_EPI1243453_2018-03-23:0.006441):2.0E-6):2.0E-6,A_Ceuta_180155_2017_Clinical_Specimen_EPI1148255_2017-12-22:2.0E-6):2.0E-6,(A_Agadir_757_2018_SIAT1_EPI1223478_2018-01-13:0.006487,A_Melilla_1554_2018_Clinical_Specimen_EPI1241329_2018-03-06:0.006428):2.0E-6):0.006436,(((A_Roraima_146112-IEC_2017__EPI1045917_2017-02-13:0.033406,A_Ceara_145603-IEC_2017__EPI1045840_2017-01-16:0.013298):0.013298,A_Nicaragua_9138_04_2017__EPI1158732_2017-07-28:3.0E-6):0.006531,A_British_Columbia_A-BC-324-2017_2017__EPI1173889_2017-12-18:2.0E-6):0.006429):2.0E-6):2.0E-6,((((((((((((((((A_South_Australia_1009_2018_SIAT1_EPI1279607_2018-07-17:0.006438,A_Norway_3411_2018_SIAT1_SIAT1_EPI1354476_2018-11-01:0.006449):2.0E-6,(A_Singapore_GP0454_2018_clinical_specimen_EPI1278774_2018-02-19:0.00664,A_Philippines_44_2018_SIAT2_EPI1315822_2018-07-31:0.006443):3.0E-6):2.0E-6,(A_Sydney_22_2018_MDCK-SIAT_SIAT2_EPI1251865_2018-03-03:0.00644,A_Michigan_394_2018_S2_EPI1324498_2018-09-04:0.006441):2.0E-6):2.0E-6,A_Alaska_72_2017_Original_EPI1125084_2017-11-24:2.0E-6):2.0E-6,(((A_Alberta_RV3895_2018_P1_EPI1265631_2018-06-27:0.006337,A_Philippines_8_2018_MDCK-2__SIAT1_EPI1283274_2018-07-17:0.006322):2.0E-6,A_Philippines_11_2018_SIAT2_EPI1283289_2018-08-02:2.0E-6):0.006441,(A_South_Australia_19_2018_SIAT1_EPI1275686_2018-07-10:0.006423,A_New_Hampshire_25_2018_S1_EPI1314624_2018-08-05:0.006461):2.0E-6):2.0E-6):2.0E-6,(A_South_Australia_75_2018_SIAT1_EPI1328687_2018-09-21:0.006399,A_HK_1757_2018_MDCK_EPI1315894_2018-08-25:0.006385):2.0E-6):2.0E-6,A_FUKUI_18_2017_MDCK_2__SIAT1_EPI1257917_2017-12-04:0.006459):0.00262,((((A_Sydney_230_2017__EPI1615125_2017-07-04:2.0E-6,A_Philippines_40_2018_SIAT-2__SIAT2_EPI1315801_2018-07-24:0.006335):0.006373,A_Sydney_103_2017_MDCK_SIAT1_EPI1022463_2017-03-29:0.006421):2.0E-6,A_Sachsen_6_2017_Original_EPI944419_2017-01-12:3.0E-6):2.0E-6,A_Florida_6274_2017_passage_details__PMK1_EPI1075018_2017-03-17:0.012932):0.005806):0.004402,A_Hessen_14_2017_Original_EPI944491_2017-01-26:2.0E-6):0.00638,(((((((((A_Ulaanbaatar_544_2019_c1_EPI1355119_2019-01-16:0.006461,A_Ulaanbaatar_786_2019_c1_EPI1384525_2019-01-28:0.00648):2.0E-6,A_Ulaanbaatar_163_2019_C_1__SIAT1_EPI1370435_2019-01-09:2.0E-6):2.0E-6,A_Ulaanbaatar_821_2019__EPI1384527_2019-01-28:0.006467):0.006492,A_Bayern_49_2018_Original_EPI1329097_2018-10-29:0.006533):2.0E-6,((A_Chongqing-Banan_16_2019_C1_EPI1353029_2019-01-04:2.0E-6,A_Cambodia_e0512384_2020_P1_SIAT__SIAT1_EPI1797839_2020-04-02:0.006408):0.006448,A_Cambodia_D1120379_2019_SIAT1__SIAT1_EPI1721500_2019-10-31:0.006565):2.0E-6):2.0E-6,A_Austria_1105514_2018_clinical_specimen_EPI1324901_2018-11-18:2.0E-6):2.0E-6,(A_HK_435_2019_MDCK_EPI1415358_2019-01-14:0.00652,A_District_Of_Columbia_45_2019_S1_EPI1641817_2019-11-01:0.006502):2.0E-6):0.006554,A_Ontario_RV1746_2017_P1_EPI1005449_2017-03-20:2.0E-6):2.0E-6,A_Hungary_260_2017__EPI967132_2017-01-16:0.006603):0.00655):2.0E-6,(A_Laos_3819_2017_C1_EPI1248931_2017-10-02:0.006434,A_KANAGAWA_85_2018_MDCK_2__SIAT1_EPI1335515_2018-09-26:0.006457):2.0E-6):2.0E-6,A_Vietnam_GHS846_2017_CXS1_EPI1145983_2017-08-16:2.0E-6):2.0E-6,(((((((A_Gansu-Chengguan_515_2019_C1_EPI1353011_2019-01-07:2.0E-6,A_Gansu-Hezuo_141_2019_C1_EPI1380760_2019-01-23:0.006793):0.00612,A_HK_2352_2018_MDCK_EPI1324797_2018-10-14:2.0E-6):0.006363,A_Shanghai-Chongming_1288_2018_C2_S1_EPI1340563_2018-04-25:0.006313):2.0E-6,A_Victoria_2052_2018__EPI1616517_2018-09-09:0.006373):2.0E-6,A_Aragon_1169_2018_Clinical_Specimen_EPI1200343_2018-01-11:2.0E-6):2.0E-6,(A_Malatya_A23_2018_SIAT1_EPI1370157_2018-12-26:0.006377,A_Kuwait_6415_2018_Original_EPI1356854_2018-07-11:0.006437):2.0E-6):0.006407,(((A_Istanbul_1943_2018_SIAT1_EPI1370133_2018-12-18:0.006463,A_Austria_1121042_2019_Siat1_EPI1381462_2019-01-30:2.0E-6):2.0E-6,A_Kyrgyzstan_43_2019_MDCKx_EPI1483940_2019-01-10:0.006445):0.00649,A_Tunis_29_2019_RNA_EPI1371710_2018-12-27:3.0E-6):0.006523):2.0E-6):2.0E-6,A_Oman_5101_2017_Original_EPI1088180_2017-09-27:0.00647):0.006441,(A_Hong_Kong_2277_2017_cs_EPI1021196_2017-05-19:2.0E-6,A_Victoria_604_2017__EPI1616885_2017-07-11:0.006543):0.006433):2.0E-6,(A_Cambodia_36625_2017_SIAT1_EPI1179521_2017-10-10:0.006548,A_Nonthaburi_53_2018_MDCK1SIAT2_EPI1281502_2018-02-14:2.0E-6):0.006438):2.0E-6):2.0E-6,((((((((((((((((((((((((((((((((((((((A_Hunan-Tongdaodongzuzizhi_55_2019_C1_S1_EPI1504553_2019-05-21:2.0E-6,A_Neimenggu-Wulanhaote_11444_2019_C1_S1_EPI1692170_2019-12-02:0.006281):0.006065,A_Madagascar_4126_2021_Original_EPI2036825_2021-12-13:5.83E-4):0.005935,A_Laos_F3369_2019_MDCK_1_EPI1691775_2019-11-11:0.006264):2.0E-6,A_Guangxi-Shangsi_52_2019_C3_S1_EPI1503559_2019-04-12:0.00627):2.0E-6,(A_Philippines_1343_2019_Original_EPI1649248_2019-09-23:0.006264,A_South_Africa_9550_2019_MDCK2_SIAT1_EPI1766920_2019-08-01:0.006281):2.0E-6):2.0E-6,(((A_Jiangxi-Ruijin_333_2019_C1_S1_EPI1504808_2019-05-06:2.0E-6,A_Jiangxi-Ruijin_339_2019_C3_S1_EPI1542675_2019-05-07:0.006261):0.006298,A_Malaysia_RP_0710_2019_X__SIAT1_EPI1795458_2019-12-20:0.006263):2.0E-6,(A_Philippines_1078_2019_Original_EPI1649218_2019-09-02:0.006271,A_Kuwait_7285_2019_Original_EPI1719353_2019-01-01:0.006269):3.0E-6):2.0E-6):2.0E-6,(((A_Guangxi-Hengxian_3105_2019_C2_S1_EPI1692191_2019-11-14:0.006177,A_Guangxi-Liunan_3188_2019_C1_S1_EPI1691972_2019-12-16:2.0E-6):0.006265,A_Myanmar_19M65_2019_MDCK_EPI1800430_2019-07-15:2.0E-6):0.006267,(A_Guangdong-Rongcheng_1454_2019_C2_S1_EPI1542591_2019-06-03:0.006264,A_Norway_2425_2019_SIAT1_EPI1655647_2019-11-05:0.006266):3.0E-6):2.0E-6):3.0E-6,((A_Dijon_084_2020_Original_EPI1679529_2020-01-01:0.006271,A_Shanxi-Chengqu_11161_2019_C1_C1_EPI1692212_2019-12-03:0.006251):2.0E-6,A_Kamchatka_15V_2020_c1_EPI1737608_2020-01-18:0.006261):2.0E-6):2.0E-6,(((A_Jiangxi-Xunyang_1392_2019_C1_S1_EPI1504802_2019-04-15:0.006375,A_Yunnan-Shiping_34_2019_C1_S1_EPI1504550_2019-05-15:2.0E-6):0.006281,A_Victoria_31_2020_SIAT1_EPI1722129_2020-02-22:0.006273):2.0E-6,(A_Singapore_SGH0664_2018_clinical_specimen_EPI1594479_2018-12-07:0.006252,A_Finland_143_2019__EPI1673684_2019-12-10:0.006266):2.0E-6):2.0E-6):2.0E-6,((((A_Jiangxi-Yuehu_1513_2019_C1_S1_EPI1504598_2019-05-27:2.0E-6,A_Vietnam_Vnhcm-Gs359_2019_Original_EPI1851891_2019-07-29:0.006279):0.006262,A_Bangladesh_4026_2019_Original_EPI1593364_2019-06-24:0.006244):2.0E-6,(A_Netherlands_00069_2020_Original_EPI1679305_2020-01-12:2.0E-6,A_Netherlands_00016_2020_Original_EPI1671984_2020-01-02:0.006293):0.006266):2.0E-6,((A_Guangdong-Maonan_339_2019_C1_S1_EPI1542516_2019-06-03:0.002553,A_Bangladesh_1022_2019_Original_EPI1591762_2019-06-22:0.005346):0.004633,A_Laos_F0310_2020_MDCK_1__hCK1_EPI1812461_2020-01-27:0.006244):2.0E-6):2.0E-6):2.0E-6,((A_Guangdong-Zhenjiang_1349_2019_C1_S1_EPI1504805_2019-04-29:2.0E-6,A_Hunan-Yuhua_11951_2019_C1_S1_EPI1648538_2019-12-02:0.006236):0.006255,A_Xinjiang-Hutubi_1599_2019_C1_S1_EPI1648658_2019-11-28:0.006256):2.0E-6):2.0E-6,(((A_Bangladesh_3190613007_2019_Original_EPI1587422_2019-06-12:2.0E-6,A_Philippines_15_2019_MDCK2__SIAT1_EPI1740084_2019-08-27:0.006312):0.006311,A_Guizhou-Xinyi_354_2019_C3_S1_EPI1504796_2019-04-01:0.006256):2.0E-6,((A_Bangladesh_3028_2019_Original_EPI1507856_2019-05-12:2.0E-6,A_Hunan-Kaifu_1845_2019_C2_S1_EPI1648640_2019-10-23:0.006223):0.006247,A_Shanghai-Baoshan_1881_2019_C1_S1_EPI1648787_2019-11-11:0.00624):2.0E-6):2.0E-6):2.0E-6,((A_Timor-Leste_91_2019_SIAT1_EPI1590815_2019-03-01:0.006266,A_Myanmar_19M119_2019_MDCK_EPI1800432_2019-08-02:0.006263):2.0E-6,A_Guangxi-Chengzhong_1655_2019_C1_S1_EPI1589691_2019-07-24:0.006259):2.0E-6):2.0E-6,(((((((((((((((A_Cambodia_e0327364_2020_P1_SIAT__SIAT1_EPI1797911_2020-03-04:0.006202,A_Cambodia_e0304365_2020_P1_SIAT__SIAT1_EPI1797905_2020-02-25:2.0E-6):0.006157,A_Cambodia_E0109379_2019_SIAT1_EPI1690322_2019-12-18:2.0E-6):0.006147,A_South_Korea_10857_2019_Original_EPI1706843_2019-12-17:0.006129):2.0E-6,((A_Victoria_2591_2019_SIAT1_EPI1690274_2019-12-25:2.0E-6,A_Bangkok_70_2020_C1_S1_EPI1853418_2020-02-18:0.006138):0.006147,A_Singapore_GP2041_2019_clinical_specimen_EPI1632651_2019-10-29:0.006133):2.0E-6):2.0E-6,((A_Crimea_CRIE_43_2020__EPI1666974_2020-01-08:0.006135,A_Laos_532_2020_C1_EPI1838169_2020-02-12:0.006125):2.0E-6,A_Cambodia_e0117371_2020_P1_SIAT__SIAT1_EPI1797827_2020-01-09:0.006151):2.0E-6):2.0E-6,A_Guangxi-Daxin_525_2019_C1_S1_EPI1542546_2019-06-20:2.0E-6):2.0E-6,((A_NAGANO-C_6_2020_CaCo-2_3__SIAT1_EPI1711324_2020-01-07:2.0E-6,A_GUNMA_51_2020_MDCK_4_hCK1_EPI1805888_2020-03-07:0.006187):0.006163,A_SAPPORO_18_2020_MDCK_2__hCK1_EPI1763466_2020-02-08:0.006131):2.0E-6):2.0E-6,(A_Kyrgyzstan_Bishkek_63_2020_MDCKx-ori_EPI1749354_2020-02-03:2.0E-6,A_Cambodia_e0206362_2020_P1_SIAT__SIAT1_EPI1797872_2020-01-28:0.012408):0.006163):2.0E-6,((((A_Kenya_139_2021_Original_EPI1940883_2021-09-03:0.006288,A_Kenya_GIHSN-HCL022160150601_2021__EPI2251012_2021-08-23:0.006249):2.0E-6,A_Kenya_148_2021_Original_EPI1940954_2021-09-10:2.0E-6):2.0E-6,A_Kenya_GIHSN-HCL022161110801_2021__EPI2251178_2021-09-28:0.006232):0.006232,A_Kyrgyzstan_Osh_16_2020_MDCKx-ori_EPI1749378_2019-12-16:2.0E-6):0.006221):2.0E-6,((A_Guangxi-Youjiang_592_2019_C2_S1_EPI1504610_2019-05-20:2.0E-6,A_Nonthaburi_78_2020_C1_S1_EPI1853426_2020-01-21:0.006193):2.0E-6,A_Hubei-Jiangxia_333_2019_C1_C1_EPI1648355_2019-12-09:0.006158):0.006156):0.005249,A_Bangladesh_0036_2019_Original_EPI1627898_2019-07-24:0.00367):0.003559,A_England_92_2019_original_EPI1417969_2019-02-01:2.0E-6):0.00513,A_Yunnan-Qilin_1622_2019_C1_S1_EPI1504571_2019-05-22:0.004318):0.003035,A_Bangladesh_3190704025_2019_Original_EPI1631226_2019-07-21:0.006271):3.0E-6,(((A_Guizhou-Bijiang_1323_2019_C2_S1_EPI1503577_2019-04-15:2.0E-6,A_Manitoba_RV2646_2020_P1_EPI1736902_2020-02-27:0.006177):0.006213,A_Zhejiang-Yongkang_1576_2022_C1_S1_EPI2125641_2022-05-21:0.006268):2.0E-6,((A_Sichuan-Gaoxin_1558_2019_C4_S1_EPI1589757_2019-07-03:0.006169,A_Yunnan-Longyang_164_2020_C1_C1_EPI1752764_2020-03-17:0.006234):2.0E-6,A_Yunnan-Linxiang_1474_2019_C1_S1_EPI1542690_2019-05-24:2.0E-6):0.006254):2.0E-6):2.0E-6):2.0E-6,A_Austria_1102969_2018_clinical_specimen_EPI1321482_2018-11-07:2.0E-6):2.0E-6,((((((((A_Hong_Kong_4398_2019_MDCK1_SIAT1_EPI1670769_2019-12-01:0.00623,A_Hungary_10_2020_MDCK1_EPI1673529_2020-01-13:2.0E-6):0.006274,A_Saint-Petersburg_RII-2835S_2020_Original_EPI1720593_2020-02-21:0.006294):2.0E-6,A_Kenya_150_2021_Original_EPI1940930_2021-09-13:0.006382):3.0E-6,A_Bangladesh_1190604032_2019_Original_EPI1593324_2019-06-26:2.0E-6):2.0E-6,(A_Maryland_19_2020_S1_EPI1725795_2020-03-09:2.0E-6,A_Malaysia_RP0701_2019_X__SIAT1_EPI1797926_2019-12-05:0.012551):0.006296):0.006055,A_South_Auckland_2_2020_MDCK__SIAT1_EPI1883355_2020-12-27:0.006223):3.22E-4,(((((A_Sichuan-Tongchuan_1721_2019_C2_S1_EPI1648637_2019-10-19:0.005991,A_Manitoba_RV2018_2020_P1_EPI1736873_2020-02-15:0.00603):2.0E-6,A_Henan-Weibin_1238_2019_C2_C1_EPI1504898_2019-03-11:2.0E-6):2.0E-6,A_Kenya_GIHSN-HCL022160245101_2021__EPI2251158_2021-09-23:0.006086):2.0E-6,A_South_Africa_R15681_2021_MDCK1_SIAT1_EPI1970642_2021-10-26:0.006032):0.006249,A_Liaoning-Huanggu_11072_2019_C2_S1_EPI1648472_2019-11-18:0.006201):2.0E-6):2.0E-6,((((((((A_Neimenggu-Maozhouli_177_2020_C2_S1_EPI1752920_2020-02-10:2.0E-6,A_Bangladesh_3010_2020_S1_EPI1846786_2020-09-19:0.018428):0.006747,A_Neimenggu-Maozhouli_15_2020_C1_S1_EPI1691999_2020-01-06:2.0E-6):0.006341,A_Yunnan-Wenshan_1606_2020_C1_S1_EPI1841218_2020-07-21:2.0E-6):0.006355,A_Yunnan-Wenshan_1483_2020_C1_C1_EPI1799941_2020-06-09:0.006318):2.0E-6,A_Yunnan-Wenshan_1591_2020_C1_S1_EPI1841226_2020-07-21:0.00632):2.0E-6,A_Thailand_CU-E1482_2019__EPI1901758_2019-04-19:2.0E-6):2.0E-6,A_Bangladesh_1190711015_2019_Original_EPI1609646_2019-07-13:0.006323):0.006302,((A_Bangladesh_3057_2019_Original_EPI1548372_2019-05-23:2.0E-6,A_Salalah_6905_2019_SIAT1_EPI1646773_2019-10-23:0.006175):3.0E-6,A_Salalah_6611_2019_SIAT1_EPI1646770_2019-10-16:0.006213):0.006227):2.0E-6):2.0E-6):2.0E-6,((((((((A_Kenya_GIHSN-HCL022159988801_2021__EPI2250879_2021-09-23:0.006359,A_Kenya_GIHSN-HCL022159939201_2021__EPI2250859_2021-09-10:0.006371):2.0E-6,A_Kenya_GIHSN-HCL022160235801_2021__EPI2251128_2021-09-21:0.006369):2.0E-6,A_Kenya_GIHSN-HCL022161523601_2021__EPI2251236_2021-09-24:2.0E-6):2.0E-6,A_Kenya_GIHSN-HCL022159993801_2021__EPI2250885_2021-09-27:0.00635):0.006351,(((A_Zambia_0106_2021_Original_EPI2040465_2021-02-24:2.0E-6,A_Zambia_0062_2021_Original_EPI2004501_2021-02-26:0.006304):0.006322,A_Bangladesh_2007_2019_Original_EPI1587512_2019-06-12:0.006352):2.0E-6,A_Bangladesh_1190910024_2019_Original_EPI1649526_2019-09-28:2.0E-6):2.0E-6):0.006344,A_Bangladesh_4012_2019_Original_EPI1591833_2019-06-24:0.012617):2.0E-6,(A_Fujian-Chengxiang_1596_2019_C1_S1_EPI1542480_2019-06-10:0.006277,A_MIE_23_2019_MDCK_1_EPI1596906_2019-09-03:0.00628):2.0E-6):3.0E-6,((A_Liaoning-Huanggu_11136_2019_C2_C1_EPI1648322_2019-11-27:0.006319,A_Qatar_10-VI-19-0069058_2019_cs_EPI1670568_2019-11-06:2.0E-6):0.006292,A_NIIGATA_805_2019_MDCK_1_EPI1627368_2019-08-30:0.006514):2.0E-6):2.0E-6):2.0E-6,((A_South_Africa_13327_2021_QMC2_EPI1994378_2021-06-09:2.0E-6,A_South_Africa_R13867_2021_Original_EPI2073534_2021-09-16:0.006304):0.006285,A_Guangxi-Bamayaozuzizhi_57_2019_C2_S1_EPI1589835_2019-06-21:0.006245):2.0E-6):2.0E-6,A_Birobidzhan_85_2020_S3_EPI1799213_2020-02-07:0.00621):0.00502,A_South_Australia_4_2019_SIAT1_EPI1371913_2019-01-01:0.002176):0.005287,A_Quebec_197_2019_Original_EPI1695126_2019-12-23:2.0E-6):2.0E-6,((((((((((((((((((((A_Ethiopia_0018_2021_Original_EPI1969676_2021-08-02:0.006291,A_Ethiopia_1185_2021_Original_EPI1969668_2021-09-21:0.006263):2.0E-6,A_Stockholm_9_2021_Original_EPI1923445_2021-09-06:2.0E-6):2.0E-6,A_Ethiopia_0609_2021_Original_EPI1969524_2021-11-17:0.006292):0.006283,A_NAGANO_2871_2019_AX-4_1__SIAT1_EPI1708188_2019-12-20:0.006316):2.0E-6,(A_Pennsylvania_02_2020_Original_EPI1692520_2020-01-14:0.006325,A_Philippines_8_2021_SIAT1_EPI1889178_2021-07-13:0.012614):2.0E-6):2.0E-6,(((A_Saskatchewan_RV0881_2020_P1_EPI1736746_2020-01-20:2.0E-6,A_England_200640430_2020_original_EPI1754859_2020-02-03:0.00625):0.006258,A_Rabat_994_2020_cs_EPI1716467_2020-01-30:0.012613):3.0E-6,(A_Netherlands_01712_2019_Original_EPI1647721_2019-12-13:0.006276,A_Connecticut_16_2020_S1_EPI1725779_2020-03-01:0.006275):2.0E-6):2.0E-6):2.0E-6,((A_Bayern_40_2020_Original_EPI1751096_2020-02-24:0.006282,A_Togo_534_2020_Original_EPI1804414_2020-03-20:0.006296):2.0E-6,A_Delaware_05_2020_Original_EPI1692418_2020-01-11:0.006271):2.0E-6):2.0E-6,((A_Italy_11133_2020_Original_EPI1708928_2020-01-17:0.0063,A_Washington_17_2020_Original_EPI1717161_2020-01-29:2.0E-6):0.006282,A_England_200260602_2020_original_EPI1749974_2020-01-07:0.006282):2.0E-6):2.0E-6,((A_Sweden_57_2020_Original_EPI1728233_2020-02-05:0.006253,A_Bari_532_2019__EPI1800265_2019-12-27:0.006276):2.0E-6,A_Perth_20_2020_MDCK1__SIAT1_EPI1733852_2020-01-29:0.006273):2.0E-6):3.0E-6,((((A_Beijing-Miyun_51_2020_C1_EPI1753655_2020-01-08:3.0E-6,A_Beijing-Miyun_53_2020_C4_EPI1801318_2020-01-09:0.006291):0.006308,A_Philippines_1_2021_MDCK2_EPI1888048_2021-05-14:0.012545):2.0E-6,A_Austria_1221638_2020_Siat1_EPI1753913_2020-02-06:0.006267):3.0E-6,((A_Netherlands_10060_2020_Original_EPI1679667_2020-01-29:0.006276,A_Nigeria_4256_2019_Original_EPI1737794_2019-10-30:2.0E-6):0.00627,A_District_Of_Columbia_07_2020_Original_EPI1716789_2020-01-25:0.006279):2.0E-6):2.0E-6):3.0E-6,(A_YOKOHAMA_291_2019_hCK_1__SIAT1_EPI1708180_2019-12-20:0.006282,A_Italy_11875_2020_Original_EPI1735637_2020-01-28:0.006272):2.0E-6):2.0E-6,((A_Maryland_11_2020_Original_EPI1717097_2020-01-13:0.006298,A_Mali_166_2019_Original_EPI1758169_2019-10-29:0.006275):2.0E-6,(A_Spain_12026_2020_Original_EPI1744981_2020-02-12:0.006293,A_British_Columbia_RV6617_2020_P1_EPI1743972_2020-01-28:0.006266):2.0E-6):2.0E-6):2.0E-6,((A_Catalonia_NSVH101177598_2020_Original_EPI1695503_2020-01-23:0.006256,A_Colorado_12106_2020_Original_EPI1756786_2020-03-11:0.006281):2.0E-6,A_England_195200231_2019_original_EPI1741681_2019-12-19:0.006258):2.0E-6):2.0E-6,((A_Togo_1652_2019_Original_EPI1685666_2019-11-04:0.006253,A_Mississippi_12_2020_Original_EPI1723503_2020-02-11:0.006279):2.0E-6,(A_Cote_D_Ivoire_2239_2019_Original_EPI1719172_2019-10-15:0.006263,A_Niger_7348_2019_Original_EPI1758261_2019-10-31:0.006266):2.0E-6):3.0E-6):2.0E-6,(((A_Macao_600803_2020_C2_S1_EPI1753067_2020-01-21:2.0E-6,A_Milano_49_2020_SIAT2-ori_EPI1754098_2020-02-10:0.006205):0.006229,A_Alsace_777_2020_Original_EPI1695990_2020-02-03:0.006285):2.0E-6,((A_Ontario_438_2019_Original_EPI1695073_2019-11-18:0.004866,A_Human_New_York_City_PV08762_2020__EPI1894479_2020-03-11:0.005619):0.002063,A_Prince_Edward_Island_RV1479_2020_P1_EPI1736809_2019-12-18:0.006279):2.0E-6):2.0E-6):2.0E-6,'A_Athens.GR_1848_2019__EPI1626703_2019-10-09':2.0E-6):2.0E-6,(((((((A_Niger_7338_2019_Original_EPI1651927_2019-10-25:0.006024,A_Niger_7845_2020_S2_EPI1857924_2020-03-02:0.01213):2.0E-6,A_Niger_7272_2019_Original_EPI1651949_2019-10-14:2.0E-6):2.0E-6,A_Italy_11136_2020_Original_EPI1708947_2020-01-03:0.006045):2.0E-6,A_Niger_7325_2019_Original_EPI1651911_2019-10-25:0.006022):0.006265,A_Santiago_26038_2020_C2_EPI1765583_2020-03-17:0.012705):2.0E-6,((((A_Italy_11872_2020_Original_EPI1735618_2020-02-07:2.0E-6,A_Friuli_Venezia_Giulia_244_2020_SIAT2_SIAT1_EPI1754080_2020-02-11:0.006367):0.006371,A_Italy_11874_2020_Original_EPI1735631_2020-02-11:2.0E-6):2.0E-6,A_Stavropol_10_2020_MDCK2_SIAT1_EPI1753530_2020-03-03:0.012864):0.006282,A_Baden-Wuerttemberg_7_2020_Original_EPI1690155_2020-01-20:0.006216):2.0E-6):3.0E-6,(A_Slovenia_3251_2019_SIAT1_SIAT1_EPI1674640_2019-12-13:0.006359,A_Denmark_218_2020__EPI1676000_2020-01-13:0.006319):2.0E-6):2.0E-6):2.0E-6,A_Tianjin-Binhaixin_3190_2019_C1_C1_EPI1648325_2019-12-03:0.006321):2.0E-6,(((((((((((A_Togo_1279_2021_Original_EPI2003877_2021-10-22:0.006354,A_England_220500244_2022_original_EPI1995519_2022-01-26:0.006345):2.0E-6,(A_Murcia_1116_2022_Clinical_Specimen_EPI2002741_2022-02-08:0.006352,A_Tunisia_7468_2022_cs_EPI2069155_2022-01-29:0.006315):2.0E-6):2.0E-6,A_Niger_8581_2020_Original_EPI1853556_2020-12-10:2.0E-6):2.0E-6,((A_Niger_9835_2021_Original_EPI1956324_2021-09-16:0.006288,A_Niger_9838_2021_Original_EPI1956316_2021-09-16:2.0E-6):0.006366,A_Human_New_York_PV42662_2021_Original_EPI2057448_2022-01-15:0.006396):2.0E-6):2.0E-6,(A_Niger_8716_2021_Original_EPI1956213_2021-01-07:0.006077,A_Cote_d_Ivoire_4032_2021_cs_EPI2023849_2021-11-29:2.0E-6):0.006339):0.006337,(A_Cameroon_16996_2020_SIAT3_EPI1882612_2020-12-15:0.001188,A_Cameroon_16995_2020_cs_EPI1857111_2020-12-15:0.005305):0.00609):0.006389,((((((((A_South_Africa_R12902_2021_MDCK3_SIAT1_EPI1970684_2021-08-27:0.012932,A_South_Africa_R16482_2021_MDCK2_SIAT1_EPI1970632_2021-10-18:0.012919):2.0E-6,A_Congo_07_2021_Original_EPI1852006_2021-01-04:2.0E-6):2.0E-6,A_South_Africa_R14202_2021_MDCK1_SIAT1_EPI1970629_2021-09-23:0.006406):0.006422,A_Congo_543_2020_Original_EPI1851992_2020-11-12:0.006302):2.0E-6,(A_Stockholm_7_2021_Original_EPI1887976_2021-08-06:0.006339,A_Uganda_06_2021__EPI2103507_2021-05-01:0.012788):2.0E-6):2.0E-6,A_Congo_560_2020_Original_EPI1851979_2020-12-15:2.0E-6):2.0E-6,A_Kenya_GIHSN-HCL022160070101_2021__EPI2250936_2021-09-10:0.006369):0.002632,A_Congo_44_2021_Original_EPI1852022_2021-01-12:0.00432):0.005695):2.0E-6,A_Mali_20018_2020_S1_EPI1839762_2020-03-02:0.006756):2.0E-6,(((((((A_Togo_0982_2021_Original_EPI1969931_2021-09-24:2.0E-6,A_Togo_1069_2021_Original_EPI2003493_2021-10-04:0.006391):2.0E-6,A_Basse_Normandie_17646_2022_Original_EPI2012759_2022-03-08:0.01276):0.006372,(A_Nigeria_6075_2021_Original_EPI1942437_2021-06-17:2.0E-6,A_Niger_10111_2021_Original_EPI1993718_2021-11-25:0.006421):0.00641):2.0E-6,A_Ile_de_France_12612_2022_Original_EPI2012527_2022-02-17:2.0E-6):0.006331,A_Mali_20057_2020_Original_EPI1839655_2020-03-09:0.006368):2.0E-6,(((A_Dakar_03_2020_cs_EPI1930164_2020-10-18:2.0E-6,A_Dakar_10B_2020_C1_MDCK1_EPI1857123_2020-10-16:0.006313):0.006336,A_Cote_d_Ivoire_2861_2020_SIAT1_EPI1846324_2020-11-28:0.006352):2.0E-6,((A_Stockholm_12_2021_Original_EPI1943118_2021-10-13:2.0E-6,A_Qatar_10-VI-22-1447658_2022_cs_EPI2092207_2022-04-13:0.006257):0.012762,A_Mali_0046_2020_S1_EPI1839929_2020-03-05:0.006389):2.0E-6):2.0E-6):2.0E-6,A_Ghana_2287_2020_SIAT2_EPI1845854_2020-11-23:2.0E-6):2.0E-6):2.0E-6,(A_Ghana_1344_2021_SIAT2_EPI1922176_2021-07-05:0.012919,A_Niger_8811_2021_Original_EPI1956221_2021-01-28:0.00632):2.0E-6):0.006324,A_Togo_1671_2019_Original_EPI1686017_2019-11-06:2.0E-6):0.006258):0.012657,(((((((((A_Bangladesh_3190603020_2019_Original_EPI1587275_2019-06-19:0.006107,A_Neimenggu-Keerqin_11193_2019_C2_C1_EPI1648385_2019-12-02:0.005395):0.001211,A_Hunan-Hecheng_1846_2019_C1_S1_EPI1589663_2019-08-06:0.006329):2.0E-6,A_Guangxi-Jiangzhou_1630_2019_C1_S1_EPI1589660_2019-08-05:2.0E-6):2.0E-6,A_Abu_Dhabi_094_2019_Original_EPI1662235_2019-11-25:0.006327):0.006318,A_Saudi_Arabia_VRG-49_2020__EPI2201530_2020-12-12:0.006334):2.0E-6,((A_Cameroon_9285_2019_cs_EPI1716246_2019-12-06:0.006323,A_Nigeria_3980_2019_Original_EPI1737905_2019-07-04:0.006304):3.0E-6,(A_Nigeria_3954_2019_Original_EPI1737881_2019-07-01:0.012567,A_Nigeria_3957_2019_Original_EPI1737857_2019-07-02:0.00632):3.0E-6):2.0E-6):2.0E-6,(((((A_Ireland_23296_2020_SIAT1_EPI1800595_2020-03-09:0.006317,A_Saudi_Arabia_1181614239_2019_Unknown_EPI1754155_2019-11-07:0.012728):2.0E-6,A_Bahrain_808_2019_Original_EPI1696549_2019-12-03:0.006344):2.0E-6,A_Bahrain_841_2019_Original_EPI1696644_2019-12-12:2.0E-6):2.0E-6,A_Saudi_Arabia_19145_2019_cs_EPI1843709_2019-01-01:0.006322):0.006327,(A_Cameroon_8642_2019_cs_EPI1716236_2019-11-20:0.006298,A_Nigeria_3989_2019_Original_EPI1737787_2019-07-09:0.006307):2.0E-6):2.0E-6):2.0E-6,A_Brisbane_148_2019_SIAT_1__SIAT1_EPI1658656_2019-10-24:2.0E-6):2.0E-6,A_Mali_359_2019_Original_EPI1704880_2019-11-07:0.006384):2.0E-6):0.006272):0.006321,A_Concepcion_106858_2018_S2_EPI1385819_2018-12-03:2.0E-6):0.006387,((((((((A_PaisVasco_1340_2017_MDCK_EPI995539_2017-02-02:3.0E-6,A_Jordan_30477_2018_cs_EPI1371459_2018-12-24:0.006516):0.006464,A_Oklahoma_6009_2017_passage_details__PMK1_EPI1075449_2017-02-01:0.006413):2.0E-6,A_Netherlands_2335_2017_Original_EPI957655_2017-02-15:2.0E-6):0.005773,A_Maldives_1455_2017_Original_EPI1174631_2017-12-11:0.002605):0.004376,A_Austria_964916_2017_Siat1_EPI956164_2017-01-11:2.0E-6):0.006345,(A_Saskatchewan_RV0846_2017_P1_EPI1005604_2017-02-03:2.0E-6,A_Victoria_548_2017_SIAT1_EPI1060632_2017-07-14:0.006521):2.0E-6):0.006371,A_Hubei-Xiling_1313_2019_C1_S1_EPI1504835_2019-04-25:2.0E-6):0.006361,A_Sachsen_126_2019_Original_EPI1418050_2019-03-14:0.006401):2.0E-6):3.0E-6,((A_Bangladesh_3007_2017_Original_EPI1086153_2017-08-03:0.006443,A_Catalonia_NSVH100984178_2019_Original_EPI1390334_2019-02-13:2.0E-6):0.006397,A_Novosibirsk_RII-5045S_2019_Original_EPI1691205_2019-02-18:0.006387):2.0E-6):2.0E-6,(((((((((((((((A_Austria_1112930_2018_Siat1_EPI1351451_2018-12-19:2.0E-6,A_Ankara_94_2019_SIAT1_EPI1370139_2019-01-09:0.006479):0.006444,A_Cheboksary_CRIE_180_2019__EPI1414918_2019-01-22:2.0E-6):0.006422,A_Novosibirsk_RII-4982S_2019_Original_EPI1691077_2019-01-26:0.006421):2.0E-6,(A_Switzerland_7226_2018_original_EPI1355623_2018-12-12:0.006392,A_Santiago_43882_2018_Original_EPI1393561_2018-05-29:0.00638):2.0E-6):2.0E-6,(A_Catalonia_NSVH100973343_2019_Original_EPI1478963_2019-01-27:0.006387,A_Sydney_503_2019_SIAT1_EPI1669902_2019-03-20:0.006381):1.0E-6):1.0E-6,((A_New_Hampshire_24_2018_S1_EPI1277499_2018-07-23:2.0E-6,A_Lebanon_231_2019_Original_EPI1410294_2019-01-30:0.006424):0.006384,A_Valencia_10_1375_20190121_Direct_sequencing_EPI1543990_2019-01-21:0.006393):1.0E-6):1.0E-6,((A_Wisconsin_340_2017_Original_EPI1131394_2017-12-09:0.006383,A_Naknon_Si_Thammarat_2361_2017_SIAT2_EPI1179434_2017-11-08:0.006385):1.0E-6,(A_NEP_0909_2018_S1_EPI1339549_2018-04-13:0.006393,A_Makhachkala_RII-2583S_2019_Original_EPI1414181_2019-02-14:0.006407):2.0E-6):1.0E-6):1.0E-6,(((A_Santiago_59907_2018_Original_EPI1273860_2018-07-23:0.006375,A_Slovenia_21_2019__EPI1346518_2018-12-26:0.006363):1.0E-6,A_Tyumen_1V_2018_original_EPI1332318_2018-11-21:0.006379):1.0E-6,(A_Ceuta_903_2018_Clinical_Specimen_EPI1200389_2018-01-30:0.006362,A_England_80580518_2018_original_EPI1204110_2018-01-15:0.006393):2.0E-6):1.0E-6):1.0E-6,((A_Puerto_Montt_103937_2018_Original_EPI1368365_2018-12-02:0.006382,A_Luxembourg_19008306_2019__EPI1390118_2019-02-13:0.006377):1.0E-6,(A_Catalonia_NSVH100960162_2019_Original_EPI1354598_2019-01-07:0.006374,A_Tomsk_155_2019_S2_EPI1548067_2019-03-11:0.006359):1.0E-6):1.0E-6):2.0E-6,(A_Victoria_2500_2017_SIAT1_EPI1045477_2017-07-07:2.0E-6,A_Niger_6243_2018_Original_EPI1356946_2018-12-03:0.006389):2.0E-6):2.0E-6,((((((((A_Meknes_1299_2018_MDCK2_SIAT3_EPI1255184_2018-02-23:0.0062,A_Saskatchewan_RV3932_2018_X2_S1_EPI1329169_2018-09-12:2.0E-6):0.006198,A_Castellon_02_1187_20190117_Direct_sequencing_EPI1384223_2019-01-17:0.006126):2.0E-6,A_Netherlands_04188_17_Original_EPI1143166_2017-12-15:2.0E-6):2.0E-6,A_Ekaterinburg_21_2019_C4_EPI1545226_2019-03-14:0.006186):2.0E-6,(A_Mauritius_I-967_2018_MDCK2_SIAT1_EPI1328873_2018-10-22:2.0E-6,A_Kursk_17_2019_C1_EPI1490105_2019-03-22:0.006182):0.006149):0.006368,(A_YAMAGATA_134_2017_MDCK_4__SIAT2_EPI1241649_2017-12-06:2.0E-6,A_Iceland_98_2018_MDCK1_SIAT1_EPI1354449_2018-10-11:0.006399):0.006405):2.0E-6,((A_Ecuador_4385_2018_S2_EPI1439574_2018-12-07:0.006356,A_Abu_Dhabi_033_2019_Original_EPI1438334_2019-01-26:0.00641):2.0E-6,A_Ecuador_4385_2018_Original_EPI1385834_2018-12-07:2.0E-6):0.006374):2.0E-6,((((A_Finland_67_2019__EPI1447765_2019-03-17:0.006411,A_Ontario_RV2570_2019_X2_EPI1686176_2019-11-05:0.006357):3.0E-6,A_Greece_195_2019_cs_EPI1371427_2019-01-18:2.0E-6):0.006374,A_Ontario_RV3454_2018_P1_EPI1246524_2018-03-17:0.006318):2.0E-6,(A_NEP_0532_2018_S1_S1_EPI1339582_2018-02-23:0.006356,A_Alaska_59_2018_S2_EPI1348920_2018-11-18:0.006389):2.0E-6):2.0E-6):2.0E-6):1.0E-6,(((A_Madrid_2172_2018_SIAT1_EPI1259074_2018-03-12:0.006133,A_Thuringen_39_2019_C1_SIAT1_EPI1436553_2019-02-18:3.35E-4):0.006291,A_Novosibirsk_02_2019_C1_EPI1353427_2018-12-01:0.006382):2.0E-6,(A_Ontario_RV1118_2019_P1_EPI1385109_2019-02-08:0.006399,A_Rostov-on-Don_RII-5085S_2019_Original_EPI1489851_2019-03-04:0.006432):2.0E-6):1.0E-6):2.0E-6,((((((A_HK_46_2019_MDCK_EPI1353610_2018-12-24:0.006408,A_India_Pun-1847801_2018__EPI1521699_2018-10-17:2.0E-6):0.006404,A_Baden-Wuerttemberg_3_2019_Original_EPI1351611_2019-01-07:2.0E-6):0.005228,(A_HK_979_2018_MDCK_EPI1258081_2018-05-20:2.0E-6,A_Okinawa_17T085_2018_MDCK2_EPI1380253_2018-05-21:0.006258):0.0044):0.003092,(A_PaisVasco_1822_2018_MDCK_EPI1213368_2018-03-08:0.006327,A_Newcastle_106_2018_SIAT1_EPI1359620_2018-12-14:0.006371):2.0E-6):2.0E-6,A_NEP_0648_2018_S1_EPI1339600_2018-03-08:0.006383):2.0E-6,(((A_Nonthaburi_131_2018_MDCK1SIAT2_EPI1281559_2018-07-12:2.0E-6,A_Jordan_20101_2019_SIAT1_EPI1574987_2019-02-19:0.006457):0.006397,(A_Bangladesh_15205_2018_Original_EPI1336972_2018-08-27:0.006385,A_Novosibirsk_90_2019_C2_EPI1490153_2019-04-29:0.006418):2.0E-6):2.0E-6,((A_Iceland_100_2018_MDCK1_SIAT1_EPI1354441_2018-11-01:2.0E-6,A_Kyrgyzstan_42_2019_MDCKx_SIAT1_EPI1491902_2018-12-19:0.006273):0.006331,A_Myanmar_18M126_2018_MDCK2_EPI2047704_2018-08-24:0.006387):2.0E-6):2.0E-6):1.0E-6):2.0E-6,((((((A_Franche_Comte_1387_2019_PI_EPI1383574_2019-02-15:2.0E-6,A_Cote_d_Ivoire_1287_2019_cs_EPI1604561_2019-07-14:0.00637):2.0E-6,A_Catalonia_NSVH100981939_2019_Original_EPI1390319_2019-02-09:0.006404):0.005228,A_Abu_Dhabi_113_2018_Original_EPI1350038_2018-09-27:0.0044):0.003092,A_Singapore_TT1060_2017_clinical_specimen_EPI1087245_2017-06-14:0.006494):2.0E-6,A_Argentina_1449_2019_Original_EPI1586770_2019-07-04:0.006383):2.0E-6,(((A_Austria_1117700_2019_Siat1_EPI1364913_2019-01-16:2.0E-6,A_Netherlands_00580_2019_Original_EPI1384846_2019-02-16:0.006542):2.0E-6,A_Myanmar_18M158_2018_MDCK2_EPI1804624_2018-08-31:0.006415):0.006405,A_Santiago_57803_2018_Original_EPI1440306_2018-07-12:0.00642):2.0E-6):2.0E-6):2.0E-6,(((A_Alsace_1438_2018_PI_EPI1227315_2018-03-14:0.006411,A_Bahrain_326_2018_Original_EPI1259206_2018-04-11:2.0E-6):0.006401,(A_Lorraine_2365_2018_PI_EPI1321551_2018-10-22:0.006371,A_Maine_36_2018_S2_EPI1349949_2018-12-04:2.0E-6):2.0E-6):0.006374,A_Luxembourg_19007251_2019__EPI1384589_2019-02-04:0.006431):2.0E-6):3.0E-6):2.0E-6,((((((((((((((((A_Finland_21_2019__EPI1380206_2019-02-09:0.006453,A_Bourgogne_1248_2019_PI_EPI1374961_2019-02-18:2.0E-6):0.006452,A_Finland_91_2019__EPI1447755_2019-03-04:0.006445):3.0E-6,(A_Denmark_885_2019__EPI1381240_2019-01-24:0.00646,A_Novgorod_CRIE_135_2019__EPI1415111_2019-01-15:0.006451):2.0E-6):2.0E-6,(A_Niger_6624_2019_Original_EPI1486497_2019-02-18:0.006457,A_Nigeria_3779_2019_Original_EPI1629316_2019-03-12:0.006464):2.0E-6):2.0E-6,((A_Oman_4926_2018_cs_EPI1334160_2018-10-14:0.006458,A_Greece_86_2019__EPI1595347_2019-01-20:0.006459):2.0E-6,A_Algeria_55_2019_SIAT1_EPI1436438_2019-02-20:0.00646):2.0E-6):2.0E-6,((A_Antalya_11_2018_SIAT1_EPI1346473_2018-12-20:0.006458,A_Moldova_879_2018_SIAT1_EPI1371690_2018-12-16:0.006455):2.0E-6,A_Arizona_39_2019_Original_EPI1607165_2019-09-15:0.006453):2.0E-6):3.0E-6,(((A_Antalya_7_2018_SIAT1_EPI1346469_2018-12-18:2.0E-6,A_Trabzon_867_2018_SIAT1_EPI1370173_2018-12-14:0.006445):0.006449,A_Jordan_10624_2019_cs_EPI1506546_2019-04-04:0.006458):2.0E-6,(A_Orebro_1_2019_Direct_EPI1346162_2019-01-04:0.006442,A_Nordrhein-Westfalen_106_2019_Original_EPI1400351_2019-03-07:0.006455):2.0E-6):1.0E-6):2.0E-6,((A_Ontario_RV1064_2019_P1_EPI1385091_2019-02-08:0.006445,A_Togo_1280_2019_Original_EPI1758324_2019-09-27:0.006444):2.0E-6,(A_Macedonia_737_2019_MDCK1_EPI1543155_2019-01-29:0.006447,A_Togo_1174_2019_Original_EPI1641353_2019-09-25:0.006464):2.0E-6):2.0E-6):2.0E-6,((((A_Mozambique_205_2019_Original_EPI1495902_2019-03-18:2.0E-6,A_South_Africa_R05951_2019_MDCK1__SIAT1_EPI1610380_2019-05-28:0.006469):0.005499,A_Bulgaria_1201_2019_SIAT2_SIAT1_EPI1483824_2019-02-26:0.006225):0.001234,A_South_Africa_R06015_2019_MDCK1__SIAT1_EPI1610383_2019-05-27:0.006472):2.0E-6,(A_Mozambique_283_2019_Original_EPI1495823_2019-03-20:0.006454,A_Mozambique_279_2019_Original_EPI1495815_2019-03-20:2.0E-6):0.006454):2.0E-6):2.0E-6,(((A_Northern_Ireland_52_2018_cs_EPI1357891_2018-12-31:2.0E-6,A_Togo_1736_2019_Original_EPI1757987_2019-11-03:0.013045):0.006434,A_Paris_2662_2018_PI_EPI1341661_2018-12-20:0.006443):2.0E-6,A_Lebanon_596_2018_Original_EPI1348776_2018-10-18:0.006455):3.0E-6):2.0E-6,(((A_Baden-Wurttemberg_166_2018_P1_SIAT1_EPI1380072_2018-12-14:0.003418,A_Pakistan_1971_2019_Original_EPI1591481_2019-03-25:0.004962):0.004437,A_Greece_1561_2018_SIAT1_SIAT1_EPI1371668_2018-12-14:0.013002):2.0E-6,A_Nonthaburi_33_2018_X1_S1_EPI1317758_2018-02-07:2.0E-6):2.0E-6):2.0E-6,((((((((((((A_New_Hampshire_04_2017_Original_EPI911320_2017-01-20:0.006731,A_Valparaiso_54802_2017_Original_EPI1049137_2017-07-15:0.006741):2.0E-6,A_New_Jersey_09_2017_Original_EPI925297_2017-01-30:2.0E-6):2.0E-6,A_Ecuador_2323_2017_Original_EPI1035231_2017-03-21:0.006703):0.006726,((A_Bari_22_2017__EPI931202_2017-01-05:2.0E-6,A_South_Australia_3_2017_SIAT1_EPI1022013_2017-01-02:0.006582):0.006666,A_Qatar_N-129-HA_2018__EPI1896375_2018-02-01:0.006717):2.0E-6):2.0E-6,A_Washington_29_2017_Original_EPI970669_2017-02-27:2.0E-6):2.0E-6,A_British_Columbia_028_2017_passage_details__original_specimen_EPI953813_2017-01-10:0.006744):0.006686,(A_Manitoba_RV0934_2017_P1_EPI1004398_2017-02-22:2.0E-6,A_India_PUN-NIV3_2019_X5_S1_EPI1916870_2019-08-29:0.006355):0.006627):2.0E-6,A_Manitoba_RV1425_2017_P1_EPI1004420_2017-03-22:2.0E-6):2.0E-6,((((A_Lisboa_13_2017_SIAT1_SIAT1_EPI1050833_2017-01-05:0.006512,A_Argentina_746_2017_S1_EPI1048005_2017-06-03:0.006528):2.0E-6,A_Alsace_808_2017_PI_EPI940715_2017-02-03:0.006709):2.0E-6,A_KANAGAWA_AC1625_2017_SIAT_0__1_EPI943164_2017-01-24:2.0E-6):2.0E-6,((A_Finland_742_2017__EPI1000571_2017-01-18:2.0E-6,A_Saskatchewan_RV1500_2017_P1_EPI1005673_2017-03-15:0.006355):0.004457,A_CastillaLaMancha_1366_2018_Clinical_Specimen_EPI1202999_2018-02-20:0.002648):0.005877):0.006582):0.006632,A_Texas_50_2017_Original_EPI943548_2017-02-16:2.0E-6):0.006485,((A_Oman_5916_2018_cs_EPI1334087_2018-11-09:0.006384,A_Bulgaria_1153_2019_SIAT2_SIAT1_EPI1483821_2019-02-21:2.0E-6):0.00644,A_Serbia_3031_2019_C4_EPI1619532_2019-03-18:0.006388):2.0E-6):2.0E-6,(A_Santiago_PUC-MVL_UNK002_2018_NA_EPI1776864_2018-08-01:0.006454,A_Nigeria_3773_2019_Original_EPI1627413_2019-02-14:0.006392):2.0E-6):2.0E-6):2.0E-6,((A_Turkey_62_2018_SIAT1_EPI1478422_2018-12-24:0.005288,A_Denmark_652_2019__EPI1380610_2019-01-15:0.004448):0.003129,A_Linkoping_64_2018_Direct_EPI1337302_2018-12-09:0.006527):2.0E-6):2.0E-6,((A_Saint-Petersburg_419_2019_Original_EPI1385691_2019-01-01:2.0E-6,A_Saint-Petersburg_RII-2574S_2019_Original_EPI1383427_2019-02-19:0.006428):0.006436,A_Saint-Petersburg_RII-2668S_2019_Original_EPI1383430_2019-02-24:2.0E-6):0.00648):0.006422,((((A_SAPPORO_46_2017_MDCK_2__SIAT1_EPI1057864_2017-07-05:2.0E-6,A_Liaoning-Xinlongtai_1103_2018_C3_S1_EPI1340897_2018-02-06:0.006394):0.006379,A_Oman_4821_2018_cs_EPI1334176_2018-10-07:0.006389):2.0E-6,A_Nakhonsithammarat_21_2018_X1_EPI1311782_2018-02-01:2.0E-6):0.002608,(A_Navarra_2150_2018_Clinical_Specimen_EPI1243479_2018-04-04:2.0E-6,A_Rouen_2531_2018_PI_EPI1332180_2018-11-26:0.0064):0.005439):0.004714):3.0E-6,((((A_Dnipro_244_2017_MDCK1_SIAT1_EPI1036309_2017-01-02:0.006425,A_Beijing_PUMCH05_2017__EPI1785575_2017-08-07:2.0E-6):0.009715,A_Arizona_25_2017_S1_EPI1006206_2017-04-16:2.0E-6):0.00647,A_Colombia_2604_2018_Original_EPI1386255_2018-12-03:2.0E-6):0.006426,A_Netherlands_10071_2019_Original_EPI1365215_2019-02-07:0.006402):2.0E-6):2.0E-6):2.0E-6,((((((((((((((A_Luxembourg_17007719_2017__EPI995328_2017-02-13:0.006537,A_England_70940259_2017_original_EPI1029533_2017-03-01:0.006527):2.0E-6,A_Alaska_21_2017_Original_EPI1039298_2017-06-16:2.0E-6):2.0E-6,(A_Quebec_RV1517_2017_P1_EPI1006429_2017-03-19:0.006581,A_Singapore_EN0850_2017_clinical_specimen_EPI1121282_2017-10-30:2.0E-6):0.006591):0.005885,(((A_Wisconsin_350_2017_Original_EPI1163778_2017-12-19:0.006525,A_China_19_2017__EPI1768131_2017-09-11:0.006549):2.0E-6,A_Sweden_81_2017_Direct_EPI1143660_2017-12-13:2.0E-6):3.0E-6,(A_England_80420664_2018_original_EPI1189278_2018-01-08:0.006512,A_Abu_Dhabi_014_2018_Original_EPI1256596_2018-01-08:2.0E-6):0.00651):0.002654):0.004462,A_Sweden_58_2017_Direct_EPI975478_2017-03-09:2.0E-6):2.0E-6,((A_El_Salvador_491_2017_C1_EPI1078054_2017-05-29:0.006682,A_Minas_Gerais_570_2017_Original_EPI1179699_2017-04-06:0.006566):0.006686,(A_Texas_286_2017_S2_EPI1099556_2017-09-24:2.0E-6,A_California_SAR20953N_2017__EPI1302257_2017-12-08:0.006598):3.0E-6):0.006442):0.006467,A_Brisbane_140_2017_MDCK1__SIAT1_EPI1087569_2017-08-22:0.00651):2.0E-6,A_MIE_18_2017_MDCK_1__SIAT1_EPI1037950_2017-05-30:2.0E-6):2.0E-6,(A_AOMORI_7_2017_MDCK_1__SIAT1_EPI1217838_2017-12-25:0.006526,A_Belgium_H0161_2018_C1_SIAT1_EPI1436450_2018-11-20:0.013117):2.0E-6):2.0E-6,A_California_BRD41755N_2017__EPI1178295_2017-12-18:0.006529):0.006494,((((A_Pennsylvania_510_2018_Original_EPI1336736_2018-12-16:0.006549,A_Catalonia_0835376S_2019_Original_EPI1632668_2019-11-08:0.00651):2.0E-6,A_KANAGAWA_AC1817_2018_MDCK_0__1_EPI1353508_2018-12-25:2.0E-6):2.0E-6,A_Netherlands_10257_2019_Original_EPI1608114_2019-10-16:0.00657):0.006504,A_Kuwait_6356_2018_Original_EPI1369319_2018-06-11:0.006489):2.0E-6):2.0E-6,((((A_Catalonia_NSVH100959165_2019_Original_EPI1354596_2019-01-05:2.0E-6,A_Catalonia_NSVH110741313_2019_Original_EPI1352622_2019-01-06:0.006449):0.006455,A_Ontario_RV4043_2018_P1_EPI1324912_2018-11-05:0.006411):2.0E-6,((A_Sydney_1006_2019_SIAT1_EPI1384057_2019-01-14:3.0E-6,A_Smolensk_CRIE_167_2019__EPI1415109_2019-01-15:0.033009):0.006507,A_Valparaiso_75023_2018_Original_EPI1392389_2018-08-27:0.006482):2.0E-6):2.0E-6,(((A_Belgium_S0224_2019_cs_EPI1380087_2019-01-14:2.0E-6,A_Belgium_S0224_2019_SIAT1_EPI1436455_2019-01-14:0.009851):0.013066,(A_Ohio_8634_2019_passage__Original_EPI1500071_2019-02-08:2.0E-6,A_Ohio_8633_2019_passage__Original_EPI1500063_2019-02-08:0.006283):0.012831):2.0E-6,A_LaRioja_2197_2018_MDCK_EPI1243459_2018-03-08:2.0E-6):2.0E-6):2.0E-6):3.0E-6,A_Andalucia_180224_2017_MDCK_EPI1155250_2017-11-30:0.006469):0.006466,((((((A_Nara_17R018_2017_MDCK2_EPI1370129_2017-12-20:2.0E-6,A_Myanmar_18M90_2018_MDCK2_EPI2047679_2018-08-17:0.006356):0.006707,A_Michigan_261_2017_Original_EPI1115427_2017-04-14:2.0E-6):0.006513,A_Virginia_11_2017_Original_EPI970653_2017-02-14:2.0E-6):2.0E-6,(A_Massachusetts_13_2017_Original_EPI1003633_2017-04-17:0.006579,A_Hong_Kong_3090_2017_cs_EPI1043883_2017-07-03:2.0E-6):0.006425):0.006452,A_Paris_1173_2018_PI_EPI1208563_2018-03-01:2.0E-6):0.006402,A_Colombia_0082_2019_Original_EPI1368562_2019-01-01:0.006385):2.0E-6):2.0E-6):2.0E-6,(((((((((((A_Saskatchewan_RV2589_2017_X2_EPI1166420_2017-11-03:0.006285,A_Saskatchewan_RV1761_2018_P1_EPI1200696_2018-02-05:0.006249):2.0E-6,A_Michigan_36_2018_Original_EPI1451292_2018-02-05:0.006343):2.0E-6,A_Massachusetts_16_2017_Original_EPI1099620_2017-10-12:2.0E-6):2.0E-6,(A_Manitoba_RV0191_2018_P1_EPI1145285_2017-12-27:0.006229,A_Saskatchewan_RV2598_2017_X2_EPI1165707_2017-11-21:0.006268):2.0E-6):2.0E-6,A_Wisconsin_280_2017_Original_EPI1114838_2017-03-20:0.006296):0.006325,A_Michigan_UOM150524133853_2018_ORI_EPI2169573_2018-03-01:2.0E-6):0.006415,(A_Peru_6817_2017_Original_EPI1039003_2017-05-19:0.006568,A_Phetchaburi_43_2018_MDCK2SIAT2_EPI1281556_2018-02-20:2.0E-6):2.0E-6):0.006423,A_Denmark_2844_2019_Original_EPI1431810_2019-03-22:0.006454):2.0E-6,A_LaRioja_1862_2018_MDCK_EPI1215616_2018-01-31:2.0E-6):0.006386,(((A_South_Australia_1084_2017_SIAT1_EPI1248436_2017-08-10:2.0E-6,A_Denmark_795_2018_SIAT2_SIAT1_EPI1277102_2018-04-16:0.006447):3.0E-6,A_Hong_Kong_3079_2017_cs_EPI1043863_2017-06-28:0.006566):0.006404,A_NEP_1652_2018_S1_EPI1339567_2018-09-09:2.0E-6):0.006442):2.0E-6,(((A_Saudi_Arabia_1057368092_2018_SIAT1_EPI1319790_2018-05-03:0.006377,A_South_Korea_A2515-H3-HA_2018__EPI1305601_2018-09-01:1.0E-6):0.006376,A_Netherlands_10088_2019_Original_EPI1371811_2019-02-15:0.006386):2.0E-6,A_Alberta_RV0745_2019_P1_EPI1366128_2019-01-07:2.0E-6):0.006375):2.0E-6):2.0E-6,(((((A_NIIGATA_847_2017_CaCo-2_1__SIAT1_EPI1086404_2017-09-05:0.006439,A_Laos_2852_2017_C1_EPI1130139_2017-08-15:2.0E-6):2.0E-6,A_Laos_F2889_2017_MDCK_2_EPI1187938_2017-08-15:0.006422):0.006407,A_PaisVasco_1970_2018_MDCK_EPI1215629_2018-02-27:3.0E-6):0.006377,((A_KAWASAKI_136_2017_MDCK_1__SIAT1_EPI1139915_2017-09-19:0.006401,A_British_Columbia_048_2019_Original_EPI1386798_2019-01-22:0.006357):2.0E-6,A_British_Columbia_062_2019_Original_EPI1386800_2019-01-31:2.0E-6):0.006374):2.0E-6,((((A_Denmark_528_2019__EPI1381232_2019-01-21:2.0E-6,A_Mali_18_2019_Original_EPI1479201_2019-02-03:0.00654):0.006422,A_Bolivia_1046_2018_S1_EPI1317158_2018-06-18:0.006412):2.0E-6,A_Hubei-Xiling_1276_2018_C2_S1_EPI1340572_2018-04-03:2.0E-6):0.006379,((A_Cote_d_Ivoire_974_2019_cs_EPI1609026_2019-06-10:2.0E-6,A_Nigeria_3291_2019_Original_EPI1757814_2019-04-03:0.006433):2.0E-6,A_Brisbane_1096_2017_SIAT1_EPI1153068_2017-10-11:0.006423):0.006386):2.0E-6):2.0E-6):2.0E-6,((((((((((A_Qatar_10-VI-17-0001530_2017_SIAT1_EPI960122_2017-01-09:2.0E-6,A_Extremadura_1141_2017_MDCK_EPI971567_2017-02-07:0.00628):0.004403,A_KANAGAWA_ZC1709_2017_SIAT0__1_EPI1148009_2017-12-18:0.002617):0.005807,A_Aragon_681_2017_MDCK_EPI942508_2017-01-11:0.006478):2.0E-6,(A_Victoria_582_2017_SIAT1_EPI1060662_2017-07-21:0.006436,A_IWATE_65_2017_MDCK_1__SIAT1_EPI1086408_2017-05-17:0.006451):2.0E-6):2.0E-6,(((((A_Wellington_45_2017_MDCKX_SIAT1_EPI1058826_2017-07-18:0.00662,A_Perth_207_2017_MDCK1_SIAT1_EPI1248397_2017-09-01:0.006565):2.0E-6,A_New_Zealand_719_2017_SX_EPI1048315_2017-07-05:2.0E-6):0.006575,A_Victoria_2087_2017_SIAT1_EPI1060485_2017-08-05:3.0E-6):0.006515,A_Navarra_995_2017_MDCK_EPI957931_2017-01-16:0.006423):2.0E-6,A_Navarra_1095_2017_Clinical_Specimen_EPI971597_2017-01-09:2.0E-6):0.006468):0.006502,(A_Istanbul_653_2017_SIAT_EPI1045249_2017-02-21:3.0E-6,A_Sydney_11_2019_MDCK-Siat__SIAT1_EPI1387355_2019-01-14:0.006555):2.0E-6):0.006551,A_Navarra_932_2018_Clinical_Specimen_EPI1200432_2018-01-05:2.0E-6):0.006408,A_New_Brunswick_RV2192_2019_P1_EPI1485142_2019-04-21:0.006364):3.0E-6,A_Erzurum_E5_2019_SIAT1_EPI1370187_2019-01-02:2.0E-6):0.006382,((((((((A_Lithuania_7703_2017_MDCK2_SIAT1_EPI1043046_2017-02-27:0.006406,A_Georgia_NHRC_68645_2017__EPI1030632_2017-01-17:2.0E-6):2.0E-6,A_Kenya_013_2017__EPI1073222_2017-03-12:0.026757):0.006485,A_Baden-Wurttemberg_27_2019_C1_SIAT1_EPI1392890_2019-02-04:0.013145):2.0E-6,A_Champagne_Ardenne_645_2017_PI_EPI919918_2017-01-25:2.0E-6):2.0E-6,(A_Catalonia_NSVH100549090_2017_Original_EPI909670_2017-01-07:2.0E-6,A_Taiwan_342_2017_MDCK_3__SIAT1_EPI1043684_2017-05-10:0.013318):0.006549):0.006534,A_Paris_1077_2017_PI_EPI962658_2017-02-23:2.0E-6):2.0E-6,A_Wyoming_04_2017_Original_EPI911568_2017-01-16:0.006365):0.006392,A_Uruguay_244_2019_Original_EPI1557764_2019-06-14:2.0E-6):0.006371):2.0E-6):2.0E-6,((((A_New_Mexico_02_2017_Original_EPI911216_2017-01-10:2.0E-6,A_Sydney_21_2017__EPI1615013_2017-02-07:0.006436):0.006403,(A_Bourgogne_937_2017_PI_EPI944281_2017-02-10:2.0E-6,A_England_75260815_2017_original_EPI1144853_2017-12-28:0.006291):2.0E-6):0.006343,(A_Ontario_RV2827_2018_P1_EPI1214185_2018-03-14:2.0E-6,A_Bahrain_605_2018_Original_EPI1368429_2018-11-15:0.006398):2.0E-6):0.006364,A_CastillaLaMancha_221_2019_Clinical_Specimen_EPI1358749_2019-01-09:2.0E-6):0.006364):0.006412,((((((A_Texas_05_2017_Original_EPI896049_2017-01-03:0.006395,A_Kenya_134_2018_Original_EPI1266213_2018-02-14:2.0E-6):0.006137,A_Newcastle_19_2018_MDCK1_EPI1309993_2018-03-12:2.0E-6):2.0E-6,A_Yunnan-Ruili_380_2018_C1_S1_EPI1339066_2018-12-06:0.006011):0.006277,(A_Thailand_CU-B26867_2017__EPI1901807_2017-12-27:2.0E-6,A_Israel_T-788_2019__EPI1493827_2019-01-07:0.006225):0.006263):2.0E-6,A_Vietnam_GHS180004_2018_CXS1_EPI1385780_2018-01-05:2.0E-6):0.006379,A_Darwin_1001_2018_SIAT1_EPI1255052_2018-01-23:0.006424):2.0E-6):2.0E-6,((((((A_Grenoble_2285_2018_Original_EPI1384940_2018-12-14:2.0E-6,A_Ireland_32103_2019__EPI1444100_2019-04-02:0.006459):3.0E-6,A_Victoria_2093_2018_SIAT1_EPI1336510_2018-10-03:0.00644):0.006402,A_Singapore_KK0124_2019_clinical_specimen_EPI1594551_2019-01-10:2.0E-6):0.006392,A_Slovenia_1158_2019__EPI1446793_2019-02-19:2.0E-6):0.002084,A_Aragon_180847_2017_Clinical_Specimen_EPI1200360_2017-12-30:0.005111):0.005703,((A_PaisVasco_1830_2018_MDCK_EPI1213370_2018-03-02:0.006476,A_India_4661_2018_X2_EPI1277380_2018-03-28:2.0E-6):2.0E-6,A_Alaska_56_2017_Original_EPI1077640_2017-08-31:0.006597):0.006462):3.0E-6):2.0E-6,(((A_England_80160678_2017_original_EPI1152531_2017-12-28:2.0E-6,A_Saint-Petersburg_RII-563S_2019_Original_EPI1352175_2019-01-15:0.006418):2.0E-6,A_Quebec_RV2484_2018_P1_EPI1212812_2018-02-12:0.006469):0.006441,((A_Oman_1759_2018_CXS1_S1_EPI1256287_2018-03-11:2.0E-6,A_Bangladesh_186_2018_S2_EPI1316817_2018-07-11:0.006385):0.006428,A_Philippines_16_2017_MDCK2__SIAT1_EPI1179572_2017-09-20:0.006443):2.0E-6):3.0E-6):3.0E-6,(((((A_Sydney_1185_2017_SIAT1_EPI1248424_2017-09-16:0.006381,A_Sydney_1205_2017__EPI1614653_2017-10-18:0.006408):2.0E-6,A_Canberra_1010_2017_Original_Specimen_EPI1126141_2017-08-21:2.0E-6):2.0E-6,A_Iceland_90_2018_MDCK1_SIAT1_EPI1260058_2018-05-13:0.006366):0.006419,((A_Newfoundland_RV1558_2017_P1_EPI1004536_2017-02-22:0.006382,A_Vologda_RII-4337S_2018_Original_EPI1280367_2018-03-20:2.0E-6):0.005941,A_Laos_3311_2017_C1_EPI1166001_2017-09-08:0.00401):0.002921):2.0E-6,(((A_California_120_2017_Original_EPI1117517_2017-11-06:2.0E-6,A_Netherlands_10090_2018_Original_EPI1188170_2018-01-22:0.006367):2.0E-6,(A_Virginia_35_2017_Original_EPI1130043_2017-11-24:2.0E-6,A_Maryland_6800_2018_PMK1_EPI1565170_2018-01-23:0.006411):0.006424):0.006403,(A_Saudi_Arabia_393_2018_SIAT1_EPI1329046_2018-05-21:2.0E-6,A_Pennsylvania_836_2019_Original_EPI1460907_2019-03-19:0.006351):0.006413):2.0E-6):2.0E-6):2.0E-6,((((((((((A_Brisbane_185_2017_MDCK2_SIAT1_EPI1153050_2017-10-30:0.006241,A_Myanmar_18M66_2018_MDCK2_EPI2047663_2018-08-09:2.0E-6):2.0E-6,A_Brisbane_196_2017_MDCK1_SIAT1_EPI1242802_2017-11-11:0.0062):0.006205,(A_Ontario_RV0690_2017_P1_EPI1005137_2017-01-11:2.0E-6,A_India_4658_2018_X3_EPI1274116_2018-02-01:0.006177):2.0E-6):0.006427,A_Ontario_RV0338_2017_P1_EPI1004948_2017-01-06:0.006465):2.0E-6,(((A_Hong_Kong_1078_2018_Original_EPI1266436_2018-06-08:2.0E-6,A_Astrakhan_33_2018_MDCK_EPI1280447_2018-04-07:0.006366):0.006414,A_Thailand_CU-B26075_2017__EPI1901815_2017-11-05:2.0E-6):0.005488,A_Singapore_TT1381_2017_clinical_specimen_EPI1087085_2017-08-04:0.006214):0.001232):2.0E-6,((((A_Astrakhan_32_2017_C2_EPI1112890_2017-11-08:2.0E-6,A_Astrakhan_32_2017_MDCK1_SIAT1_EPI1148167_2017-11-08:0.006456):0.006473,A_Victoria_2111_2017_SIAT1_EPI1126187_2017-08-12:0.006412):3.0E-6,A_Wisconsin_230_2017_Original_EPI1114576_2017-03-08:0.006443):2.0E-6,((A_South_Australia_1043_2017_Original_Specimen_EPI1126163_2017-08-29:2.0E-6,A_Paris_1553_2017_PI_EPI1133431_2017-10-30:0.006423):0.006437,A_Florida_6275_2017_passage_details__PMK1_EPI1075019_2017-03-17:0.006376):2.0E-6):2.0E-6):1.0E-6,((((A_South_Australia_75_2017_SIAT1_EPI1022436_2017-04-18:0.006431,A_Lopburi_346_2017_X1__SIAT1_EPI1179578_2017-09-05:0.006448):2.0E-6,A_Quebec_RV2471_2018_P1_EPI1212805_2018-02-10:0.006446):1.0E-6,((A_Sydney_562_2017__EPI1615781_2017-08-28:0.006412,A_Shanghai_18113_2018__EPI1498003_2018-01-15:2.0E-6):0.006452,A_Catalonia_3518614NS_2018_C0_MDCK1_EPI1203058_2018-01-03:0.006446):1.0E-6):1.0E-6,((A_Newcastle_87_2017_SIAT1_EPI1045384_2017-06-07:0.006416,A_England_80380665_2018_original_EPI1188729_2018-01-09:0.006429):2.0E-6,(A_Laos_F3895_2017_MDCK_1__SIAT2_EPI1260443_2017-10-09:0.006433,A_Singapore_GP0199_2018_clinical_specimen_EPI1278526_2018-01-25:0.006438):1.0E-6):1.0E-6):1.0E-6):1.0E-6,A_Utah_08_2017_Original_EPI925553_2017-02-04:2.0E-6):2.0E-6,((((((A_Afghanistan_0998_2017_C2_EPI1205253_2017-12-20:0.006376,A_Mexico_MPA019_2018__EPI1977307_2018-01-19:0.006352):2.0E-6,A_Vietnam_GHS992_2017_CXS1_EPI1146015_2017-09-28:2.0E-6):2.0E-6,A_Bangladesh_2021_2017_Original_EPI1048144_2017-06-24:0.006466):0.006454,A_Hong_Kong_2293_2017_CS_EPI1021224_2017-05-23:0.006439):2.0E-6,A_Sydney_1000_2018_SIAT1_EPI1251137_2018-03-14:0.006492):2.0E-6,((A_Bangladesh_0002_2017_Original_EPI1086169_2017-08-03:2.0E-6,A_Newcastle_96_2018_SIAT1_EPI1359617_2018-12-16:0.006455):0.006453,A_England_80420878_2018_original_EPI1189017_2018-01-13:0.006463):2.0E-6):2.0E-6):1.0E-6,((A_Ontario_RV2087_2017_P1_EPI1010318_2017-03-25:0.006439,A_Myanmar_18M314_2018_SIAT0__2_EPI1425325_2018-10-06:0.006447):2.0E-6,(A_Austria_967279_2017_Siat1_EPI1034717_2017-01-26:0.002671,A_Hong_Kong_2678_2019_MDCK1-ori_EPI1543110_2019-06-18:0.004392):0.005788):2.0E-6):2.0E-6):2.0E-6,((((A_Texas_108_2017_Original_EPI1116355_2017-01-03:0.006555,A_Extremadura_1009_2018_Clinical_Specimen_EPI1200393_2018-01-15:2.0E-6):0.006352,A_Iowa_12_2017_Original_EPI961128_2017-02-22:3.34E-4):0.006193,((A_Singapore_KK1096_2017_clinical_specimen_EPI1087141_2017-08-10:2.0E-6,A_Taiwan_99004_2017__EPI1098366_2017-10-07:0.006418):2.0E-6,A_Washington_79_2017_Original_EPI1108803_2017-01-09:0.006358):0.006425):2.0E-6,((((A_Singapore_NHRC_RGN0212_2017__EPI1155374_2017-07-04:0.006544,A_Cambodia_1054_2017_Original_EPI1210195_2017-11-27:0.006424):2.0E-6,A_Finland_920_2018__EPI1251401_2018-04-05:2.0E-6):0.006436,A_Quebec_032_2017__EPI1236384_2017-01-21:2.0E-6):0.006433,A_Pennsylvania_239_2017_Original_EPI1129036_2017-03-16:0.006435):3.0E-6):2.0E-6):2.0E-6):2.0E-6,(((((A_Saskatchewan_RV0845_2017_P1_EPI1005603_2017-02-02:2.0E-6,A_Alicante_19_1076_20180120_Direct_sequencing_EPI1513644_2018-01-20:0.012463):0.006179,A_Ontario_RV0913_2017_P1_EPI1005246_2017-02-07:2.0E-6):0.006276,((A_Manitoba_RV1546_2017_P1_EPI1004426_2017-03-31:0.006492,A_Montana_5733_2017_passage_details__PMK1_EPI1030541_2017-01-10:2.0E-6):0.006441,'A_Lyon_CHU_R17.50.96_2017_MDCK2_MDCK1_EPI1188400_2017-10-06':2.0E-6):2.0E-6):0.00639,(A_Kansas_5824_2017_passage_details__PMK1_EPI1075544_2017-01-23:0.006406,A_Catalonia_NSVH100964178_2019_Original_EPI1354603_2019-01-13:0.006447):2.0E-6):2.0E-6,((((A_Ontario_RV1382_2017_P1_EPI1005408_2017-02-27:0.013266,A_SHIGA_22_2017_MDCK_2__SIAT1_EPI1055136_2017-03-14:0.006549):2.0E-6,A_Ontario_RV0228_2017_P1_EPI1004936_2017-01-04:2.0E-6):0.006497,A_Seoul_1287_2018__EPI1788757_2018-03-05:2.0E-6):0.006416,(A_Quebec_RV0198_2017_P1_EPI1005773_2017-01-02:0.006553,A_Hong_Kong_2286_2017_cs_EPI1021210_2017-05-23:2.0E-6):0.006438):2.0E-6):2.0E-6):2.0E-6,(((A_Delaware_03_2017_Original_EPI918223_2017-01-08:2.0E-6,'A_Italy_A.Ge.42.2017_2017__EPI1566033_2017-01-01':0.012731):0.006374,A_California_6763_2018_PMK1_EPI1565133_2018-01-22:2.0E-6):0.006434,(A_TOKYO_17216_2017_MDCK_3__SIAT1_EPI1086406_2017-07-13:2.0E-6,A_British_Columbia_074_2017__EPI1235932_2017-01-19:0.006397):0.006446):2.0E-6):2.0E-6,(((A_HongKong_07231857_2017__EPI1655772_2017-07-23:0.006417,A_Italy_346-17_2017__EPI1829781_2017-02-11:2.0E-6):0.006464,A_Wisconsin_208_2017_Original_EPI1111808_2017-03-01:2.0E-6):0.006484,(A_Hong_Kong_2281_2017_cs_EPI1021202_2017-05-20:0.00642,A_Sydney_205_2017__EPI1614989_2017-10-04:2.0E-6):0.006457):2.0E-6):0.004425,A_Laos_F3781_2017_MDCK_1__1_EPI1150129_2017-09-30:0.005831):0.002691,A_Quebec_207_2018__EPI1610644_2018-03-12:2.0E-6):0.006433,(A_Hungary_65_2017__EPI906110_2017-01-09:2.0E-6,A_Thailand_CU-B21378_2017__EPI1133583_2017-03-04:0.006307):2.0E-6):0.006479,'A_Moldova_140.06_2017_SIAT1_EPI1036109_2017-02-06':2.0E-6):2.0E-6,A_Hungary_448_2017__EPI967449_2017-01-23:0.006474):0.006531,((((((((((((((((((((((((((((((((((((((((((((((((A_YOKOHAMA_131_2017_AX-4_2__SIAT1_EPI1010361_2017-04-15:0.006528,A_Maryland_03_2018_Original_EPI1166580_2018-01-11:2.0E-6):0.006587,A_Alaska_13_2017_S2_EPI1017271_2017-04-03:2.0E-6):0.006568,(A_Niedersachsen_187_2017_Original_EPI1125386_2017-11-30:0.006612,A_Maryland_6961_2018_passage__Original_EPI1539556_2018-01-25:3.0E-6):0.006593):3.0E-6,((A_Quebec_RV1520_2018_P1_EPI1187845_2018-02-04:0.006523,A_Baltimore_T0151_2018__EPI1893578_2018-09-01:3.0E-6):0.006582,A_Madrid_1746_2018_Clinical_Specimen_EPI1211143_2018-02-15:0.006577):2.0E-6):2.0E-6,(((A_England_70500472_2017_original_EPI1028353_2017-01-25:2.0E-6,A_Kansas_04_2018_Original_EPI1182782_2018-01-24:0.00662):0.006593,(A_Texas_6659_2017_passage__PMK1__hospitalized_EPI1298898_2017-12-30:2.0E-6,A_North_Dakota_15_2018_Original_EPI1205576_2018-03-05:0.006545):0.006555):2.0E-6,(A_Stockholm_45_2017_Direct_EPI1106648_2017-11-06:0.006572,A_Germany_6943_2018_passage__Original_EPI1539538_2018-01-04:0.006588):2.0E-6):2.0E-6):2.0E-6,(((A_Florida_19_2017_Original_EPI972909_2017-03-08:0.003208,A_Okahoma_5907_2017_passage_details__PMK1_EPI1075517_2017-01-26:0.00455):0.005388,(A_Murcia_181102_2017_Clinical_Specimen_EPI1200421_2017-12-31:2.0E-6,A_Nara_17R013_2017_MDCK2_EPI1370124_2017-12-18:0.006589):0.006588):2.0E-6,(A_Switzerland_2159_2017_SIAT1_EPI1154876_2017-11-08:0.006584,A_Shanghai_26_2017__EPI1583089_2017-02-17:0.006574):2.0E-6):3.0E-6):2.0E-6,(((((A_Maryland_99_2017_Original_EPI1166572_2017-12-27:0.00659,A_Oklahoma_6576_2018_passage__PMK1_EPI1309106_2018-01-04:0.006599):2.0E-6,A_Pennsylvania_237_2017_Original_EPI1128125_2017-03-15:2.0E-6):2.0E-6,A_Norway_279_2018_MDCK1_SIAT1_EPI1188408_2018-01-13:0.00659):0.006582,((A_Maryland_81_2017_Original_EPI1093766_2017-10-08:2.0E-6,A_Alberta_RV2553_2017_P1_EPI1122737_2017-10-30:0.006566):0.005381,A_Rheinland-Pfalz_39_2017_Original_EPI944483_2017-01-23:0.004541):0.003199):2.0E-6,((A_Ontario_RV1245_2018_P1_EPI1190067_2018-01-24:2.0E-6,A_Ontario_RV1194_2018_P1_EPI1183623_2018-01-21:0.006568):0.006581,A_Quebec_RV1157_2017_P1_EPI1005933_2017-02-26:0.006583):2.0E-6):3.0E-6):3.0E-6,((((A_Denmark_114_2017_SIAT1_EPI1201168_2017-12-28:2.0E-6,A_Valencia_07_0960_20171229_Direct_sequencing_EPI1513614_2017-12-29:0.006577):0.006596,A_Hawaii_57_2017_Original_EPI1131450_2017-11-24:3.0E-6):0.006587,A_Belgium_S0007_2018_cs_EPI1188384_2018-01-06:0.00658):2.0E-6,A_Cambodia_B1108407_2017_SIAT2_EPI1179500_2017-10-30:0.006573):2.0E-6):2.0E-6,((A_Guangdong-Lechang_33_2017_C2_EPI1062580_2017-07-08:2.0E-6,A_Sichuan-Chuanshan_11005_2017_C1_S1_EPI1062397_2017-06-28:0.013084):0.00658,A_Florida_7501_2018_Original_EPI1551893_2018-09-28:0.006572):2.0E-6):2.0E-6,(((A_England_70600061_2017_original_EPI1028377_2017-02-06:2.0E-6,A_Alberta_RV1019_2018_P1_EPI1183078_2018-01-11:0.006565):0.006552,A_Ontario_RV0910_2017_P1_EPI1005244_2017-01-30:0.006593):2.0E-6,(A_Michigan_137_2017_Original_EPI1115214_2017-02-11:0.006588,A_Texas_304_2017_Original_EPI1123522_2017-11-17:0.00658):2.0E-6):2.0E-6):2.0E-6,(((((((A_Romania_208404_2017_Clinical_sample_EPI971552_2017-02-20:0.006538,A_Shandong-Zhifu_164_2017_passage_details__MDCK1_EPI1067698_2017-02-07:0.006589):2.0E-6,(A_Manitoba_RV2100_2018_P1_EPI1201364_2018-02-27:0.006565,A_South_Australia_3_2018_SIAT1_EPI1255037_2018-01-08:0.00654):2.0E-6):2.0E-6,A_Santiago_46637_2017__EPI1047529_2017-06-19:2.0E-6):2.0E-6,A_CastillaLaMancha_180011_2017_Clinical_Specimen_EPI1148234_2017-12-20:0.006544):2.0E-6,((A_Perth_2_2017_MDCK1__SIAT1_EPI1022088_2017-01-06:0.006546,A_Brazil_9712_2018_Original_EPI1313271_2018-05-02:0.013091):2.0E-6,A_Lisboa_niSU517_17-18_2018_SIAT1_SIAT1_EPI1260080_2018-03-05:2.0E-6):0.006555):0.006566,A_Oklahoma_7177_2018_passage__Original_EPI1540556_2018-01-16:0.006578):2.0E-6,((A_Tennessee_01_2017_Original_EPI895650_2017-01-01:2.0E-6,A_England_75240051_2017_original_EPI1152227_2017-12-22:0.006497):0.006552,A_Chaco_62780_2017_Original_EPI1059727_2017-04-07:0.006624):2.0E-6):2.0E-6):1.0E-6,(((A_Nordrhein-Westfalen_121_2017_Original_EPI975648_2017-02-13:0.006529,A_Hong_Kong_2263_2017_cs_EPI1021172_2017-05-19:2.0E-6):0.00658,(A_Alberta_RV1261_2017_P1_EPI1004271_2017-02-16:2.0E-6,A_California_BRD80830N_2017__EPI1301917_2017-11-06:0.0067):0.006596):2.0E-6,A_Ontario_RV2543_2017_P1_EPI1122728_2017-11-09:0.006577):2.0E-6):2.0E-6,((((A_Taiwan_88374_2017__EPI1018312_2017-05-22:0.006592,A_Michigan_311_2018_Original_EPI1469443_2018-02-12:0.006622):2.0E-6,A_KANAGAWA_201_2017_MDCK_2__SIAT1_EPI1010353_2017-04-05:2.0E-6):0.003516,((A_Washington_47_2017_Original_EPI1108618_2017-01-03:0.006551,A_Florida_6529_2017_passage__PMK1_EPI1309059_2017-12-20:3.0E-6):2.0E-6,A_England_80500600_2018_original_EPI1203982_2018-01-26:0.00662):0.004561):0.005103,(((A_Ontario_RV2541_2017_P1_EPI1122726_2017-11-04:0.006591,A_Ontario_RV0322_2018_P1_EPI1151915_2018-01-02:0.00663):2.0E-6,A_Iowa_03_2017_Original_EPI925265_2017-01-12:2.0E-6):2.0E-6,A_Oklahoma_6824_2018_PMK1_EPI1565194_2018-01-22:0.006627):0.006588):3.0E-6):2.0E-6,(((((A_Ontario_RV2720_2017_P1_EPI1140261_2017-11-08:0.006574,A_Quebec_RV2299_2018_P1_EPI1212753_2018-02-20:2.0E-6):0.006575,A_Quebec_RV1265_2018_P1_EPI1192376_2018-02-03:0.006559):2.0E-6,((A_Alaska_82_2017_Original_EPI1163580_2017-12-28:0.006608,A_Saskatchewan_RV2871_2018_P1_EPI1215132_2018-03-13:2.0E-6):2.0E-6,A_Ontario_RV0367_2018_P1_EPI1149957_2017-12-22:0.006557):0.006576):2.0E-6,((((A_Hong_Kong_2280_2017_cs_EPI1021200_2017-05-20:0.006656,A_Mississippi_6282_2017_passage_details__PMK1_EPI1075026_2017-03-07:0.006635):2.0E-6,A_Finland_735_2017__EPI900385_2017-01-10:2.0E-6):0.005219,A_Wisconsin_262_2017_Original_EPI1114783_2017-03-15:0.002115):0.005821,A_Taiwan_393_2017_MDCK_3__SIAT1_EPI1054614_2017-05-22:0.006588):2.0E-6):3.0E-6,((((((A_Ontario_027_2017_passage_details__original_specimen_EPI953896_2017-01-11:2.0E-6,A_Ontario_RV0958_2017_P2_EPI1005265_2017-01-17:0.006502):0.006568,(A_Ontario_RV1238_2017_P1_EPI1005376_2017-02-17:0.006556,A_Ontario_RV1209_2017_P1_EPI1005356_2017-02-13:0.006595):2.0E-6):2.0E-6,A_Alaska_10_2017_Original_EPI970056_2017-03-07:2.0E-6):3.0E-6,((A_Ontario_RV2084_2017_P1_EPI1010315_2017-03-30:2.0E-6,A_Uralsk_496_2017_MDCKx_MDCK1_EPI1183825_2017-11-23:0.013012):0.006549,A_Ontario_RV0454_2017_P1_EPI1005032_2017-01-05:0.006516):3.0E-6):2.0E-6,A_Austria_1034184_2018_Siat1_EPI1203464_2018-01-11:0.006574):0.006571,(A_North_Carolina_39_2017_Original_EPI1117352_2017-10-28:0.0066,A_Ireland_02754_2018_SIAT2_EPI1177387_2018-01-05:0.00658):2.0E-6):2.0E-6):2.0E-6):2.0E-6,((A_Ohio_6500_2017_passage__PMK1_EPI1309130_2017-12-06:3.44E-4,A_Oklahoma_6575_2017_passage__PMK1_EPI1309105_2017-12-22:0.00648):0.006322,A_Iowa_71_2017_Original_EPI1176030_2017-11-28:0.00658):2.0E-6):2.0E-6,((((((((A_Ontario_RV2583_2017_P1_EPI1131030_2017-11-16:0.006596,A_Ontario_RV0657_2018_P1_EPI1168444_2018-01-05:0.006636):2.0E-6,A_Ontario_RV2519_2017_P1_EPI1103791_2017-11-01:2.0E-6):2.0E-6,A_Ontario_RV0653_2018_P1_EPI1168442_2018-01-04:0.006606):0.006612,A_Baden-Wuerttemberg_255_2017_Original_EPI1120564_2017-11-01:2.0E-6):0.006628,A_Michigan_63_2017_Original_EPI1115182_2017-01-05:0.006568):2.0E-6,A_Taiwan_08301087_2017__EPI1655877_2017-08-30:0.006601):2.0E-6,((A_Michigan_166_2017_Original_EPI1122626_2017-02-20:0.006403,A_England_75160359_2017_original_EPI1152019_2017-12-18:2.0E-6):0.00658,(A_Tennessee_16_2018_Original_EPI1205885_2018-02-23:0.006517,A_Finland_947_2018__EPI1260183_2018-01-27:2.0E-6):0.006548):2.0E-6):2.0E-6,A_New_Jersey_NHRC_93616_2017__EPI1030665_2017-02-23:2.0E-6):1.0E-6):1.0E-6,(((A_Northern_Ireland_17035348_2017_cs_EPI1154850_2017-12-29:0.006604,A_Northern_Ireland_4352_2018_cs_EPI1188431_2018-01-23:2.0E-6):0.005611,A_England_80120221_2017_original_EPI1173236_2017-12-29:0.006319):0.001241,A_Argentina_13121_2017_Original_EPI1077400_2017-07-10:0.006584):2.0E-6):2.0E-6,A_Illinois_28_2018_Original_EPI1250174_2018-01-07:0.006566):2.0E-6,((A_Washington_03_2017_Original_EPI918591_2017-01-10:2.0E-6,A_Ontario_RV0448_2017_P1_EPI1005026_2017-01-09:0.006547):0.006578,A_Sydney_41_2017__EPI1615301_2017-02-17:0.006574):2.0E-6):1.0E-6,((((A_Washington_341_2017_S2_EPI1206115_2017-12-02:0.006581,A_Mexico_1168_2018_C1_EPI1249049_2018-02-22:0.006574):2.0E-6,A_California_65_2017_Original_EPI1049799_2017-07-26:2.0E-6):0.00658,A_Wyoming_08_2017_Original_EPI955877_2017-02-13:0.006569):3.0E-6,((A_Nicaragua_7577_11_2017__EPI1158256_2017-08-19:3.0E-6,A_Catalonia_3517476NS_2017_C0_MDCK1_EPI1203054_2017-12-12:0.006591):0.00658,A_West_Virginia_04_2017_Original_EPI972557_2017-01-26:0.006564):2.0E-6):2.0E-6):1.0E-6,((((((((A_Alberta_RV2247_2017_P1_EPI1064585_2017-07-18:0.006605,A_Colorado_13_2017_Original_EPI1079328_2017-08-12:2.0E-6):2.0E-6,A_North_Carolina_32_2017_S2_EPI1099668_2017-09-17:0.006672):0.006608,A_Ontario_199_2018__EPI1610899_2018-03-02:0.006521):2.0E-6,A_Utah_6661_2018_passage__PMK1_EPI1298900_2018-01-05:2.0E-6):2.0E-6,((A_Ontario_RV0281_2018_P1_EPI1149947_2017-12-18:0.006575,A_Ontario_RV0280_2018_P1_EPI1151882_2017-12-18:2.0E-6):0.006587,A_Guangxi-Longan_1539_2017_C2_EPI1062538_2017-07-04:0.006556):3.0E-6):0.004544,A_Ontario_117_2017__EPI1236334_2017-02-26:0.005085):0.003504,A_Lisboa_niRL015_17-18_2017__EPI1267316_2017-12-18:0.006564):2.0E-6,((A_Ceuta_897_2018_Clinical_Specimen_EPI1192079_2018-02-01:0.006524,A_Ceuta_889_2018_Clinical_Specimen_EPI1200385_2018-01-26:2.0E-6):0.006554,A_New_York_PV00657_2018__EPI1298152_2018-09-01:2.0E-6):0.006555):1.0E-6):2.0E-6,(((A_Shanghai-Fengxian_1618_2017_C2_EPI1062634_2017-07-10:0.006569,A_England_75060552_2017_original_EPI1144557_2017-12-09:2.0E-6):0.006585,A_New_Brunswick_RV1479_2017_P1_EPI1004480_2017-02-21:0.006573):2.0E-6,((A_Maryland_5991_2017_passage_details__PMK1_EPI1075431_2017-02-14:0.006523,A_Washington_93_2017_Original_EPI1109081_2017-01-11:2.0E-6):0.00658,A_Rio_De_Janeiro_927_2017_Original_EPI1141899_2017-10-10:0.006573):1.0E-6):1.0E-6):1.0E-6,((((A_Anhui-Yaohai_1307_2017_C2_C1_EPI1029994_2017-04-17:2.0E-6,'A_Athens.GR_341_2018_SIAT1_EPI1230771_2018-02-02':0.006551):3.4E-4,(A_Bolivia_2170_2018_Original_EPI1386824_2018-10-26:0.006576,A_Iquique_67254_2018_Original_EPI1440188_2018-08-01:2.0E-6):0.006487):0.006321,A_New_York_PV00809_2018__EPI1298108_2018-09-01:0.006577):2.0E-6,A_Ontario_RV3026_2018_P1_EPI1222303_2018-03-05:0.006549):2.0E-6):2.0E-6,((((A_Arkansas_23_2017_S1_EPI1093552_2017-10-09:2.0E-6,A_New_York_01_2018_S2_EPI1212250_2018-01-10:0.006599):2.0E-6,A_Pennsylvania_325_2017_Original_EPI1466365_2017-12-30:0.006587):0.00658,A_Tennessee_19_2017_Original_EPI976196_2017-02-13:0.006567):2.0E-6,(A_Wisconsin_315_2017_Original_EPI1035713_2017-06-23:0.006593,A_Parana_727_2017_Original_sample_EPI1179671_2017-07-23:0.006598):2.0E-6):3.0E-6):1.0E-6,((((A_Taiwan_78061_2017__EPI1077198_2017-04-26:2.0E-6,A_Texas_16_2018_Original_EPI1466928_2018-01-02:0.006515):2.0E-6,A_Kentucky_05_2017_S2_EPI918352_2017-01-09:0.006552):0.006556,A_Argentina_12878_2017_Original_EPI1077344_2017-06-15:0.006596):2.0E-6,(A_Florida_14_2017_Original_EPI972619_2017-02-14:0.006576,A_Alberta_RV2311_2017_P1_EPI1084578_2017-08-28:0.006563):2.0E-6):1.0E-6):2.0E-6,(((((((A_Georgia_05_2017_Original_EPI970234_2017-02-15:0.006569,A_Northern_Ireland_18000962_2018_cs_EPI1154854_2018-01-05:0.006573):2.0E-6,A_KANAGAWA_IC1710_2017_SIAT0__1_EPI1148018_2017-12-21:2.0E-6):2.0E-6,A_New_Brunswick_RV2769_2018_P1_EPI1214171_2018-01-19:0.006572):0.003852,A_Hawaii_11_2017_Original_EPI964514_2017-02-26:0.00551):0.003739,A_Samara_4_2017_C2_EPI979042_2017-02-03:2.0E-6):0.005387,(A_Vermont_12_2017_Original_EPI994580_2017-04-01:2.0E-6,A_Extremadura_180501_2017_Clinical_Specimen_EPI1155258_2017-12-27:0.006515):0.004534):0.003186,(A_Ontario_RV1248_2018_P1_EPI1192313_2018-01-29:0.006582,A_Quebec_186_2018__EPI1610830_2018-02-28:0.006574):2.0E-6):2.0E-6):2.0E-6,(((((A_Missouri_11_2018_Original_EPI1197005_2018-01-29:0.00661,A_St_Clears_2727_2018_original_EPI1302852_2018-03-18:0.006611):2.0E-6,A_Brisbane_3_2017_MDCK1_SIAT1_EPI903922_2017-01-04:2.0E-6):2.0E-6,(A_Guatemala_284_2018_Original_EPI1356994_2018-11-18:0.006705,A_Concepcion_56412_2018_Original_EPI1391932_2018-06-29:2.0E-6):0.00664):0.006598,((A_Taiwan_88332_2017__EPI1004796_2017-05-10:2.0E-6,A_Kazakhstan_KR-46_2018_SIAT1_EPI1274874_2018-04-07:0.006681):0.005219,A_Louisiana_52_2017_Original_EPI1085653_2017-07-25:0.002127):0.005824):2.0E-6,((A_Timor-Leste_1_2017_Original_Specimen_EPI1326198_2017-01-24:2.0E-6,A_Timor-Leste_1_2018_SIAT1_EPI1313388_2017-01-24:0.00655):0.006569,A_Argentina_103_2017_S1_EPI1047963_2017-05-03:0.006563):3.0E-6):1.0E-6):2.0E-6,((((((A_Ontario_RV0593_2018_P1_EPI1168411_2017-12-21:2.0E-6,A_Ontario_A-ON-307-2017_2017__EPI1173931_2017-12-21:0.006485):0.006534,A_CastillaLaMancha_2092_2018_Clinical_Specimen_EPI1241320_2018-04-09:0.006567):2.0E-6,A_California_24_2017_Original_EPI941578_2017-01-09:3.0E-6):2.0E-6,A_Ontario_RV1243_2017_P1_EPI1005381_2017-02-23:0.00655):0.006568,(A_Maine_09_2017_Original_EPI925449_2017-02-05:0.006568,A_New_Hampshire_31_2017_Original_EPI1166596_2017-12-25:0.006555):2.0E-6):2.0E-6,(((((A_England_80440623_2018_original_EPI1189089_2018-01-18:0.006568,A_Michigan_18_2018_Original_EPI1451061_2018-01-18:0.006566):2.0E-6,A_British_Columbia_031_2018__EPI1610656_2018-01-11:0.006611):2.0E-6,A_Texas_70_2017_Original_EPI973263_2017-03-17:2.0E-6):2.0E-6,A_New_Mexico_7375_2018_passage__Original_EPI1532112_2018-02-07:0.006555):0.006568,(A_Costa_Rica_6871_2017_Original_EPI1166340_2017-11-17:0.006568,A_Louisiana_01_2018_Original_EPI1182790_2018-01-03:2.0E-6):0.006568):2.0E-6):2.0E-6):2.0E-6,((((A_Ontario_RV1483_2018_P1_EPI1187828_2018-01-22:2.0E-6,A_Naryan-Mar_RII-1_2018_MDCK_EPI1280639_2018-04-14:0.006548):0.006582,A_Liaoning-Yinzhou_1399_2017_C3_S1_EPI1136296_2017-10-06:0.006549):3.0E-6,A_Manitoba_RV2669_2017_P2_EPI1140212_2017-12-04:0.006522):2.0E-6,((A_Pennsylvania_318_2017_Original_EPI1466287_2017-12-28:0.006575,A_Iquique_81051_2018_Original_EPI1392509_2018-08-30:2.0E-6):0.006573,A_Sao_Paulo_614558_2017_original_sample_EPI1122605_2017-09-27:0.006572):2.0E-6):2.0E-6):2.0E-6,((((A_Indiana_18_2017_Original_EPI973089_2017-03-06:0.006585,A_Costa_Rica_6556_2017_Original_EPI1166311_2017-11-13:2.0E-6):0.005384,A_WAKAYAMA-C_80_2018_MDCK_2__SIAT1_EPI1260369_2018-03-02:0.004537):0.003194,A_Guatemala_5929_2019_Original_EPI1487008_2019-02-07:0.006572):2.0E-6,(A_Texas_15_2017_Original_EPI943500_2017-01-20:0.006571,A_Ontario_RV0306_2018_P1_EPI1151903_2017-12-20:0.006571):2.0E-6):2.0E-6):2.0E-6,(((((((((((A_Brazil_0596_2018_Original_EPI1266261_2018-04-04:2.0E-6,A_Santiago_PUC-MVL_025_2018__EPI1585115_2018-06-04:0.006531):2.0E-6,A_Concepcion_73557_2018_Original_EPI1392310_2018-08-30:0.006516):0.006589,A_Parana_817_2018_Original_EPI1274076_2018-06-15:0.006596):2.0E-6,(A_Berlin_1_2018_Original_EPI1153388_2018-01-04:0.00657,A_Parana_321_2018_Original_EPI1279494_2018-05-01:0.00659):3.0E-6):2.0E-6,((A_Parana_1046_2018_Original_EPI1313009_2018-07-16:0.006595,A_Bolivia_48_2019_Original_EPI1479695_2019-01-14:0.006595):2.0E-6,(A_Vina_del_Mar_52625_2018_Original_EPI1440033_2018-06-15:0.00655,A_Bahia_359_2019_Original_EPI1584398_2019-05-06:0.006591):2.0E-6):2.0E-6):2.0E-6,A_Santa_Catarina_961_2017_Original_EPI1179713_2017-11-10:2.0E-6):3.0E-6,(A_Santa_Catarina_595_2018_Original_EPI1279532_2018-06-03:0.006596,A_Bosnia_and_Herzegovia_186G_2019_SIAT1_SIAT1_EPI1583788_2019-01-29:0.006618):2.0E-6):2.0E-6,(A_Rio_de_Janeiro_640_2018_Original_EPI1279508_2018-05-18:0.00656,A_Espirito_Santo_382_2018_Original_EPI1279455_2018-04-26:0.006599):2.0E-6):0.00651,((A_Montana_09_2018_Original_EPI1198461_2018-02-04:2.0E-6,A_Kursk_41_2018_MDCK_EPI1280631_2018-03-23:0.006477):0.006515,A_Pennsylvania_87_2017_Original_EPI1129094_2017-01-19:2.0E-6):3.33E-4):0.006311,(A_Czech_Republic_101_2017_H3N2___EPI988752_2017-01-19:0.006535,A_Newfoundland_RV1437_2018_P1_EPI1192355_2018-01-07:0.006657):3.0E-6):2.0E-6,((((A_North_Dakota_04_2017_Original_EPI912793_2017-01-27:0.003853,A_Neuquen_26102_2017_Original_EPI1059716_2017-06-19:0.005511):0.003738,A_Sao_Paulo_662138_2017_original_sample_EPI1180600_2017-11-25:2.0E-6):0.005387,A_Pennsylvania_127_2017_Original_EPI1128711_2017-01-27:0.004534):0.003186,A_Utah_43_2017_Original_EPI1136906_2017-12-08:0.006577):2.0E-6):2.0E-6):2.0E-6,A_Brisbane_2_2017_MDCK1_SIAT1_EPI919158_2017-01-03:2.0E-6):2.0E-6,(((((((((((((A_Quebec_RV0589_2017_P1_EPI1005823_2017-01-27:2.0E-6,A_Ontario_RV1640_2017_P1_EPI1005431_2017-03-30:0.006189):0.006411,A_Ontario_RV0982_2017_P1_EPI1005288_2017-02-06:0.006445):3.0E-6,A_Michigan_34_2017_Original_EPI973239_2017-02-18:2.0E-6):0.006423,((A_KANAGAWA_AC1636_2017_SIAT_0__1_EPI972350_2017-03-07:0.012854,A_Israel_T-804_2019__EPI1493826_2019-01-08:0.012986):2.0E-6,A_Pennsylvania_95_2018_Original_EPI1450610_2018-01-24:0.006416):3.0E-6):2.0E-6,((A_Ontario_028_2017_passage_details__original_specimen_EPI953892_2017-01-13:0.00641,A_Ontario_RV1234_2017_P1_EPI1005372_2017-02-24:0.00641):2.0E-6,(A_Washington_5797_2017_passage_details__PMK1_EPI1075618_2017-01-10:0.006412,A_Ontario_RV1391_2018_P1_EPI1192342_2018-01-10:0.006419):2.0E-6):2.0E-6):2.0E-6,((((((A_Kentucky_11_2018_Original_EPI1197444_2018-02-09:0.006438,A_Quebec_RV3293_2018_P1_EPI1227088_2018-02-24:0.006428):2.0E-6,A_North_Carolina_16_2018_Original_EPI1202427_2018-02-12:2.0E-6):2.0E-6,A_Concepcion_48815_2018_Original_EPI1279293_2018-06-08:0.00644):2.0E-6,A_Zambia_1-390_2018_SIAT1_EPI1506623_2018-09-25:0.012838):0.006429,(A_Ontario_RV1237_2017_P1_EPI1005375_2017-02-21:0.006368,A_Ontario_RV0802_2017_P1_EPI1005195_2017-01-17:0.006384):2.0E-6):2.0E-6,((A_Argentina_13198_2017_Original_EPI1077440_2017-07-20:0.006395,A_Texas_30_2018_Original_EPI1467047_2018-01-03:2.0E-6):0.006432,A_Ontario_RV0683_2017_P1_EPI1005130_2017-01-06:0.012831):2.0E-6):2.0E-6):2.0E-6,A_Hong_Kong_235_2017_C1_S1_EPI960548_2017-01-08:2.0E-6):2.0E-6,((A_Ontario_RV2595_2018_P1_EPI1213740_2018-02-05:2.0E-6,A_Queretaro_InDRE443_2019_Original_EPI1607513_2019-01-09:0.006482):0.00646,A_Ontario_018_2017_passage_details__original_specimen_EPI953891_2017-01-10:0.006395):3.0E-6):2.0E-6,((((A_Ontario_RV1747_2017_P1_EPI1005450_2017-03-27:0.006152,A_Qinghai-Gangcha_1235_2017_C2_S1_EPI1062904_2017-05-15:0.006173):3.0E-6,A_Ontario_RV1370_2017_P1_EPI1005396_2017-03-02:2.0E-6):2.0E-6,A_Texas_6862_2018_PMK1_EPI1565232_2018-01-11:0.006224):0.006405,(A_Ontario_RV0746_2017_P1_EPI1005172_2017-01-17:2.0E-6,A_Quebec_RV1240_2018_P1_EPI1191878_2018-02-01:0.006489):0.006443):2.0E-6):2.0E-6,A_Aragon_1743_2017_Clinical_Specimen_EPI1002878_2017-02-15:0.006355):0.005508,A_Washington_21_2018_Original_EPI1465567_2018-01-09:0.002249):0.005259,A_Georgia_6103_2017_passage_details__PMK1_EPI1075187_2017-02-21:0.006559):2.0E-6,(((A_Sweden_57_2017_Direct_EPI975470_2017-01-28:0.00665,A_Pennsylvania_86_2017_Original_EPI1129086_2017-01-19:2.0E-6):0.006345,A_Guangxi-Jiangzhou_1518_2017_C2_C1_EPI1062964_2017-06-20:0.005602):0.001259,A_Stockholm_18_2018_Direct_EPI1252174_2018-03-20:0.006595):2.0E-6):2.0E-6):3.0E-6,(((((((((A_Ontario_RV1656_2018_P1_EPI1200665_2018-01-25:2.0E-6,A_Iceland_95_2018_MDCK1_SIAT1_EPI1260062_2018-05-20:0.00632):0.00654,A_Noyabrsk_RII-4667S_2018_Original_EPI1280407_2018-05-12:0.006545):2.0E-6,A_Moscow_92_2018_SIAT1_SIAT1_EPI1270826_2018-03-15:0.006559):2.0E-6,A_Jiangsu-Yandou_16_2017_C2_C1_EPI1030009_2017-04-18:2.0E-6):2.0E-6,(((A_CastillaLaMancha_1360_2018_Clinical_Specimen_EPI1200381_2018-02-20:0.006653,A_Dijon_1723_2018_PI_EPI1232409_2018-04-02:0.006653):2.0E-6,A_New_Hampshire_29_2017_Original_EPI1131226_2017-11-27:2.0E-6):0.006598,A_Nicaragua_5935_13_2017__EPI1158699_2017-08-07:0.006538):2.0E-6):2.0E-6,((((A_Saskatchewan_RV1867_2019_P1_EPI1440582_2019-04-23:0.006334,A_Saskatchewan_RV1776_2019_P1_EPI1435638_2019-04-09:0.012857):2.0E-6,A_New_Jersey_14_2018_Original_EPI1202187_2018-02-18:0.00644):2.0E-6,A_Shandong-Rencheng_112_2017_C1_EPI885414_2017-01-02:2.0E-6):0.00549,A_KANAGAWA_AC1622_2017_SIAT_0__1_EPI917431_2017-01-17:0.002241):0.005242):0.002129,A_British_Columbia_032_2017_passage_details__original_specimen_EPI953803_2017-01-11:0.005218):0.005823,((A_British_Columbia_A-BC-318-2017_2017__EPI1173886_2017-12-15:0.006622,A_Ontario_RV1218_2018_P1_EPI1191873_2018-01-11:2.0E-6):0.006538,A_Dijon_958_2017_PI_EPI944398_2017-01-03:0.006361):3.37E-4):2.0E-6,(((((((A_Fujian-Licheng_1354_2017_C2_S1_EPI1062943_2017-05-02:0.006475,A_Saint-Petersburg_RII-553_2018_MDCK_EPI1280455_2018-04-08:0.006272):2.0E-6,A_Ontario_RV3475_2018_P1_EPI1246529_2018-02-22:0.012766):2.0E-6,A_Argentina_2075_2017_S1_EPI1058093_2017-07-11:0.006298):2.0E-6,A_Beijing-Xicheng_1136_2017_C1_EPI943968_2017-01-16:2.0E-6):2.0E-6,A_Ontario_RV2581_2018_P1_EPI1213739_2018-02-17:0.006327):0.006562,((((A_Ontario_RV0648_2018_P1_EPI1168438_2018-01-02:2.0E-6,A_Mexico_MPA018_2018__EPI1977306_2018-01-19:0.006367):2.0E-6,A_Yunnan-Xianggelila_1708_2017_C1_C2_EPI1339432_2017-11-13:0.006414):0.006654,A_Ontario_RV2502_2017_P1_EPI1103775_2017-10-04:2.0E-6):0.005138,A_Saskatchewan_RV1192_2017_P2_EPI1005656_2017-02-10:0.002137):0.005918):2.0E-6,A_Ontario_RV1908_2017_P1_EPI1005473_2017-03-27:0.006508):2.0E-6):2.0E-6):3.0E-6,(((A_Virginia_26_2017_Original_EPI994596_2017-03-30:2.0E-6,A_Santiago_op004d1-CK1_2017_NA_EPI1776922_2017-08-01:0.006521):0.006556,A_Caernarfon_8500_2018_original_EPI1275543_2018-04-15:0.006579):2.0E-6,(A_Thailand_CU-E379_2017__EPI1133575_2017-05-30:0.006615,A_Catalonia_NSVH100748648_2018_Original_EPI1211105_2018-02-09:2.0E-6):0.006576):2.0E-6):2.0E-6,(((((((((A_Guatemala_138_2018_Original_EPI1274100_2018-04-13:0.006627,A_England_7014_2018_passage__PMK1_EPI1540065_2018-01-08:0.013299):2.0E-6,(A_Michigan_UOM150524133717_2018_ORI_EPI2168973_2018-01-23:0.013344,A_Mexico_MPA053_2018__EPI1977320_2018-01-24:0.020369):2.0E-6):2.0E-6,(A_Denmark_85_2018__EPI1192019_2018-01-18:0.006671,A_South_Dakota_7178_2018_passage__Original_EPI1540557_2018-03-08:0.00665):2.0E-6):2.0E-6,(((A_Guatemala_148_2018_Original_EPI1323056_2018-07-30:2.0E-6,A_Guatemala_2906_2019_Original_EPI1487016_2019-01-19:0.006636):0.006627,A_California_BRD80835N_2017__EPI1178335_2017-11-13:0.006632):2.0E-6,A_Arizona_MAP6093A_2017__EPI1178161_2017-12-19:0.006615):2.0E-6):2.0E-6,((A_Ontario_RV1472_2018_P1_EPI1187822_2018-01-12:0.006615,A_Ontario_RV1395_2018_P1_EPI1192346_2018-01-12:0.006568):2.0E-6,A_Pennsylvania_224_2017_Original_EPI1129320_2017-03-03:2.0E-6):2.0E-6):2.0E-6,((A_Wyoming_5870_2017_passage_details__PMK1_EPI1075480_2017-01-18:0.006592,A_Ontario_RV1933_2018_P1_EPI1201328_2018-01-26:0.006649):2.0E-6,A_Prachuapkhirikhan_433_2017_X1__MDCK2_EPI1179345_2017-10-03:0.006667):2.0E-6):2.0E-6,A_California_JX42061_2018__EPI1301889_2018-01-26:0.006677):0.006601,A_Oklahoma_34_2017_Original_EPI1136683_2017-12-03:0.006592):2.0E-6,(((A_South_Australia_146_2017_SIAT1_EPI1045441_2017-06-14:2.0E-6,A_Sydney_1085_2017_SIAT1_EPI1060286_2017-07-31:0.006438):0.001266,A_Washington_19_2017_Original_EPI964330_2017-02-16:0.005476):0.006263,(A_South_Australia_182_2017_SIAT1_EPI1057215_2017-07-01:0.006639,A_Michigan_240_2017_Original_EPI1113912_2017-03-23:0.006545):2.0E-6):2.0E-6):2.0E-6):2.0E-6,(((((((((A_England_80580549_2018_original_EPI1204142_2018-01-24:0.006707,A_Santiago_61477_2018_Original_EPI1273940_2018-07-26:0.006709):2.0E-6,A_Florida_13_2018_Original_EPI1183001_2018-01-29:0.006587):2.0E-6,((A_Kazakhstan_088_2018_Original_EPI1210298_2018-01-09:0.005157,A_Brazil_1767_2018_Original_EPI1282934_2018-06-19:0.005955):0.002185,A_Tomsk_189_2018_SIAT1_SIAT1_EPI1270838_2018-03-28:0.006676):2.0E-6):2.0E-6,((A_Hong_Kong_3115_2017_cs_EPI1043927_2017-07-01:0.006635,A_Wisconsin_302_2018_Original_EPI1474188_2018-02-01:0.006653):2.0E-6,(A_Victoria_729_2017_Original_Specimen_EPI1126106_2017-09-05:0.006655,A_Quebec_RV1552_2018_P1_EPI1190036_2018-01-25:0.006659):3.0E-6):2.0E-6):2.0E-6,A_KANAGAWA_AC1632_2017_SIAT_0__1_EPI970872_2017-02-14:2.0E-6):2.0E-6,(A_Washington_46_2017_Original_EPI1108610_2017-01-03:0.006636,A_TOCHIGI_18102_2018_MDCK_2__SIAT1_EPI1252980_2018-01-05:0.00664):2.0E-6):5.97E-4,A_Washington_315_2017_Original_EPI1449894_2017-12-07:0.006407):0.006261,(A_Lithuania_7906_2017_MDCK2_SIAT1_EPI1043048_2017-03-06:2.0E-6,A_Brazil_6356_2018_Original_EPI1266229_2018-06-11:0.006595):0.006603):2.0E-6,(A_Texas_25_2017_Original_EPI944996_2017-01-03:0.006559,A_Texas_7000_2017_passage__Original_EPI1539595_2017-12-19:0.006564):2.0E-6):2.0E-6):2.0E-6,((A_Anhui-Jinghu_611_2017_C1_EPI885423_2017-01-02:0.006567,A_California_126_2017_Original_EPI1124150_2017-10-28:0.006585):3.0E-6,A_North_Carolina_09_2018_Original_EPI1207798_2018-01-16:0.006546):2.0E-6):3.0E-6,(((((((((A_Saskatchewan_RV0064_2018_P1_EPI1140928_2017-12-12:0.00653,A_Manitoba_RV1817_2018_P1_EPI1200732_2018-01-10:2.0E-6):0.006598,A_Manitoba_RV0193_2018_P1_EPI1151866_2018-01-02:0.006659):2.0E-6,A_Sydney_24_2018_MDCK-SIAT_SIAT1_EPI1255013_2018-02-03:0.006648):2.0E-6,((A_Thailand_CU-E386_2017__EPI1133577_2017-06-22:0.00664,A_Mukdahan_197_2017_X1_EPI1197694_2017-08-06:0.006645):2.0E-6,(A_Saskatchewan_RV1363_2018_P1_EPI1192334_2018-01-26:0.006643,A_Manitoba_RV0451_2018_P1_EPI1168358_2018-01-05:0.00664):2.0E-6):2.0E-6):3.0E-6,A_England_70220036_2017_original_EPI1028273_2017-01-06:2.0E-6):2.0E-6,(((A_Shandong-Zhifu_148_2017_passage_details__MDCK1_EPI1067706_2017-02-14:2.0E-6,A_Manitoba_RV0012_2018_P1_EPI1140899_2017-12-20:0.006353):0.006638,A_Saskatchewan_RV0063_2018_P1_EPI1140927_2017-12-12:0.006678):2.0E-6,(A_Manitoba_RV0659_2018_X2_EPI1183039_2018-01-17:0.006583,A_Ontario_201_2018__EPI1610658_2018-03-05:0.006627):2.0E-6):3.0E-6):2.0E-6,A_Chanthaburi_373_2017_X2_EPI1198421_2017-09-21:0.006707):0.00662,A_Parana_339_2017_Original_EPI1040846_2017-05-02:0.006618):2.0E-6,(A_Hong_Kong_122_2017_Original_EPI918268_2017-01-04:0.006629,A_Alaska_35_2017_Original_EPI1056172_2017-07-07:0.006581):2.0E-6):2.0E-6):2.0E-6,((((((((((((((((((((((((((((((((((('A_Attica.GRC_513_2018_c1_EPI1203161_2018-01-10':2.0E-6,A_Singapore_KK0699_2018_clinical_specimen_EPI1365958_2018-07-02:0.006604):2.0E-6,A_Pennsylvania_313_2017_Original_EPI1466224_2017-12-27:0.006673):0.006611,(A_British_Columbia_RV2048_2018_P1_EPI1201347_2018-02-04:0.006564,A_Washington_112_2018_Original_EPI1470706_2018-01-18:2.0E-6):0.006601):2.0E-6,(A_England_80420659_2018_original_EPI1188913_2018-01-16:0.006604,A_Virginia_10_2018_Original_EPI1197592_2018-02-08:0.006609):2.0E-6):2.0E-6,(((A_KANAGAWA_AC1704_2017_E0__9__Am4Al5__EPI1224407_2017-12-05:0.035905,A_Michigan_283_2018_Original_EPI1469144_2018-02-06:2.0E-6):0.00659,A_Ontario_RV3014_2018_P1_EPI1222294_2018-02-12:0.006616):2.0E-6,A_Arizona_7326_2018_passage__Original_EPI1531656_2018-02-05:0.006653):2.0E-6):2.0E-6,(((A_Ontario_RV1493_2018_P1_EPI1187833_2018-01-09:2.0E-6,A_Quebec_RV2412_2018_P1_EPI1212792_2018-02-12:0.006598):0.006601,A_Taiwan_95714_2018_C2_S2_EPI1318778_2018-06-22:0.006596):2.0E-6,(A_HOKKAIDO_HH01_2017_SIAT_0__2_EPI941993_2017-02-01:0.006607,A_Quebec_RV1085_2018_P1_EPI1183943_2018-01-30:0.006621):2.0E-6):2.0E-6):2.0E-6,((A_YAMAGATA_164_2018_MDCK_2__SIAT1_EPI1261322_2018-03-27:0.012328,A_Concepcion_61065_2018_Original_EPI1392098_2018-07-15:0.005481):0.002058,A_Thailand_CU-B31593_2019__EPI1901824_2019-01-23:0.006601):3.0E-6):2.0E-6,((A_District_Of_Columbia_03_2018_Original_EPI1224519_2018-01-25:0.006602,A_Japan_6850_2018_Original_EPI1565220_2018-02-08:0.006613):2.0E-6,A_Quebec_RV1603_2018_P1_EPI1190058_2018-02-02:0.006606):2.0E-6):2.0E-6,((((A_Illinois_42_2018_Original_EPI1250379_2018-02-21:0.006648,A_Bulgaria_1409_2018_SIAT1_EPI1354409_2018-12-04:0.006583):2.0E-6,A_Rhode_Island_16_2017_Original_EPI1166791_2017-12-19:0.006601):2.0E-6,(A_Jamaica_9936_2018_Original_EPI1256612_2018-02-13:0.006606,A_New_York_PV01190_2018__EPI1298056_2018-09-01:0.006602):2.0E-6):3.0E-6,((A_Monmouth_25846_2017_original_EPI1251666_2017-12-27:0.004876,A_Temuco_64942_2018_Original_EPI1440336_2018-07-26:0.005623):0.002707,A_England_80580556_2018_original_EPI1204166_2018-01-24:0.006604):2.0E-6):2.0E-6):2.0E-6,((A_Alaska_23_2018_Original_EPI1250213_2018-01-22:0.006611,A_SAPPORO_33_2018_MDCK_2__SIAT2_EPI1278901_2018-04-02:0.006604):2.0E-6,A_California_156_2017_Original_EPI1142140_2017-12-26:0.006598):2.0E-6):2.0E-6,(((A_England_80200460_2017_original_EPI1152615_2017-11-27:0.006725,A_Texas_6712_2018_passage__PMK1__hospitalized_EPI1298880_2018-01-02:2.0E-6):0.006621,A_Ontario_A-ON-302-2017_2017__EPI1173926_2017-12-17:0.006604):2.0E-6,((A_Thailand_CU-B28847_2018__EPI1901833_2018-06-07:0.006608,A_Norway_241_2019_SIAT1_EPI1371539_2019-01-15:0.006625):2.0E-6,A_Alaska_46_2018_Original_EPI1256335_2018-06-01:0.006611):2.0E-6):2.0E-6):2.0E-6,((A_Hawaii_05_2018_Original_EPI1180752_2018-01-10:0.006599,A_Oregon_10_2018_Original_EPI1202443_2018-01-27:0.0066):2.0E-6,(A_Lota_52321_2018_Original_EPI1273956_2018-06-22:0.006599,A_Taiwan_81049_2018_MDCK_2__SIAT1_EPI1443489_2018-10-05:0.0066):1.0E-6):2.0E-6):2.0E-6,(((A_Michigan_293_2018_Original_EPI1469331_2018-02-07:0.006617,A_Lorraine_1049_2019_PI_EPI1374841_2019-02-11:0.00664):2.0E-6,A_Ontario_RV1466_2018_P1_EPI1187817_2018-01-15:0.0066):2.0E-6,((A_Texas_44_2018_Original_EPI1466707_2018-01-06:2.0E-6,A_Iquique_77975_2018_Original_EPI1393585_2018-08-22:0.006594):0.006591,A_Concepcion_44977_2018_Original_EPI1279205_2018-05-28:0.006596):2.0E-6):2.0E-6):2.0E-6,((((A_Taiwan_81051_2018_C2_S2_EPI1482887_2018-10-06:0.006596,A_Ayutthaya_2444_18_clinical_specimen_EPI1590516_2018-10-05:0.006627):2.0E-6,A_Bolivia_2203_2018_Original_EPI1385772_2018-11-05:2.0E-6):0.00456,A_Wisconsin_420_2018_Original_EPI1475165_2018-02-20:0.005104):0.003517,A_Denmark_111_2017__EPI1170366_2017-12-23:0.006605):2.0E-6):2.0E-6,(((A_England_75260839_2017_original_EPI1144997_2017-12-28:2.0E-6,A_Bargoed_9468_2018_original_EPI1299554_2018-02-19:0.006636):0.006626,(A_Concepcion_50845_2018_Original_EPI1391695_2018-06-18:0.006653,A_Quebec_109_2019_Original_Specimen_EPI1605876_2019-02-11:0.006592):2.0E-6):2.0E-6,(A_Florida_16_2018_Original_EPI1183023_2018-01-30:0.006605,A_Victoria_731_2018_SIAT1_EPI1322561_2018-09-10:0.006599):3.0E-6):2.0E-6):2.0E-6,(((((A_British_Columbia_087_2018__EPI1610697_2018-03-01:0.006574,A_Texas_6972_2018_passage__Original_EPI1539567_2018-02-05:2.0E-6):2.0E-6,A_Pennsylvania_65_2018_Original_EPI1250327_2018-02-12:0.006548):0.006579,A_Singapore_GP0218_2018_clinical_specimen_EPI1278590_2018-01-29:0.006621):2.0E-6,A_Florida_8588_2019_passage__Original_EPI1499855_2019-02-03:0.006588):2.0E-6,((A_England_75060551_2017_original_EPI1144549_2017-12-12:2.0E-6,A_Sydney_3_2018_MDCKX_SIAT1_EPI1242826_2018-01-26:0.006656):0.006605,(A_Ontario_RV1181_2018_P1_EPI1183616_2018-01-22:2.0E-6,A_Ontario_RV1174_2018_P1_EPI1183613_2018-01-22:0.006614):0.00661):2.0E-6):2.0E-6):3.0E-6,((A_England_75020484_2017_original_EPI1139490_2017-12-12:0.006623,A_Slovenia_1026_2018__EPI1241620_2018-02-19:0.006648):2.0E-6,(A_Brisbane_23_2018_SIAT3_EPI1242793_2018-02-12:0.006576,A_Virginia_25_2018_Original_EPI1224890_2018-03-14:0.006591):2.0E-6):2.0E-6):2.0E-6,(((A_California_SEA0130_2018__EPI1301612_2018-01-03:2.0E-6,A_Ontario_RV0833_2019_P1_EPI1370244_2019-01-28:0.006538):0.006573,A_Lopburi_1086_19_clinical_specimen_EPI1590500_2019-03-18:0.006573):2.0E-6,A_England_80520360_2018_original_EPI1199590_2018-01-29:0.006605):2.0E-6):1.0E-6,((((A_Santa_Catarina_337_2018_Original_EPI1279529_2018-05-01:2.0E-6,A_Santa_Catarina_209_2018_Original_EPI1279525_2018-04-05:0.006552):3.0E-6,A_Illinois_21_2018_Original_EPI1221613_2018-03-17:0.006601):0.006579,A_Wisconsin_19_2018_Original_EPI1465718_2018-01-06:0.006598):2.0E-6,A_Michigan_187_2018_Original_EPI1468383_2018-01-23:0.006598):2.0E-6):1.0E-6,(((((A_Ontario_054_2018__EPI1610708_2018-01-17:0.006554,A_Guam_7833_2019_passage__Original_EPI1520474_2019-01-04:0.006543):2.0E-6,A_Hawaii_76_2018_Original_EPI1348445_2018-12-20:2.0E-6):0.005404,(A_Taiwan_81211_2018_MDCK_2__SIAT1_EPI1425397_2018-12-07:0.006505,A_South_Australia_86_2019_SIAT1_EPI1387322_2019-01-27:2.0E-6):0.004554):0.003205,A_Michigan_UOM150524133684_2018_ORI_EPI2168757_2018-01-13:0.0066):2.0E-6,(A_Sydney_68_2018_SIAT1_EPI1274888_2018-07-02:0.006593,A_Temuco_85881_2018_Original_EPI1392771_2018-09-04:0.006595):2.0E-6):2.0E-6):1.0E-6,(((A_Catalonia_3517347NS_2017_C0_MDCK1_EPI1203052_2017-12-09:0.006586,A_Milano_147_2018__EPI1241803_2018-02-23:2.0E-6):0.006601,A_Nova_Scotia_RV3830_2018_P1_EPI1260261_2018-04-07:0.006598):3.0E-6,(A_Quebec_122_2018__EPI1610689_2018-02-12:0.006593,A_Japan_7163_2018_passage__Original_EPI1540542_2018-03-04:0.006593):2.0E-6):1.0E-6):2.0E-6,(((A_Ontario_RV3755_2018_P1_EPI1251390_2018-04-30:0.006688,A_Mauritius_I-1027_2018_MDCK2_SIAT1_EPI1436513_2018-11-20:0.006502):0.006218,A_Hong_Kong_3568_2017_Original_EPI1048614_2017-07-15:0.004116):0.002975,A_Michigan_UOM150524133677_2018_ORI_EPI2168677_2018-01-12:0.006577):2.0E-6):1.0E-6,(((A_Alsace_1280_2018_PI_EPI1208547_2018-03-07:0.006586,A_Delaware_7123_2018_passage__Original_EPI1540502_2018-02-06:0.006581):2.0E-6,(A_Ontario_RV3503_2018_P1_EPI1246543_2018-04-11:0.006599,A_Germany_7360_2018_passage__Original_EPI1531526_2018-03-29:2.0E-6):0.006595):2.0E-6,(A_Quebec_RV1597_2018_P1_EPI1190054_2018-02-10:0.006581,A_Virginia_32_2018_Original_EPI1250122_2018-01-29:0.006615):2.0E-6):2.0E-6):2.0E-6,(((A_Navarra_2277_2018_Clinical_Specimen_EPI1251856_2018-04-09:2.0E-6,A_Taiwan_80704_2018_MDCK_2__SIAT1_EPI1279005_2018-06-19:0.006581):0.006596,A_Florida_21_2018_Original_EPI1202171_2018-02-05:0.006571):2.0E-6,(A_MIE_21_2018_MDCK_2__SIAT1_EPI1315151_2018-05-21:0.006601,A_Concepcion_52328_2018_Original_EPI1391759_2018-06-18:0.006589):3.0E-6):2.0E-6):2.0E-6,((((A_Manitoba_RV0199_2018_P1_EPI1145293_2017-12-26:2.0E-6,A_Townsville_04_2018_MDCK2_SIAT1_EPI1251131_2018-03-12:0.006488):0.006546,A_Saskatchewan_RV0779_2018_P1_EPI1170851_2018-01-18:0.006563):2.0E-6,((A_Lebanon_59_2018_SIAT2_EPI1230849_2018-01-10:3.36E-4,A_Nagasaki_17N031_2018_MDCK2_EPI1370126_2018-01-15:0.00653):0.006335,A_Ontario_RV0283_2018_P1_EPI1151883_2017-12-15:0.006606):2.0E-6):2.0E-6,(((A_Hawaii_6469_2017_passage__PMK1_EPI1309199_2017-12-13:0.006368,A_New_York_31_2018_Original_EPI1225009_2018-03-10:0.005623):0.001263,(A_Michigan_47_2018_Original_EPI1205845_2018-02-17:0.006645,A_Michigan_370_2018_Original_EPI1469967_2018-03-16:2.0E-6):0.006626):2.0E-6,(A_Jamaica_3792_2018_S1_EPI1266412_2018-02-28:0.006542,A_Michigan_77_2018_S2_EPI1256367_2018-04-16:0.00656):2.0E-6):2.0E-6):2.0E-6):2.0E-6,((A_Lisboa_niSU518_17-18_2018_SIAT1_SIAT1_EPI1260082_2018-03-06:0.006642,A_British_Columbia_055_2018__EPI1610743_2018-01-22:0.006662):3.0E-6,A_KANAGAWA_AC1628_2017_SIAT_0__1_EPI943180_2017-01-31:2.0E-6):2.0E-6):2.0E-6,((A_WAKAYAMA-C_100_2017_MDCK_2__SIAT1_EPI1086426_2017-07-11:0.005907,A_Sydney_521_2018_SIAT1_EPI1309999_2018-04-10:0.005117):0.002168,A_KAWASAKI_65_2018_MDCK_1__SIAT1_EPI1261328_2018-03-23:0.006601):3.0E-6):2.0E-6,(((A_KANAGAWA_IC1610_2017_E0__5__Am4Al1__EPI1077131_2017-01-10:0.033727,A_Michigan_UOM150524133664_2018_ORI_EPI2168593_2018-01-09:2.0E-6):0.006611,A_California_6669_2017_passage__PMK1_EPI1298908_2017-12-30:0.006607):2.0E-6,((A_Roma_13_2017_SIAT2_SIAT1_EPI1201220_2017-12-28:2.0E-6,A_Parana_1168_2018_Original_EPI1317126_2018-01-01:0.006666):0.006591,A_Michigan_UOM150524133691_2018_ORI_EPI2168805_2018-01-16:0.006581):2.0E-6):2.0E-6):2.0E-6,((((A_Lisboa_niEVA280_17-18_2018__EPI1267491_2018-03-01:2.0E-6,A_South_Africa_R00173_2018_MDCK_2__SIAT1_EPI1275704_2018-01-07:0.006619):0.006613,A_Mauritius_I-1105_2018_MDCK1_SIAT1_EPI1436517_2018-12-20:0.00657):2.0E-6,(A_Bahrain_449_2018_S2_EPI1316809_2018-08-09:0.006695,A_Concepcion_64115_2018_Original_EPI1392222_2018-07-30:2.0E-6):0.006629):2.0E-6,((A_Minnesota_19_2018_Original_EPI1206170_2018-02-23:3.0E-6,A_Iquique_48545_2018_Original_EPI1279277_2018-05-29:0.006582):0.006588,A_Alaska_7118_2018_passage__Original_EPI1540497_2018-02-07:0.006607):2.0E-6):2.0E-6):2.0E-6,((((((((((A_Ontario_RV4332_2018_P1_EPI1335258_2018-12-01:0.00652,A_Taiwan_79795_2018_C2_S2_EPI1482879_2018-12-04:0.006533):3.0E-6,A_Ontario_268_2018_Original_EPI1386788_2018-12-05:2.0E-6):0.006616,(A_TOKYO_EH1801_2018_SIAT_0__1_EPI1351517_2018-12-20:2.0E-6,A_Chungbuk_1917_2018_MDCK_2__SIAT1_EPI1370427_2018-12-12:0.00642):0.01315):2.0E-6,A_Ontario_200_2018__EPI1610691_2018-03-02:0.006603):2.0E-6,A_Hawaii_18_2018_Original_EPI1205965_2018-02-08:2.0E-6):2.0E-6,(((A_Paris_2553_2018_PI_EPI1332244_2018-11-29:2.0E-6,A_Connecticut_39_2018_Original_EPI1343315_2018-12-06:0.006589):3.0E-6,A_Catalonia_NSVH100979848_2019_Original_EPI1390310_2019-02-06:0.006556):0.006582,A_Manitoba_RV3099_2018_P1_EPI1227036_2018-03-30:0.013163):2.0E-6):2.0E-6,(A_Michigan_210_2017_Original_EPI1115348_2017-03-06:0.012711,A_Ontario_RV2604_2018_P1_EPI1213748_2018-02-13:2.0E-6):0.006587):0.0066,A_Ontario_RV0127_2018_P1_EPI1144013_2017-12-18:0.006532):2.0E-6,(((((((A_Saskatchewan_RV2188_2018_P1_EPI1202703_2018-02-12:0.006323,A_Saskatchewan_RV1763_2018_P1_EPI1200698_2018-02-04:0.006313):2.0E-6,A_Mauritius_I-1020_2018_MDCK1_SIAT1_EPI1436512_2018-11-15:0.00632):2.0E-6,A_Ontario_RV0644_2018_P1_EPI1168435_2017-12-30:2.0E-6):2.0E-6,(A_Ontario_RV1448_2018_P1_EPI1187815_2018-01-15:0.006311,A_Lebanon_139_2018_Original_EPI1253574_2018-01-17:0.006366):2.0E-6):3.0E-6,(A_Zaragoza_1528894_2018_SIAT2_EPI1315675_2018-07-09:0.002035,A_Skovde_2_2018_Direct_EPI1337210_2018-12-05:0.005021):0.0056):2.0E-6,A_Ontario_RV2166_2018_P1_EPI1202697_2018-01-23:0.006372):0.006586,A_Saskatchewan_RV2597_2017_P1_EPI1131046_2017-11-20:0.006626):2.0E-6):2.0E-6,(A_Ontario_RV2178_2018_P1_EPI1202700_2018-02-10:0.006588,A_Quebec_RV2483_2018_P1_EPI1212811_2018-02-05:0.006584):2.0E-6):2.0E-6):2.0E-6,(((((A_Brisbane_34_2017_MDCK2_SIAT1_EPI1022379_2017-03-14:2.0E-6,A_LaRioja_2189_2018_MDCK_EPI1243452_2018-03-20:0.006622):2.0E-6,A_Ontario_207_2018__EPI1610864_2018-03-13:0.006591):0.002136,(A_Alberta_RV2844_2018_P1_EPI1214191_2018-03-14:2.0E-6,A_Trollhattan_1_2019_Direct_EPI1377496_2019-01-29:0.006666):0.005238):0.005844,(((A_Ontario_RV0822_2019_P1_EPI1370240_2019-01-21:0.006603,A_Ontario_RV0821_2019_P1_EPI1370239_2019-01-22:0.006658):2.0E-6,A_Ontario_RV0814_2019_P1_EPI1370235_2019-01-21:2.0E-6):0.006676,A_Quebec_135_2018__EPI1610711_2018-02-14:2.0E-6):0.006623):2.0E-6,(A_HOKKAIDO_7_2018_MDCK_2__SIAT1_EPI1335523_2018-10-16:0.00657,A_Guam_7222_2018_passage__Original_EPI1541171_2018-05-03:0.006591):2.0E-6):3.0E-6):2.0E-6,(((A_Thailand_CU-B22413_2017__EPI1901842_2017-07-03:0.006626,A_New_Hampshire_22_2018_Original_EPI1224821_2018-03-31:0.006605):2.0E-6,A_Colorado_23_2018_Original_EPI1225041_2018-03-28:0.006671):2.0E-6,(A_Georgia_22_2018_Original_EPI1221582_2018-03-11:0.006561,A_Yasothon_21_19_Clinical_Specimen_EPI1373442_2019-01-03:0.013306):2.0E-6):2.0E-6):2.0E-6,((((A_Maine_03_2017_Original_EPI911496_2017-01-20:2.0E-6,A_Mississippi_04_2017_Original_EPI912785_2017-01-27:0.006527):2.0E-6,A_Ontario_RV1891_2017_P1_EPI1005471_2017-03-13:0.006502):0.005508,A_Alaska_44_2018_Original_EPI1253746_2018-05-11:0.001285):0.006286,((A_Alaska_52_2018_S2_EPI1323183_2018-09-12:0.006604,A_Florida_7213_2018_passage__Original_EPI1541162_2018-02-01:2.0E-6):0.00658,A_Maryland_36_2018_Original_EPI1239938_2018-03-02:2.0E-6):0.006579):3.0E-6):0.006585,A_Pennsylvania_197_2017_Original_EPI1128942_2017-02-16:0.006591):3.0E-6,A_Sweden_85_2017_Direct_EPI1143780_2017-12-22:0.006538):3.0E-6):2.0E-6,(((((((A_Navarra_2672_2017_Clinical_Specimen_EPI1200430_2017-12-27:2.0E-6,A_Valencia_10_0915_20171223_Direct_sequencing_EPI1513628_2017-12-23:0.006552):2.0E-6,A_Distrito_Federal_756373_2018_Original_Sample_EPI1238765_2018-02-15:0.006522):0.006542,(A_British_Columbia_A-BC-011-2018_2018__EPI1173866_2018-01-09:2.0E-6,A_Florida_100_2018_Original_EPI1323327_2018-11-04:0.006525):0.006536):3.0E-6,(A_Guangdong-Qingcheng_1608_2017_C3_EPI1062574_2017-07-11:0.013135,A_TOCHIGI_17151_2017_MDCK_1__SIAT1_EPI1169044_2017-09-26:0.00657):2.0E-6):2.0E-6,A_Lisboa_niRL076_17-18_2018__EPI1267558_2018-03-02:2.0E-6):2.0E-6,A_Nebraska_6802_2018_PMK1_EPI1565172_2018-01-23:0.006508):0.006552,((A_Thailand_CU-B21988_2017__EPI1133576_2017-06-01:0.02024,A_Alicante_19_1032_20180117_Direct_sequencing_EPI1513643_2018-01-17:3.0E-6):0.00662,A_Alberta_A-AB-361-2017_2017__EPI1173804_2017-12-01:0.006592):2.0E-6):2.0E-6):2.0E-6,A_Lyon_2126_2017_MDCK2_MDCK1_EPI1183788_2017-11-14:0.006606):0.006269,A_Texas_396_2017_Original_EPI1466856_2017-12-29:0.00126):0.005503,(A_Shanghai-Jinshan_1514_2017_C3_S1_EPI1062481_2017-06-28:0.006325,A_New_Jersey_5766_2017_passage_details__PMK1_EPI1075650_2017-01-04:2.0E-6):0.006429):2.0E-6,((((A_South_Dakota_02_2017_Original_EPI911400_2017-01-05:0.006479,A_MIE_9_2017_MDCK_1__SIAT1_EPI990888_2017-01-27:0.00644):2.0E-6,(A_Brisbane_33_2017_MDCK3_SIAT1_EPI1022376_2017-03-06:0.006512,A_Thailand_CU-B20712_2017__EPI1133559_2017-01-05:0.013095):3.0E-6):2.0E-6,(A_MIE_2_2017_MDCK_1__SIAT1_EPI972324_2017-01-20:0.006504,A_Quebec_027_2017__EPI1236379_2017-01-18:0.00649):2.0E-6):2.0E-6,A_Hong_Kong_240_2017_MDCK1_S1_EPI943228_2017-01-07:2.0E-6):2.0E-6):3.0E-6,(A_Quebec_RV0468_2017_P1_EPI1005817_2017-01-27:2.0E-6,'A_Italy_A.Ge.03.2017_2017__EPI1566013_2017-01-01':0.018834):0.006478):0.013166,(A_Wisconsin_07_2017_Original_EPI918676_2017-01-13:0.006639,A_Paraiba_145708-IEC_2017__EPI1045866_2017-02-28:0.013182):3.0E-6):2.0E-6,((((((A_Netherlands_1090_2017_Original_EPI907341_2017-01-24:0.00652,'A_Pakistan_654029.4_2017__EPI1897280_2017-01-03':2.0E-6):0.006447,A_MUWRP-Uganda_705_2017__EPI1566497_2017-06-08:2.0E-6):0.006677,A_London_17U056092-53_S5_L001_2017__EPI1046466_2017-01-02:0.006681):0.006454,(((A_Netherlands_1073_2017_Original_EPI957642_2017-01-23:0.0065,A_Pays_de_Loire_1028_2017_PI_EPI962642_2017-02-04:0.006541):2.0E-6,A_Japan_6684_2018_passage__PMK1_EPI1298923_2018-01-15:2.0E-6):0.00653,A_Bolivia_795_2017_Original_EPI1035183_2017-06-06:2.0E-6):0.006544):2.0E-6,(A_Fujian-Fengze_1491_2017_C2_EPI1062727_2017-06-14:2.0E-6,A_Myanmar_18M066_2018_MDCK2_EPI1804614_2018-08-10:0.012674):0.006556):2.0E-6,'A_Italy_A.Ge.41.2017_2017__EPI1566032_2017-01-01':2.0E-6):2.0E-6):2.0E-6):0.006705,'A_Pakistan_654088.4_2017__EPI1897392_2017-01-03':0.013297):0.006424,(((((((((((((((((((A_Sydney_1081_2017_SIAT1_EPI1060283_2017-08-07:0.006609,A_Sydney_228_2017__EPI1615101_2017-07-03:0.006586):2.0E-6,A_Sydney_138_2017_MDCK_SIAT1_EPI1044678_2017-04-25:2.0E-6):2.0E-6,A_Navarra_612_2017_Clinical_Specimen_EPI927123_2017-01-02:0.01321):0.006572,A_Austria_962529_2017_Siat1_EPI884313_2017-01-04:2.0E-6):0.006528,((A_Hessen_39_2017_Original_EPI944493_2017-01-25:0.006572,'A_Basel_USB002447.4_2017__EPI1568998_2017-01-07':2.0E-6):0.002104,A_New_York_PV76_2017__EPI1297461_2017-09-01:0.005163):0.00576):2.0E-6,((A_Quebec_RV0197_2017_P1_EPI1005772_2017-01-07:0.006541,A_New_Brunswick_RV0481_2017_P1_EPI1004461_2017-01-02:2.0E-6):0.006531,A_Illinois_11_2017_Original_EPI910951_2017-01-17:0.006505):2.0E-6):2.0E-6,((A_Taiwan_87923_2017__EPI955993_2017-01-17:0.006518,'A_Basel_USB003018.4_2017__EPI1569275_2017-02-06':0.006512):2.0E-6,(A_Belgium_H22_2017_SIATx_SIAT1_EPI1042946_2017-02-06:0.006535,A_England_70380038_2017_original_EPI1030427_2017-01-19:0.006527):2.0E-6):2.0E-6):2.0E-6,(A_Oklahoma_06_2017_Original_EPI912745_2017-01-25:0.00648,A_Ontario_RV0961_2017_P1_EPI1005268_2017-01-26:0.006511):2.0E-6):2.0E-6,((((A_Linkoping_3_2017_Direct_EPI988053_2017-02-17:2.0E-6,A_Linkoping_3_2017_MDCK1_SIAT1_EPI1040726_2017-02-17:0.006439):0.00652,A_New_York_A-WC-LVD-17-045_2017_passage_details__Primary_specimen_EPI1150919_2017-04-08:0.00649):2.0E-6,A_England_70120027_2017_original_EPI1030390_2017-01-03:0.006502):2.0E-6,(A_Quebec_RV1440_2017_P1_EPI1005962_2017-02-20:0.006507,A_Taiwan_87966_2017__EPI1077206_2017-01-31:0.006487):2.0E-6):2.0E-6):2.0E-6,((A_Iowa_17_2017_Original_EPI977283_2017-03-21:0.01293,A_Ontario_RV0806_2017_P1_EPI1005199_2017-01-27:0.006454):2.0E-6,A_KANAGAWA_IC1607_2017_Original_EPI941969_2017-01-07:2.0E-6):2.0E-6):3.0E-6,((A_Netherlands_700_17_Original_EPI998492_2017-01-20:0.019889,A_Usak_54_2017__TR-30__SIAT1_SIAT1_EPI1013155_2017-01-02:0.006539):2.0E-6,(A_Ontario_RV1792_2017_P1_EPI1005463_2017-03-28:0.006492,A_South_Auckland_15_2017_MDCK_SIAT1_EPI1022469_2017-03-02:0.006481):2.0E-6):2.0E-6):2.0E-6,(((((((A_Hong_Kong_3095_2017_cs_EPI1043893_2017-07-01:0.00666,A_Hong_Kong_4104_2017_cs_EPI1148817_2017-07-23:0.006664):2.0E-6,(A_Hong_Kong_3854_2017_cs_EPI1060884_2017-07-21:0.006747,A_England_73520179_2017_original_EPI1112784_2017-08-18:0.006669):2.0E-6):2.0E-6,((A_South_Australia_142_2017_SIAT1_EPI1045435_2017-06-16:0.013374,A_South_Australia_227_2017__EPI1614181_2017-08-14:0.006694):2.0E-6,A_Victoria_76_2017__EPI1617381_2017-08-03:0.00666):2.0E-6):2.0E-6,A_South_Australia_73_2017_SIAT1_EPI1022430_2017-04-18:2.0E-6):2.0E-6,((A_Hong_Kong_2256_2017_cs_EPI1021160_2017-05-19:2.0E-6,A_Wisconsin_317_2017_Original_EPI1042543_2017-07-21:0.006727):0.006702,A_OSAKA_178_2017_MDCK-SIAT1_2__SIAT1_EPI1086422_2017-08-24:0.006658):2.0E-6):3.0E-6,A_England_71360549_2017_original_EPI1024846_2017-03-14:0.006671):0.006634,A_Florida_30_2017_Original_EPI1003411_2017-02-07:2.0E-6):0.006594):0.006571,('A_Italy_A.Ge.32.2017_2017__EPI1566025_2017-01-01':2.0E-6,'A_Italy_A.Ge.28.2017_2017__EPI1566023_2017-01-01':0.006401):0.00644):2.0E-6,(((((A_Slovenia_1064_2017__EPI993850_2017-02-13:0.006393,A_Austria_962629_2017_Siat1_EPI1043290_2017-01-02:0.012906):2.0E-6,A_Austria_962318_2017_Siat1_EPI902430_2017-01-02:2.0E-6):2.0E-6,A_Slovenia_954_2017__EPI993849_2017-02-09:0.006454):2.0E-6,A_PaisVasco_1369_2017_MDCK_EPI995543_2017-02-23:0.006395):0.00643,A_Ontario_RV1086_2017_P1_EPI1005321_2017-01-07:0.006435):2.0E-6):2.0E-6,(((((((((((((((A_Bari_16_2017__EPI931038_2017-01-02:0.013043,'A_Moldova_4.01_2017_SIAT1_EPI960102_2017-01-03':2.0E-6):0.006473,A_Jordan_1138_2017_SIAT1_EPI1226929_2017-09-08:0.006499):2.0E-6,(A_Paris_3622_2016_PI_EPI899072_2017-01-02:0.006456,A_Cyprus_F98_2017_SIAT1_EPI1015875_2017-01-19:0.00647):3.0E-6):2.0E-6,(((A_Extremadura_1030_2017_MDCK_EPI957915_2017-02-04:0.006457,A_Novosibirsk_42_2017_C1_EPI1039141_2017-02-27:0.00646):2.0E-6,A_Rio_de_Janeiro_323_2017_Original_EPI1040852_2017-02-08:0.006448):2.0E-6,(A_Arizona_11_2017_Original_EPI961051_2017-02-19:0.006494,A_California_NHRC_SEA062_2017__EPI1073981_2017-04-11:0.006459):2.0E-6):2.0E-6):2.0E-6,(((A_Santa_Catarina_451_2017_Original_sample_EPI1045705_2017-06-21:0.004471,A_South_Dakota_6016_2017_passage_details__PMK1_EPI1075456_2017-02-02:0.003448):0.005004,'A_Moldova_32.02_2017_SIAT1_EPI960100_2017-01-09':0.006461):3.0E-6,(A_Bosnia_and_Herzegovina_31-G_2017_SIAT1_EPI978958_2017-01-04:0.006448,A_Quebec_011_2017__EPI1236363_2017-01-13:0.006447):2.0E-6):2.0E-6):2.0E-6,(A_Ulaanbaatar_321_2017_Original_EPI979127_2017-01-16:0.006453,A_England_70260700_2017_original_EPI1024278_2017-01-11:0.006453):3.0E-6):2.0E-6,((A_Belgium_G119_2017__EPI990104_2017-01-12:0.006446,'A_Basel_USB002964.4_2017__EPI1569236_2017-02-02':2.0E-6):0.006447,(A_Moscow_46_2017_S1_EPI1038780_2017-02-22:0.006453,A_Catalonia_NSVH100554954_2017_Original_EPI2183710_2017-01-17:0.006429):2.0E-6):2.0E-6):2.0E-6,(A_Kostroma_CRIE-212_2017_original_EPI961999_2017-01-19:0.006426,A_Lyon_1239_2017_Original_EPI1321966_2017-03-04:0.006449):2.0E-6):2.0E-6,((A_Catalonia_NSVH100566027_2017_Original_EPI926518_2017-02-04:2.0E-6,A_Aragon_1646_2017_Clinical_Specimen_EPI1032458_2017-01-24:0.006375):0.006427,(A_Cote_D_Ivoire_1549_2017_S2_EPI1212242_2017-10-02:0.006453,A_Tajikistan_28_2017_cs_EPI1177435_2017-10-23:0.006433):2.0E-6):2.0E-6):2.0E-6,((((A_Fiji_46_2017_SIAT2_EPI1031677_2017-03-04:0.006465,A_Fiji_60_2017_SIAT2_EPI1044711_2017-03-21:0.006462):2.0E-6,A_South_Australia_76_2017_SIAT1_EPI1022439_2017-04-21:2.0E-6):2.0E-6,A_Fiji_59_2017_SIAT2_EPI1044756_2017-01-01:0.006482):0.006455,(A_Romania_207604_2017_Siat_2_EPI919628_2017-01-31:0.00645,A_Texas_55_2017_Original_EPI959948_2017-02-16:0.006463):2.0E-6):2.0E-6):2.0E-6,((A_Israel_C-758_2017_C1_SIAT1_EPI943242_2017-01-12:0.013428,A_Austria_964437_2017_Siat1_EPI1044215_2017-01-09:0.006494):2.0E-6,(A_Alabama_04_2017_Original_EPI912713_2017-01-23:0.006444,A_Catalonia_NSVH100575604_2017_Original_EPI943189_2017-02-21:0.00645):2.0E-6):2.0E-6):2.0E-6,A_Ulaanbaatar_AF120011_2017__EPI903981_2017-01-02:2.0E-6):2.0E-6,((A_Extremadura_1145_2017_MDCK_EPI973416_2017-02-21:2.0E-6,A_Novosibirsk_47_2017_C1_EPI1039163_2017-03-09:0.00642):0.006397,A_Luxembourg_17003201_2017__EPI926194_2017-01-18:0.00645):2.0E-6):2.0E-6,(((A_South_Africa_R05624_2017_MDCK1_SIAT1_EPI1060934_2017-07-01:2.0E-6,A_South_Africa_R7497_2017__EPI1079606_2017-07-28:0.012898):0.006438,A_Austria_962322_2017_Siat1_EPI879288_2017-01-03:0.006444):2.0E-6,(A_Astana_ZVL280_2017_c1_EPI969307_2017-01-02:3.0E-6,A_Quebec_055_2018__EPI1610990_2018-01-24:0.006491):0.006455):2.0E-6):2.0E-6,(A_CastillaLaMancha_421_2017_Clinical_Specimen_EPI916960_2017-01-24:0.006449,A_Lisboa_12_2017_SIAT1_SIAT1_EPI1050831_2017-01-05:0.006387):2.0E-6):2.0E-6):2.0E-6,(((A_Romania_207464_2017_Clinical_sample_EPI913889_2017-01-28:0.006501,A_Picardie_973_2017_PI_EPI944321_2017-02-13:0.006457):2.0E-6,A_Ghana_832_2017_SIAT1_EPI1154822_2017-11-22:0.00642):2.0E-6,((A_Chita_927_2017_c1_EPI967095_2017-02-07:2.0E-6,A_Kilifi_067_2017_Original_EPI1603239_2017-03-01:0.006404):0.006473,A_Stockholm_26_2017_MDCK0_SIAT1_EPI1040746_2017-01-21:0.006435):2.0E-6):2.0E-6):2.0E-6,((((((((((((((((((((((((A_Madrid_1464_2017_Clinical_Specimen_EPI991294_2017-01-24:2.0E-6,A_Tekirdag_631_2017_SIAT_EPI1045247_2017-02-20:0.006475):0.004438,A_Catalonia_NSVH100564490_2017_Original_EPI2183914_2017-02-01:0.003423):0.004968,A_Luxembourg_17001967_2017__EPI926133_2017-01-10:0.00642):3.0E-6,(A_Maine_04_2017_Original_EPI911488_2017-01-22:0.006416,'A_Basel_USB002654.4_2017__EPI1569084_2017-01-13':0.006418):2.0E-6):2.0E-6,(((A_Ontario_023_2017_passage_details__original_specimen_EPI953885_2017-01-12:0.006413,A_Macedonia_32_2017_Original_EPI976658_2017-01-10:0.006416):2.0E-6,(A_England_70620213_2017_original_EPI1024694_2017-02-06:0.006421,'A_Basel_USB003036.4_2017__EPI1569289_2017-02-08':0.006417):2.0E-6):2.0E-6,(A_Novosibirsk_01_2017_c2_EPI963494_2017-01-08:0.006433,A_Kenya_001_2017__EPI1073209_2017-01-01:0.006414):2.0E-6):2.0E-6):2.0E-6,(((A_Alsace_046_2017_PI_EPI898912_2017-01-03:0.00643,A_Madrid_1467_2017_Clinical_Specimen_EPI991297_2017-01-24:2.0E-6):0.006432,A_Extremadura_384_2017_MDCK_EPI944213_2017-01-15:0.006419):2.0E-6,(A_Tanzania_4354_2017_Original_EPI1016685_2017-03-23:0.006417,A_Ankara_23_2017_SIAT_EPI1045161_2017-01-01:0.006408):2.0E-6):2.0E-6):2.0E-6,(A_Baleares_827_2017_Clinical_Specimen_EPI944199_2017-01-04:0.006407,A_Bolivia_0875_2017_Original_EPI1077256_2017-06-19:0.006405):2.0E-6):2.0E-6,(A_Texas_26_2017_Original_EPI944988_2017-01-03:0.006039,A_Sri_Lanka_101_2017_X__SIAT2_EPI1179476_2017-12-19:0.006173):5.9E-4):2.0E-6,(((A_North_Carolina_22_2017_Original_EPI994476_2017-03-08:0.006365,A_England_70360040_2017_original_EPI1024358_2017-01-18:2.0E-6):0.00642,A_Cantabria_1393_2017_Clinical_Specimen_EPI977449_2017-01-23:0.006406):3.0E-6,((A_Tunisia_2476_2017_cs_EPI991763_2017-03-02:2.0E-6,A_Iowa_27_2017_S1_EPI1089483_2017-09-02:0.006399):0.006421,A_Cantabria_1395_2017_Clinical_Specimen_EPI1010062_2017-01-08:0.006431):2.0E-6):2.0E-6):2.0E-6,((((A_Algeria_142_2017_MDCK3_EPI1001778_2017-01-02:0.006447,A_Quebec_RV0475_2017_P1_EPI1005820_2017-01-26:2.0E-6):2.0E-6,A_Newcastle_18_2017_SIAT1_EPI1022208_2017-02-20:0.006447):0.006427,A_Cantabria_726_2017_Clinical_Specimen_EPI942514_2017-01-10:0.006395):2.0E-6,((A_Zambia_08-00143_2017_cs-ori_EPI1125507_2017-05-14:2.0E-6,A_Ethiopia_2458_2017_Original_EPI1123975_2017-08-14:0.006409):0.006421,'A_Basel_USB002463.4_2017__EPI1569014_2017-01-09':0.006416):2.0E-6):2.0E-6):2.0E-6,(((((A_California_NHRC_BRD41586N_2017__EPI1073975_2017-05-20:0.006505,A_Ontario_RV2504_2017_P1_EPI1103778_2017-10-22:0.006458):0.00648,A_Krasnoyarsk_RII07_2017_MDCK2_SIAT1_EPI1043062_2017-02-15:0.006387):2.0E-6,A_Lipetsk_CRIE-195_2017_original_EPI961993_2017-01-13:2.0E-6):0.006406,A_Romania_207809_2017_Siat_1_EPI919631_2017-02-06:0.006395):2.0E-6,(A_Centre_372_2017_PI_EPI919832_2017-01-11:0.006416,A_Sao_Paulo_593870_2017_original_sample_EPI1091210_2017-08-29:0.006423):2.0E-6):2.0E-6):2.0E-6,(((A_Asturias_361_2017_Clinical_Specimen_EPI906117_2017-01-18:0.00636,A_England_70440224_2017_original_EPI1024446_2017-01-23:2.0E-6):0.006429,A_Vermont_09_2017_Original_EPI979230_2017-03-13:0.006413):2.0E-6,A_Gavle_2_2017_Direct_EPI990099_2017-02-15:0.006407):2.0E-6):2.0E-6,((A_South_Africa_R06787_2017_Original_EPI1049367_2017-07-17:0.006402,A_BuenosAires_425_2017_Original_EPI1059712_2017-01-01:0.006396):2.0E-6,A_Calama_56093_2017_Original_EPI1049340_2017-06-27:0.006416):2.0E-6):2.0E-6,(((A_Romania_207297_2017_Clinical_sample_EPI913887_2017-01-21:2.0E-6,A_Kenya_164_2018_Original_EPI1343143_2018-05-21:0.006488):0.006415,A_Eskisehir_200_2017_SIAT_EPI1045175_2017-01-23:0.006467):3.0E-6,A_Catalonia_NSVH100553838_2017_Original_EPI2183682_2017-01-15:0.006412):2.0E-6):2.0E-6,(((A_Karaganda_55_2017_CX_EPI1027070_2017-01-16:2.0E-6,A_Extremadura_1027_2017_Clinical_Specimen_EPI1015924_2017-01-30:0.006297):0.006364,A_Brazil_478_2017_Original_EPI1048924_2017-05-29:0.006411):2.0E-6,((A_Tomsk_3_2017_C2_EPI1038968_2017-02-01:0.004422,A_Ohio_37_2017_Original_EPI1060067_2017-08-23:0.005255):0.00311,A_Oklahoma_6013_2017_passage_details__PMK1_EPI1075453_2017-02-14:0.006417):2.0E-6):2.0E-6):2.0E-6,A_South_Australia_19_2017_SIAT1_EPI919186_2017-01-19:2.0E-6):2.0E-6,((A_Cyprus_F143_2017_SIAT1_EPI1015851_2017-01-26:0.006447,'A_Basel_USB002315.4_2017__EPI1568961_2017-01-05':0.006456):3.0E-6,A_Kenya_165_2018_Original_EPI1343080_2018-05-29:0.006492):2.0E-6):2.0E-6,((((A_Texas_98_2017_Original_EPI1008641_2017-03-12:2.0E-6,A_Goias_387153_2017_original_sample_EPI1091624_2017-09-15:0.00627):2.0E-6,(A_England_74760563_2017_original_EPI1139219_2017-11-05:2.0E-6,A_England_74680316_2017_original_EPI1139155_2017-11-14:0.006225):0.00625):0.006354,(A_England_70240083_2017_original_EPI1024238_2017-01-09:2.0E-6,A_Indonesia_Nihrd-Plb499_2017_Original_EPI1130203_2017-03-02:0.00643):0.006426):2.0E-6,(('A_Basel_USB002678.4_2017__EPI1569095_2017-01-14':0.006372,A_Brisbane_94_2017__EPI1612273_2017-06-22:2.0E-6):0.006439,A_Samara_7_2017_C2_EPI979066_2017-02-15:0.006402):2.0E-6):2.0E-6):2.0E-6,((((((A_England_70460001_2017_original_EPI1112020_2017-01-24:0.006308,A_Parana_929_2017_Original_EPI1141891_2017-10-17:0.006301):2.0E-6,A_Singapore_KK0076_2017_clinical_specimen_EPI957290_2017-01-31:2.0E-6):2.0E-6,(A_Manitoba_RV1547_2017_P1_EPI1004427_2017-03-29:0.006324,A_Paris_1327_2018_PI_EPI1208555_2018-02-24:0.00637):2.0E-6):3.0E-6,A_Canberra_3_2017__EPI1612361_2017-02-19:0.006308):0.006406,A_Asturias_366_2017_Clinical_Specimen_EPI906120_2017-01-17:0.006386):2.0E-6,((A_Cantabria_1387_2017_Clinical_Specimen_EPI973410_2017-02-18:2.0E-6,A_Abu_Dhabi_041_2018_Original_EPI1256453_2018-01-15:0.006402):0.006415,(A_Minas_Gerais_626_2017_Original_sample_EPI1045694_2017-06-29:2.0E-6,A_Kenya_027_2017__EPI1134124_2017-05-31:0.006418):0.00642):2.0E-6):2.0E-6):2.0E-6,(((((('A_Basel_USB003115.4_2017__EPI1569307_2017-02-13':0.006313,A_Abu_Dhabi_037_2018_Original_EPI1256406_2018-01-15:0.00631):2.0E-6,A_Bangladesh_3028_2017_Original_EPI1017112_2017-03-23:2.0E-6):2.0E-6,(A_Singapore_GP1427_2017_clinical_specimen_EPI1087391_2017-06-21:0.012941,A_Thailand_CU-B23053_2017__EPI1901818_2017-07-29:2.0E-6):0.006378):0.005348,A_South_Africa_R6242_2017__EPI1079031_2017-07-10:0.001231):0.006112,(((A_Maryland_84_2017_Original_EPI1099452_2017-10-08:2.0E-6,A_Brisbane_203_2017_MDCK1_SIAT1_EPI1242817_2017-11-30:0.006386):0.006363,A_Ethiopia_1877_2017_Original_EPI1123935_2017-09-12:2.0E-6):0.006353,A_Qatar_47-VI-17-0001116_2017_SIAT1_EPI991703_2017-01-07:2.0E-6):0.00639):2.0E-6,A_Maine_05_2017_Original_EPI911512_2017-01-22:0.0065):2.0E-6):3.0E-6,A_Netherlands_748_2017_Original_EPI957640_2017-01-17:0.006481):0.00645,A_Hungary_16_2017__EPI888138_2017-01-03:2.0E-6):0.00647,A_Slovenia_1577_2017__EPI1083163_2017-03-30:0.006424):2.0E-6,(((A_Picardie_076_2017_PI_EPI899043_2017-01-03:2.0E-6,A_Saratov_CRIE-259_2017_original_EPI1019980_2017-01-31:0.012853):2.0E-6,A_Catalonia_NSVH100558008_2017_Original_EPI919651_2017-01-22:0.013011):0.006435,A_Paris_1047_2017_PI_EPI957780_2017-02-18:0.006433):2.0E-6):2.0E-6):2.0E-6,((((((((((((((A_Malaysia_RP0115_2018_X__SIAT1_EPI1550172_2018-12-31:2.0E-6,A_Denmark_991_2019__EPI1381234_2019-01-28:0.013006):0.006473,A_Nordrhein-Westfalen_95_2019_Original_EPI1426975_2019-03-18:0.00647):2.0E-6,A_Malaysia_RP0118_2019_X__SIAT1_EPI1542257_2019-01-01:0.006483):2.0E-6,((A_Catalonia_NSVH100956339_2018_Original_EPI1354592_2018-12-31:0.006464,A_Mali_066_2019_Original_EPI1602150_2019-03-14:0.006473):3.0E-6,A_Mali_048_2019_Original_EPI1602110_2019-03-04:0.006469):2.0E-6):2.0E-6,((A_Victoria_912_2018_Original_Specimen_EPI1355414_2018-12-07:0.006512,A_Niger_6432_2019_Original_EPI1480879_2019-01-09:0.006531):2.0E-6,A_Oman_939_2019_Original_EPI1448737_2019-02-09:0.006512):2.0E-6):2.0E-6,A_HK_1201_2018_MDCK_EPI1278484_2018-07-02:2.0E-6):2.0E-6,((((((A_Arizona_51_2017_Original_EPI1085820_2017-09-11:0.006235,A_Niger_5297_2017_S1_EPI1212728_2017-10-23:0.006248):2.0E-6,A_Missouri_30_2017_S1_EPI1088212_2017-09-26:2.0E-6):2.0E-6,(A_Cameroon_9783_2017_cs_EPI1193263_2017-10-04:0.006222,A_Cote_D_Ivoire_1632_2017_Original_EPI1185288_2017-10-12:0.006255):2.0E-6):0.006315,A_New_York_7578_2018_Original_EPI1539097_2018-12-12:2.0E-6):0.006332,A_Timor-Leste_2_2019_SIAT1_EPI1590818_2019-03-23:2.0E-6):0.006415,A_Congo_734_2018_Original_EPI1386879_2018-12-27:0.006503):2.0E-6):2.0E-6,(A_Austria_1113415_2018_clinical_specimen_EPI1336513_2018-12-22:0.006482,A_Israel_8701_2018_C1_SIAT1_EPI1392960_2018-11-06:0.006496):2.0E-6):0.006587,((((((((((A_Sichuan-Ziliujing_1861_2019_C1_S1_EPI1648634_2019-10-16:0.006386,A_Indonesia_NIHRDSB195081_2019_X__SIAT1_EPI1795452_2019-11-22:0.00643):2.0E-6,A_Indonesia_NIHRDPAL742_2020_X__SIAT2_EPI1838612_2020-02-01:2.0E-6):0.006443,A_Singapore_GP0245_2019_clinical_specimen_EPI1388237_2019-02-07:0.00642):2.0E-6,((A_England_fmhwY2NxZm9pZg_2018_SIAT3_SIAT1_EPI1583831_2018-12-19:0.006442,A_Victoria_2597_2019_SIAT2_EPI1690292_2019-12-21:0.012947):3.0E-6,A_Luxembourg_19008558_2019__EPI1493932_2019-02-14:0.006438):2.0E-6):2.0E-6,A_YOKOHAMA_112_2018_AX-4_1__SIAT1_EPI1335535_2018-11-04:2.0E-6):2.0E-6,(A_Singapore_KK1680_2018_clinical_specimen_EPI1388357_2018-12-27:0.006459,A_Shanghai-Songjiang_322_2019_C1_EPI1503955_2019-01-08:0.006425):2.0E-6):2.0E-6,(A_Keelung_R0014_2018__EPI1894123_2018-09-01:2.0E-6,A_Singapore_GP1559_2019_clinical_specimen_EPI1638598_2019-08-02:0.012707):0.006429):0.006531,(A_Indonesia_NIHRD-MKS540_2018_SIAT2_EPI1281562_2018-02-15:0.006605,A_Singapore_KK0924_2018_clinical_specimen_EPI1413850_2018-08-13:0.00665):2.0E-6):2.0E-6,A_Malaysia_05111650_2017__EPI1655768_2017-05-11:2.0E-6):2.0E-6,(A_Myanmar_18M141_2018_MDCK2_EPI1804621_2018-08-24:0.006641,A_South_Australia_18_2019_SIAT1_EPI1387430_2019-01-14:0.013349):2.0E-6):2.0E-6):0.006628,A_Antalya_235_2017_SIAT_EPI1045185_2017-01-26:0.006657):2.0E-6,A_South_Australia_79_2018__EPI1614453_2018-09-19:0.006654):0.006602,A_Saarland_3_2017_C1_SIAT1_EPI960130_2017-01-16:0.01321):2.0E-6,((((((A_Bourgogne_502_2017_PI_EPI919872_2017-01-17:0.013103,A_Townsville_5_2017_MDCK3_SIAT1_EPI1021958_2017-03-08:0.007276):2.0E-6,A_Pays_de_Loire_1010_2017_PI_EPI944376_2017-01-31:2.0E-6):2.0E-6,A_Suriname_2032_2017_Original_EPI1049501_2017-04-10:0.006408):0.006502,((A_Netherlands_03422_17_Original_EPI1143164_2017-10-10:0.006441,A_Shanghai_56_2017__EPI1583064_2017-09-17:0.006433):2.0E-6,A_Shanghai_41_2017__EPI1193893_2017-08-19:2.0E-6):0.006523):2.0E-6,(((((A_Darwin_1005_2017_SIAT1_EPI1021933_2017-03-06:0.006549,A_Perth_40_2017_MDCK1__SIAT1_EPI1022106_2017-02-10:0.006555):2.0E-6,A_Perth_32_2017_MDCK1__SIAT1_EPI1022073_2017-02-02:0.006588):2.0E-6,A_Darwin_1001_2017_SIAT1_EPI989664_2017-01-30:2.0E-6):2.0E-6,A_Perth_51_2017_MDCK1__SIAT1_EPI1022085_2017-03-03:0.006595):0.006554,'A_Basel_USB002873.4_2017__EPI1569196_2017-01-28':0.006527):3.0E-6):2.0E-6,A_Texas_23_2017_Original_EPI912753_2017-01-26:2.0E-6):2.0E-6):0.006535,'A_Basel_USB002733.4_2017__EPI1569126_2017-01-17':0.006451):2.0E-6):2.0E-6,(((((((((((((((((A_Taiwan_88711_2017__EPI1077207_2017-06-26:0.006149,A_Hong_Kong_4983_2017_Original_EPI1180997_2017-12-11:3.28E-4):0.006322,A_Georgia_12_2018_Original_EPI1197576_2018-02-08:2.0E-6):0.006404,A_KYOTO-C_6_2017_MDCK_2__SIAT1_EPI1208976_2017-11-29:0.006428):2.0E-6,(A_Victoria_876_2017_SIAT1_EPI1140561_2017-09-28:0.006416,A_Sydney_1072_2017_Original_Specimen_EPI2044059_2017-08-03:0.006409):2.0E-6):3.0E-6,(A_Taiwan_446_2017_MDCK_3__SIAT1_EPI1054678_2017-05-31:0.006411,A_Brisbane_1026_2017_SIAT1_EPI1060695_2017-08-07:0.006403):3.0E-6):2.0E-6,(((A_England_74680307_2017_original_EPI1139139_2017-11-13:0.006438,A_Jeju_737_2017_passage_details__MDCK1_EPI1551486_2017-07-17:2.0E-6):0.006416,A_Florida_6460_2017_passage__PMK1_EPI1309190_2017-12-11:0.006395):2.0E-6,(A_Arizona_47_2017_Original_EPI1049807_2017-07-30:0.006393,A_Kansas_21_2017_Original_EPI1176118_2017-12-20:0.006379):2.0E-6):2.0E-6):2.0E-6,(((A_Townsville_13_2017_MDCK3_SIAT1_EPI1060424_2017-07-19:0.006404,A_Fiji_9_2018_SIAT2_EPI1269251_2018-02-27:0.006376):2.0E-6,(A_Laos_3913_2017_C2_EPI1248979_2017-10-09:2.0E-6,A_Paris_1825_2018_PI_EPI1253129_2018-01-13:0.006457):0.006525):3.0E-6,((A_Choibalsan_2929_2017_c2_EPI1129952_2017-11-28:2.0E-6,A_Choibalsan_3341_2017_c1_EPI1191879_2017-12-18:0.006431):0.006425,A_Victoria_1031_2017_Original_Specimen_EPI1126174_2017-08-25:0.006401):2.0E-6):2.0E-6):3.0E-6,A_Hong_Kong_2271_2017_cs_EPI1021184_2017-05-21:2.0E-6):2.0E-6,(((A_Sydney_1012_2017_SIAT1_EPI1045402_2017-06-27:0.006341,A_Sydney_180_2017__EPI1614797_2017-08-30:1.0E-6):0.006367,A_Saint-Petersburg_RII86S_2017_Original_EPI1087897_2017-11-01:0.006414):2.0E-6,(A_Hong_Kong_4818_2017_Original_EPI1107060_2017-10-22:0.006445,A_Sydney_1130_2017_Original_Specimen_EPI1126147_2017-08-15:0.006418):2.0E-6):2.0E-6):2.0E-6,((((A_Hubei-Dongbao_1631_2017_C1_S1_EPI1062412_2017-08-07:2.0E-6,A_Singapore_TT0734_2018_clinical_specimen_EPI1413778_2018-07-26:0.006382):2.0E-6,A_South_Australia_237_2017_SIAT1_EPI1132129_2017-08-23:0.006511):0.006425,A_Norway_3858_2017_cs_EPI1203078_2017-12-06:0.006376):2.0E-6,(A_Taiwan_88363_2017__EPI1018311_2017-05-19:2.0E-6,A_Shanghai_18220_2018__EPI1498026_2018-01-16:0.006318):0.006343):3.0E-6):2.0E-6,(((((((A_EHIME_6_2018_MDCK_2__SIAT1_EPI1257885_2018-01-04:0.006542,A_Shanghai_18407_2018__EPI1498034_2018-01-17:0.006574):2.0E-6,A_Congo_737_2018_Original_EPI1385887_2018-12-29:0.006534):3.0E-6,('A_St._Petersburg_RII-313S_2017_Original_EPI1181255_2017-01-01':0.006534,A_Singapore_TT0043_2018_clinical_specimen_EPI1278638_2018-01-11:0.006582):2.0E-6):2.0E-6,A_Fujian-Pinghe_313_2017_C1_EPI1062619_2017-07-14:2.0E-6):2.0E-6,((A_Fujian-Licheng_1729_2017_C2_S1_EPI1136287_2017-09-11:0.006474,A_Manitoba_RV2668_2017_P2_EPI1140210_2017-11-15:0.006533):2.0E-6,A_Quebec_RV2005_2018_P1_EPI1201302_2018-02-18:0.006543):3.0E-6):2.0E-6,(((((A_Pays_de_Loire_2512_2018_PI_EPI1328597_2018-11-28:0.006481,A_Cameroon_9295_2018_cs_EPI1371396_2018-11-02:0.006483):2.0E-6,A_Cameroon_9319_2018_cs_EPI1371400_2018-10-30:0.006475):2.0E-6,A_Minnesota_55_2018_Original_EPI1327572_2018-11-03:2.0E-6):2.0E-6,(A_Cameroon_9278_2018_cs_EPI1371394_2018-10-26:2.0E-6,A_Norrkoping_1_2019_Direct_EPI1591269_2019-08-21:0.012703):0.006416):3.0E-6,A_La-Rochelle_0214_2019_Original_EPI1385044_2019-01-16:0.00646):0.006504):0.00647,A_Ontario_RV2301_2017_P1_EPI1084571_2017-09-02:0.00639):2.0E-6):2.0E-6,(A_Shanghai-Huangpu_11967_2017_C2_EPI1136209_2017-12-03:2.0E-6,A_Boras_1_2017_19056__MDCK2_SIAT1_EPI1255160_2017-11-15:0.006202):0.006391):0.006407,A_China_34_2017__EPI1768146_2017-11-22:0.006326):2.0E-6,A_China_29_2017__EPI1768141_2017-09-25:2.0E-6):2.0E-6,A_Kyrgyzstan_632_2017_Original_EPI1016835_2017-01-03:0.012934):0.006324,A_Cote_D_Ivoire_870_2017_C2_SIAT1_EPI1125444_2017-06-30:0.006351):2.0E-6,A_Kursk_CRIE-216_2017_original_EPI962001_2017-01-12:2.0E-6):0.00644):0.006583):0.006673,A_Newcastle_179_2017__EPI1612857_2017-08-13:2.0E-6):0.01358,(((((((((((((((((((((((((((((((((((((((((((((((((((((((A_Quebec_003_2017_passage_details__original_specimen_EPI953865_2017-01-03:2.0E-6,A_Delaware_25_2018_Original_EPI1221709_2018-03-25:0.006111):3.0E-6,A_Missouri_05_2019_Original_EPI1372611_2019-01-23:0.006139):0.006122,(A_Ontario_RV2000_2019_P1_EPI1478512_2019-04-12:0.006124,A_England_191780702_2019_original_EPI1797239_2019-04-26:2.0E-6):0.006128):3.0E-6,((A_Picardie_1898_2019_PI_EPI1431440_2019-04-08:0.006123,A_Bretagne_1919_2019_PI_EPI1444784_2019-04-13:0.006138):3.0E-6,A_Jamaica_2099_2019_Original_EPI1546545_2019-06-14:0.006141):2.0E-6):3.0E-6,((A_Milano_256_2019__EPI1384280_2019-02-18:0.006152,A_Italy_8767_2019_passage__Original_EPI1500393_2019-02-07:2.0E-6):0.006125,(A_Indiana_21_2019_Original_EPI1422074_2019-03-19:0.006115,A_Oklahoma_8992_2019_passage__Original_EPI1503358_2019-02-08:2.0E-6):0.006133):2.0E-6):2.0E-6,A_Milano_255_2019__EPI1385058_2019-02-18:0.006127):2.0E-6,(A_Paris_1226_2019_PI_EPI1374953_2019-02-18:0.006119,A_Louisiana_27_2019_Original_EPI1428364_2019-03-25:0.006139):3.0E-6):2.0E-6,((((A_Ireland_28223_2019__EPI1444094_2019-03-19:2.0E-6,A_Wisconsin_145_2019_Original_EPI1462761_2019-02-23:0.00613):0.002984,A_New_Mexico_26_2019_Original_EPI1432837_2019-04-01:0.004235):0.005014,A_Mexico_2279_2019_C1_EPI1603592_2019-06-24:0.006135):3.0E-6,A_Austria_1218157_2020_Siat1_EPI1753881_2020-01-28:0.006121):2.0E-6):2.0E-6,((A_Michigan_36_2019_Original_EPI1396170_2019-02-07:0.006138,A_California_88_2019_Original_EPI1409287_2019-02-28:2.0E-6):0.006134,A_Michigan_118_2019_Original_EPI1456713_2019-02-16:0.006118):2.0E-6):2.0E-6,(A_Denmark_1138_2020_SIAT2-ori_EPI1749270_2020-02-18:0.006123,A_England_281_2019_original_EPI1797047_2019-04-14:0.006124):2.0E-6):2.0E-6,A_North_Carolina_20_2017_Original_EPI973121_2017-03-07:0.006121):2.0E-6,((A_Washington_504_2019_Original_EPI1561125_2019-03-19:0.003265,A_Iceland_37_2020_MDCK1_SIAT1_EPI1753508_2020-03-26:0.004236):0.004741,A_Baltimore_P0241_2018__EPI1299277_2018-01-10:0.006128):2.0E-6):2.0E-6,(((((((A_Oklahoma_8649_2019_passage__Original_EPI1500158_2019-02-06:0.00616,A_Mexico_1933_2019_C1_EPI1548222_2019-04-29:0.006167):2.0E-6,A_Wisconsin_308_2017_Original_EPI1115110_2017-04-05:2.0E-6):2.0E-6,A_Czech_Republic_179_2020__EPI1736236_2020-01-23:0.006164):2.0E-6,(A_England_626_2019_original_EPI1679089_2019-12-02:2.0E-6,A_England_200280379_2020_original_EPI1749998_2020-01-09:0.006209):0.00623):0.006141,((A_England_154_2019_original_EPI1491615_2019-02-07:2.0E-6,A_California_NHRC_OID_28827_2019__EPI1789138_2019-04-29:0.006158):0.004862,A_England_80440614_2018_original_EPI1189065_2018-01-22:0.001972):0.005423):3.0E-6,A_California_126_2019_Original_EPI1442497_2019-04-04:0.00612):2.0E-6,(A_Tennessee_66_2018_Original_EPI1458192_2018-12-20:0.006126,A_Tennessee_28_2019_Original_EPI1458120_2019-02-11:0.006132):2.0E-6):3.0E-6):3.0E-6,(((((A_Jamaica_2063_2019_Original_EPI1546521_2019-06-26:0.00606,A_Jamaica_0286_2019_Original_EPI1546506_2019-06-24:2.0E-6):0.006067,A_Alabama_44_2018_Original_EPI1336853_2018-12-11:2.0E-6):0.005182,A_Valencia_10_1947_20190325_Direct_sequencing_EPI1544178_2019-03-25:0.004927):0.002123,A_California_119_2019_Original_EPI1432358_2019-03-25:0.006121):3.0E-6,(A_New_York_PV83_2017__EPI1297485_2017-09-01:0.006128,A_Hong_Kong_703_2020_MDCK1_SIAT1_EPI1838925_2020-03-07:0.00613):2.0E-6):2.0E-6):2.0E-6,A_Michigan_160_2019_Original_EPI1459933_2019-02-26:0.00612):2.0E-6,(((A_Quebec_RV2296_2018_P1_EPI1212751_2018-03-04:2.0E-6,A_Bretagne_1913_2019_PI_EPI1435841_2019-04-11:0.006129):2.0E-6,A_Alberta_RV1981_2019_P1_EPI1449655_2019-03-29:0.006113):0.006129,A_Florida_03_2019_Original_EPI1362223_2019-01-09:0.006127):2.0E-6):2.0E-6,((((A_New_Jersey_58_2018_Original_EPI1361993_2018-12-25:3.06E-4,'A_Athens.GR_84_2020_cs_EPI1674496_2020-01-14':0.006035):0.0059,A__Romania_257374_2020_MDCK_EPI1745960_2020-01-31:0.006122):2.0E-6,(A_Massachusetts_06_2018_Original_EPI1205805_2018-02-01:0.006116,A_England_731_2019_original_EPI1741157_2019-12-11:0.006126):2.0E-6):2.0E-6,(A_Kentucky_37_2018_Original_EPI1348553_2018-12-14:0.006121,A_Catalonia_NSVH100964724_2019_Original_EPI1354605_2019-01-14:0.006116):2.0E-6):2.0E-6):2.0E-6,(((((A_British_Columbia_214_2019_Original_EPI1695082_2019-12-12:2.0E-6,A_North_Lebanon_NM_397_N_2020_Original_EPI1806103_2020-01-27:0.006079):0.006105,A_Delaware_30_2018_Original_EPI1245020_2018-04-23:2.0E-6):2.0E-6,A_Arkansas_9172_2019__EPI1769965_2019-03-21:0.006148):0.006122,A_Estonia_126096_2020_SIAT1_SIAT1_EPI1766866_2020-02-01:0.006122):2.0E-6,(((A_Wisconsin_326_2019_Original_EPI1463315_2019-03-14:0.006111,A_Manitoba_RV1875_2019_P1_EPI1484525_2019-04-16:0.006095):3.0E-6,A_Wisconsin_07_2019_Original_EPI1361895_2019-01-20:2.0E-6):0.006121,A_Netherlands_00286_2020_Original_EPI1706011_2020-02-09:0.006127):2.0E-6):2.0E-6):2.0E-6,(A_Maryland_35_2017_Original_EPI1003617_2017-04-26:0.006127,A_Nord_Pas_de_Calais_419_2020_Original_EPI1695795_2020-01-23:0.006127):2.0E-6):2.0E-6,(((((A_Pennsylvania_928_2019_Original_EPI1562564_2019-04-08:0.006021,A_New_York_8492_2019_passage__Original_EPI1576173_2019-02-05:2.0E-6):2.0E-6,A_California_108_2019_Original_EPI1421416_2019-03-18:0.006011):0.001173,A_Austria_1218642_2020_Siat1_EPI1753927_2020-01-29:0.005104):0.005833,A_Pennsylvania_672_2019_Original_EPI1459022_2019-02-25:0.006099):2.0E-6,((A_Minas_Gerais_941_2018_Original_EPI1384635_2018-07-06:0.002563,A_Wisconsin_86_2019_Original_EPI1457665_2019-02-15:0.005512):0.004183,A_Florida_7692_2018_passage__Original_EPI1524272_2018-12-12:0.006124):2.0E-6):2.0E-6):2.0E-6,((((A_Baltimore_T0205_2018__EPI1893612_2018-09-01:2.0E-6,A_Missouri_9697_2019_passage__Original_EPI1513220_2019-04-16:0.006079):0.005771,A_Pennsylvania_756_2019_Original_EPI1459331_2019-03-08:0.00589):5.67E-4,((A_Champagne_Ardenne_1617_2019_PI_EPI1421379_2019-03-12:2.0E-6,A_Guyane_050_2020_Original_EPI1755899_2020-02-03:0.006221):0.006169,A_Texas_298_2019_Original_EPI1563300_2019-03-06:0.006139):2.0E-6):2.0E-6,(A_Tennessee_67_2019_Original_EPI1486810_2019-04-17:0.006116,A_Mexico_2894_2019_C1_EPI1662015_2019-10-28:0.006121):2.0E-6):2.0E-6):2.0E-6,((((A_Tennessee_49_2017_Original_EPI1117215_2017-02-24:3.0E-6,A_Nordrhein-Westfalen_22_2019_Original_EPI1378249_2019-01-28:0.006114):0.00501,A_England_195140178_2019_original_EPI1732963_2019-12-11:0.004228):0.002978,A_Pennsylvania_924_2019_Original_EPI1559626_2019-04-06:0.006114):3.0E-6,(A_Brazil_4139_2018_S1_EPI1316590_2018-08-05:0.006118,A_Bretagne_942_2019_PI_EPI1374652_2019-02-08:0.006112):2.0E-6):3.0E-6):2.0E-6,((A_Belgium_S0734_2020_SIAT1_SIAT1_EPI1753428_2020-02-10:0.006102,A_Cyprus_F1108_2020_SIAT1_EPI1753998_2020-02-16:0.006115):2.0E-6,A_Netherlands_01687_2019_Original_EPI1647694_2019-12-12:0.006113):2.0E-6):3.0E-6,(A_Michigan_UOM150524133819_2018_ORI_EPI2169653_2018-04-03:0.006119,A_California_9179_2019__EPI1769997_2019-03-25:0.006121):2.0E-6):2.0E-6,(((A_Newcastle_77_2017_SIAT1_EPI1045312_2017-07-02:0.00604,A_North_Dakota_20_2019_Original_EPI1408774_2019-03-16:3.07E-4):0.005894,(A_Michigan_212_2019_Original_EPI1461594_2019-03-07:2.0E-6,A_Peru_7519_2019_Original_EPI1602254_2019-06-07:0.012436):0.006108):2.0E-6,((A_Indiana_17_2018_Original_EPI1212416_2018-03-13:0.006126,A_Ohio_9260_2019__EPI1770413_2019-03-20:0.006123):2.0E-6,(A_Guatemala_315_2019_Original_EPI1557699_2019-06-07:0.006083,A_Monmouth_3635_2019_Original_EPI1626595_2019-10-30:2.0E-6):0.006112):2.0E-6):2.0E-6):2.0E-6,(A_Bretagne_1543_2019_PI_EPI1415034_2019-03-04:0.006117,A_Delaware_31_2019_Original_EPI1442119_2019-04-10:0.006121):1.0E-6):3.0E-6,((((A_Colorado_7683_2018_passage__Original_EPI1524637_2018-12-26:2.0E-6,A_Ohio_10_2019_Original_EPI1428153_2019-02-27:0.006072):2.0E-6,A_Oklahoma_14_2019_Original_EPI1398129_2019-02-27:0.006113):0.006102,(A_Catalonia_NSVH100988512_2019_Original_EPI1390356_2019-02-20:0.005646,A_Washington_256_2019_Original_EPI1463913_2019-02-23:0.003811):0.002773):2.0E-6,(A_Minnesota_24_2018_Original_EPI1215070_2018-03-19:0.006119,A_Michigan_340_2018_Original_EPI1469502_2018-02-22:0.006121):2.0E-6):3.0E-6):2.0E-6,(((((A_South_Dakota_19_2019_Original_EPI1408743_2019-03-13:0.00614,A_Peru_6619_2019_Original_EPI1643125_2019-10-10:0.006164):2.0E-6,A_Michigan_306_2019_Original_EPI1559802_2019-03-19:2.0E-6):5.6E-4,(A_Ontario_RV3464_2018_P1_EPI1246526_2018-04-06:2.0E-6,A_Georgia_8132_2019_passage__Original_EPI1517831_2019-01-28:0.006148):0.005932):0.005806,A_Mississippi_17_2019_Original_EPI1397171_2019-03-06:0.006154):2.0E-6,(A_Wisconsin_398_2019_Original_EPI1442248_2019-04-14:2.0E-6,A_Denmark_211_2020__EPI1676248_2020-01-12:0.006123):0.006117):2.0E-6):2.0E-6,(((((A_Mississippi_6054_2017_passage_details__PMK1_EPI1075268_2017-02-06:0.006292,A_Mississippi_6050_2017_passage_details__PMK1_EPI1075264_2017-02-02:2.0E-6):0.012607,A_Washington_493_2019_Original_EPI1561205_2019-03-18:0.006121):2.0E-6,A_West_Virginia_36_2019_Original_EPI1496289_2019-05-24:2.0E-6):0.006133,(A_Finland_107_2019__EPI1447743_2019-04-16:2.0E-6,A_Michigan_357_2019_Original_EPI1560122_2019-03-28:0.006103):0.006146):2.0E-6,((A_New_Jersey_5997_2017_passage_details__PMK1_EPI1075437_2017-02-07:0.00614,A_Ontario_RV1734_2019_P1_EPI1436739_2019-03-26:3.0E-6):0.006112,(A_Indiana_12_2018_Original_EPI1205736_2018-02-21:0.006118,A_Haiti_80056_2019_Original_EPI1546607_2019-02-28:0.006116):2.0E-6):2.0E-6):2.0E-6):2.0E-6,((((A_Pennsylvania_245_2017_Original_EPI1127968_2017-03-21:2.0E-6,A_Michigan_88_2019_Original_EPI1456641_2019-02-08:0.00609):0.006115,(A_Texas_188_2019_Original_EPI1463686_2019-02-14:2.0E-6,A_Argentina_14227_2019_Original_EPI1586270_2019-06-14:0.006236):0.006168):2.0E-6,A_Illinois_13_2019_Original_EPI1408692_2019-02-17:0.006145):2.0E-6,A_Pennsylvania_815_2019_Original_EPI1460249_2019-03-15:0.006121):2.0E-6):2.0E-6,((A_Alaska_9014_2019_passage__Original_EPI1527502_2019-03-11:0.006114,A_England_192180596_2019_original_EPI1797496_2019-05-18:0.006105):2.0E-6,A_New_Brunswick_RV1049_2019_P1_EPI1378197_2018-12-30:0.006107):2.0E-6):2.0E-6,(((A_Quebec_RV2463_2018_P1_EPI1213786_2018-03-12:2.0E-6,A_Washington_640_2019_Original_EPI1562244_2019-04-16:0.006095):0.006119,A_California_58_2017_Original_EPI1016335_2017-05-31:0.006132):3.0E-6,(A_Virginia_6184_2017_passage_details__PMK1_EPI1075110_2017-03-03:0.006111,A_England_569_2019_original_EPI1732115_2019-12-02:0.006099):1.0E-6):2.0E-6):2.0E-6,(((A_New_York_8973_2019_passage__Original_EPI1503254_2019-02-08:2.0E-6,A_Argentina_14288_2019_S2_EPI1608519_2019-07-01:0.006226):0.006133,A_Texas_9434_2019_passage__Original_EPI1577986_2019-02-07:0.006146):2.0E-6,A_Finland_169_2019__EPI1673709_2019-12-09:0.006127):2.0E-6):2.0E-6,((((((((A_Mississippi_8611_2019_passage__Original_EPI1499975_2019-02-05:2.0E-6,A_Mississippi_8283_2019_passage__Original_EPI1518745_2019-02-02:0.006166):0.006152,A_Alberta_RV1436_2019_P1_EPI1415221_2019-02-13:0.006136):2.0E-6,A_District_Of_Columbia_20_2018_S1_EPI1256231_2018-03-30:2.0E-6):2.0E-6,A_Nevada_27_2019_Original_EPI1442344_2019-04-16:0.006238):2.0E-6,A_Austria_1230986_2020_Siat1_EPI1753987_2020-03-03:0.012412):2.0E-6,(A_AICHI_202_2019_MDCK_1_EPI1630290_2019-03-18:2.0E-6,A_England_897_2019_original_EPI1749748_2019-12-31:0.006342):0.00623):0.00614,(A_Texas_113_2019_Original_EPI1421625_2019-03-06:2.0E-6,A_Macedonia_466_2020_cs_EPI1749408_2020-02-10:0.006191):0.006164):2.0E-6,((A_Alaska_19_2019_Original_EPI1429615_2019-02-20:2.0E-6,A_Guatemala_123_2019_Original_EPI1557724_2019-05-17:0.00609):0.006116,A_Baden-Wuerttemberg_117_2020_Original_EPI1751101_2020-03-02:0.00612):2.0E-6):2.0E-6):2.0E-6,(((A_Missouri_37135_2018__EPI1301472_2018-03-30:2.0E-6,A_England_191420467_2019_original_EPI1796743_2019-03-29:0.006085):0.006126,A_Slovenia_1650_2020_SIATx-ori_EPI1734377_2020-02-27:0.006119):2.0E-6,A_Texas_200_2019_Original_EPI1563459_2019-02-15:0.006119):2.0E-6):2.0E-6,((((((A_Bretagne_1531_2019_PI_EPI1398600_2019-03-02:2.0E-6,A_Washington_422_2019_Original_EPI1465021_2019-03-12:0.00607):2.0E-6,A_Catalonia_NSVH100983348_2019_Original_EPI1390325_2019-02-11:0.006135):0.005012,(A_Israel_590_2018_C1_SIAT1_EPI1392958_2018-12-18:0.006164,A_Rheinland-Pfalz_26_2020_C1-ori_EPI1735349_2020-03-02:2.0E-6):0.004226):0.00297,A_Georgia_21_2019_Original_EPI1439807_2019-03-20:0.006119):2.0E-6,A_Quebec_RV1942_2017_P1_EPI1006451_2017-03-22:0.00612):2.0E-6,((A_California_60_2019_Original_EPI1396091_2019-02-11:0.006179,A_California_93_2019_Original_EPI1409268_2019-03-07:2.0E-6):0.006128,A_Michigan_148_2019_Original_EPI1459901_2019-02-21:0.006137):2.0E-6):2.0E-6):2.0E-6,(((((A_New_Jersey_7727_2018_passage__Original_EPI1524829_2018-12-28:2.0E-6,A_Texas_7940_2019_passage__Original_EPI1521474_2019-01-15:0.006021):0.005131,A_Oklahoma_8994_2019_passage__Original_EPI1503374_2019-02-12:0.003588):0.003477,(A_Michigan_UOM150524133818_2018_ORI_EPI2169645_2018-04-01:2.0E-6,A_Netherlands_00690_2019_Original_EPI1393786_2019-03-04:0.012127):2.0E-6):2.0E-6,A_Uruguay_610_2018_S1_EPI1316870_2018-08-01:0.006144):0.005014,A_Michigan_67_2018_Original_EPI1451872_2018-03-26:0.004223):0.002964):2.0E-6,((A_Haute_Normandie_337_2019_PI_EPI1355689_2019-01-21:0.006101,A_Catalonia_0751569S_2019_Original_EPI1393939_2019-01-17:2.0E-6):2.0E-6,A_Brisbane_145_2019_SIAT_2__SIAT1_EPI1658653_2019-10-12:0.006096):0.006123):2.0E-6,((((((A_Thueringen_2_2020_Original_EPI1673654_2020-01-06:0.006112,A_England_927_2019_original_EPI1746980_2019-12-30:0.006105):2.0E-6,A_Michigan_205_2019_Original_EPI1461578_2019-03-05:2.0E-6):2.0E-6,A_Austria_1220034_2020_Siat1_EPI1753931_2020-02-03:0.006144):2.0E-6,A_Texas_9801_2019__EPI1770937_2019-04-18:0.01215):0.006116,(A_Bayern_47_2018_C1_SIAT1_EPI1243178_2018-04-06:0.006211,A_Valencia_10_1701_20190219_Direct_sequencing_EPI1544070_2019-02-19:2.0E-6):0.006126):2.0E-6,((((A_Ann_Arbor_21_2018_Not_passaged_EPI1279423_2018-04-11:2.0E-6,A_Argentina_14223_2019_C1_EPI1587080_2019-06-14:0.006206):2.0E-6,A_Vina_Del_Mar_47324_2019_Original_EPI1505372_2019-05-23:0.006105):0.006124,A_Michigan_UOM150524133780_2018_ORI_EPI2169389_2018-02-12:0.006132):2.0E-6,((A_Luxembourg_18062115_2018__EPI1389963_2018-12-04:0.005015,A_Pennsylvania_859_2019_Original_EPI1461016_2019-03-24:0.004222):0.002966,A_Texas_541_2018_Original_EPI1456202_2018-12-31:0.006124):2.0E-6):2.0E-6):2.0E-6):2.0E-6,(((A_Connecticut_09_2017_Original_EPI970129_2017-01-31:0.006138,A_Haiti_60002_2019_Original_EPI1546655_2019-04-01:2.0E-6):0.006091,(A_Pennsylvania_634_2019_Original_EPI1457218_2019-02-20:2.0E-6,A_Quebec_156_2019_Original_Specimen_EPI1605906_2019-04-11:0.005989):0.006076):2.0E-6,((A_North_Carolina_17_2018_Original_EPI1205536_2018-02-04:2.0E-6,A_Texas_248_2019_Original_EPI1563633_2019-02-22:0.006147):0.006119,(A_New_York_18_2019_Original_EPI1428796_2019-02-22:2.0E-6,A_Anglesey_0643_2019_original_EPI1444166_2019-03-09:0.006159):0.006104):3.0E-6):2.0E-6):2.0E-6,A_Brisbane_1_2017_SIAT2_EPI903919_2017-01-02:2.0E-6):2.0E-6,(((((((((((A_Michigan_367_2018_Original_EPI1469951_2018-03-15:0.006209,A_Michigan_359_2018_Original_EPI1469794_2018-03-08:0.006202):2.0E-6,A_Michigan_60_2018_Original_EPI1451832_2018-03-12:2.0E-6):2.0E-6,A_Michigan_299_2018_Original_EPI1469362_2018-02-08:0.006183):0.006168,A_Ecuador_6771_2017_Original_EPI1035287_2017-03-07:0.006148):2.0E-6,((A_Idaho_13_2018_Original_EPI1245228_2018-04-03:0.006247,A_Washington_15_2018_Original_EPI1465543_2018-01-04:2.0E-6):0.006213,A_Sundsvall_2_2018_Direct_EPI1337111_2018-12-01:0.006381):2.0E-6):2.0E-6,A_Louisiana_17_2017_Original_EPI973185_2017-03-05:2.0E-6):2.0E-6,((A_Ecuador_627_2017_Original_EPI1035263_2017-03-28:0.006254,A_Colombia_6717_2017_Original_EPI1161663_2017-12-02:0.006192):2.0E-6,(A_Oklahoma_11_2018_Original_EPI1197277_2018-02-11:0.006152,A_Oklahoma_19_2018_Original_EPI1215006_2018-03-14:0.006179):2.0E-6):2.0E-6):2.0E-6,A_Kenya_136_2019_Original_EPI1606515_2019-07-09:0.006166):0.00618,A_Georgia_08_2017_S1_EPI1003443_2017-03-20:2.0E-6):0.00616,((((A_Florida_48_2017_Original_EPI1042711_2017-07-09:2.0E-6,A_Colombia_6646_2017_Original_EPI1161655_2017-11-10:0.006124):0.006104,A_Oman_4471_2019_cs_EPI1583856_2019-07-11:2.0E-6):2.0E-6,A_Wisconsin_385_2019_Original_EPI1428329_2019-03-24:0.006045):0.006098,(((A_Washington_80_2018_Original_EPI1451984_2018-04-09:0.006133,A_Ontario_RV2047_2019_P1_EPI1485396_2019-05-17:2.0E-6):2.0E-6,A_New_Brunswick_RV2370_2019_P1_EPI1505471_2019-06-15:0.012262):0.006088,A_North_Dakota_21_2018_Original_EPI1221749_2018-03-27:0.006128):2.0E-6):2.0E-6):2.0E-6,((((A_Bretagne_2248_2020_Original_EPI1798556_2020-03-10:0.006219,A_Georgia_9194_2019__EPI1770077_2019-03-26:0.006138):2.0E-6,A_Texas_8682_2019_passage__Original_EPI1500302_2019-02-05:2.0E-6):5.47E-4,A_Washington_378_2019_Original_EPI1464778_2019-03-08:0.005963):0.005831,(A_Quebec_RV1068_2018_P1_EPI1183859_2018-01-29:0.005114,A_Georgia_35_2018_Original_EPI1362133_2018-12-27:0.001167):0.005835):2.0E-6):2.0E-6):2.0E-6,((((((A_Alberta_RV1965_2019_P1_EPI1449642_2019-04-17:0.006143,A_Alberta_RV1947_2019_P1_EPI1449622_2019-04-03:0.006145):2.0E-6,A_Maryland_6116_2017_passage_details__PMK1_EPI1075200_2017-02-23:2.0E-6):3.0E-6,A_West_Virginia_35_2019_Original_EPI1487539_2019-04-25:0.006136):0.006131,((A_Florida_06_2019_Original_EPI1362065_2019-01-14:2.0E-6,A_Wisconsin_282_2019_Original_EPI1463182_2019-03-11:0.006245):0.006072,A_Michigan_34_2019_Original_EPI1396186_2019-02-02:2.0E-6):0.006136):1.0E-6,A_Austria_1210494_2019_Siat1_EPI1675159_2019-12-25:0.006143):2.0E-6,((A_Puerto_Rico_17_2018_Original_EPI1228040_2018-03-27:2.0E-6,A_Kosice_137_2020_MDCK-ori_EPI1749334_2020-01-21:0.006145):0.005899,A_District_Of_Columbia_23_2018_Original_EPI1253335_2018-03-30:3.01E-4):0.006043):2.0E-6):2.0E-6,(((((A_Abu_Dhabi_034_2019_Original_EPI1438342_2019-01-26:0.006169,A_Denmark_258_2020__EPI1676232_2020-01-15:0.006108):2.0E-6,A_Florida_33_2019_Original_EPI1428707_2019-03-12:2.0E-6):2.0E-6,A_Ontario_RV1977_2018_P1_EPI1202714_2018-02-20:0.006126):0.006115,A_Florida_20_2017_Original_EPI973161_2017-03-02:0.006113):2.0E-6,(A_Luxembourg_19008039_2019__EPI1384584_2019-02-11:0.006179,A_Washington_364_2019_Original_EPI1464510_2019-03-07:0.006123):2.0E-6):3.0E-6):2.0E-6,((((A_Milano_230_2019__EPI1384278_2019-02-12:2.0E-6,A_Peru_1919_2019_Original_EPI1686099_2019-11-13:0.006124):0.006096,A_Mexico_741_2018_C1_EPI1248731_2018-02-07:0.006115):2.0E-6,(A_Pennsylvania_571_2019_Original_EPI1429384_2019-02-26:2.0E-6,A_England_200181145_2019_original_EPI1754374_2019-12-26:0.006055):0.006106):2.0E-6,(((A_California_118_2019_Original_EPI1432366_2019-03-21:2.0E-6,A_Netherlands_00461_2020_Original_EPI1716617_2020-03-04:0.006111):3.07E-4,A_Minnesota_39_2018_Original_EPI1245530_2018-05-12:0.00604):0.005894,A_Tennessee_10_2019_Original_EPI1387110_2019-02-04:0.006108):2.0E-6):3.0E-6):2.0E-6,((((((A_Israel_T-850_2019_cs_EPI1354581_2019-01-15:0.006204,A_Suriname_0835_2019_Original_EPI1606539_2019-08-05:0.006189):2.0E-6,A_New_Jersey_19_2017_Original_EPI973042_2017-03-05:2.0E-6):2.0E-6,A_South_Korea_9790_2019__EPI1770858_2019-03-22:0.006219):2.0E-6,A_Israel_604_2018_C1_SIAT1_EPI1371449_2018-12-25:0.00619):0.006201,A_Valencia_10_2025_20190404_Direct_sequencing_EPI1544186_2019-04-04:0.006364):2.0E-6,((A_West_Virginia_28_2019_Original_EPI1438425_2019-03-31:0.006127,A_Belgium_G0358_2019_original_EPI1446176_2019-03-08:0.005135):0.00132,A_South_Carolina_9418_2019_passage__Original_EPI1577890_2019-03-25:0.006152):2.0E-6):2.0E-6):2.0E-6,((((((((((((A_Wisconsin_396_2019_Original_EPI1438202_2019-04-08:0.005443,A_Washington_611_2019_Original_EPI1562071_2019-04-01:0.004714):0.001994,A_Missouri_19_2019_Original_EPI1428273_2019-03-12:0.006088):2.0E-6,A_Washington_573_2019_Original_EPI1561639_2019-03-27:0.006082):2.0E-6,((A_Brisbane_1128_2019_SIAT1_EPI1671672_2019-09-11:0.004981,A_Romania_259185_2020__EPI1798646_2020-02-25:0.004191):0.002946,A_Saskatchewan_RV1781_2019_P1_EPI1435641_2019-04-09:0.006125):2.0E-6):2.0E-6,((A_Missouri_15_2019_Original_EPI1410199_2019-02-26:0.006104,A_Washington_278_2019_Original_EPI1463976_2019-02-26:0.006091):2.0E-6,(A_Texas_32_2020_S1_EPI1717113_2020-02-04:0.006084,A_Aragon_13141_2020_SIAT1_EPI1801869_2020-02-25:0.006099):2.0E-6):2.0E-6):2.0E-6,((A_Illinois_25_2019_Original_EPI1438653_2019-04-01:0.006159,A_Vina_Del_Mar_67130_2019_Original_EPI1574792_2019-05-27:2.0E-6):0.006157,A_Guatemala_0100_2018_Original_EPI1277561_2018-04-09:2.0E-6):2.0E-6):2.0E-6,(((A_Saskatchewan_RV1689_2019_P1_EPI1430193_2019-04-02:2.0E-6,A_Saskatchewan_RV2071_2019_P1_EPI1484702_2019-05-06:0.006154):2.0E-6,A_Saskatchewan_RV1684_2019_P1_EPI1430189_2019-04-03:0.006132):0.006114,((A_Washington_376_2019_Original_EPI1464700_2019-03-08:2.0E-6,A_South_Australia_1126_2019_SIAT1_EPI1740100_2019-08-22:0.006088):0.006108,A_Sydney_475_2019_SIAT1_EPI1671666_2019-09-22:0.006089):2.0E-6):2.0E-6):3.0E-6,A_Washington_526_2019_Original_EPI1561245_2019-03-21:0.006136):0.0061,((A_Quebec_RV2434_2018_P1_EPI1219501_2018-03-07:0.005982,A_New_Mexico_16_2019_Original_EPI1396003_2019-02-25:2.0E-6):0.006002,A_Colorado_04_2017_Original_EPI918129_2017-01-24:2.0E-6):0.006089):2.0E-6,(A_Newcastle_78_2017_SIAT1_EPI1045315_2017-06-04:2.0E-6,A_Florida_62_2019_Original_EPI1487086_2019-04-30:0.006083):0.006106):2.0E-6,A_Quebec_RV2248_2018_P1_EPI1203438_2018-02-28:0.006157):2.0E-6,((((((((A_England_200320321_2020_original_EPI1747119_2020-01-09:0.006188,A_Guatemala_07_2020_Original_EPI1806258_2020-03-03:0.006167):2.0E-6,A_Catalonia_NSVH100991794_2019_Original_EPI1416600_2019-02-25:0.00619):2.0E-6,(A_Indiana_24_2018_Original_EPI1228112_2018-04-07:0.006181,A_Quebec_159_2018__EPI1610609_2018-02-19:0.012444):2.0E-6):3.0E-6,A_Punta_Arenas_108822_2018_S1_EPI1386408_2018-12-24:2.0E-6):2.0E-6,((((A_Alberta_RV1435_2019_P1_EPI1415220_2019-02-08:0.006132,A_Thailand_CU-B36536_2020__EPI1901753_2020-02-01:0.006184):2.0E-6,A_Netherlands_01264_2019_Original_EPI1436633_2019-04-18:2.0E-6):0.006184,A_Bulgaria_927_2020_SIAT2-ori_EPI1735306_2020-02-07:2.0E-6):0.006193,A_Colombia_959_2017_Original_EPI1017184_2017-04-18:0.00629):2.0E-6):2.0E-6,A_England_389_2019_original_EPI1665946_2019-11-04:0.006213):2.0E-6,A_Virginia_NHRC_OID_FDX150097_2019__EPI1789377_2019-03-12:0.006151):0.006151,A_Iceland_128_2017_MDCK1_SIAT1_EPI1201188_2017-12-11:0.012305):2.0E-6):2.0E-6):2.0E-6,(((A_Catalonia_NSVH100992245_2019_Original_EPI1398862_2019-02-26:0.006166,A_Finland_99_2019__EPI1447741_2019-03-26:0.006181):2.0E-6,A_Santa_Catarina_867_2018_Original_EPI1279534_2018-07-10:2.0E-6):0.006223,A_Ohio_9259_2019__EPI1769651_2019-03-20:0.00637):3.0E-6):2.0E-6,A_Uruguay_633_2018_original_EPI1311469_2018-08-03:0.006131):0.006207,A_Netherlands_00370_2019_Original_EPI1377169_2019-02-12:2.0E-6):2.0E-6,((((((((A_Newcastle_113_2017__EPI1612529_2017-08-12:0.012298,A_Netherlands_00253_2019_Original_EPI1367341_2019-02-04:0.006138):2.0E-6,A_Washington_9604_2019_passage__Original_EPI1512507_2019-03-18:0.006128):3.0E-6,A_PaisVasco_190162_2018_Clinical_Specimen_EPI1345940_2018-12-28:2.0E-6):2.0E-6,(A_Delaware_19_2017_S1_EPI989399_2017-03-21:0.006567,A_Netherlands_10250_2019_Original_EPI1423241_2019-03-25:0.00613):2.0E-6):2.0E-6,A_Netherlands_10060_2019_Original_EPI1365195_2019-02-05:0.006153):0.005248,A_Netherlands_02350_2018_Original_EPI1346308_2018-12-18:0.002137):0.00501,((A_Netherlands_00657_2019_Original_EPI1393766_2019-03-04:0.006265,A_Netherlands_00891_2019_Original_EPI1431612_2019-02-26:0.012644):2.0E-6,A_Netherlands_02400_2018_Original_EPI1346314_2018-12-28:2.0E-6):2.0E-6):2.0E-6,A_Anhui-Xiangshan_1381_2017_C1_S1_EPI1062910_2017-05-08:0.01273):0.006266):0.006306,((((A_Kansas_07_2017_Original_EPI959762_2017-02-13:0.006417,A_East_Kazakhstan_NRL_305_2018_MDCK_EPI1227104_2018-02-22:0.006424):3.0E-6,A_Oregon_04_2017_Original_EPI911552_2017-01-16:2.0E-6):2.0E-6,(A_Georgia_5978_2017_passage_details__PMK1_EPI1075418_2017-02-08:0.006414,A_Kenya_105_2017_X2_EPI1107775_2017-08-02:0.013273):2.0E-6):2.0E-6,(((A_CastillaLaMancha_183_2017_Clinical_Specimen_EPI944204_2017-01-09:0.006257,A_Nevada_5996_2017_passage_details__PMK1_EPI1075436_2017-02-04:0.006293):2.0E-6,A_Michigan_20_2017_Original_EPI925257_2017-01-15:2.0E-6):2.0E-6,A_Washington_6188_2017_passage_details__PMK1_EPI1075114_2017-02-17:0.006329):0.006389):0.006382):3.0E-6,(((A_Jiangsu-Sucheng_1513_2017_C2_S1_EPI1062487_2017-06-28:0.012706,'A_Pakistan_654150.4_2017__EPI1897429_2017-01-03':0.006356):2.0E-6,A_Switzerland_9715293_2013_SIAT__SIAT8_EPI1868576_2017-01-01:0.006375):2.0E-6,A_Zhejiang-Yongkang_1978_2017__EPI1229565_2017-12-03:2.0E-6):2.0E-6):0.006377,((((((((A_Qatar_F-CACO2-203-P3-2_HA_2018__EPI1896362_2018-03-01:0.046949,A_Italy_8602_2019_passage__Original_EPI1499911_2019-01-25:0.013045):2.0E-6,A_Shanghai-Minxing_1482_2017_C2_S1_EPI1062484_2017-06-18:2.0E-6):2.0E-6,A_Guangdong-Huicheng_1557_2017_C3_EPI1062679_2017-07-12:0.006382):0.019495,A_Texas_6708_2018_passage__PMK1_EPI1298876_2018-01-18:0.012837):2.0E-6,A_Guangdong-Maonan_1173_2017_C2_S1_EPI1030339_2017-02-27:2.0E-6):0.006412,((A_Mexico_INCMNSZ_BMR637_Feb2020_H3N2_Original_EPI1806880_2020-02-13:3.0E-6,A_Mexico_INCMNSZ_BMR759_Feb2020_H3N2_Original_EPI1806883_2020-02-18:0.006442):2.0E-6,A_Mexico_INCMNSZ_BMR376_Jan2020_H3N2_Original_EPI1806878_2020-01-28:0.013121):0.006438):2.0E-6,A_Mexico_INCMNSZ_BMR667_Feb2020_H3N2_Original_EPI1806881_2020-02-14:2.0E-6):0.006416,A_Hebei-Yunhe_1101_2017_C2_S1_EPI1030198_2017-02-22:0.012951):2.0E-6):0.006397,A_Guangdong-Maonan_1520_2017_C2_S1_EPI1062424_2017-06-21:2.0E-6):0.01358);
end;
