# Supplementary material for: Epistasis mediates the evolution of the receptor binding mode in recent human H3N2 hemagglutinin
Source: Nat Commun. 2024 Jun 18;15:5175. doi: 10.1038/s41467-024-49487-4 (PMC11189414; doi:10.1038/s41467-024-49487-4)
Supplement: Supplementary file 6 — Source Data [file 41467_2024_49487_MOESM6_ESM.zip › Source Data/Figure2a_tree/UniH3RBS_17to202306_clean.aln.treefile]

#NEXUS
begin taxa;
	dimensions ntax=4137;
	taxlabels
	A_AICHI_202_2019_MDCK_1_EPI1630290_2019-03-18[&mut128="A128",mut131_135="T131/T135",mut160="K160",mut186_190="G186/D190"]
	A_AKITA_1_2023_MDCK_1__hCK1_EPI2527321_2023-01-04[&mut128="T128",mut131_135="K131/A135",mut160="I160",mut186_190="D186/N190"]
	A_AMIENS_02012_2023_Original_EPI2438144_2023-01-01[&mut128="T128",mut131_135="K131/T135",mut160="I160",mut186_190="D186/N190"]
	A_AOMORI_7_2017_MDCK_1__SIAT1_EPI1217838_2017-12-25[&mut128="T128",mut131_135="T131/K135",mut160="T160",mut186_190="G186/D190"]
	A_AbuDhabi_01_2021__EPI1843602_2021-01-01[&mut128="T128",mut131_135="K131/T135",mut160="I160",mut186_190="D186/N190"]
	A_Abu_Dhabi_0000594_2022_Original_EPI2136122_2022-07-14[&mut128="T128",mut131_135="K131/T135",mut160="I160",mut186_190="D186/N190"]
	A_Abu_Dhabi_001_2017_X_EPI1179733_2017-10-15[&mut128="T128",mut131_135="T131/N135",mut160="T160",mut186_190="G186/D190"]
	A_Abu_Dhabi_008_2019_Original_EPI1448379_2019-01-08[&mut128="T128",mut131_135="K131/T135",mut160="I160",mut186_190="G186/D190"]
	A_Abu_Dhabi_014_2018_Original_EPI1256596_2018-01-08[&mut128="T128",mut131_135="T131/N135",mut160="T160",mut186_190="G186/D190"]
	A_Abu_Dhabi_024_2017_Original_EPI1179932_2017-10-25[&mut128="T128",mut131_135="T131/T135",mut160="T160",mut186_190="G186/D190"]
	A_Abu_Dhabi_033_2019_Original_EPI1438334_2019-01-26[&mut128="A128",mut131_135="T131/K135",mut160="T160",mut186_190="G186/D190"]
	A_Abu_Dhabi_034_2019_Original_EPI1438342_2019-01-26[&mut128="A128",mut131_135="T131/T135",mut160="K160",mut186_190="S186/D190"]
	A_Abu_Dhabi_037_2018_Original_EPI1256406_2018-01-15[&mut128="T128",mut131_135="T131/T135",mut160="T160",mut186_190="G186/D190"]
	A_Abu_Dhabi_041_2018_Original_EPI1256453_2018-01-15[&mut128="T128",mut131_135="T131/K135",mut160="T160",mut186_190="G186/D190"]
	A_Abu_Dhabi_054_2018_Original_EPI1256351_2018-01-23[&mut128="T128",mut131_135="T131/N135",mut160="T160",mut186_190="G186/D190"]
	A_Abu_Dhabi_078_2017_Original_EPI1180092_2017-11-06[&mut128="T128",mut131_135="T131/N135",mut160="T160",mut186_190="G186/D190"]
	A_Abu_Dhabi_094_2019_Original_EPI1662235_2019-11-25[&mut128="A128",mut131_135="T131/K135",mut160="T160",mut186_190="G186/D190"]
	A_Abu_Dhabi_101_2018_Original_EPI1332638_2018-09-24[&mut128="T128",mut131_135="K131/T135",mut160="T160",mut186_190="G186/D190"]
	A_Abu_Dhabi_103_2018_Original_EPI1332457_2018-09-26[&mut128="T128",mut131_135="K131/T135",mut160="T160",mut186_190="G186/D190"]
	A_Abu_Dhabi_110_2018_S2_EPI1350318_2018-09-25[&mut128="T128",mut131_135="K131/T135",mut160="T160",mut186_190="G186/D190"]
	A_Abu_Dhabi_113_2018_Original_EPI1350038_2018-09-27[&mut128="A128",mut131_135="T131/K135",mut160="T160",mut186_190="G186/D190"]
	A_Abu_Dhabi_132_2018_S1_EPI1349989_2018-10-14[&mut128="T128",mut131_135="K131/T135",mut160="T160",mut186_190="G186/D190"]
	A_Abu_Dhabi_1732799_2022_Original_EPI2093238_2022-06-22[&mut128="T128",mut131_135="K131/T135",mut160="I160",mut186_190="D186/N190"]
	A_Abu_Dhabi_1812537_2022_Original_EPI2136218_2022-06-30[&mut128="T128",mut131_135="K131/T135",mut160="I160",mut186_190="D186/N190"]
	A_Abu_Dhabi_1962491_2022_Original_EPI2136223_2022-07-15[&mut128="T128",mut131_135="K131/T135",mut160="I160",mut186_190="D186/N190"]
	A_Abu_Dhabi_2011105_2022_Original_EPI2136138_2022-07-14[&mut128="T128",mut131_135="K131/T135",mut160="I160",mut186_190="D186/N190"]
	A_Abu_Dhabi_3992992_2022_Original_EPI2093301_2022-06-09[&mut128="T128",mut131_135="K131/T135",mut160="I160",mut186_190="D186/N190"]
	A_Abudhabi_063_2019_Original_EPI1636470_2019-09-20[&mut128="T128",mut131_135="K131/T135",mut160="T160",mut186_190="G186/D190"]
	A_Acre_182033-IEC_2022_Original_EPI2017640_2022-01-12[&mut128="T128",mut131_135="K131/T135",mut160="I160",mut186_190="D186/N190"]
	A_Afghanistan_0998_2017_C2_EPI1205253_2017-12-20[&mut128="T128",mut131_135="T131/K135",mut160="K160",mut186_190="G186/D190"]
	A_Afghanistan_1311_2018_Original_EPI1249096_2018-01-03[&mut128="T128",mut131_135="T131/N135",mut160="T160",mut186_190="G186/D190"]
	A_Afghanistan_4834_2021_Original_EPI2158315_2021-11-12[&mut128="T128",mut131_135="K131/T135",mut160="I160",mut186_190="D186/N190"]
	A_Afghanistan_4982_2021_Original_EPI2157955_2021-11-23[&mut128="T128",mut131_135="K131/T135",mut160="I160",mut186_190="D186/N190"]
	A_Afghanistan_5317_2021_Original_EPI2157830_2021-12-06[&mut128="T128",mut131_135="K131/T135",mut160="I160",mut186_190="D186/N190"]
	A_Afghanistan_5373_2021_Original_EPI2157723_2021-12-11[&mut128="T128",mut131_135="K131/T135",mut160="I160",mut186_190="D186/N190"]
	A_Agadir_757_2018_SIAT1_EPI1223478_2018-01-13[&mut128="N128",mut131_135="T131/K135",mut160="T160",mut186_190="G186/D190"]
	A_Agadir_803_2020_cs_EPI1716176_2020-01-20[&mut128="T128",mut131_135="K131/T135",mut160="T160",mut186_190="G186/D190"]
	A_Alabama_04_2017_Original_EPI912713_2017-01-23[&mut128="T128",mut131_135="T131/T135",mut160="T160",mut186_190="G186/D190"]
	A_Alabama_13_2022_Original_EPI2096892_2022-06-07[&mut128="T128",mut131_135="K131/T135",mut160="I160",mut186_190="D186/N190"]
	A_Alabama_44_2018_Original_EPI1336853_2018-12-11[&mut128="A128",mut131_135="T131/T135",mut160="K160",mut186_190="G186/D190"]
	A_Alabama_6084_2017_passage_details__PMK1_EPI1075168_2017-02-27[&mut128="T128",mut131_135="T131/T135",mut160="T160",mut186_190="G186/D190"]
	A_Alagoas_64301_2021_Original_EPI1953810_2021-12-12[&mut128="T128",mut131_135="K131/T135",mut160="I160",mut186_190="D186/N190"]
	A_Alaska_10_2017_Original_EPI970056_2017-03-07[&mut128="T128",mut131_135="K131/T135",mut160="T160",mut186_190="G186/D190"]
	A_Alaska_12_2017_Original_EPI984005_2017-03-30[&mut128="T128",mut131_135="T131/T135",mut160="T160",mut186_190="G186/D190"]
	A_Alaska_13_2017_S2_EPI1017271_2017-04-03[&mut128="T128",mut131_135="K131/T135",mut160="T160",mut186_190="G186/D190"]
	A_Alaska_19_2019_Original_EPI1429615_2019-02-20[&mut128="A128",mut131_135="T131/T135",mut160="K160",mut186_190="G186/D190"]
	A_Alaska_21_2017_Original_EPI1039298_2017-06-16[&mut128="T128",mut131_135="T131/T135",mut160="T160",mut186_190="G186/D190"]
	A_Alaska_23_2018_Original_EPI1250213_2018-01-22[&mut128="T128",mut131_135="K131/T135",mut160="T160",mut186_190="G186/D190"]
	A_Alaska_31_2022_Original_EPI2248865_2022-10-30[&mut128="T128",mut131_135="K131/T135",mut160="I160",mut186_190="D186/N190"]
	A_Alaska_35_2017_Original_EPI1056172_2017-07-07[&mut128="T128",mut131_135="R131/T135",mut160="T160",mut186_190="G186/D190"]
	A_Alaska_44_2018_Original_EPI1253746_2018-05-11[&mut128="T128",mut131_135="K131/T135",mut160="T160",mut186_190="G186/D190"]
	A_Alaska_46_2018_Original_EPI1256335_2018-06-01[&mut128="T128",mut131_135="K131/T135",mut160="T160",mut186_190="G186/D190"]
	A_Alaska_52_2018_S2_EPI1323183_2018-09-12[&mut128="T128",mut131_135="K131/T135",mut160="T160",mut186_190="G186/D190"]
	A_Alaska_53_2019_Original_EPI1617723_2019-10-16[&mut128="T128",mut131_135="K131/T135",mut160="T160",mut186_190="G186/D190"]
	A_Alaska_56_2017_Original_EPI1077640_2017-08-31[&mut128="T128",mut131_135="T131/T135",mut160="T160",mut186_190="G186/D190"]
	A_Alaska_59_2018_S2_EPI1348920_2018-11-18[&mut128="A128",mut131_135="T131/K135",mut160="T160",mut186_190="G186/D190"]
	A_Alaska_7118_2018_passage__Original_EPI1540497_2018-02-07[&mut128="T128",mut131_135="K131/T135",mut160="T160",mut186_190="G186/D190"]
	A_Alaska_72_2017_Original_EPI1125084_2017-11-24[&mut128="T128",mut131_135="T131/N135",mut160="T160",mut186_190="G186/D190"]
	A_Alaska_82_2017_Original_EPI1163580_2017-12-28[&mut128="T128",mut131_135="K131/T135",mut160="T160",mut186_190="G186/D190"]
	A_Alaska_9014_2019_passage__Original_EPI1527502_2019-03-11[&mut128="A128",mut131_135="T131/T135",mut160="K160",mut186_190="G186/D190"]
	A_Albania_290469_2023_cs_EPI2434271_2023-01-04[&mut128="T128",mut131_135="K131/T135",mut160="I160",mut186_190="D186/N190"]
	A_Albania_290484_2023_cs_EPI2434270_2023-01-04[&mut128="T128",mut131_135="K131/A135",mut160="I160",mut186_190="D186/N190"]
	A_Albania_78_2021_cs_EPI2023754_2021-12-17[&mut128="T128",mut131_135="K131/T135",mut160="I160",mut186_190="D186/N190"]
	A_Alberta_003_2017_passage_details__original_specimen_EPI953708_2017-01-02[&mut128="T128",mut131_135="T131/T135",mut160="T160",mut186_190="G186/D190"]
	A_Alberta_A-AB-361-2017_2017__EPI1173804_2017-12-01[&mut128="T128",mut131_135="K131/T135",mut160="T160",mut186_190="G186/D190"]
	A_Alberta_RV0745_2019_P1_EPI1366128_2019-01-07[&mut128="A128",mut131_135="T131/K135",mut160="T160",mut186_190="G186/D190"]
	A_Alberta_RV1019_2018_P1_EPI1183078_2018-01-11[&mut128="T128",mut131_135="K131/T135",mut160="T160",mut186_190="G186/D190"]
	A_Alberta_RV1259_2017_P1_EPI1004270_2017-02-08[&mut128="T128",mut131_135="T131/T135",mut160="T160",mut186_190="G186/D190"]
	A_Alberta_RV1261_2017_P1_EPI1004271_2017-02-16[&mut128="T128",mut131_135="K131/T135",mut160="T160",mut186_190="G186/D190"]
	A_Alberta_RV1267_2017_P1_EPI1004276_2017-02-19[&mut128="T128",mut131_135="T131/T135",mut160="T160",mut186_190="G186/D190"]
	A_Alberta_RV1435_2019_P1_EPI1415220_2019-02-08[&mut128="A128",mut131_135="T131/T135",mut160="K160",mut186_190="G186/D190"]
	A_Alberta_RV1436_2019_P1_EPI1415221_2019-02-13[&mut128="A128",mut131_135="T131/T135",mut160="K160",mut186_190="G186/D190"]
	A_Alberta_RV1694_2019_P1_EPI1430198_2019-02-24[&mut128="T128",mut131_135="K131/T135",mut160="T160",mut186_190="G186/D190"]
	A_Alberta_RV1947_2019_P1_EPI1449622_2019-04-03[&mut128="A128",mut131_135="T131/T135",mut160="K160",mut186_190="G186/D190"]
	A_Alberta_RV1965_2019_P1_EPI1449642_2019-04-17[&mut128="A128",mut131_135="T131/T135",mut160="K160",mut186_190="G186/D190"]
	A_Alberta_RV1981_2019_P1_EPI1449655_2019-03-29[&mut128="A128",mut131_135="T131/T135",mut160="K160",mut186_190="G186/D190"]
	A_Alberta_RV2119_2019_P1_EPI1485435_2019-05-06[&mut128="T128",mut131_135="K131/A135",mut160="T160",mut186_190="G186/D190"]
	A_Alberta_RV2125_2019_P1_EPI1485443_2019-04-26[&mut128="T128",mut131_135="K131/T135",mut160="T160",mut186_190="G186/D190"]
	A_Alberta_RV2247_2017_P1_EPI1064585_2017-07-18[&mut128="T128",mut131_135="K131/T135",mut160="T160",mut186_190="G186/D190"]
	A_Alberta_RV2311_2017_P1_EPI1084578_2017-08-28[&mut128="T128",mut131_135="K131/T135",mut160="T160",mut186_190="G186/D190"]
	A_Alberta_RV2314_2017_P1_EPI1084581_2017-09-06[&mut128="T128",mut131_135="T131/T135",mut160="T160",mut186_190="G186/D190"]
	A_Alberta_RV2434_2019_P1_EPI1590362_2019-06-30[&mut128="T128",mut131_135="K131/T135",mut160="T160",mut186_190="G186/D190"]
	A_Alberta_RV2472_2019_P1_EPI1635749_2019-09-16[&mut128="T128",mut131_135="K131/T135",mut160="K160",mut186_190="G186/D190"]
	A_Alberta_RV2483_2020_P1_EPI1736899_2020-02-11[&mut128="T128",mut131_135="K131/T135",mut160="T160",mut186_190="G186/D190"]
	A_Alberta_RV2553_2017_P1_EPI1122737_2017-10-30[&mut128="T128",mut131_135="K131/T135",mut160="T160",mut186_190="G186/D190"]
	A_Alberta_RV2555_2019_P1_EPI1635831_2019-10-17[&mut128="T128",mut131_135="K131/T135",mut160="T160",mut186_190="G186/D190"]
	A_Alberta_RV2844_2018_P1_EPI1214191_2018-03-14[&mut128="T128",mut131_135="K131/T135",mut160="T160",mut186_190="G186/D190"]
	A_Alberta_RV3895_2018_P1_EPI1265631_2018-06-27[&mut128="T128",mut131_135="T131/N135",mut160="T160",mut186_190="G186/D190"]
	A_Algeria_142_2017_MDCK3_EPI1001778_2017-01-02[&mut128="T128",mut131_135="T131/T135",mut160="T160",mut186_190="G186/D190"]
	A_Algeria_55_2019_SIAT1_EPI1436438_2019-02-20[&mut128="A128",mut131_135="T131/K135",mut160="T160",mut186_190="G186/D190"]
	A_Alicante_19_1032_20180117_Direct_sequencing_EPI1513643_2018-01-17[&mut128="T128",mut131_135="T131/T135",mut160="T160",mut186_190="G186/D190"]
	A_Alicante_19_1076_20180120_Direct_sequencing_EPI1513644_2018-01-20[&mut128="T128",mut131_135="T131/K135",mut160="T160",mut186_190="S186/D190"]
	A_Alicante_19_2034_20190321_Direct_sequencing_EPI1543536_2019-03-21[&mut128="T128",mut131_135="K131/T135",mut160="T160",mut186_190="G186/D190"]
	A_Alsace_046_2017_PI_EPI898912_2017-01-03[&mut128="T128",mut131_135="T131/T135",mut160="T160",mut186_190="G186/D190"]
	A_Alsace_1280_2018_PI_EPI1208547_2018-03-07[&mut128="T128",mut131_135="K131/T135",mut160="T160",mut186_190="G186/D190"]
	A_Alsace_1438_2018_PI_EPI1227315_2018-03-14[&mut128="T128",mut131_135="T131/K135",mut160="T160",mut186_190="G186/D190"]
	A_Alsace_777_2020_Original_EPI1695990_2020-02-03[&mut128="A128",mut131_135="T131/K135",mut160="T160",mut186_190="D186/N190"]
	A_Alsace_808_2017_PI_EPI940715_2017-02-03[&mut128="T128",mut131_135="T131/T135",mut160="T160",mut186_190="G186/D190"]
	A_Altai_167-10V_2021__1_EPI1958557_2021-12-03[&mut128="I128",mut131_135="K131/T135",mut160="I160",mut186_190="D186/N190"]
	A_Altai_167-ab11V_2021__1_EPI1956806_2021-12-09[&mut128="T128",mut131_135="K131/T135",mut160="I160",mut186_190="D186/N190"]
	A_Amapa_146418-IEC_2017__EPI1045818_2017-01-31[&mut128="T128",mut131_135="T131/T135",mut160="T160",mut186_190="G186/D190"]
	A_Amazonas_145492-IEC_2017__EPI1045826_2017-02-07[&mut128="T128",mut131_135="T131/T135",mut160="T160",mut186_190="G186/D190"]
	A_Amazonas_145625-IEC_2017__EPI1045828_2017-02-10[&mut128="T128",mut131_135="T131/T135",mut160="T160",mut186_190="G186/D190"]
	A_Amazonas_145756-IEC_2017__EPI1045830_2017-02-08[&mut128="T128",mut131_135="T131/T135",mut160="T160",mut186_190="G186/D190"]
	A_Amazonas_145938-IEC_2017__EPI1045832_2017-02-02[&mut128="T128",mut131_135="T131/T135",mut160="T160",mut186_190="G186/D190"]
	A_Ancona_05_2017__EPI917295_2017-01-03[&mut128="T128",mut131_135="T131/T135",mut160="T160",mut186_190="G186/D190"]
	A_Ancona_10_2019__EPI1383643_2019-03-01[&mut128="T128",mut131_135="K131/T135",mut160="T160",mut186_190="G186/D190"]
	A_Andalucia_180224_2017_MDCK_EPI1155250_2017-11-30[&mut128="A128",mut131_135="T131/K135",mut160="T160",mut186_190="G186/D190"]
	A_Andalucia_2728_2022_Clinical_Specimen_EPI2130218_2022-03-20[&mut128="T128",mut131_135="K131/T135",mut160="I160",mut186_190="D186/N190"]
	A_Andalucia_9561_2021_MDCK_EPI1937577_2021-10-08[&mut128="T128",mut131_135="K131/T135",mut160="I160",mut186_190="D186/N190"]
	A_Andalucia_PMC-00001_2023_Original_EPI2440114_2023-02-03[&mut128="T128",mut131_135="K131/T135",mut160="I160",mut186_190="D186/N190"]
	A_Andalucia_PMC-00023_2023_Original_EPI2472096_2023-02-15[&mut128="T128",mut131_135="K131/T135",mut160="I160",mut186_190="D186/N190"]
	A_Anglesey_0643_2019_original_EPI1444166_2019-03-09[&mut128="A128",mut131_135="T131/T135",mut160="K160",mut186_190="G186/D190"]
	A_Anguilla_6180_2023_OR_IR_EPI2571656_2023-02-27[&mut128="T128",mut131_135="K131/T135",mut160="I160",mut186_190="D186/N190"]
	A_Anhui-Jinghu_611_2017_C1_EPI885423_2017-01-02[&mut128="T128",mut131_135="K131/K135",mut160="T160",mut186_190="G186/D190"]
	A_Anhui-Xiangshan_1381_2017_C1_S1_EPI1062910_2017-05-08[&mut128="A128",mut131_135="T131/T135",mut160="K160",mut186_190="G186/D190"]
	A_Anhui-Yaohai_1307_2017_C2_C1_EPI1029994_2017-04-17[&mut128="T128",mut131_135="K131/T135",mut160="T160",mut186_190="G186/D190"]
	A_Ankara_23_2017_SIAT_EPI1045161_2017-01-01[&mut128="T128",mut131_135="T131/T135",mut160="T160",mut186_190="G186/D190"]
	A_Ankara_94_2019_SIAT1_EPI1370139_2019-01-09[&mut128="A128",mut131_135="T131/K135",mut160="T160",mut186_190="G186/D190"]
	A_Ann_Arbor_21_2018_Not_passaged_EPI1279423_2018-04-11[&mut128="A128",mut131_135="T131/T135",mut160="K160",mut186_190="G186/D190"]
	A_Antalya_11_2018_SIAT1_EPI1346473_2018-12-20[&mut128="A128",mut131_135="T131/K135",mut160="T160",mut186_190="G186/D190"]
	A_Antalya_235_2017_SIAT_EPI1045185_2017-01-26[&mut128="T128",mut131_135="T131/T135",mut160="T160",mut186_190="G186/D190"]
	A_Antalya_7_2018_SIAT1_EPI1346469_2018-12-18[&mut128="A128",mut131_135="T131/K135",mut160="T160",mut186_190="G186/D190"]
	A_Antofagasta_81605_2022__EPI2171549_2022-06-17[&mut128="T128",mut131_135="K131/T135",mut160="I160",mut186_190="D186/N190"]
	A_Aragon_1169_2018_Clinical_Specimen_EPI1200343_2018-01-11[&mut128="A128",mut131_135="T131/K135",mut160="T160",mut186_190="G186/D190"]
	A_Aragon_1269_2017_Clinical_Specimen_EPI973400_2017-01-09[&mut128="T128",mut131_135="T131/T135",mut160="T160",mut186_190="G186/D190"]
	A_Aragon_13141_2020_SIAT1_EPI1801869_2020-02-25[&mut128="A128",mut131_135="T131/T135",mut160="K160",mut186_190="G186/D190"]
	A_Aragon_1646_2017_Clinical_Specimen_EPI1032458_2017-01-24[&mut128="T128",mut131_135="T131/T135",mut160="T160",mut186_190="G186/D190"]
	A_Aragon_1743_2017_Clinical_Specimen_EPI1002878_2017-02-15[&mut128="T128",mut131_135="K131/T135",mut160="A160",mut186_190="G186/D190"]
	A_Aragon_180847_2017_Clinical_Specimen_EPI1200360_2017-12-30[&mut128="T128",mut131_135="T131/K135",mut160="T160",mut186_190="G186/D190"]
	A_Aragon_3961_2022_Clinical_Specimen_EPI2209352_2022-10-14[&mut128="T128",mut131_135="K131/T135",mut160="I160",mut186_190="D186/N190"]
	A_Aragon_681_2017_MDCK_EPI942508_2017-01-11[&mut128="T128",mut131_135="T131/T135",mut160="T160",mut186_190="G186/D190"]
	A_Argentina_103_2017_S1_EPI1047963_2017-05-03[&mut128="T128",mut131_135="K131/T135",mut160="T160",mut186_190="G186/D190"]
	A_Argentina_12878_2017_Original_EPI1077344_2017-06-15[&mut128="T128",mut131_135="K131/T135",mut160="T160",mut186_190="G186/D190"]
	A_Argentina_13121_2017_Original_EPI1077400_2017-07-10[&mut128="T128",mut131_135="K131/T135",mut160="T160",mut186_190="G186/D190"]
	A_Argentina_13198_2017_Original_EPI1077440_2017-07-20[&mut128="T128",mut131_135="K131/T135",mut160="T160",mut186_190="G186/D190"]
	A_Argentina_14223_2019_C1_EPI1587080_2019-06-14[&mut128="A128",mut131_135="T131/T135",mut160="K160",mut186_190="G186/D190"]
	A_Argentina_14227_2019_Original_EPI1586270_2019-06-14[&mut128="A128",mut131_135="T131/T135",mut160="K160",mut186_190="G186/D190"]
	A_Argentina_1422_2019_Original_EPI1586801_2019-07-16[&mut128="T128",mut131_135="K131/T135",mut160="T160",mut186_190="G186/D190"]
	A_Argentina_14288_2019_S2_EPI1608519_2019-07-01[&mut128="A128",mut131_135="T131/T135",mut160="K160",mut186_190="G186/D190"]
	A_Argentina_1449_2019_Original_EPI1586770_2019-07-04[&mut128="A128",mut131_135="T131/K135",mut160="T160",mut186_190="G186/D190"]
	A_Argentina_14818_2020_Original_EPI1807503_2020-03-08[&mut128="T128",mut131_135="K131/T135",mut160="T160",mut186_190="G186/D190"]
	A_Argentina_2075_2017_S1_EPI1058093_2017-07-11[&mut128="T128",mut131_135="K131/T135",mut160="K160",mut186_190="G186/D190"]
	A_Argentina_2753_2022_Original_EPI2180027_2022-05-05[&mut128="T128",mut131_135="K131/T135",mut160="I160",mut186_190="D186/N190"]
	A_Argentina_3017_2022_cs_EPI2134717_2022-06-24[&mut128="T128",mut131_135="K131/T135",mut160="I160",mut186_190="D186/N190"]
	A_Argentina_3030_2022_Original_EPI2180075_2022-06-24[&mut128="T128",mut131_135="K131/T135",mut160="I160",mut186_190="D186/N190"]
	A_Argentina_746_2017_S1_EPI1048005_2017-06-03[&mut128="T128",mut131_135="T131/T135",mut160="T160",mut186_190="G186/D190"]
	A_Argentina_822_2017_S1_EPI1048060_2017-06-02[&mut128="T128",mut131_135="T131/T135",mut160="I160",mut186_190="G186/D190"]
	A_Arizona_11_2017_Original_EPI961051_2017-02-19[&mut128="T128",mut131_135="T131/T135",mut160="T160",mut186_190="G186/D190"]
	A_Arizona_14_2019_Original_EPI1395883_2019-02-03[&mut128="T128",mut131_135="K131/T135",mut160="T160",mut186_190="G186/D190"]
	A_Arizona_18_2017_Original_EPI1003348_2017-03-13[&mut128="T128",mut131_135="T131/K135",mut160="T160",mut186_190="G186/D190"]
	A_Arizona_19_2022_Original_EPI2039948_2022-04-01[&mut128="T128",mut131_135="K131/I135",mut160="I160",mut186_190="D186/N190"]
	A_Arizona_20_2017_Original_EPI984058_2017-03-27[&mut128="T128",mut131_135="T131/T135",mut160="T160",mut186_190="G186/D190"]
	A_Arizona_25_2017_S1_EPI1006206_2017-04-16[&mut128="T128",mut131_135="T131/K135",mut160="T160",mut186_190="G186/D190"]
	A_Arizona_35_2019_Original_EPI1605950_2019-09-09[&mut128="T128",mut131_135="K131/T135",mut160="T160",mut186_190="G186/D190"]
	A_Arizona_35_2022_Original_EPI2096931_2022-06-14[&mut128="T128",mut131_135="K131/T135",mut160="I160",mut186_190="D186/N190"]
	A_Arizona_39_2019_Original_EPI1607165_2019-09-15[&mut128="A128",mut131_135="T131/K135",mut160="T160",mut186_190="G186/D190"]
	A_Arizona_40_2022_Original_EPI2157541_2022-07-29[&mut128="T128",mut131_135="K131/T135",mut160="I160",mut186_190="D186/N190"]
	A_Arizona_47_2017_Original_EPI1049807_2017-07-30[&mut128="T128",mut131_135="T131/K135",mut160="T160",mut186_190="G186/D190"]
	A_Arizona_51_2017_Original_EPI1085820_2017-09-11[&mut128="A128",mut131_135="T131/K135",mut160="T160",mut186_190="G186/D190"]
	A_Arizona_68_2022_Original_EPI2283971_2022-11-30[&mut128="T128",mut131_135="K131/T135",mut160="I160",mut186_190="D186/N190"]
	A_Arizona_7326_2018_passage__Original_EPI1531656_2018-02-05[&mut128="T128",mut131_135="K131/T135",mut160="T160",mut186_190="G186/D190"]
	A_Arizona_MAP6093A_2017__EPI1178161_2017-12-19[&mut128="T128",mut131_135="K131/T135",mut160="T160",mut186_190="G186/D190"]
	A_Arkansas_15_2022_S1_EPI2063936_2022-04-28[&mut128="T128",mut131_135="K131/T135",mut160="I160",mut186_190="D186/N190"]
	A_Arkansas_23_2017_S1_EPI1093552_2017-10-09[&mut128="T128",mut131_135="K131/T135",mut160="T160",mut186_190="G186/D190"]
	A_Arkansas_9172_2019__EPI1769965_2019-03-21[&mut128="A128",mut131_135="T131/T135",mut160="K160",mut186_190="G186/D190"]
	A_Armenia_501_2019_SIAT1_EPI1604551_2019-02-07[&mut128="T128",mut131_135="K131/T135",mut160="T160",mut186_190="G186/D190"]
	A_Armenia_941_2019_cs_EPI1582587_2019-05-21[&mut128="T128",mut131_135="K131/T135",mut160="T160",mut186_190="G186/D190"]
	A_Asaka_4_2017__EPI1251579_2017-12-20[&mut128="T128",mut131_135="T131/N135",mut160="T160",mut186_190="G186/D190"]
	A_Ashgabad_167S_2023_Original_EPI2414230_2023-01-01[&mut128="I128",mut131_135="K131/T135",mut160="I160",mut186_190="D186/N190"]
	A_Ashgabad_40S_2023_Original_EPI2414222_2023-01-05[&mut128="T128",mut131_135="K131/T135",mut160="I160",mut186_190="D186/N190"]
	A_Astana_ZVL280_2017_c1_EPI969307_2017-01-02[&mut128="T128",mut131_135="T131/T135",mut160="T160",mut186_190="G186/D190"]
	A_Astrakhan_32_2017_C2_EPI1112890_2017-11-08[&mut128="T128",mut131_135="T131/K135",mut160="T160",mut186_190="G186/D190"]
	A_Astrakhan_32_2017_MDCK1_SIAT1_EPI1148167_2017-11-08[&mut128="T128",mut131_135="T131/K135",mut160="K160",mut186_190="G186/D190"]
	A_Astrakhan_33_2018_MDCK_EPI1280447_2018-04-07[&mut128="T128",mut131_135="T131/K135",mut160="K160",mut186_190="G186/D190"]
	A_Asturias_361_2017_Clinical_Specimen_EPI906117_2017-01-18[&mut128="T128",mut131_135="T131/T135",mut160="T160",mut186_190="G186/D190"]
	A_Asturias_366_2017_Clinical_Specimen_EPI906120_2017-01-17[&mut128="T128",mut131_135="T131/A135",mut160="T160",mut186_190="G186/D190"]
	'A_Athens.GR_12_2017_c1_EPI901680_2017-01-02'[&mut128="T128",mut131_135="T131/K135",mut160="T160",mut186_190="G186/D190"]
	'A_Athens.GR_1848_2019__EPI1626703_2019-10-09'[&mut128="A128",mut131_135="T131/K135",mut160="T160",mut186_190="D186/N190"]
	'A_Athens.GR_26_2020__EPI1659529_2020-01-08'[&mut128="T128",mut131_135="K131/T135",mut160="T160",mut186_190="G186/D190"]
	'A_Athens.GR_341_2018_SIAT1_EPI1230771_2018-02-02'[&mut128="T128",mut131_135="K131/T135",mut160="T160",mut186_190="G186/D190"]
	'A_Athens.GR_84_2020_cs_EPI1674496_2020-01-14'[&mut128="A128",mut131_135="T131/T135",mut160="K160",mut186_190="G186/D190"]
	'A_Athens.GR_947_2019__EPI1589433_2019-02-14'[&mut128="T128",mut131_135="K131/T135",mut160="T160",mut186_190="G186/D190"]
	'A_Attica.GRC_513_2018_c1_EPI1203161_2018-01-10'[&mut128="T128",mut131_135="K131/T135",mut160="T160",mut186_190="G186/D190"]
	A_Austria_1034184_2018_Siat1_EPI1203464_2018-01-11[&mut128="T128",mut131_135="K131/T135",mut160="T160",mut186_190="G186/D190"]
	A_Austria_1102969_2018_clinical_specimen_EPI1321482_2018-11-07[&mut128="A128",mut131_135="T131/K135",mut160="T160",mut186_190="G186/D190"]
	A_Austria_1105514_2018_clinical_specimen_EPI1324901_2018-11-18[&mut128="T128",mut131_135="K131/T135",mut160="T160",mut186_190="G186/D190"]
	A_Austria_1112930_2018_Siat1_EPI1351451_2018-12-19[&mut128="A128",mut131_135="T131/K135",mut160="T160",mut186_190="G186/D190"]
	A_Austria_1113415_2018_clinical_specimen_EPI1336513_2018-12-22[&mut128="A128",mut131_135="T131/K135",mut160="T160",mut186_190="G186/D190"]
	A_Austria_1117700_2019_Siat1_EPI1364913_2019-01-16[&mut128="A128",mut131_135="T131/K135",mut160="T160",mut186_190="G186/D190"]
	A_Austria_1121042_2019_Siat1_EPI1381462_2019-01-30[&mut128="A128",mut131_135="T131/K135",mut160="T160",mut186_190="G186/D190"]
	A_Austria_1123853_2019_Siat1_EPI1381510_2019-02-09[&mut128="T128",mut131_135="T131/T135",mut160="K160",mut186_190="G186/D190"]
	A_Austria_1131176_2019_Siat1_EPI1420445_2019-03-05[&mut128="T128",mut131_135="K131/T135",mut160="T160",mut186_190="G186/D190"]
	A_Austria_1210494_2019_Siat1_EPI1675159_2019-12-25[&mut128="A128",mut131_135="T131/T135",mut160="K160",mut186_190="G186/D190"]
	A_Austria_1218157_2020_Siat1_EPI1753881_2020-01-28[&mut128="A128",mut131_135="T131/T135",mut160="K160",mut186_190="G186/D190"]
	A_Austria_1218642_2020_Siat1_EPI1753927_2020-01-29[&mut128="A128",mut131_135="T131/T135",mut160="K160",mut186_190="G186/D190"]
	A_Austria_1220034_2020_Siat1_EPI1753931_2020-02-03[&mut128="A128",mut131_135="T131/T135",mut160="K160",mut186_190="G186/D190"]
	A_Austria_1221638_2020_Siat1_EPI1753913_2020-02-06[&mut128="A128",mut131_135="T131/K135",mut160="T160",mut186_190="D186/N190"]
	A_Austria_1230986_2020_Siat1_EPI1753987_2020-03-03[&mut128="A128",mut131_135="T131/T135",mut160="K160",mut186_190="G186/D190"]
	A_Austria_1475491_2021_clinical_specimen_EPI1958584_2021-12-15[&mut128="T128",mut131_135="K131/T135",mut160="I160",mut186_190="D186/N190"]
	A_Austria_1479484_2021_clinical_specimen_EPI1958570_2021-12-26[&mut128="T128",mut131_135="K131/T135",mut160="I160",mut186_190="D186/N190"]
	A_Austria_1480208_2021_clinical_specimen_EPI1958572_2021-12-24[&mut128="T128",mut131_135="K131/T135",mut160="I160",mut186_190="D186/N190"]
	A_Austria_1493575_2022_clinical_specimen_EPI1988984_2022-02-17[&mut128="T128",mut131_135="K131/T135",mut160="I160",mut186_190="D186/N190"]
	A_Austria_1497200_2022_clinical_specimen_EPI1995300_2022-03-03[&mut128="T128",mut131_135="K131/T135",mut160="I160",mut186_190="D186/N190"]
	A_Austria_1501955_2022_clinical_specimen_EPI2010549_2022-03-18[&mut128="T128",mut131_135="K131/T135",mut160="I160",mut186_190="D186/N190"]
	A_Austria_1561023_2022_clinical_specimen_EPI2213543_2022-10-24[&mut128="T128",mut131_135="K131/T135",mut160="I160",mut186_190="D186/N190"]
	A_Austria_1561460_2022_clinical_specimen_EPI2213553_2022-10-24[&mut128="T128",mut131_135="K131/T135",mut160="I160",mut186_190="D186/N190"]
	A_Austria_1570969_2022_clinical_specimen_EPI2244070_2022-11-29[&mut128="T128",mut131_135="K131/T135",mut160="I160",mut186_190="D186/N190"]
	A_Austria_1572881_2022_clinical_specimen_EPI2258499_2022-12-05[&mut128="T128",mut131_135="K131/T135",mut160="I160",mut186_190="D186/D190"]
	A_Austria_1573405_2022_clinical_specimen_EPI2258524_2022-12-06[&mut128="T128",mut131_135="K131/A135",mut160="R160",mut186_190="D186/N190"]
	A_Austria_1573785_2022_clinical_specimen_EPI2258550_2022-12-09[&mut128="T128",mut131_135="K131/A135",mut160="I160",mut186_190="D186/N190"]
	A_Austria_1580144_2023_clinical_specimen_EPI2551297_2023-01-03[&mut128="T128",mut131_135="K131/T135",mut160="I160",mut186_190="D186/N190"]
	A_Austria_962046_2017_Siat1_EPI884307_2017-01-02[&mut128="T128",mut131_135="T131/T135",mut160="T160",mut186_190="G186/D190"]
	A_Austria_962149_2017_Siat1_EPI1040419_2017-01-02[&mut128="T128",mut131_135="T131/T135",mut160="T160",mut186_190="G186/D190"]
	A_Austria_962318_2017_Siat1_EPI902430_2017-01-02[&mut128="T128",mut131_135="T131/T135",mut160="T160",mut186_190="G186/D190"]
	A_Austria_962322_2017_Siat1_EPI879288_2017-01-03[&mut128="T128",mut131_135="T131/T135",mut160="T160",mut186_190="G186/D190"]
	A_Austria_962529_2017_Siat1_EPI884313_2017-01-04[&mut128="T128",mut131_135="T131/T135",mut160="T160",mut186_190="G186/D190"]
	A_Austria_962627_2017_Siat1_EPI997066_2017-01-02[&mut128="T128",mut131_135="T131/T135",mut160="T160",mut186_190="G186/D190"]
	A_Austria_962629_2017_Siat1_EPI1043290_2017-01-02[&mut128="T128",mut131_135="T131/T135",mut160="K160",mut186_190="G186/D190"]
	A_Austria_964170_2017_Siat1_EPI1043484_2017-01-09[&mut128="T128",mut131_135="T131/T135",mut160="T160",mut186_190="G186/D190"]
	A_Austria_964437_2017_Siat1_EPI1044215_2017-01-09[&mut128="T128",mut131_135="T131/T135",mut160="T160",mut186_190="G186/D190"]
	A_Austria_964767_2017_Siat1_EPI954540_2017-01-17[&mut128="T128",mut131_135="T131/K135",mut160="K160",mut186_190="G186/D190"]
	A_Austria_964916_2017_Siat1_EPI956164_2017-01-11[&mut128="T128",mut131_135="T131/K135",mut160="T160",mut186_190="G186/D190"]
	A_Austria_967212_2017_Siat1_EPI998486_2017-01-23[&mut128="T128",mut131_135="T131/K135",mut160="K160",mut186_190="G186/D190"]
	A_Austria_967279_2017_Siat1_EPI1034717_2017-01-26[&mut128="T128",mut131_135="N131/K135",mut160="T160",mut186_190="G186/D190"]
	A_Austria_MUW1572344_2022_Original_EPI2257376_2022-12-05[&mut128="T128",mut131_135="K131/A135",mut160="I160",mut186_190="D186/N190"]
	A_Austria_MUW1579831_2023_Original_EPI2436528_2023-01-04[&mut128="T128",mut131_135="K131/T135",mut160="I160",mut186_190="D186/N190"]
	A_Austria_MUW1588989_2023_Original_EPI2436575_2023-02-06[&mut128="T128",mut131_135="K131/A135",mut160="I160",mut186_190="D186/N190"]
	A_Ayutthaya_2444_18_clinical_specimen_EPI1590516_2018-10-05[&mut128="T128",mut131_135="K131/T135",mut160="T160",mut186_190="G186/D190"]
	A_Ayutthaya_455_2019_C1_EPI1716915_2019-11-06[&mut128="T128",mut131_135="K131/T135",mut160="T160",mut186_190="G186/D190"]
	A_Ayutthaya_458_2019_MDCK_1__SIAT1_EPI1671938_2019-11-11[&mut128="T128",mut131_135="K131/T135",mut160="T160",mut186_190="G186/D190"]
	A_Ayutthaya_NIC-P2684_2022_clinical_specimen_EPI2211916_2022-08-16[&mut128="T128",mut131_135="K131/T135",mut160="I160",mut186_190="D186/N190"]
	A_Ayutthaya_NIC-P3601_2022_clinical_specimen_EPI2200296_2022-10-05[&mut128="T128",mut131_135="K131/T135",mut160="I160",mut186_190="D186/N190"]
	A_Ayutthaya_P173_2023_Original_EPI2312159_2023-01-13[&mut128="T128",mut131_135="K131/T135",mut160="I160",mut186_190="D186/N190"]
	A_BREST_50159_2022_original_EPI2208079_2022-09-01[&mut128="T128",mut131_135="K131/A135",mut160="T160",mut186_190="D186/S190"]
	'A_Baabda.LBN_7260_2021_cs_EPI1947389_2021-11-17'[&mut128="T128",mut131_135="K131/T135",mut160="I160",mut186_190="D186/N190"]
	A_Baden-Wuerttemberg_116_2017_Original_EPI975658_2017-02-21[&mut128="T128",mut131_135="T131/T135",mut160="T160",mut186_190="G186/D190"]
	A_Baden-Wuerttemberg_117_2020_Original_EPI1751101_2020-03-02[&mut128="A128",mut131_135="T131/T135",mut160="K160",mut186_190="G186/D190"]
	A_Baden-Wuerttemberg_122_2017_Original_EPI975680_2017-03-02[&mut128="T128",mut131_135="T131/K135",mut160="T160",mut186_190="G186/D190"]
	A_Baden-Wuerttemberg_138_2017_Original_EPI1013031_2017-03-10[&mut128="T128",mut131_135="T131/T135",mut160="T160",mut186_190="G186/D190"]
	A_Baden-Wuerttemberg_19_2022_C1_EPI2010913_2022-01-11[&mut128="T128",mut131_135="K131/T135",mut160="I160",mut186_190="D186/D190"]
	A_Baden-Wuerttemberg_202_2017_Original_EPI975608_2017-02-01[&mut128="T128",mut131_135="T131/T135",mut160="T160",mut186_190="G186/D190"]
	A_Baden-Wuerttemberg_255_2017_Original_EPI1120564_2017-11-01[&mut128="T128",mut131_135="K131/T135",mut160="T160",mut186_190="G186/D190"]
	A_Baden-Wuerttemberg_3_2019_Original_EPI1351611_2019-01-07[&mut128="A128",mut131_135="T131/K135",mut160="T160",mut186_190="G186/D190"]
	A_Baden-Wuerttemberg_7_2020_Original_EPI1690155_2020-01-20[&mut128="A128",mut131_135="T131/K135",mut160="A160",mut186_190="D186/N190"]
	A_Baden-Wuerttemberg_84_2019_Original_EPI1388876_2019-02-25[&mut128="T128",mut131_135="K131/T135",mut160="T160",mut186_190="G186/D190"]
	A_Baden-Wurttemberg_166_2018_P1_SIAT1_EPI1380072_2018-12-14[&mut128="A128",mut131_135="T131/K135",mut160="T160",mut186_190="G186/D190"]
	A_Baden-Wurttemberg_27_2019_C1_SIAT1_EPI1392890_2019-02-04[&mut128="T128",mut131_135="K131/T135",mut160="T160",mut186_190="G186/D190"]
	A_Bagua_FPG00817_2021_H3N2___EPI1996755_2021-12-29[&mut128="T128",mut131_135="K131/T135",mut160="I160",mut186_190="D186/N190"]
	A_Bahia_359_2019_Original_EPI1584398_2019-05-06[&mut128="T128",mut131_135="K131/T135",mut160="T160",mut186_190="G186/D190"]
	A_Bahia_66878_2021_Original_EPI2031544_2021-12-22[&mut128="T128",mut131_135="K131/T135",mut160="I160",mut186_190="D186/N190"]
	A_Bahrain_1135_2022_Original_EPI2157692_2022-07-06[&mut128="T128",mut131_135="K131/T135",mut160="I160",mut186_190="D186/N190"]
	A_Bahrain_2095_2022_Original_EPI2226796_2022-10-20[&mut128="T128",mut131_135="K131/T135",mut160="I160",mut186_190="D186/N190"]
	A_Bahrain_2146_2022_Original_EPI2158251_2022-07-20[&mut128="T128",mut131_135="K131/T135",mut160="I160",mut186_190="D186/N190"]
	A_Bahrain_326_2018_Original_EPI1259206_2018-04-11[&mut128="T128",mut131_135="T131/K135",mut160="T160",mut186_190="G186/D190"]
	A_Bahrain_4438_2022_Original_EPI2226601_2022-10-06[&mut128="T128",mut131_135="K131/T135",mut160="I160",mut186_190="D186/N190"]
	A_Bahrain_449_2018_S2_EPI1316809_2018-08-09[&mut128="T128",mut131_135="K131/T135",mut160="T160",mut186_190="G186/D190"]
	A_Bahrain_605_2018_Original_EPI1368429_2018-11-15[&mut128="T128",mut131_135="T131/K135",mut160="T160",mut186_190="G186/D190"]
	A_Bahrain_808_2019_Original_EPI1696549_2019-12-03[&mut128="A128",mut131_135="T131/K135",mut160="T160",mut186_190="G186/D190"]
	A_Bahrain_841_2019_Original_EPI1696644_2019-12-12[&mut128="A128",mut131_135="T131/K135",mut160="T160",mut186_190="G186/D190"]
	A_Baleares_1328_2017_Clinical_Specimen_EPI973405_2017-02-23[&mut128="T128",mut131_135="T131/T135",mut160="T160",mut186_190="G186/D190"]
	A_Baleares_1627_2023_Clinical_Specimen_EPI2611591_2023-05-05[&mut128="T128",mut131_135="K131/T135",mut160="M160",mut186_190="D186/N190"]
	A_Baleares_570_2023_Clinical_Specimen_EPI2477553_2023-02-01[&mut128="T128",mut131_135="K131/T135",mut160="I160",mut186_190="D186/N190"]
	A_Baleares_822_2017_Clinical_Specimen_EPI944195_2017-01-09[&mut128="T128",mut131_135="T131/T135",mut160="T160",mut186_190="G186/D190"]
	A_Baleares_826_2017_Clinical_Specimen_EPI944198_2017-01-04[&mut128="T128",mut131_135="T131/T135",mut160="T160",mut186_190="G186/D190"]
	A_Baleares_827_2017_Clinical_Specimen_EPI944199_2017-01-04[&mut128="T128",mut131_135="T131/T135",mut160="T160",mut186_190="G186/D190"]
	A_Baltimore_0233_2017__EPI998386_2017-01-10[&mut128="T128",mut131_135="T131/K135",mut160="T160",mut186_190="G186/D190"]
	A_Baltimore_0262_2017__EPI998140_2017-01-31[&mut128="T128",mut131_135="T131/T135",mut160="T160",mut186_190="G186/D190"]
	A_Baltimore_0301_2017__EPI998005_2017-02-12[&mut128="T128",mut131_135="T131/T135",mut160="T160",mut186_190="G186/D190"]
	A_Baltimore_0306_2017__EPI998233_2017-02-14[&mut128="T128",mut131_135="T131/T135",mut160="K160",mut186_190="G186/D190"]
	A_Baltimore_JH-0355_2022__EPI2217053_2022-10-06[&mut128="T128",mut131_135="K131/T135",mut160="I160",mut186_190="D186/N190"]
	A_Baltimore_JH-0357_2022__EPI2217069_2022-10-13[&mut128="T128",mut131_135="K131/T135",mut160="I160",mut186_190="D186/N190"]
	A_Baltimore_JH-0457_2022__EPI2216828_2022-10-09[&mut128="T128",mut131_135="K131/T135",mut160="I160",mut186_190="D186/N190"]
	A_Baltimore_JH-104_2021__EPI2040547_2021-12-26[&mut128="T128",mut131_135="K131/T135",mut160="I160",mut186_190="D186/N190"]
	A_Baltimore_JH-155_2022__EPI2126056_2021-12-31[&mut128="T128",mut131_135="K131/T135",mut160="I160",mut186_190="D186/N190"]
	A_Baltimore_JH-172_2022__EPI2125858_2021-12-31[&mut128="T128",mut131_135="K131/T135",mut160="I160",mut186_190="D186/N190"]
	A_Baltimore_JH-173_2021__EPI2126086_2021-12-20[&mut128="T128",mut131_135="K131/T135",mut160="I160",mut186_190="D186/N190"]
	A_Baltimore_JH-214_2022__EPI2126126_2022-05-06[&mut128="T128",mut131_135="K131/T135",mut160="I160",mut186_190="D186/N190"]
	A_Baltimore_JH-265_2022__EPI2126461_2022-04-22[&mut128="T128",mut131_135="K131/T135",mut160="I160",mut186_190="D186/N190"]
	A_Baltimore_JH-318_2022__EPI2126835_2022-05-04[&mut128="T128",mut131_135="K131/T135",mut160="I160",mut186_190="D186/N190"]
	A_Baltimore_P0241_2018__EPI1299277_2018-01-10[&mut128="A128",mut131_135="T131/T135",mut160="K160",mut186_190="G186/D190"]
	A_Baltimore_T0151_2018__EPI1893578_2018-09-01[&mut128="T128",mut131_135="K131/T135",mut160="T160",mut186_190="G186/D190"]
	A_Baltimore_T0205_2018__EPI1893612_2018-09-01[&mut128="A128",mut131_135="T131/T135",mut160="K160",mut186_190="G186/D190"]
	A_Bangkok_70_2020_C1_S1_EPI1853418_2020-02-18[&mut128="A128",mut131_135="T131/K135",mut160="T160",mut186_190="G186/D190"]
	A_Bangkok_NIC-P3608_2022_clinical_specimen_EPI2200424_2022-10-06[&mut128="T128",mut131_135="K131/T135",mut160="I160",mut186_190="D186/N190"]
	A_Bangkok_P1601_2023_Original_EPI2589092_2023-04-23[&mut128="T128",mut131_135="K131/T135",mut160="I160",mut186_190="D186/N190"]
	A_Bangkok_P337_2023_Original_EPI2474850_2023-01-25[&mut128="T128",mut131_135="K131/T135",mut160="I160",mut186_190="D186/N190"]
	A_Bangkok_P626_2023_Original_EPI2534008_2023-02-13[&mut128="T128",mut131_135="K131/T135",mut160="I160",mut186_190="D186/N190"]
	A_Bangladesh_0002_2017_Original_EPI1086169_2017-08-03[&mut128="T128",mut131_135="T131/K135",mut160="T160",mut186_190="G186/D190"]
	A_Bangladesh_0036_2019_Original_EPI1627898_2019-07-24[&mut128="A128",mut131_135="T131/K135",mut160="T160",mut186_190="G186/D190"]
	A_Bangladesh_1006_2020_SIAT3_SIAT1_EPI1857095_2020-08-26[&mut128="T128",mut131_135="K131/T135",mut160="I160",mut186_190="D186/N190"]
	A_Bangladesh_1022_2019_Original_EPI1591762_2019-06-22[&mut128="A128",mut131_135="T131/K135",mut160="T160",mut186_190="G186/D190"]
	A_Bangladesh_1157_2020_Original_EPI1842449_2020-09-15[&mut128="T128",mut131_135="K131/T135",mut160="I160",mut186_190="D186/N190"]
	A_Bangladesh_1190604032_2019_Original_EPI1593324_2019-06-26[&mut128="A128",mut131_135="T131/K135",mut160="T160",mut186_190="G186/D190"]
	A_Bangladesh_1190711015_2019_Original_EPI1609646_2019-07-13[&mut128="A128",mut131_135="T131/K135",mut160="T160",mut186_190="G186/D190"]
	A_Bangladesh_1190910024_2019_Original_EPI1649526_2019-09-28[&mut128="A128",mut131_135="T131/K135",mut160="T160",mut186_190="G186/D190"]
	A_Bangladesh_1200903008_2020_Original_EPI1842724_2020-09-12[&mut128="T128",mut131_135="K131/T135",mut160="I160",mut186_190="D186/N190"]
	A_Bangladesh_1500_2017_Original_EPI1048200_2017-06-06[&mut128="T128",mut131_135="T131/T135",mut160="T160",mut186_190="G186/D190"]
	A_Bangladesh_15205_2018_Original_EPI1336972_2018-08-27[&mut128="A128",mut131_135="T131/K135",mut160="T160",mut186_190="G186/D190"]
	A_Bangladesh_186_2018_S2_EPI1316817_2018-07-11[&mut128="A128",mut131_135="T131/K135",mut160="T160",mut186_190="G186/D190"]
	A_Bangladesh_188_2018_S2_EPI1316926_2018-07-11[&mut128="T128",mut131_135="T131/N135",mut160="T160",mut186_190="G186/D190"]
	A_Bangladesh_1924_2020_Original_EPI1842275_2020-09-28[&mut128="T128",mut131_135="K131/T135",mut160="T160",mut186_190="A186/D190"]
	A_Bangladesh_2007_2019_Original_EPI1587512_2019-06-12[&mut128="A128",mut131_135="T131/K135",mut160="T160",mut186_190="G186/D190"]
	A_Bangladesh_2021_2017_Original_EPI1048144_2017-06-24[&mut128="T128",mut131_135="T131/K135",mut160="T160",mut186_190="G186/D190"]
	A_Bangladesh_3007_2017_Original_EPI1086153_2017-08-03[&mut128="T128",mut131_135="T131/K135",mut160="T160",mut186_190="G186/D190"]
	A_Bangladesh_3010_2020_S1_EPI1846786_2020-09-19[&mut128="A128",mut131_135="T131/K135",mut160="K160",mut186_190="V186/D190"]
	A_Bangladesh_3014_2020_Original_EPI1838392_2020-09-22[&mut128="T128",mut131_135="K131/T135",mut160="I160",mut186_190="D186/N190"]
	A_Bangladesh_3028_2017_Original_EPI1017112_2017-03-23[&mut128="T128",mut131_135="T131/T135",mut160="T160",mut186_190="G186/D190"]
	A_Bangladesh_3028_2019_Original_EPI1507856_2019-05-12[&mut128="A128",mut131_135="T131/K135",mut160="T160",mut186_190="G186/D190"]
	A_Bangladesh_3057_2019_Original_EPI1548372_2019-05-23[&mut128="A128",mut131_135="T131/K135",mut160="T160",mut186_190="G186/D190"]
	A_Bangladesh_3190603020_2019_Original_EPI1587275_2019-06-19[&mut128="A128",mut131_135="T131/K135",mut160="T160",mut186_190="G186/D190"]
	A_Bangladesh_3190613007_2019_Original_EPI1587422_2019-06-12[&mut128="A128",mut131_135="T131/K135",mut160="T160",mut186_190="G186/D190"]
	A_Bangladesh_3190704025_2019_Original_EPI1631226_2019-07-21[&mut128="A128",mut131_135="T131/K135",mut160="T160",mut186_190="G186/D190"]
	A_Bangladesh_328_2019_Original_EPI1641446_2019-10-05[&mut128="T128",mut131_135="K131/T135",mut160="T160",mut186_190="G186/D190"]
	A_Bangladesh_4012_2019_Original_EPI1591833_2019-06-24[&mut128="A128",mut131_135="T131/K135",mut160="T160",mut186_190="G186/D190"]
	A_Bangladesh_4013_2020_Original_EPI1842636_2020-09-15[&mut128="T128",mut131_135="K131/T135",mut160="I160",mut186_190="D186/N190"]
	A_Bangladesh_4026_2019_Original_EPI1593364_2019-06-24[&mut128="A128",mut131_135="T131/K135",mut160="T160",mut186_190="G186/D190"]
	A_Bangladesh_5012_2017_Original_EPI1056952_2017-05-16[&mut128="T128",mut131_135="T131/T135",mut160="T160",mut186_190="G186/D190"]
	A_Bangladesh_602005_2017_Original_EPI1058181_2017-06-11[&mut128="T128",mut131_135="T131/T135",mut160="I160",mut186_190="G186/D190"]
	A_Bangladesh_8007_2017_Original_EPI1056944_2017-05-16[&mut128="T128",mut131_135="T131/T135",mut160="T160",mut186_190="G186/D190"]
	A_Bangladesh_911009_2020_SIAT3_SIAT1_EPI1882610_2020-09-03[&mut128="T128",mut131_135="K131/T135",mut160="I160",mut186_190="D186/N190"]
	A_Bargoed_9468_2018_original_EPI1299554_2018-02-19[&mut128="T128",mut131_135="K131/T135",mut160="K160",mut186_190="G186/D190"]
	A_Bari_07_2022__EPI2109818_2022-05-12[&mut128="T128",mut131_135="K131/T135",mut160="I160",mut186_190="D186/N190"]
	A_Bari_16_2017__EPI931038_2017-01-02[&mut128="T128",mut131_135="T131/T135",mut160="T160",mut186_190="G186/D190"]
	A_Bari_22_2017__EPI931202_2017-01-05[&mut128="T128",mut131_135="T131/T135",mut160="T160",mut186_190="G186/D190"]
	A_Bari_532_2019__EPI1800265_2019-12-27[&mut128="A128",mut131_135="T131/K135",mut160="T160",mut186_190="D186/N190"]
	'A_Basel_USB001645.4_2017__EPI1568957_2017-01-05'[&mut128="T128",mut131_135="T131/T135",mut160="T160",mut186_190="G186/D190"]
	'A_Basel_USB002253.4_2017__EPI1568918_2017-01-03'[&mut128="T128",mut131_135="T131/T135",mut160="T160",mut186_190="G186/D190"]
	'A_Basel_USB002315.4_2017__EPI1568961_2017-01-05'[&mut128="T128",mut131_135="T131/T135",mut160="T160",mut186_190="G186/D190"]
	'A_Basel_USB002321.4_2017__EPI1568964_2017-01-05'[&mut128="T128",mut131_135="T131/K135",mut160="T160",mut186_190="G186/D190"]
	'A_Basel_USB002341.4_2017__EPI1568974_2017-01-06'[&mut128="T128",mut131_135="T131/T135",mut160="T160",mut186_190="G186/D190"]
	'A_Basel_USB002447.4_2017__EPI1568998_2017-01-07'[&mut128="T128",mut131_135="T131/T135",mut160="T160",mut186_190="G186/D190"]
	'A_Basel_USB002463.4_2017__EPI1569014_2017-01-09'[&mut128="T128",mut131_135="T131/T135",mut160="T160",mut186_190="G186/D190"]
	'A_Basel_USB002654.4_2017__EPI1569084_2017-01-13'[&mut128="T128",mut131_135="T131/T135",mut160="T160",mut186_190="G186/D190"]
	'A_Basel_USB002678.4_2017__EPI1569095_2017-01-14'[&mut128="T128",mut131_135="T131/T135",mut160="I160",mut186_190="G186/D190"]
	'A_Basel_USB002733.4_2017__EPI1569126_2017-01-17'[&mut128="T128",mut131_135="I131/T135",mut160="T160",mut186_190="G186/D190"]
	'A_Basel_USB002759.4_2017__EPI1569137_2017-01-19'[&mut128="T128",mut131_135="T131/T135",mut160="T160",mut186_190="G186/D190"]
	'A_Basel_USB002776.4_2017__EPI1569154_2017-01-22'[&mut128="T128",mut131_135="T131/T135",mut160="K160",mut186_190="G186/D190"]
	'A_Basel_USB002778.4_2017__EPI1569162_2017-01-23'[&mut128="T128",mut131_135="T131/T135",mut160="T160",mut186_190="G186/D190"]
	'A_Basel_USB002873.4_2017__EPI1569196_2017-01-28'[&mut128="T128",mut131_135="T131/T135",mut160="T160",mut186_190="G186/D190"]
	'A_Basel_USB002916.4_2017__EPI1569218_2017-01-31'[&mut128="T128",mut131_135="T131/T135",mut160="T160",mut186_190="G186/D190"]
	'A_Basel_USB002964.4_2017__EPI1569236_2017-02-02'[&mut128="T128",mut131_135="T131/T135",mut160="T160",mut186_190="G186/D190"]
	'A_Basel_USB003018.4_2017__EPI1569275_2017-02-06'[&mut128="T128",mut131_135="T131/T135",mut160="T160",mut186_190="G186/D190"]
	'A_Basel_USB003036.4_2017__EPI1569289_2017-02-08'[&mut128="T128",mut131_135="T131/T135",mut160="T160",mut186_190="G186/D190"]
	'A_Basel_USB003115.4_2017__EPI1569307_2017-02-13'[&mut128="T128",mut131_135="T131/T135",mut160="T160",mut186_190="G186/D190"]
	'A_Basel_USB003324.4_2017__EPI1569344_2017-03-22'[&mut128="T128",mut131_135="T131/K135",mut160="T160",mut186_190="G186/D190"]
	'A_Basel_USB003362.4_2017__EPI1568883_2017-01-06'[&mut128="T128",mut131_135="T131/K135",mut160="T160",mut186_190="G186/D190"]
	'A_Basel_USB003504.4_2017__EPI1583246_2017-02-05'[&mut128="T128",mut131_135="T131/K135",mut160="T160",mut186_190="G186/D190"]
	A_Basse_Normandie_02105_2023_Original_EPI2438166_2023-01-19[&mut128="T128",mut131_135="K131/A135",mut160="I160",mut186_190="D186/N190"]
	A_Basse_Normandie_17646_2022_Original_EPI2012759_2022-03-08[&mut128="A128",mut131_135="T131/K135",mut160="T160",mut186_190="D186/N190"]
	A_Basse_Normandie_626_2019_PI_EPI1360306_2019-01-28[&mut128="T128",mut131_135="K131/T135",mut160="T160",mut186_190="G186/D190"]
	A_Bayern_113_2019_Original_EPI1647183_2019-10-10[&mut128="T128",mut131_135="K131/T135",mut160="T160",mut186_190="G186/D190"]
	A_Bayern_31_2020_C1-ori_EPI1735278_2020-02-13[&mut128="T128",mut131_135="K131/T135",mut160="T160",mut186_190="G186/D190"]
	A_Bayern_40_2020_Original_EPI1751096_2020-02-24[&mut128="A128",mut131_135="T131/K135",mut160="T160",mut186_190="D186/N190"]
	A_Bayern_43_2017_Original_EPI1013019_2017-01-25[&mut128="T128",mut131_135="T131/T135",mut160="T160",mut186_190="G186/D190"]
	A_Bayern_47_2018_C1_SIAT1_EPI1243178_2018-04-06[&mut128="A128",mut131_135="T131/T135",mut160="K160",mut186_190="G186/D190"]
	A_Bayern_49_2018_Original_EPI1329097_2018-10-29[&mut128="T128",mut131_135="K131/T135",mut160="T160",mut186_190="G186/D190"]
	A_Bayern_7_2022_Original_EPI2010905_2022-02-24[&mut128="T128",mut131_135="K131/T135",mut160="I160",mut186_190="D186/N190"]
	A_Bayern_93_2017_Original_EPI975633_2017-02-13[&mut128="T128",mut131_135="T131/A135",mut160="T160",mut186_190="G186/D190"]
	A_Beijing-Chaoyang_13078_2018_C1_EPI1351281_2018-12-24[&mut128="T128",mut131_135="K131/T135",mut160="T160",mut186_190="G186/D190"]
	A_Beijing-Miyun_51_2020_C1_EPI1753655_2020-01-08[&mut128="A128",mut131_135="T131/K135",mut160="T160",mut186_190="D186/N190"]
	A_Beijing-Miyun_53_2020_C4_EPI1801318_2020-01-09[&mut128="A128",mut131_135="T131/K135",mut160="K160",mut186_190="D186/N190"]
	A_Beijing-Xicheng_1136_2017_C1_EPI943968_2017-01-16[&mut128="T128",mut131_135="K131/T135",mut160="K160",mut186_190="G186/D190"]
	A_Beijing_PUMCH05_2017__EPI1785575_2017-08-07[&mut128="T128",mut131_135="T131/K135",mut160="T160",mut186_190="G186/D190"]
	A_Beirut_88_2023_cs_EPI2371003_2023-01-10[&mut128="T128",mut131_135="K131/T135",mut160="I160",mut186_190="D186/N190"]
	A_Belgium_G0135_2018_SIATx_SIAT1_EPI1262009_2018-01-16[&mut128="T128",mut131_135="T131/T135",mut160="T160",mut186_190="G186/D190"]
	A_Belgium_G0333_2019_original_EPI1446096_2019-03-01[&mut128="T128",mut131_135="K131/T135",mut160="T160",mut186_190="G186/D190"]
	A_Belgium_G0338_2019_original_EPI1446112_2019-03-05[&mut128="T128",mut131_135="K131/T135",mut160="T160",mut186_190="G186/D190"]
	A_Belgium_G0358_2019_original_EPI1446176_2019-03-08[&mut128="A128",mut131_135="T131/T135",mut160="R160",mut186_190="G186/D190"]
	A_Belgium_G119_2017__EPI990104_2017-01-12[&mut128="T128",mut131_135="T131/T135",mut160="T160",mut186_190="G186/D190"]
	A_Belgium_H0010_2021_P1_SIAT1_EPI2024096_2021-11-15[&mut128="T128",mut131_135="K131/T135",mut160="I160",mut186_190="D186/N190"]
	A_Belgium_H0161_2018_C1_SIAT1_EPI1436450_2018-11-20[&mut128="I128",mut131_135="T131/K135",mut160="T160",mut186_190="G186/D190"]
	A_Belgium_H22_2017_SIATx_SIAT1_EPI1042946_2017-02-06[&mut128="T128",mut131_135="T131/T135",mut160="T160",mut186_190="G186/D190"]
	A_Belgium_S0007_2018_cs_EPI1188384_2018-01-06[&mut128="T128",mut131_135="K131/T135",mut160="T160",mut186_190="G186/D190"]
	A_Belgium_S0224_2019_SIAT1_EPI1436455_2019-01-14[&mut128="A128",mut131_135="T131/K135",mut160="T160",mut186_190="G186/D190"]
	A_Belgium_S0224_2019_cs_EPI1380087_2019-01-14[&mut128="A128",mut131_135="T131/K135",mut160="T160",mut186_190="G186/D190"]
	A_Belgium_S0307_2019_cs_EPI1380094_2019-01-20[&mut128="T128",mut131_135="K131/T135",mut160="T160",mut186_190="G186/D190"]
	A_Belgium_S0734_2020_SIAT1_SIAT1_EPI1753428_2020-02-10[&mut128="A128",mut131_135="T131/T135",mut160="K160",mut186_190="G186/D190"]
	A_Berlin_133_2022_Original_EPI2170638_2022-05-24[&mut128="T128",mut131_135="K131/T135",mut160="I160",mut186_190="D186/N190"]
	A_Berlin_1_2017_Original_EPI905852_2017-01-05[&mut128="T128",mut131_135="T131/T135",mut160="T160",mut186_190="G186/D190"]
	A_Berlin_1_2018_Original_EPI1153388_2018-01-04[&mut128="T128",mut131_135="K131/T135",mut160="T160",mut186_190="G186/D190"]
	A_Berlin_42_2017_Original_EPI975670_2017-02-27[&mut128="T128",mut131_135="T131/K135",mut160="T160",mut186_190="G186/D190"]
	A_Berlin_46_2017_Original_EPI975603_2017-01-31[&mut128="T128",mut131_135="T131/T135",mut160="T160",mut186_190="G186/D190"]
	A_Berlin_6_2017_Original_EPI905862_2017-01-09[&mut128="T128",mut131_135="T131/K135",mut160="T160",mut186_190="G186/D190"]
	A_Berlin_77_2022_Original_EPI2083920_2022-05-04[&mut128="T128",mut131_135="K131/T135",mut160="I160",mut186_190="D186/N190"]
	A_Berlin_8_2019_Original_EPI1378243_2019-01-21[&mut128="T128",mut131_135="K131/T135",mut160="T160",mut186_190="G186/D190"]
	A_Berlin_99_2022_Original_EPI2084016_2022-05-14[&mut128="T128",mut131_135="K131/T135",mut160="I160",mut186_190="D186/N190"]
	A_Berlin_9_2017_Original_EPI944445_2017-01-16[&mut128="T128",mut131_135="T131/K135",mut160="T160",mut186_190="G186/D190"]
	A_Bhutan_0006_2023_OR_IR_EPI2571554_2023-03-08[&mut128="T128",mut131_135="K131/T135",mut160="I160",mut186_190="D186/N190"]
	A_Bhutan_0429_2021_Original_EPI2016905_2021-12-27[&mut128="T128",mut131_135="K131/T135",mut160="I160",mut186_190="D186/N190"]
	A_Birobidzhan_85_2020_S3_EPI1799213_2020-02-07[&mut128="A128",mut131_135="T131/K135",mut160="T160",mut186_190="G186/D190"]
	A_Bolivia_0875_2017_Original_EPI1077256_2017-06-19[&mut128="T128",mut131_135="T131/T135",mut160="T160",mut186_190="G186/D190"]
	A_Bolivia_1046_2018_S1_EPI1317158_2018-06-18[&mut128="T128",mut131_135="T131/K135",mut160="T160",mut186_190="G186/D190"]
	A_Bolivia_1710_2022_Original_EPI2158118_2022-06-13[&mut128="T128",mut131_135="K131/T135",mut160="I160",mut186_190="D186/N190"]
	A_Bolivia_2170_2018_Original_EPI1386824_2018-10-26[&mut128="T128",mut131_135="K131/T135",mut160="T160",mut186_190="G186/D190"]
	A_Bolivia_2203_2018_Original_EPI1385772_2018-11-05[&mut128="T128",mut131_135="K131/T135",mut160="T160",mut186_190="G186/D190"]
	A_Bolivia_48_2019_Original_EPI1479695_2019-01-14[&mut128="T128",mut131_135="K131/T135",mut160="T160",mut186_190="G186/D190"]
	A_Bolivia_785_2017_Original_EPI1088092_2017-04-17[&mut128="N128",mut131_135="T131/T135",mut160="T160",mut186_190="G186/D190"]
	A_Bolivia_795_2017_Original_EPI1035183_2017-06-06[&mut128="T128",mut131_135="T131/T135",mut160="T160",mut186_190="G186/D190"]
	A_Bolivia_927_2021_Original_EPI1991537_2021-12-15[&mut128="T128",mut131_135="R131/T135",mut160="I160",mut186_190="D186/N190"]
	A_Bolzano_06_2022_Original_EPI2160594_2022-03-20[&mut128="T128",mut131_135="K131/T135",mut160="I160",mut186_190="D186/N190"]
	A_Bolzano_14_2023__EPI2508477_2023-01-06[&mut128="T128",mut131_135="K131/T135",mut160="I160",mut186_190="D186/N190"]
	A_Bolzano_19_2023__EPI2508500_2023-01-12[&mut128="T128",mut131_135="K131/T135",mut160="I160",mut186_190="D186/N190"]
	A_Bolzano_25_2023__EPI2508510_2023-01-04[&mut128="T128",mut131_135="K131/A135",mut160="I160",mut186_190="D186/N190"]
	A_Boras_1_2017_19056__MDCK2_SIAT1_EPI1255160_2017-11-15[&mut128="T128",mut131_135="T131/K135",mut160="K160",mut186_190="G186/D190"]
	A_Bosnia_and_Herzegovia_186G_2019_SIAT1_SIAT1_EPI1583788_2019-01-29[&mut128="T128",mut131_135="K131/T135",mut160="T160",mut186_190="G186/D190"]
	A_Bosnia_and_Herzegovina_103_2021_cs_EPI2023995_2021-12-30[&mut128="T128",mut131_135="K131/T135",mut160="I160",mut186_190="D186/N190"]
	A_Bosnia_and_Herzegovina_27-G_2017_cs-ori_EPI978623_2017-01-04[&mut128="T128",mut131_135="T131/T135",mut160="T160",mut186_190="G186/D190"]
	A_Bosnia_and_Herzegovina_31-G_2017_SIAT1_EPI978958_2017-01-04[&mut128="T128",mut131_135="T131/T135",mut160="T160",mut186_190="G186/D190"]
	A_Bourgogne_1248_2019_PI_EPI1374961_2019-02-18[&mut128="A128",mut131_135="T131/K135",mut160="T160",mut186_190="G186/D190"]
	A_Bourgogne_2740_2018_PI_EPI1345624_2018-12-28[&mut128="T128",mut131_135="K131/T135",mut160="T160",mut186_190="G186/D190"]
	A_Bourgogne_502_2017_PI_EPI919872_2017-01-17[&mut128="T128",mut131_135="T131/A135",mut160="T160",mut186_190="G186/D190"]
	A_Bourgogne_937_2017_PI_EPI944281_2017-02-10[&mut128="T128",mut131_135="T131/K135",mut160="T160",mut186_190="G186/D190"]
	A_Brandenburg_19_2017_Original_EPI975615_2017-02-07[&mut128="T128",mut131_135="T131/T135",mut160="T160",mut186_190="G186/D190"]
	A_Brandenburg_26_2017_Original_EPI975635_2017-02-13[&mut128="T128",mut131_135="T131/K135",mut160="T160",mut186_190="G186/D190"]
	A_Brandenburg_40_2017_Original_EPI1013037_2017-03-10[&mut128="T128",mut131_135="T131/T135",mut160="T160",mut186_190="G186/D190"]
	A_Brandenburg_5_2022_Original_EPI2170773_2022-06-09[&mut128="T128",mut131_135="K131/T135",mut160="I160",mut186_190="D186/N190"]
	A_Brasov_239416_2018_SIAT1_SIAT1_EPI1357845_2018-12-18[&mut128="T128",mut131_135="K131/T135",mut160="T160",mut186_190="G186/D190"]
	A_Brazil_0596_2018_Original_EPI1266261_2018-04-04[&mut128="T128",mut131_135="K131/T135",mut160="T160",mut186_190="G186/D190"]
	A_Brazil_1767_2018_Original_EPI1282934_2018-06-19[&mut128="T128",mut131_135="K131/T135",mut160="T160",mut186_190="G186/D190"]
	A_Brazil_4139_2018_S1_EPI1316590_2018-08-05[&mut128="A128",mut131_135="T131/T135",mut160="K160",mut186_190="G186/D190"]
	A_Brazil_478_2017_Original_EPI1048924_2017-05-29[&mut128="T128",mut131_135="T131/T135",mut160="T160",mut186_190="G186/D190"]
	A_Brazil_492_2017_Original_EPI1049003_2017-06-12[&mut128="T128",mut131_135="T131/K135",mut160="I160",mut186_190="G186/D190"]
	A_Brazil_5557_2018_Original_EPI1282926_2018-06-12[&mut128="T128",mut131_135="T131/T135",mut160="T160",mut186_190="G186/D190"]
	A_Brazil_6356_2018_Original_EPI1266229_2018-06-11[&mut128="T128",mut131_135="K131/T135",mut160="T160",mut186_190="G186/D190"]
	A_Brazil_9712_2018_Original_EPI1313271_2018-05-02[&mut128="A128",mut131_135="K131/T135",mut160="T160",mut186_190="A186/D190"]
	A_Brazil_BA-LACEN-BA118-292043550_2021__EPI2185739_2021-12-23[&mut128="T128",mut131_135="K131/T135",mut160="I160",mut186_190="D186/N190"]
	A_Bremen_7_2022_Original_EPI2043723_2022-03-28[&mut128="T128",mut131_135="K131/A135",mut160="I160",mut186_190="D186/N190"]
	A_Bretagne_1531_2019_PI_EPI1398600_2019-03-02[&mut128="A128",mut131_135="T131/T135",mut160="K160",mut186_190="G186/D190"]
	A_Bretagne_1543_2019_PI_EPI1415034_2019-03-04[&mut128="A128",mut131_135="T131/T135",mut160="K160",mut186_190="G186/D190"]
	A_Bretagne_1913_2019_PI_EPI1435841_2019-04-11[&mut128="A128",mut131_135="T131/T135",mut160="K160",mut186_190="G186/D190"]
	A_Bretagne_1919_2019_PI_EPI1444784_2019-04-13[&mut128="A128",mut131_135="T131/T135",mut160="K160",mut186_190="G186/D190"]
	A_Bretagne_2248_2020_Original_EPI1798556_2020-03-10[&mut128="A128",mut131_135="T131/T135",mut160="R160",mut186_190="G186/D190"]
	A_Bretagne_284_2017_PI_EPI919776_2017-01-10[&mut128="T128",mut131_135="S131/T135",mut160="T160",mut186_190="G186/D190"]
	A_Bretagne_942_2019_PI_EPI1374652_2019-02-08[&mut128="A128",mut131_135="T131/T135",mut160="K160",mut186_190="G186/D190"]
	A_Brisbane_1026_2017_SIAT1_EPI1060695_2017-08-07[&mut128="T128",mut131_135="T131/K135",mut160="T160",mut186_190="G186/D190"]
	A_Brisbane_1096_2017_SIAT1_EPI1153068_2017-10-11[&mut128="T128",mut131_135="T131/K135",mut160="T160",mut186_190="G186/D190"]
	A_Brisbane_1128_2019_SIAT1_EPI1671672_2019-09-11[&mut128="A128",mut131_135="T131/T135",mut160="K160",mut186_190="G186/D190"]
	A_Brisbane_1130_2019_SIAT2_EPI1671675_2019-09-11[&mut128="T128",mut131_135="K131/T135",mut160="S160",mut186_190="G186/D190"]
	A_Brisbane_116_2017_MDCK1_SIAT1_EPI1060406_2017-07-27[&mut128="T128",mut131_135="T131/T135",mut160="R160",mut186_190="G186/D190"]
	A_Brisbane_12_2019_SIAT_1__SIAT1_EPI1434584_2019-03-04[&mut128="T128",mut131_135="K131/T135",mut160="T160",mut186_190="G186/D190"]
	A_Brisbane_137_2017__EPI1611583_2017-08-01[&mut128="T128",mut131_135="T131/K135",mut160="T160",mut186_190="G186/D190"]
	A_Brisbane_138_2017__EPI1611599_2017-08-10[&mut128="T128",mut131_135="T131/T135",mut160="I160",mut186_190="G186/D190"]
	A_Brisbane_13_2018_SIAT2_EPI1242751_2018-02-03[&mut128="T128",mut131_135="T131/T135",mut160="T160",mut186_190="G186/D190"]
	A_Brisbane_140_2017_MDCK1__SIAT1_EPI1087569_2017-08-22[&mut128="T128",mut131_135="T131/K135",mut160="K160",mut186_190="G186/D190"]
	A_Brisbane_145_2019_SIAT_2__SIAT1_EPI1658653_2019-10-12[&mut128="A128",mut131_135="T131/T135",mut160="K160",mut186_190="G186/D190"]
	A_Brisbane_148_2019_SIAT_1__SIAT1_EPI1658656_2019-10-24[&mut128="A128",mut131_135="T131/K135",mut160="T160",mut186_190="G186/D190"]
	A_Brisbane_149_2022_SIAT2_EPI2150442_2022-06-19[&mut128="T128",mut131_135="K131/T135",mut160="I160",mut186_190="D186/N190"]
	A_Brisbane_185_2017_MDCK2_SIAT1_EPI1153050_2017-10-30[&mut128="T128",mut131_135="T131/K135",mut160="R160",mut186_190="G186/D190"]
	A_Brisbane_196_2017_MDCK1_SIAT1_EPI1242802_2017-11-11[&mut128="T128",mut131_135="T131/K135",mut160="R160",mut186_190="G186/D190"]
	A_Brisbane_1_2017_SIAT2_EPI903919_2017-01-02[&mut128="A128",mut131_135="T131/T135",mut160="K160",mut186_190="G186/D190"]
	A_Brisbane_203_2017_MDCK1_SIAT1_EPI1242817_2017-11-30[&mut128="T128",mut131_135="T131/T135",mut160="T160",mut186_190="G186/D190"]
	A_Brisbane_23_2018_SIAT3_EPI1242793_2018-02-12[&mut128="T128",mut131_135="K131/T135",mut160="T160",mut186_190="G186/D190"]
	A_Brisbane_26_2017_MDCK2__SIAT1_EPI1022190_2017-01-31[&mut128="T128",mut131_135="T131/T135",mut160="T160",mut186_190="G186/D190"]
	A_Brisbane_2_2017_MDCK1_SIAT1_EPI919158_2017-01-03[&mut128="T128",mut131_135="K131/T135",mut160="T160",mut186_190="G186/D190"]
	A_Brisbane_32_2017_MDCK2_SIAT1_EPI1022373_2017-03-09[&mut128="T128",mut131_135="T131/T135",mut160="T160",mut186_190="G186/D190"]
	A_Brisbane_33_2017_MDCK3_SIAT1_EPI1022376_2017-03-06[&mut128="T128",mut131_135="K131/T135",mut160="T160",mut186_190="G186/D190"]
	A_Brisbane_34_2017_MDCK2_SIAT1_EPI1022379_2017-03-14[&mut128="T128",mut131_135="K131/T135",mut160="T160",mut186_190="G186/D190"]
	A_Brisbane_3_2017_MDCK1_SIAT1_EPI903922_2017-01-04[&mut128="T128",mut131_135="K131/T135",mut160="T160",mut186_190="G186/D190"]
	A_Brisbane_826_2022_SIAT1_EPI2285016_2022-10-12[&mut128="T128",mut131_135="K131/T135",mut160="I160",mut186_190="D186/T190"]
	A_Brisbane_86_2017__EPI1612217_2017-05-24[&mut128="T128",mut131_135="T131/T135",mut160="T160",mut186_190="G186/D190"]
	A_Brisbane_94_2017__EPI1612273_2017-06-22[&mut128="T128",mut131_135="T131/T135",mut160="I160",mut186_190="G186/D190"]
	A_British_Columbia_005_2017_passage_details__original_specimen_EPI953835_2017-01-06[&mut128="T128",mut131_135="T131/T135",mut160="T160",mut186_190="G186/D190"]
	A_British_Columbia_015_2017_passage_details__original_specimen_EPI953820_2017-01-05[&mut128="T128",mut131_135="T131/K135",mut160="T160",mut186_190="G186/D190"]
	A_British_Columbia_028_2017_passage_details__original_specimen_EPI953813_2017-01-10[&mut128="T128",mut131_135="T131/T135",mut160="T160",mut186_190="G186/D190"]
	A_British_Columbia_031_2018__EPI1610656_2018-01-11[&mut128="T128",mut131_135="K131/T135",mut160="T160",mut186_190="G186/D190"]
	A_British_Columbia_032_2017_passage_details__original_specimen_EPI953803_2017-01-11[&mut128="T128",mut131_135="K131/T135",mut160="T160",mut186_190="G186/D190"]
	A_British_Columbia_037_2022_Original_EPI2067719_2022-04-04[&mut128="T128",mut131_135="K131/T135",mut160="I160",mut186_190="D186/N190"]
	A_British_Columbia_038_2017_passage_details__original_specimen_EPI953815_2017-01-12[&mut128="T128",mut131_135="T131/K135",mut160="T160",mut186_190="G186/D190"]
	A_British_Columbia_040_2017_passage_details__original_specimen_EPI953844_2017-01-12[&mut128="T128",mut131_135="T131/T135",mut160="T160",mut186_190="G186/D190"]
	A_British_Columbia_048_2019_Original_EPI1386798_2019-01-22[&mut128="A128",mut131_135="T131/K135",mut160="K160",mut186_190="G186/D190"]
	A_British_Columbia_052_2022_Original_EPI2067782_2022-04-17[&mut128="T128",mut131_135="K131/T135",mut160="I160",mut186_190="D186/N190"]
	A_British_Columbia_055_2018__EPI1610743_2018-01-22[&mut128="T128",mut131_135="K131/T135",mut160="T160",mut186_190="G186/D190"]
	A_British_Columbia_056_2018__EPI1610628_2018-02-09[&mut128="T128",mut131_135="T131/T135",mut160="T160",mut186_190="G186/D190"]
	A_British_Columbia_062_2019_Original_EPI1386800_2019-01-31[&mut128="A128",mut131_135="T131/K135",mut160="T160",mut186_190="G186/D190"]
	A_British_Columbia_063_2017__EPI1235921_2017-01-16[&mut128="T128",mut131_135="T131/K135",mut160="T160",mut186_190="G186/D190"]
	A_British_Columbia_070_2022_Original_EPI2067875_2022-04-18[&mut128="T128",mut131_135="K131/T135",mut160="R160",mut186_190="D186/N190"]
	A_British_Columbia_074_2017__EPI1235932_2017-01-19[&mut128="T128",mut131_135="T131/K135",mut160="T160",mut186_190="G186/D190"]
	A_British_Columbia_087_2018__EPI1610697_2018-03-01[&mut128="T128",mut131_135="K131/T135",mut160="T160",mut186_190="G186/D190"]
	A_British_Columbia_107_2017__EPI1235963_2017-01-25[&mut128="T128",mut131_135="T131/T135",mut160="T160",mut186_190="G186/D190"]
	A_British_Columbia_119_2022_Original_EPI2068120_2022-05-10[&mut128="T128",mut131_135="K131/T135",mut160="I160",mut186_190="D186/N190"]
	A_British_Columbia_152_2017__EPI1236017_2017-03-01[&mut128="T128",mut131_135="T131/T135",mut160="T160",mut186_190="G186/D190"]
	A_British_Columbia_197_2022_Original_EPI2127462_2022-07-01[&mut128="T128",mut131_135="K131/A135",mut160="I160",mut186_190="D186/N190"]
	A_British_Columbia_200_2022_Original_EPI2127474_2022-07-02[&mut128="T128",mut131_135="K131/T135",mut160="M160",mut186_190="D186/N190"]
	A_British_Columbia_214_2019_Original_EPI1695082_2019-12-12[&mut128="A128",mut131_135="T131/T135",mut160="K160",mut186_190="G186/D190"]
	A_British_Columbia_A-BC-011-2018_2018__EPI1173866_2018-01-09[&mut128="T128",mut131_135="K131/T135",mut160="T160",mut186_190="G186/D190"]
	A_British_Columbia_A-BC-318-2017_2017__EPI1173886_2017-12-15[&mut128="T128",mut131_135="K131/T135",mut160="T160",mut186_190="G186/D190"]
	A_British_Columbia_A-BC-324-2017_2017__EPI1173889_2017-12-18[&mut128="T128",mut131_135="T131/K135",mut160="T160",mut186_190="G186/D190"]
	A_British_Columbia_PHL-198_2022_Original_EPI2262226_2022-11-07[&mut128="T128",mut131_135="K131/K135",mut160="I160",mut186_190="D186/N190"]
	A_British_Columbia_PHL-235_2022_Original_EPI2261969_2022-11-05[&mut128="T128",mut131_135="K131/T135",mut160="I160",mut186_190="D186/N190"]
	A_British_Columbia_PHL-267_2022_Original_EPI2261291_2022-10-03[&mut128="T128",mut131_135="K131/K135",mut160="I160",mut186_190="D186/N190"]
	A_British_Columbia_PHL-292_2022_Original_EPI2261405_2022-10-09[&mut128="T128",mut131_135="K131/K135",mut160="I160",mut186_190="D186/N190"]
	A_British_Columbia_PHL-306_2022_Original_EPI2261772_2022-11-03[&mut128="T128",mut131_135="K131/K135",mut160="I160",mut186_190="D186/N190"]
	A_British_Columbia_RV08427_2020_P1_EPI1748576_2020-03-09[&mut128="T128",mut131_135="K131/T135",mut160="K160",mut186_190="G186/D190"]
	A_British_Columbia_RV1865_2020_P1_EPI1736909_2019-12-16[&mut128="T128",mut131_135="K131/T135",mut160="T160",mut186_190="G186/D190"]
	A_British_Columbia_RV2048_2018_P1_EPI1201347_2018-02-04[&mut128="T128",mut131_135="K131/T135",mut160="T160",mut186_190="G186/D190"]
	A_British_Columbia_RV6617_2020_P1_EPI1743972_2020-01-28[&mut128="A128",mut131_135="T131/K135",mut160="T160",mut186_190="D186/N190"]
	A_British_Columbia_RV6619_2020_P1_EPI1743974_2020-02-20[&mut128="T128",mut131_135="K131/T135",mut160="I160",mut186_190="G186/D190"]
	A_BuenosAires_425_2017_Original_EPI1059712_2017-01-01[&mut128="T128",mut131_135="T131/T135",mut160="T160",mut186_190="G186/D190"]
	A_Buenos_Aires_R139_2022_original_EPI2042434_2022-02-11[&mut128="T128",mut131_135="K131/T135",mut160="I160",mut186_190="D186/N190"]
	A_Bulgaria_1153_2019_SIAT2_SIAT1_EPI1483821_2019-02-21[&mut128="A128",mut131_135="T131/K135",mut160="K160",mut186_190="G186/D190"]
	A_Bulgaria_1201_2019_SIAT2_SIAT1_EPI1483824_2019-02-26[&mut128="A128",mut131_135="T131/K135",mut160="T160",mut186_190="G186/D190"]
	A_Bulgaria_1409_2018_SIAT1_EPI1354409_2018-12-04[&mut128="T128",mut131_135="K131/T135",mut160="T160",mut186_190="G186/D190"]
	A_Bulgaria_1666_2022_SIAT2_SIAT1_EPI2087828_2022-03-23[&mut128="T128",mut131_135="K131/T135",mut160="I160",mut186_190="D186/N190"]
	A_Bulgaria_243_2018_SIAT2_SIAT1_EPI1243182_2018-01-16[&mut128="T128",mut131_135="T131/T135",mut160="K160",mut186_190="G186/D190"]
	A_Bulgaria_2_2017_SIAT2_SIAT1_EPI1042982_2017-01-02[&mut128="T128",mut131_135="T131/T135",mut160="T160",mut186_190="G186/D190"]
	A_Bulgaria_413_2017_SIAT2_SIAT1_EPI1043022_2017-02-01[&mut128="T128",mut131_135="T131/K135",mut160="T160",mut186_190="G186/D190"]
	A_Bulgaria_746_2023_Original_EPI2444225_2023-01-04[&mut128="T128",mut131_135="K131/T135",mut160="I160",mut186_190="D186/N190"]
	A_Bulgaria_857_2023_cs_EPI2370801_2023-01-17[&mut128="T128",mut131_135="K131/T135",mut160="I160",mut186_190="D186/N190"]
	A_Bulgaria_927_2020_SIAT2-ori_EPI1735306_2020-02-07[&mut128="T128",mut131_135="T131/T135",mut160="K160",mut186_190="G186/D190"]
	A_Burgos_5_2023_SIAT1_SIAT1_EPI2465682_2023-01-07[&mut128="T128",mut131_135="K131/A135",mut160="I160",mut186_190="D186/N190"]
	A_Burkina_Faso_2467_2019_Original_EPI1438763_2019-01-22[&mut128="T128",mut131_135="K131/T135",mut160="T160",mut186_190="G186/D190"]
	A_Bursa_709_2017_SIAT_EPI1045251_2017-02-27[&mut128="T128",mut131_135="T131/T135",mut160="T160",mut186_190="G186/D190"]
	A_CHATEAULIN_04140_2023_Original_EPI2438561_2023-02-10[&mut128="T128",mut131_135="K131/T135",mut160="I160",mut186_190="D186/N190"]
	A_CHIBA-C_1_2023_MDCK_4__hCK1_EPI2543301_2023-02-06[&mut128="T128",mut131_135="K131/A135",mut160="I160",mut186_190="D186/N190"]
	A_CHIBA-C_6_2023_MDCK_2__hCK1_EPI2611200_2023-04-03[&mut128="T128",mut131_135="K131/T135",mut160="I160",mut186_190="D186/N190"]
	A_Caernarfon_8500_2018_original_EPI1275543_2018-04-15[&mut128="T128",mut131_135="K131/T135",mut160="T160",mut186_190="G186/D190"]
	A_Calama_56093_2017_Original_EPI1049340_2017-06-27[&mut128="T128",mut131_135="T131/T135",mut160="T160",mut186_190="G186/D190"]
	A_California_05_2021_S1_EPI1940552_2021-10-21[&mut128="T128",mut131_135="K131/T135",mut160="I160",mut186_190="D186/N190"]
	A_California_05_2022_Original_EPI1988427_2022-01-07[&mut128="T128",mut131_135="K131/T135",mut160="I160",mut186_190="D186/N190"]
	A_California_101_2019_Original_EPI1422133_2019-03-04[&mut128="T128",mut131_135="K131/T135",mut160="T160",mut186_190="G186/D190"]
	A_California_108_2019_Original_EPI1421416_2019-03-18[&mut128="A128",mut131_135="T131/T135",mut160="K160",mut186_190="G186/D190"]
	A_California_114_2022_Original_EPI2096308_2022-05-17[&mut128="T128",mut131_135="K131/T135",mut160="I160",mut186_190="D186/N190"]
	A_California_118_2019_Original_EPI1432366_2019-03-21[&mut128="A128",mut131_135="T131/T135",mut160="K160",mut186_190="G186/D190"]
	A_California_119_2019_Original_EPI1432358_2019-03-25[&mut128="A128",mut131_135="T131/T135",mut160="K160",mut186_190="G186/D190"]
	A_California_11_2017_Original_EPI918098_2017-01-20[&mut128="T128",mut131_135="T131/T135",mut160="T160",mut186_190="G186/D190"]
	A_California_120_2017_Original_EPI1117517_2017-11-06[&mut128="T128",mut131_135="T131/K135",mut160="T160",mut186_190="G186/D190"]
	A_California_126_2017_Original_EPI1124150_2017-10-28[&mut128="T128",mut131_135="K131/I135",mut160="T160",mut186_190="G186/D190"]
	A_California_126_2019_Original_EPI1442497_2019-04-04[&mut128="A128",mut131_135="T131/T135",mut160="K160",mut186_190="G186/D190"]
	A_California_128_2022_S1_EPI2227962_2022-08-26[&mut128="T128",mut131_135="K131/T135",mut160="I160",mut186_190="D186/N190"]
	A_California_144_2022_Original_EPI2248849_2022-10-18[&mut128="T128",mut131_135="K131/A135",mut160="I160",mut186_190="D186/N190"]
	A_California_156_2017_Original_EPI1142140_2017-12-26[&mut128="T128",mut131_135="K131/T135",mut160="T160",mut186_190="G186/D190"]
	A_California_18_2017_Original_EPI925353_2017-01-28[&mut128="T128",mut131_135="T131/T135",mut160="T160",mut186_190="G186/D190"]
	A_California_22_2023_Original_EPI2441812_2023-01-12[&mut128="T128",mut131_135="K131/T135",mut160="I160",mut186_190="D186/N190"]
	A_California_24_2017_Original_EPI941578_2017-01-09[&mut128="T128",mut131_135="K131/T135",mut160="T160",mut186_190="G186/D190"]
	A_California_31_2023_S1_EPI2498649_2023-01-05[&mut128="T128",mut131_135="K131/T135",mut160="I160",mut186_190="D186/N190"]
	A_California_35_2023_Original_EPI2498530_2023-02-13[&mut128="T128",mut131_135="K131/T135",mut160="I160",mut186_190="D186/N190"]
	A_California_36_2023_S1_EPI2498666_2023-01-02[&mut128="T128",mut131_135="K131/T135",mut160="I160",mut186_190="D186/N190"]
	A_California_37_2021_Original_EPI1964734_2021-12-10[&mut128="T128",mut131_135="K131/T135",mut160="I160",mut186_190="D186/N190"]
	A_California_40_2019_Original_EPI1372412_2019-02-06[&mut128="T128",mut131_135="K131/T135",mut160="T160",mut186_190="G186/D190"]
	A_California_46_2022_Original_EPI2040411_2022-03-18[&mut128="T128",mut131_135="K131/T135",mut160="I160",mut186_190="D186/N190"]
	A_California_54_2023_OR_IR_EPI2599552_2023-04-27[&mut128="T128",mut131_135="K131/T135",mut160="I160",mut186_190="D186/N190"]
	A_California_5676_2017_passage_details__PMK1_EPI1030484_2017-01-04[&mut128="T128",mut131_135="T131/T135",mut160="I160",mut186_190="G186/D190"]
	A_California_5815_2017_passage_details__PMK1_EPI1075636_2017-01-24[&mut128="T128",mut131_135="T131/T135",mut160="T160",mut186_190="G186/D190"]
	A_California_58_2017_Original_EPI1016335_2017-05-31[&mut128="A128",mut131_135="T131/T135",mut160="K160",mut186_190="G186/D190"]
	A_California_60_2019_Original_EPI1396091_2019-02-11[&mut128="D128",mut131_135="T131/T135",mut160="K160",mut186_190="G186/D190"]
	A_California_65_2017_Original_EPI1049799_2017-07-26[&mut128="T128",mut131_135="K131/T135",mut160="T160",mut186_190="G186/D190"]
	A_California_65_2021_Original_EPI1964513_2021-12-27[&mut128="T128",mut131_135="K131/T135",mut160="I160",mut186_190="D186/N190"]
	A_California_6669_2017_passage__PMK1_EPI1298908_2017-12-30[&mut128="T128",mut131_135="K131/T135",mut160="T160",mut186_190="G186/D190"]
	A_California_6763_2018_PMK1_EPI1565133_2018-01-22[&mut128="T128",mut131_135="T131/K135",mut160="T160",mut186_190="G186/D190"]
	A_California_88_2019_Original_EPI1409287_2019-02-28[&mut128="A128",mut131_135="T131/T135",mut160="K160",mut186_190="G186/D190"]
	A_California_9179_2019__EPI1769997_2019-03-25[&mut128="A128",mut131_135="T131/T135",mut160="K160",mut186_190="G186/D190"]
	A_California_93_2019_Original_EPI1409268_2019-03-07[&mut128="A128",mut131_135="T131/T135",mut160="K160",mut186_190="G186/D190"]
	A_California_94_2019_Original_EPI1409260_2019-03-13[&mut128="T128",mut131_135="K131/T135",mut160="T160",mut186_190="G186/D190"]
	A_California_BRD41755N_2017__EPI1178295_2017-12-18[&mut128="T128",mut131_135="T131/K135",mut160="T160",mut186_190="G186/D190"]
	A_California_BRD80830N_2017__EPI1301917_2017-11-06[&mut128="T128",mut131_135="K131/T135",mut160="T160",mut186_190="G186/D190"]
	A_California_BRD80835N_2017__EPI1178335_2017-11-13[&mut128="I128",mut131_135="K131/T135",mut160="T160",mut186_190="G186/D190"]
	A_California_JX42061_2018__EPI1301889_2018-01-26[&mut128="T128",mut131_135="K131/T135",mut160="T160",mut186_190="G186/D190"]
	A_California_NHRC_BRD41586N_2017__EPI1073975_2017-05-20[&mut128="T128",mut131_135="T131/T135",mut160="T160",mut186_190="G186/D190"]
	A_California_NHRC_NEPMU5-ILI-0001_2017__EPI1501827_2017-11-01[&mut128="T128",mut131_135="T131/N135",mut160="T160",mut186_190="G186/D190"]
	A_California_NHRC_OID_28827_2019__EPI1789138_2019-04-29[&mut128="A128",mut131_135="T131/T135",mut160="K160",mut186_190="G186/D190"]
	A_California_NHRC_SAR10458N_2017__EPI1030620_2017-01-17[&mut128="T128",mut131_135="T131/T135",mut160="T160",mut186_190="G186/D190"]
	A_California_NHRC_SEA062_2017__EPI1073981_2017-04-11[&mut128="T128",mut131_135="T131/T135",mut160="T160",mut186_190="G186/D190"]
	A_California_SAR20953N_2017__EPI1302257_2017-12-08[&mut128="T128",mut131_135="T131/K135",mut160="T160",mut186_190="G186/D190"]
	A_California_SEA0130_2018__EPI1301612_2018-01-03[&mut128="T128",mut131_135="K131/T135",mut160="T160",mut186_190="G186/D190"]
	A_Cambodia_1004_2017_Original_EPI1210211_2017-11-06[&mut128="T128",mut131_135="T131/T135",mut160="T160",mut186_190="G186/D190"]
	A_Cambodia_1054_2017_Original_EPI1210195_2017-11-27[&mut128="T128",mut131_135="T131/K135",mut160="T160",mut186_190="G186/D190"]
	A_Cambodia_20080713_2020_Original_EPI1804373_2020-08-18[&mut128="T128",mut131_135="K131/T135",mut160="T160",mut186_190="S186/D190"]
	A_Cambodia_36625_2017_SIAT1_EPI1179521_2017-10-10[&mut128="T128",mut131_135="T131/T135",mut160="T160",mut186_190="G186/D190"]
	A_Cambodia_70632_2020_Original_EPI1804673_2020-09-12[&mut128="T128",mut131_135="K131/T135",mut160="T160",mut186_190="S186/D190"]
	A_Cambodia_894_2017_Original_EPI1185376_2017-10-01[&mut128="T128",mut131_135="T131/T135",mut160="T160",mut186_190="G186/D190"]
	A_Cambodia_B1108407_2017_SIAT2_EPI1179500_2017-10-30[&mut128="T128",mut131_135="K131/T135",mut160="T160",mut186_190="G186/D190"]
	A_Cambodia_D1120379_2019_SIAT1__SIAT1_EPI1721500_2019-10-31[&mut128="N128",mut131_135="K131/T135",mut160="T160",mut186_190="G186/D190"]
	A_Cambodia_E0109379_2019_SIAT1_EPI1690322_2019-12-18[&mut128="A128",mut131_135="T131/K135",mut160="T160",mut186_190="G186/D190"]
	A_Cambodia_VIR2023654_2020_Original_Specimen_EPI1837735_2020-08-31[&mut128="T128",mut131_135="K131/T135",mut160="T160",mut186_190="S186/D190"]
	A_Cambodia_e0117371_2020_P1_SIAT__SIAT1_EPI1797827_2020-01-09[&mut128="A128",mut131_135="T131/K135",mut160="T160",mut186_190="G186/D190"]
	A_Cambodia_e0206362_2020_P1_SIAT__SIAT1_EPI1797872_2020-01-28[&mut128="A128",mut131_135="T131/K135",mut160="K160",mut186_190="G186/D190"]
	A_Cambodia_e0304365_2020_P1_SIAT__SIAT1_EPI1797905_2020-02-25[&mut128="A128",mut131_135="T131/K135",mut160="T160",mut186_190="G186/D190"]
	A_Cambodia_e0327364_2020_P1_SIAT__SIAT1_EPI1797911_2020-03-04[&mut128="A128",mut131_135="T131/K135",mut160="T160",mut186_190="G186/D190"]
	A_Cambodia_e0512384_2020_P1_SIAT__SIAT1_EPI1797839_2020-04-02[&mut128="N128",mut131_135="K131/T135",mut160="T160",mut186_190="G186/D190"]
	A_Cambodia_e1009251_2020_QMC2_EPI1847080_2020-10-08[&mut128="T128",mut131_135="K131/T135",mut160="T160",mut186_190="S186/D190"]
	A_Cambodia_g0805365_2022_P1__SIAT1_EPI2200046_2022-07-27[&mut128="T128",mut131_135="K131/T135",mut160="I160",mut186_190="D186/N190"]
	A_Cambodia_g0824376_2022_P1__SIAT1_EPI2200014_2022-08-13[&mut128="T128",mut131_135="K131/T135",mut160="I160",mut186_190="D186/N190"]
	A_Cameroon_16995_2020_cs_EPI1857111_2020-12-15[&mut128="A128",mut131_135="I131/K135",mut160="T160",mut186_190="D186/N190"]
	A_Cameroon_16996_2020_SIAT3_EPI1882612_2020-12-15[&mut128="A128",mut131_135="I131/K135",mut160="T160",mut186_190="D186/N190"]
	A_Cameroon_8642_2019_cs_EPI1716236_2019-11-20[&mut128="A128",mut131_135="T131/K135",mut160="T160",mut186_190="G186/D190"]
	A_Cameroon_9278_2018_cs_EPI1371394_2018-10-26[&mut128="T128",mut131_135="T131/K135",mut160="T160",mut186_190="G186/D190"]
	A_Cameroon_9285_2019_cs_EPI1716246_2019-12-06[&mut128="A128",mut131_135="T131/K135",mut160="T160",mut186_190="G186/D190"]
	A_Cameroon_9295_2018_cs_EPI1371396_2018-11-02[&mut128="T128",mut131_135="T131/K135",mut160="T160",mut186_190="G186/D190"]
	A_Cameroon_9319_2018_cs_EPI1371400_2018-10-30[&mut128="T128",mut131_135="T131/K135",mut160="T160",mut186_190="G186/D190"]
	A_Cameroon_9783_2017_cs_EPI1193263_2017-10-04[&mut128="A128",mut131_135="T131/K135",mut160="T160",mut186_190="G186/D190"]
	A_Canberra_1010_2017_Original_Specimen_EPI1126141_2017-08-21[&mut128="T128",mut131_135="T131/K135",mut160="T160",mut186_190="G186/D190"]
	A_Canberra_138_2019_SIAT2_EPI1548983_2019-05-18[&mut128="T128",mut131_135="K131/T135",mut160="T160",mut186_190="G186/D190"]
	A_Canberra_1_2017_SIAT1_EPI1022277_2017-03-10[&mut128="T128",mut131_135="T131/K135",mut160="T160",mut186_190="G186/D190"]
	A_Canberra_218_2019_SIAT2_EPI1590851_2019-06-08[&mut128="T128",mut131_135="K131/T135",mut160="T160",mut186_190="G186/D190"]
	A_Canberra_360_2019_SIAT1_EPI1671624_2019-09-11[&mut128="T128",mut131_135="K131/T135",mut160="T160",mut186_190="G186/D190"]
	A_Canberra_3_2017__EPI1612361_2017-02-19[&mut128="T128",mut131_135="T131/K135",mut160="T160",mut186_190="G186/D190"]
	A_Canberra_4A_2019_SIAT1_EPI1690286_2019-12-05[&mut128="T128",mut131_135="K131/T135",mut160="T160",mut186_190="G186/D190"]
	A_Canberra_74_2023_SIAT1_EPI2600684_2023-04-28[&mut128="T128",mut131_135="K131/T135",mut160="I160",mut186_190="D186/N190"]
	A_Cantabria_1387_2017_Clinical_Specimen_EPI973410_2017-02-18[&mut128="T128",mut131_135="T131/T135",mut160="T160",mut186_190="G186/D190"]
	A_Cantabria_1393_2017_Clinical_Specimen_EPI977449_2017-01-23[&mut128="T128",mut131_135="T131/T135",mut160="T160",mut186_190="G186/D190"]
	A_Cantabria_1395_2017_Clinical_Specimen_EPI1010062_2017-01-08[&mut128="T128",mut131_135="T131/T135",mut160="T160",mut186_190="G186/D190"]
	A_Cantabria_726_2017_Clinical_Specimen_EPI942514_2017-01-10[&mut128="T128",mut131_135="T131/T135",mut160="T160",mut186_190="G186/D190"]
	A_Cardiff_6160_2022_Original_EPI2110406_2022-04-07[&mut128="T128",mut131_135="K131/T135",mut160="I160",mut186_190="D186/N190"]
	A_Cardiff_8892_2019_original_EPI1444560_2019-04-11[&mut128="T128",mut131_135="K131/T135",mut160="T160",mut186_190="G186/D190"]
	A_Castellon_02_1187_20190117_Direct_sequencing_EPI1384223_2019-01-17[&mut128="A128",mut131_135="T131/K135",mut160="K160",mut186_190="G186/D190"]
	A_Castellon_02_1450_20190208_Direct_sequencing_EPI1543576_2019-02-08[&mut128="T128",mut131_135="K131/T135",mut160="T160",mut186_190="G186/D190"]
	A_Castellon_02_1843_20190313_Direct_sequencing_EPI1543688_2019-03-13[&mut128="T128",mut131_135="K131/T135",mut160="K160",mut186_190="G186/D190"]
	A_Castellon_02_1901_20190318_Direct_sequencing_EPI1543704_2019-03-18[&mut128="T128",mut131_135="K131/T135",mut160="T160",mut186_190="G186/D190"]
	A_CastillaLaMancha_1360_2018_Clinical_Specimen_EPI1200381_2018-02-20[&mut128="T128",mut131_135="K131/T135",mut160="T160",mut186_190="G186/D190"]
	A_CastillaLaMancha_1366_2018_Clinical_Specimen_EPI1202999_2018-02-20[&mut128="T128",mut131_135="T131/N135",mut160="T160",mut186_190="G186/D190"]
	A_CastillaLaMancha_1587_2022_Clinical_Specimen_EPI2032792_2022-03-31[&mut128="T128",mut131_135="K131/T135",mut160="I160",mut186_190="D186/N190"]
	A_CastillaLaMancha_1745_2022_Clinical_Specimen_EPI2051931_2022-04-10[&mut128="T128",mut131_135="K131/T135",mut160="I160",mut186_190="D186/N190"]
	A_CastillaLaMancha_180011_2017_Clinical_Specimen_EPI1148234_2017-12-20[&mut128="T128",mut131_135="K131/T135",mut160="T160",mut186_190="S186/D190"]
	A_CastillaLaMancha_1802_2022_Clinical_Specimen_EPI2051974_2022-04-06[&mut128="T128",mut131_135="K131/T135",mut160="I160",mut186_190="D186/N190"]
	A_CastillaLaMancha_183_2017_Clinical_Specimen_EPI944204_2017-01-09[&mut128="A128",mut131_135="T131/T135",mut160="K160",mut186_190="G186/D190"]
	A_CastillaLaMancha_2092_2018_Clinical_Specimen_EPI1241320_2018-04-09[&mut128="T128",mut131_135="K131/T135",mut160="T160",mut186_190="G186/D190"]
	A_CastillaLaMancha_221_2019_Clinical_Specimen_EPI1358749_2019-01-09[&mut128="A128",mut131_135="T131/K135",mut160="T160",mut186_190="G186/D190"]
	A_CastillaLaMancha_2272_2022_Clinical_Specimen_EPI2080185_2022-05-03[&mut128="T128",mut131_135="K131/T135",mut160="I160",mut186_190="D186/N190"]
	A_CastillaLaMancha_2699_2022_cs_EPI2098498_2022-06-04[&mut128="T128",mut131_135="K131/T135",mut160="I160",mut186_190="D186/N190"]
	A_CastillaLaMancha_2833_2022_Clinical_Specimen_EPI2130530_2022-06-07[&mut128="T128",mut131_135="K131/T135",mut160="I160",mut186_190="D186/N190"]
	A_CastillaLaMancha_314_2017_Clinical_Specimen_EPI906124_2017-01-10[&mut128="T128",mut131_135="T131/T135",mut160="T160",mut186_190="G186/D190"]
	A_CastillaLaMancha_352_2017_Clinical_Specimen_EPI944205_2017-01-23[&mut128="T128",mut131_135="T131/T135",mut160="T160",mut186_190="G186/D190"]
	A_CastillaLaMancha_3893_2022_Clinical_Specimen_EPI2209415_2022-10-09[&mut128="T128",mut131_135="K131/T135",mut160="I160",mut186_190="D186/N190"]
	A_CastillaLaMancha_4110_2022_Clinical_Specimen_EPI2239988_2022-10-16[&mut128="T128",mut131_135="K131/T135",mut160="I160",mut186_190="D186/N190"]
	A_CastillaLaMancha_4128_2022_cs_EPI2235425_2022-10-21[&mut128="A128",mut131_135="K131/T135",mut160="I160",mut186_190="D186/N190"]
	A_CastillaLaMancha_413_2023_Clinical_Specimen_EPI2477624_2023-01-21[&mut128="T128",mut131_135="K131/T135",mut160="M160",mut186_190="D186/N190"]
	A_CastillaLaMancha_4217_2022_cs_EPI2235416_2022-10-24[&mut128="T128",mut131_135="K131/T135",mut160="I160",mut186_190="D186/N190"]
	A_CastillaLaMancha_421_2017_Clinical_Specimen_EPI916960_2017-01-24[&mut128="T128",mut131_135="T131/T135",mut160="T160",mut186_190="G186/D190"]
	A_CastillaLaMancha_584_2023_Clinical_Specimen_EPI2477747_2023-01-31[&mut128="T128",mut131_135="K131/T135",mut160="I160",mut186_190="D186/N190"]
	A_CastillaLaMancha_765_2017_Clinical_Specimen_EPI944206_2017-02-08[&mut128="T128",mut131_135="T131/K135",mut160="T160",mut186_190="G186/D190"]
	A_CastillaLaMancha_9948_2021_cs_EPI1958744_2021-12-03[&mut128="T128",mut131_135="K131/T135",mut160="T160",mut186_190="D186/N190"]
	A_Catalonia_0751569S_2019_Original_EPI1393939_2019-01-17[&mut128="A128",mut131_135="T131/T135",mut160="K160",mut186_190="G186/D190"]
	A_Catalonia_0835376S_2019_Original_EPI1632668_2019-11-08[&mut128="A128",mut131_135="T131/K135",mut160="T160",mut186_190="G186/D190"]
	A_Catalonia_0846659S_2019_SIAT1_EPI1676284_2019-12-03[&mut128="T128",mut131_135="K131/T135",mut160="T160",mut186_190="G186/D190"]
	A_Catalonia_3517347NS_2017_C0_MDCK1_EPI1203052_2017-12-09[&mut128="T128",mut131_135="K131/T135",mut160="T160",mut186_190="G186/D190"]
	A_Catalonia_3517476NS_2017_C0_MDCK1_EPI1203054_2017-12-12[&mut128="T128",mut131_135="K131/T135",mut160="T160",mut186_190="G186/D190"]
	A_Catalonia_3518614NS_2018_C0_MDCK1_EPI1203058_2018-01-03[&mut128="T128",mut131_135="T131/K135",mut160="T160",mut186_190="G186/D190"]
	A_Catalonia_3547212NS_2021_original_EPI1938627_2021-11-10[&mut128="T128",mut131_135="K131/T135",mut160="I160",mut186_190="D186/N190"]
	A_Catalonia_NSVH100549090_2017_Original_EPI909670_2017-01-07[&mut128="T128",mut131_135="T131/T135",mut160="T160",mut186_190="G186/D190"]
	A_Catalonia_NSVH100553838_2017_Original_EPI2183682_2017-01-15[&mut128="T128",mut131_135="T131/T135",mut160="T160",mut186_190="G186/D190"]
	A_Catalonia_NSVH100554954_2017_Original_EPI2183710_2017-01-17[&mut128="T128",mut131_135="T131/T135",mut160="T160",mut186_190="G186/D190"]
	A_Catalonia_NSVH100558008_2017_Original_EPI919651_2017-01-22[&mut128="T128",mut131_135="T131/T135",mut160="T160",mut186_190="G186/D190"]
	A_Catalonia_NSVH100558570_2017_Original_EPI1226997_2017-01-23[&mut128="T128",mut131_135="T131/T135",mut160="K160",mut186_190="G186/D190"]
	A_Catalonia_NSVH100562706_2017_Original_EPI919648_2017-01-29[&mut128="A128",mut131_135="T131/T135",mut160="T160",mut186_190="G186/D190"]
	A_Catalonia_NSVH100564490_2017_Original_EPI2183914_2017-02-01[&mut128="T128",mut131_135="T131/T135",mut160="T160",mut186_190="G186/D190"]
	A_Catalonia_NSVH100565846_2017_Original_EPI919650_2017-02-03[&mut128="T128",mut131_135="T131/T135",mut160="T160",mut186_190="G186/D190"]
	A_Catalonia_NSVH100566027_2017_Original_EPI926518_2017-02-04[&mut128="T128",mut131_135="T131/T135",mut160="T160",mut186_190="G186/D190"]
	A_Catalonia_NSVH100575604_2017_Original_EPI943189_2017-02-21[&mut128="T128",mut131_135="T131/T135",mut160="T160",mut186_190="G186/D190"]
	A_Catalonia_NSVH100748648_2018_Original_EPI1211105_2018-02-09[&mut128="T128",mut131_135="K131/T135",mut160="T160",mut186_190="G186/D190"]
	A_Catalonia_NSVH100956339_2018_Original_EPI1354592_2018-12-31[&mut128="A128",mut131_135="T131/K135",mut160="T160",mut186_190="G186/D190"]
	A_Catalonia_NSVH100959165_2019_Original_EPI1354596_2019-01-05[&mut128="A128",mut131_135="T131/K135",mut160="T160",mut186_190="G186/D190"]
	A_Catalonia_NSVH100960162_2019_Original_EPI1354598_2019-01-07[&mut128="A128",mut131_135="T131/K135",mut160="T160",mut186_190="G186/D190"]
	A_Catalonia_NSVH100962279_2019_Original_EPI1354599_2019-01-10[&mut128="T128",mut131_135="K131/T135",mut160="T160",mut186_190="G186/D190"]
	A_Catalonia_NSVH100963901_2019_Original_EPI1354601_2019-01-13[&mut128="T128",mut131_135="K131/T135",mut160="T160",mut186_190="G186/D190"]
	A_Catalonia_NSVH100964178_2019_Original_EPI1354603_2019-01-13[&mut128="T128",mut131_135="T131/K135",mut160="T160",mut186_190="G186/D190"]
	A_Catalonia_NSVH100964724_2019_Original_EPI1354605_2019-01-14[&mut128="A128",mut131_135="T131/T135",mut160="K160",mut186_190="G186/D190"]
	A_Catalonia_NSVH100969048_2019_Original_EPI1364622_2019-01-21[&mut128="T128",mut131_135="K131/T135",mut160="T160",mut186_190="G186/D190"]
	A_Catalonia_NSVH100973343_2019_Original_EPI1478963_2019-01-27[&mut128="A128",mut131_135="T131/K135",mut160="T160",mut186_190="G186/D190"]
	A_Catalonia_NSVH100979848_2019_Original_EPI1390310_2019-02-06[&mut128="T128",mut131_135="K131/T135",mut160="T160",mut186_190="G186/D190"]
	A_Catalonia_NSVH100981939_2019_Original_EPI1390319_2019-02-09[&mut128="A128",mut131_135="T131/K135",mut160="T160",mut186_190="G186/D190"]
	A_Catalonia_NSVH100983348_2019_Original_EPI1390325_2019-02-11[&mut128="A128",mut131_135="T131/T135",mut160="K160",mut186_190="G186/D190"]
	A_Catalonia_NSVH100984178_2019_Original_EPI1390334_2019-02-13[&mut128="A128",mut131_135="T131/K135",mut160="T160",mut186_190="G186/D190"]
	A_Catalonia_NSVH100988512_2019_Original_EPI1390356_2019-02-20[&mut128="A128",mut131_135="T131/T135",mut160="K160",mut186_190="G186/D190"]
	A_Catalonia_NSVH100990446_2019_Original_EPI1440518_2019-02-23[&mut128="T128",mut131_135="K131/T135",mut160="T160",mut186_190="G186/D190"]
	A_Catalonia_NSVH100991794_2019_Original_EPI1416600_2019-02-25[&mut128="T128",mut131_135="T131/T135",mut160="K160",mut186_190="G186/D190"]
	A_Catalonia_NSVH100992245_2019_Original_EPI1398862_2019-02-26[&mut128="A128",mut131_135="T131/T135",mut160="K160",mut186_190="G186/D190"]
	A_Catalonia_NSVH101177034_2020_Original_EPI1735038_2020-01-22[&mut128="T128",mut131_135="K131/T135",mut160="T160",mut186_190="G186/D190"]
	A_Catalonia_NSVH101177598_2020_Original_EPI1695503_2020-01-23[&mut128="A128",mut131_135="T131/K135",mut160="T160",mut186_190="D186/N190"]
	A_Catalonia_NSVH101704607_2021_Original_EPI1961818_2021-12-20[&mut128="T128",mut131_135="K131/T135",mut160="I160",mut186_190="D186/N190"]
	A_Catalonia_NSVH101705377_2021_Original_EPI1961895_2021-12-21[&mut128="T128",mut131_135="K131/T135",mut160="I160",mut186_190="D186/N190"]
	A_Catalonia_NSVH101716113_2022_Original_EPI1988973_2022-01-01[&mut128="T128",mut131_135="K131/T135",mut160="I160",mut186_190="D186/N190"]
	A_Catalonia_NSVH101728470_2022_Original_EPI1986446_2022-01-15[&mut128="T128",mut131_135="K131/T135",mut160="I160",mut186_190="D186/N190"]
	A_Catalonia_NSVH101777309_2022_Original_EPI2010402_2022-03-16[&mut128="T128",mut131_135="K131/T135",mut160="I160",mut186_190="D186/N190"]
	A_Catalonia_NSVH101898460_2022__EPI2168149_2022-08-24[&mut128="T128",mut131_135="K131/T135",mut160="I160",mut186_190="D186/N190"]
	A_Catalonia_NSVH101909248_2022__EPI2182193_2022-09-11[&mut128="T128",mut131_135="K131/T135",mut160="I160",mut186_190="D186/N190"]
	A_Catalonia_NSVH101915578_2022_Original_EPI2187664_2022-09-22[&mut128="T128",mut131_135="K131/T135",mut160="I160",mut186_190="D186/N190"]
	A_Catalonia_NSVH101994946_2023_Original_EPI2324552_2023-01-09[&mut128="T128",mut131_135="K131/T135",mut160="I160",mut186_190="D186/N190"]
	A_Catalonia_NSVH101999721_2023_Original_EPI2324576_2023-01-16[&mut128="T128",mut131_135="K131/T135",mut160="I160",mut186_190="D186/N190"]
	A_Catalonia_NSVH102009529_2023_Original_EPI2397899_2023-01-30[&mut128="T128",mut131_135="K131/T135",mut160="I160",mut186_190="D186/N190"]
	A_Catalonia_NSVH102014663_2023_Original_EPI2426451_2023-02-06[&mut128="T128",mut131_135="K131/T135",mut160="I160",mut186_190="D186/N190"]
	A_Catalonia_NSVH102023775_2023_Original_EPI2426483_2023-02-18[&mut128="T128",mut131_135="K131/T135",mut160="I160",mut186_190="D186/N190"]
	A_Catalonia_NSVH102033788_2023_Original_EPI2458011_2023-03-03[&mut128="T128",mut131_135="K131/K135",mut160="I160",mut186_190="D186/N190"]
	A_Catalonia_NSVH110741313_2019_Original_EPI1352622_2019-01-06[&mut128="A128",mut131_135="T131/K135",mut160="T160",mut186_190="G186/D190"]
	A_Catalonia_NSVH151027197_2022_Original_EPI2187797_2022-09-20[&mut128="T128",mut131_135="K131/T135",mut160="I160",mut186_190="D186/N190"]
	A_Catalonia_NSVH160270334_2022_Original_EPI2028429_2022-04-19[&mut128="T128",mut131_135="K131/T135",mut160="I160",mut186_190="D186/N190"]
	A_Catalonia_NSVH170119329_2023_Original_EPI2426427_2023-02-07[&mut128="T128",mut131_135="K131/T135",mut160="I160",mut186_190="D186/N190"]
	A_Catalonia_NSVH171605044_2023_Original_EPI2616634_2023-06-27[&mut128="T128",mut131_135="K131/T135",mut160="I160",mut186_190="D186/N190"]
	A_Catalonia_NSVH171760537_2022_Original_EPI2026348_2022-04-13[&mut128="T128",mut131_135="K131/T135",mut160="I160",mut186_190="D186/N190"]
	A_Catalonia_NSVH198237908_2022_Original_EPI2010496_2022-03-15[&mut128="T128",mut131_135="K131/T135",mut160="I160",mut186_190="D186/N190"]
	A_Catalonia_NSVH198238677_2022_Original_EPI2010426_2022-03-22[&mut128="T128",mut131_135="K131/T135",mut160="I160",mut186_190="D186/N190"]
	A_Catalonia_NSVH198241680_2022_Original_EPI2028477_2022-04-26[&mut128="T128",mut131_135="K131/T135",mut160="I160",mut186_190="D186/N190"]
	A_Catalonia_NSVH198242704_2022_Original_EPI2035959_2022-05-05[&mut128="T128",mut131_135="K131/T135",mut160="I160",mut186_190="D186/N190"]
	A_Catalonia_NSVH198245988_2022_Original_EPI2076139_2022-06-10[&mut128="T128",mut131_135="K131/T135",mut160="I160",mut186_190="D186/N190"]
	A_Catalonia_NSVH198249400_2022_Original_EPI2112229_2022-07-14[&mut128="T128",mut131_135="K131/T135",mut160="M160",mut186_190="D186/N190"]
	A_Catalonia_NSVH198253093_2022__EPI2178296_2022-09-01[&mut128="T128",mut131_135="K131/T135",mut160="I160",mut186_190="D186/N190"]
	A_Catalonia_NSVH198253839_2022__EPI2182369_2022-09-12[&mut128="T128",mut131_135="K131/T135",mut160="I160",mut186_190="D186/N190"]
	A_Catalonia_NSVH198255894_2022_Original_EPI2193777_2022-10-04[&mut128="T128",mut131_135="K131/T135",mut160="I160",mut186_190="D186/N190"]
	A_Catalonia_NSVH198258104_2022_Original_EPI2209206_2022-10-27[&mut128="T128",mut131_135="K131/A135",mut160="I160",mut186_190="D186/N190"]
	A_Catalonia_NSVH198258508_2022_Original_EPI2219415_2022-11-03[&mut128="T128",mut131_135="K131/T135",mut160="I160",mut186_190="D186/N190"]
	A_Catalonia_NSVH198259914_2022_Original_EPI2222373_2022-11-17[&mut128="T128",mut131_135="K131/T135",mut160="I160",mut186_190="D186/N190"]
	A_Catalonia_NSVH198261350_2022_Original_EPI2241195_2022-12-05[&mut128="T128",mut131_135="K131/T135",mut160="I160",mut186_190="D186/N190"]
	A_Catalonia_NSVH198261500_2022_Original_EPI2247803_2022-12-09[&mut128="T128",mut131_135="K131/T135",mut160="I160",mut186_190="D186/N190"]
	A_Catalonia_NSVH198263297_2022_Original_EPI2285941_2022-12-29[&mut128="T128",mut131_135="K131/T135",mut160="I160",mut186_190="D186/N190"]
	A_Catalonia_NSVH198263820_2023_Original_EPI2295595_2023-01-05[&mut128="T128",mut131_135="K131/T135",mut160="I160",mut186_190="D186/N190"]
	A_Catalonia_NSVH198264305_2023_Original_EPI2312356_2023-01-12[&mut128="T128",mut131_135="K131/T135",mut160="I160",mut186_190="D186/N190"]
	A_Catalonia_NSVH199822169_2022_Original_EPI2062280_2022-06-02[&mut128="T128",mut131_135="K131/T135",mut160="I160",mut186_190="D186/N190"]
	A_Catalonia_NSVH199823514_2022_Original_EPI2209110_2022-10-27[&mut128="T128",mut131_135="K131/A135",mut160="I160",mut186_190="D186/N190"]
	A_Catalonia_NSVH199824471_2023_Original_EPI2397843_2023-01-23[&mut128="T128",mut131_135="K131/T135",mut160="I160",mut186_190="D186/N190"]
	A_Catalonia_NSVH531048558_2022_Original_EPI2214411_2022-11-03[&mut128="T128",mut131_135="K131/T135",mut160="I160",mut186_190="D186/N190"]
	A_Catalonia_NSVH534130136_2022_Original_EPI2187893_2022-09-20[&mut128="T128",mut131_135="K131/T135",mut160="I160",mut186_190="D186/N190"]
	A_Catalonia_NSVH554231730_2022_Original_EPI2219387_2022-11-10[&mut128="T128",mut131_135="K131/A135",mut160="I160",mut186_190="D186/N190"]
	A_Catalonia_NSVH67872_2021_Original_EPI1926377_2021-11-08[&mut128="T128",mut131_135="K131/T135",mut160="I160",mut186_190="D186/N190"]
	A_Catalonia_NSVH741052140_2022_Original_EPI2237748_2022-11-29[&mut128="T128",mut131_135="K131/T135",mut160="I160",mut186_190="D186/N190"]
	A_Ceara_145603-IEC_2017__EPI1045840_2017-01-16[&mut128="T128",mut131_135="T131/T135",mut160="T160",mut186_190="G186/D190"]
	A_Ceara_145905-IEC_2017__EPI1045844_2017-02-06[&mut128="T128",mut131_135="T131/T135",mut160="T160",mut186_190="G186/D190"]
	A_Ceara_146082-IEC_2017__EPI1045848_2017-02-16[&mut128="T128",mut131_135="T131/T135",mut160="A160",mut186_190="G186/D190"]
	A_Centre_03353_2023_Original_EPI2438427_2023-02-03[&mut128="T128",mut131_135="K131/T135",mut160="I160",mut186_190="D186/N190"]
	A_Centre_372_2017_PI_EPI919832_2017-01-11[&mut128="T128",mut131_135="T131/T135",mut160="T160",mut186_190="G186/D190"]
	A_Ceuta_180155_2017_Clinical_Specimen_EPI1148255_2017-12-22[&mut128="T128",mut131_135="T131/K135",mut160="T160",mut186_190="G186/D190"]
	A_Ceuta_286_2023_Clinical_Specimen_EPI2441054_2023-01-08[&mut128="T128",mut131_135="K131/T135",mut160="I160",mut186_190="D186/N190"]
	A_Ceuta_806_2023_Clinical_Specimen_EPI2520215_2023-02-16[&mut128="T128",mut131_135="K131/T135",mut160="I160",mut186_190="D186/N190"]
	A_Ceuta_889_2018_Clinical_Specimen_EPI1200385_2018-01-26[&mut128="T128",mut131_135="K131/T135",mut160="T160",mut186_190="G186/D190"]
	A_Ceuta_897_2018_Clinical_Specimen_EPI1192079_2018-02-01[&mut128="T128",mut131_135="K131/T135",mut160="K160",mut186_190="G186/D190"]
	A_Ceuta_898_2018_Clinical_Specimen_EPI1192080_2018-02-01[&mut128="T128",mut131_135="T131/K135",mut160="T160",mut186_190="G186/D190"]
	A_Ceuta_903_2018_Clinical_Specimen_EPI1200389_2018-01-30[&mut128="A128",mut131_135="T131/K135",mut160="T160",mut186_190="G186/D190"]
	A_Chaco_62780_2017_Original_EPI1059727_2017-04-07[&mut128="T128",mut131_135="K131/T135",mut160="T160",mut186_190="G186/D190"]
	A_Champagne_Ardenne_1617_2019_PI_EPI1421379_2019-03-12[&mut128="A128",mut131_135="T131/T135",mut160="K160",mut186_190="G186/D190"]
	A_Champagne_Ardenne_1765_2019_PI_EPI1431184_2019-03-20[&mut128="T128",mut131_135="K131/T135",mut160="T160",mut186_190="G186/D190"]
	A_Champagne_Ardenne_1908_2019_MDCK2_SIAT1_EPI1582609_2019-04-10[&mut128="T128",mut131_135="K131/T135",mut160="A160",mut186_190="G186/D190"]
	A_Champagne_Ardenne_645_2017_PI_EPI919918_2017-01-25[&mut128="T128",mut131_135="T131/T135",mut160="T160",mut186_190="G186/D190"]
	A_Chanthaburi_373_2017_X2_EPI1198421_2017-09-21[&mut128="T128",mut131_135="K131/T135",mut160="T160",mut186_190="G186/D190"]
	A_Chanthaburi_P203_2023_Original_EPI2474726_2023-01-16[&mut128="T128",mut131_135="K131/T135",mut160="I160",mut186_190="D186/N190"]
	A_Cheboksary_CRIE_180_2019__EPI1414918_2019-01-22[&mut128="A128",mut131_135="T131/K135",mut160="T160",mut186_190="G186/D190"]
	A_Cherkessk_CRIE_323_2019__EPI1493849_2019-02-25[&mut128="T128",mut131_135="K131/T135",mut160="T160",mut186_190="G186/D190"]
	A_Chiang_Rai_409_2019_C1_EPI1683344_2019-09-02[&mut128="T128",mut131_135="K131/T135",mut160="T160",mut186_190="G186/D190"]
	A_Chiang_Rai_449_2019_MDCK_1__SIAT1_EPI1671914_2019-11-28[&mut128="T128",mut131_135="K131/T135",mut160="T160",mut186_190="G186/D190"]
	A_Chiang_Rai_NIC-D1175_2022_clinical_specimen_EPI2200456_2022-10-07[&mut128="T128",mut131_135="K131/T135",mut160="I160",mut186_190="D186/N190"]
	A_Chiang_Rai_NIC-P2888_2022_clinical_specimen_EPI2228876_2022-08-24[&mut128="T128",mut131_135="K131/T135",mut160="I160",mut186_190="D186/N190"]
	A_Chiang_Rai_NIC-P3107_2022_clinical_specimen_EPI2229052_2022-09-06[&mut128="T128",mut131_135="K131/T135",mut160="I160",mut186_190="D186/N190"]
	A_Chile_7868_2019_Original_EPI1662562_2019-11-07[&mut128="T128",mut131_135="K131/T135",mut160="T160",mut186_190="G186/D190"]
	A_China_19_2017__EPI1768131_2017-09-11[&mut128="T128",mut131_135="T131/N135",mut160="I160",mut186_190="G186/D190"]
	A_China_29_2017__EPI1768141_2017-09-25[&mut128="T128",mut131_135="T131/K135",mut160="T160",mut186_190="G186/D190"]
	A_China_34_2017__EPI1768146_2017-11-22[&mut128="T128",mut131_135="T131/K135",mut160="T160",mut186_190="G186/D190"]
	A_China_S111_2017__EPI1306458_2017-09-20[&mut128="T128",mut131_135="T131/N135",mut160="T160",mut186_190="G186/D190"]
	A_Chita_927_2017_c1_EPI967095_2017-02-07[&mut128="T128",mut131_135="T131/T135",mut160="I160",mut186_190="G186/D190"]
	A_Choibalsan_2929_2017_c2_EPI1129952_2017-11-28[&mut128="T128",mut131_135="T131/K135",mut160="T160",mut186_190="G186/D190"]
	A_Choibalsan_3341_2017_c1_EPI1191879_2017-12-18[&mut128="T128",mut131_135="T131/K135",mut160="T160",mut186_190="G186/D190"]
	A_Chongqing-Banan_11053_2018_C1_EPI1351311_2018-12-25[&mut128="T128",mut131_135="K131/T135",mut160="T160",mut186_190="G186/D190"]
	A_Chongqing-Banan_16_2019_C1_EPI1353029_2019-01-04[&mut128="T128",mut131_135="K131/T135",mut160="T160",mut186_190="G186/D190"]
	A_Chongqing-Yuzhong_11622_2019_C1_S1_EPI1692260_2019-10-07[&mut128="T128",mut131_135="K131/T135",mut160="T160",mut186_190="G186/D190"]
	A_Chungbuk_1917_2018_MDCK_2__SIAT1_EPI1370427_2018-12-12[&mut128="T128",mut131_135="K131/T135",mut160="T160",mut186_190="G186/D190"]
	A_Chungbuk_674_2023__EPI2404524_2023-01-16[&mut128="T128",mut131_135="K131/T135",mut160="I160",mut186_190="D186/N190"]
	A_Chungbuk_905_2023_original_EPI2538814_2023-04-17[&mut128="T128",mut131_135="K131/T135",mut160="I160",mut186_190="D186/N190"]
	A_Clydach_6460_2022_original_EPI2053841_2022-05-04[&mut128="T128",mut131_135="K131/T135",mut160="I160",mut186_190="D186/N190"]
	A_Colombia_0082_2019_Original_EPI1368562_2019-01-01[&mut128="A128",mut131_135="T131/K135",mut160="T160",mut186_190="G186/D190"]
	A_Colombia_0297_2018_S2_EPI1316862_2018-07-18[&mut128="T128",mut131_135="T131/T135",mut160="K160",mut186_190="G186/D190"]
	A_Colombia_2441_2022_Original_EPI2063673_2022-03-29[&mut128="T128",mut131_135="K131/T135",mut160="I160",mut186_190="D186/N190"]
	A_Colombia_2604_2018_Original_EPI1386255_2018-12-03[&mut128="A128",mut131_135="T131/K135",mut160="T160",mut186_190="G186/D190"]
	A_Colombia_3698_2022_Original_EPI2180043_2022-07-04[&mut128="T128",mut131_135="K131/T135",mut160="I160",mut186_190="D186/N190"]
	A_Colombia_5121_2017_Original_EPI1058277_2017-07-21[&mut128="T128",mut131_135="T131/T135",mut160="T160",mut186_190="G186/D190"]
	A_Colombia_6646_2017_Original_EPI1161655_2017-11-10[&mut128="A128",mut131_135="T131/T135",mut160="K160",mut186_190="G186/D190"]
	A_Colombia_6717_2017_Original_EPI1161663_2017-12-02[&mut128="A128",mut131_135="N131/T135",mut160="K160",mut186_190="G186/D190"]
	A_Colombia_6739_2017_Original_EPI1161671_2017-12-04[&mut128="T128",mut131_135="T131/T135",mut160="T160",mut186_190="G186/D190"]
	A_Colombia_959_2017_Original_EPI1017184_2017-04-18[&mut128="T128",mut131_135="T131/T135",mut160="K160",mut186_190="G186/D190"]
	A_Colombia_9948_2018_Original_EPI1282822_2018-07-04[&mut128="T128",mut131_135="T131/T135",mut160="T160",mut186_190="G186/D190"]
	A_Colorado_04_2017_Original_EPI918129_2017-01-24[&mut128="A128",mut131_135="T131/T135",mut160="K160",mut186_190="G186/D190"]
	A_Colorado_09_2017_Original_EPI970096_2017-03-03[&mut128="T128",mut131_135="T131/K135",mut160="T160",mut186_190="G186/D190"]
	A_Colorado_11493_2020_Original_EPI1729098_2020-01-30[&mut128="T128",mut131_135="K131/T135",mut160="T160",mut186_190="G186/D190"]
	A_Colorado_12106_2020_Original_EPI1756786_2020-03-11[&mut128="A128",mut131_135="T131/K135",mut160="T160",mut186_190="D186/N190"]
	A_Colorado_12584_2021_Original_EPI1993884_2021-12-17[&mut128="T128",mut131_135="K131/T135",mut160="I160",mut186_190="D186/N190"]
	A_Colorado_13_2017_Original_EPI1079328_2017-08-12[&mut128="T128",mut131_135="K131/T135",mut160="T160",mut186_190="G186/D190"]
	A_Colorado_13_2023_S1_EPI2445865_2023-01-10[&mut128="T128",mut131_135="K131/T135",mut160="I160",mut186_190="D186/N190"]
	A_Colorado_14_2022_Original_EPI2039836_2022-03-30[&mut128="T128",mut131_135="K131/T135",mut160="V160",mut186_190="D186/N190"]
	A_Colorado_17_2023_Original_EPI2442174_2023-01-24[&mut128="T128",mut131_135="K131/T135",mut160="I160",mut186_190="D186/N190"]
	A_Colorado_23_2018_Original_EPI1225041_2018-03-28[&mut128="T128",mut131_135="K131/T135",mut160="T160",mut186_190="G186/D190"]
	A_Colorado_29_2023_Original_EPI2498776_2023-02-21[&mut128="T128",mut131_135="K131/T135",mut160="I160",mut186_190="D186/N190"]
	A_Colorado_33_2023_S1_EPI2535322_2023-02-28[&mut128="T128",mut131_135="K131/T135",mut160="I160",mut186_190="D186/N190"]
	A_Colorado_35_2022_Original_EPI2225801_2022-10-15[&mut128="T128",mut131_135="K131/T135",mut160="I160",mut186_190="D186/N190"]
	A_Colorado_39_2023_Original_EPI2535298_2023-03-21[&mut128="T128",mut131_135="K131/T135",mut160="I160",mut186_190="D186/N190"]
	A_Colorado_40_2022_Original_EPI2225932_2022-10-26[&mut128="T128",mut131_135="K131/T135",mut160="I160",mut186_190="D186/N190"]
	A_Colorado_44_2019_Original_EPI1641982_2019-11-27[&mut128="T128",mut131_135="K131/T135",mut160="T160",mut186_190="G186/D190"]
	A_Colorado_7683_2018_passage__Original_EPI1524637_2018-12-26[&mut128="A128",mut131_135="T131/T135",mut160="K160",mut186_190="G186/D190"]
	A_ComunidadValenciana_504_2023_Clinical_Specimen_EPI2441182_2023-01-31[&mut128="T128",mut131_135="K131/A135",mut160="I160",mut186_190="D186/N190"]
	A_Concepcion_106858_2018_S2_EPI1385819_2018-12-03[&mut128="A128",mut131_135="T131/K135",mut160="T160",mut186_190="G186/D190"]
	A_Concepcion_44977_2018_Original_EPI1279205_2018-05-28[&mut128="T128",mut131_135="K131/T135",mut160="T160",mut186_190="G186/D190"]
	A_Concepcion_48815_2018_Original_EPI1279293_2018-06-08[&mut128="T128",mut131_135="K131/T135",mut160="T160",mut186_190="G186/D190"]
	A_Concepcion_50845_2018_Original_EPI1391695_2018-06-18[&mut128="T128",mut131_135="K131/T135",mut160="T160",mut186_190="G186/D190"]
	A_Concepcion_52328_2018_Original_EPI1391759_2018-06-18[&mut128="T128",mut131_135="K131/T135",mut160="T160",mut186_190="G186/D190"]
	A_Concepcion_56412_2018_Original_EPI1391932_2018-06-29[&mut128="T128",mut131_135="K131/T135",mut160="T160",mut186_190="G186/D190"]
	A_Concepcion_61065_2018_Original_EPI1392098_2018-07-15[&mut128="T128",mut131_135="K131/T135",mut160="T160",mut186_190="G186/D190"]
	A_Concepcion_64115_2018_Original_EPI1392222_2018-07-30[&mut128="T128",mut131_135="K131/T135",mut160="T160",mut186_190="G186/D190"]
	A_Concepcion_73557_2018_Original_EPI1392310_2018-08-30[&mut128="T128",mut131_135="K131/T135",mut160="T160",mut186_190="G186/D190"]
	A_Congo_07_2021_Original_EPI1852006_2021-01-04[&mut128="A128",mut131_135="N131/K135",mut160="T160",mut186_190="D186/N190"]
	A_Congo_44_2021_Original_EPI1852022_2021-01-12[&mut128="A128",mut131_135="K131/K135",mut160="T160",mut186_190="D186/N190"]
	A_Congo_467_2017_Original_EPI1205370_2017-11-10[&mut128="T128",mut131_135="T131/K135",mut160="T160",mut186_190="G186/D190"]
	A_Congo_543_2020_Original_EPI1851992_2020-11-12[&mut128="A128",mut131_135="N131/K135",mut160="T160",mut186_190="D186/N190"]
	A_Congo_560_2020_Original_EPI1851979_2020-12-15[&mut128="A128",mut131_135="N131/K135",mut160="T160",mut186_190="D186/N190"]
	A_Congo_734_2018_Original_EPI1386879_2018-12-27[&mut128="T128",mut131_135="T131/K135",mut160="T160",mut186_190="G186/D190"]
	A_Congo_737_2018_Original_EPI1385887_2018-12-29[&mut128="T128",mut131_135="T131/K135",mut160="T160",mut186_190="G186/D190"]
	A_Connecticut_03_2023_Original_EPI2367577_2023-01-04[&mut128="T128",mut131_135="K131/T135",mut160="I160",mut186_190="D186/N190"]
	A_Connecticut_09_2017_Original_EPI970129_2017-01-31[&mut128="A128",mut131_135="T131/T135",mut160="K160",mut186_190="G186/D190"]
	A_Connecticut_16_2020_S1_EPI1725779_2020-03-01[&mut128="A128",mut131_135="T131/K135",mut160="T160",mut186_190="D186/N190"]
	A_Connecticut_16_2022_S1_EPI2069599_2022-04-16[&mut128="T128",mut131_135="K131/T135",mut160="I160",mut186_190="D186/N190"]
	A_Connecticut_21_2019_Original_EPI1428083_2019-03-06[&mut128="T128",mut131_135="K131/T135",mut160="T160",mut186_190="G186/D190"]
	A_Connecticut_24_2017_Original_EPI1039266_2017-06-13[&mut128="T128",mut131_135="T131/T135",mut160="T160",mut186_190="G186/D190"]
	A_Connecticut_33_2022_S1_EPI2157533_2022-07-15[&mut128="T128",mut131_135="K131/T135",mut160="I160",mut186_190="D186/N190"]
	A_Connecticut_39_2018_Original_EPI1343315_2018-12-06[&mut128="T128",mut131_135="K131/T135",mut160="T160",mut186_190="G186/D190"]
	A_Connecticut_58_2022_Original_EPI2279214_2022-11-26[&mut128="T128",mut131_135="K131/T135",mut160="I160",mut186_190="D186/N190"]
	A_Costa_Rica_1843_2022_Original_EPI2278782_2022-10-13[&mut128="T128",mut131_135="K131/T135",mut160="I160",mut186_190="D186/N190"]
	A_Costa_Rica_5381_2022_Original_EPI2278812_2022-11-21[&mut128="T128",mut131_135="K131/T135",mut160="I160",mut186_190="D186/N190"]
	A_Costa_Rica_6556_2017_Original_EPI1166311_2017-11-13[&mut128="T128",mut131_135="K131/T135",mut160="T160",mut186_190="G186/D190"]
	A_Costa_Rica_6871_2017_Original_EPI1166340_2017-11-17[&mut128="T128",mut131_135="K131/T135",mut160="T160",mut186_190="G186/D190"]
	A_Costa_Rica_8289_2019_Original_EPI1586913_2019-07-04[&mut128="T128",mut131_135="K131/T135",mut160="T160",mut186_190="G186/D190"]
	A_Cote_D_Ivoire_1549_2017_S2_EPI1212242_2017-10-02[&mut128="T128",mut131_135="T131/T135",mut160="T160",mut186_190="G186/D190"]
	A_Cote_D_Ivoire_1632_2017_Original_EPI1185288_2017-10-12[&mut128="A128",mut131_135="T131/K135",mut160="T160",mut186_190="G186/D190"]
	A_Cote_D_Ivoire_2239_2019_Original_EPI1719172_2019-10-15[&mut128="A128",mut131_135="T131/K135",mut160="T160",mut186_190="D186/N190"]
	A_Cote_D_Ivoire_870_2017_C2_SIAT1_EPI1125444_2017-06-30[&mut128="T128",mut131_135="T131/K135",mut160="T160",mut186_190="G186/D190"]
	A_Cote_d_Ivoire_1287_2019_cs_EPI1604561_2019-07-14[&mut128="A128",mut131_135="T131/K135",mut160="T160",mut186_190="G186/D190"]
	A_Cote_d_Ivoire_2861_2020_SIAT1_EPI1846324_2020-11-28[&mut128="A128",mut131_135="T131/K135",mut160="T160",mut186_190="D186/N190"]
	A_Cote_d_Ivoire_4032_2021_cs_EPI2023849_2021-11-29[&mut128="A128",mut131_135="I131/K135",mut160="K160",mut186_190="D186/N190"]
	A_Cote_d_Ivoire_974_2019_cs_EPI1609026_2019-06-10[&mut128="A128",mut131_135="T131/K135",mut160="T160",mut186_190="G186/D190"]
	A_Crimea_CRIE_43_2020__EPI1666974_2020-01-08[&mut128="A128",mut131_135="T131/K135",mut160="T160",mut186_190="G186/D190"]
	A_Croatia_70723_2022_cs_EPI2121802_2022-04-06[&mut128="T128",mut131_135="K131/T135",mut160="I160",mut186_190="D186/N190"]
	A_Cyprus_F1108_2020_SIAT1_EPI1753998_2020-02-16[&mut128="A128",mut131_135="T131/T135",mut160="K160",mut186_190="G186/D190"]
	A_Cyprus_F143_2017_SIAT1_EPI1015851_2017-01-26[&mut128="T128",mut131_135="T131/T135",mut160="T160",mut186_190="G186/D190"]
	A_Cyprus_F98_2017_SIAT1_EPI1015875_2017-01-19[&mut128="T128",mut131_135="T131/T135",mut160="T160",mut186_190="G186/D190"]
	A_Czech_Republic_101_2017_H3N2___EPI988752_2017-01-19[&mut128="T128",mut131_135="K131/T135",mut160="T160",mut186_190="G186/D190"]
	A_Czech_Republic_179_2020__EPI1736236_2020-01-23[&mut128="A128",mut131_135="T131/T135",mut160="K160",mut186_190="G186/D190"]
	A_Czech_Republic_82_2017_H3N2___EPI988936_2017-01-12[&mut128="T128",mut131_135="T131/T135",mut160="T160",mut186_190="G186/D190"]
	A_Daejeon_543_2023__EPI2404560_2023-01-03[&mut128="T128",mut131_135="K131/T135",mut160="I160",mut186_190="D186/N190"]
	A_Daejeon_840_2023_original_EPI2508560_2023-04-04[&mut128="T128",mut131_135="K131/T135",mut160="I160",mut186_190="D186/N190"]
	A_Dakar_03_2020_cs_EPI1930164_2020-10-18[&mut128="A128",mut131_135="T131/K135",mut160="T160",mut186_190="D186/N190"]
	A_Dakar_10B_2020_C1_MDCK1_EPI1857123_2020-10-16[&mut128="A128",mut131_135="T131/K135",mut160="T160",mut186_190="D186/N190"]
	A_Dakar_1851_2022__EPI2236458_2022-09-23[&mut128="I128",mut131_135="K131/T135",mut160="I160",mut186_190="D186/N190"]
	A_Dakar_22_2022_SIAT1_EPI2115760_2022-06-16[&mut128="T128",mut131_135="K131/T135",mut160="I160",mut186_190="D186/N190"]
	A_Dakar_24_2022_SIAT1_EPI2115814_2022-06-13[&mut128="T128",mut131_135="K131/T135",mut160="I160",mut186_190="D186/N190"]
	A_Darwin_1001_2017_SIAT1_EPI989664_2017-01-30[&mut128="T128",mut131_135="T131/T135",mut160="T160",mut186_190="G186/D190"]
	A_Darwin_1001_2018_SIAT1_EPI1255052_2018-01-23[&mut128="T128",mut131_135="T131/K135",mut160="T160",mut186_190="G186/D190"]
	A_Darwin_1005_2017_SIAT1_EPI1021933_2017-03-06[&mut128="T128",mut131_135="T131/T135",mut160="T160",mut186_190="G186/D190"]
	A_Darwin_113_2020_SIAT1_EPI1733843_2020-03-15[&mut128="T128",mut131_135="K131/T135",mut160="T160",mut186_190="S186/D190"]
	A_Darwin_118_2022_SIAT1_EPI2059421_2022-05-06[&mut128="T128",mut131_135="K131/T135",mut160="I160",mut186_190="D186/N190"]
	A_Darwin_20_2021_SIAT2_EPI1924439_2021-08-11[&mut128="T128",mut131_135="K131/T135",mut160="I160",mut186_190="D186/N190"]
	A_Darwin_33_2021_SIAT1_EPI1923162_2021-09-15[&mut128="T128",mut131_135="K131/T135",mut160="I160",mut186_190="D186/N190"]
	A_Darwin_420_2019_SIAT2_EPI1593936_2019-05-17[&mut128="T128",mut131_135="K131/T135",mut160="T160",mut186_190="G186/D190"]
	A_Darwin_492_2019_SIAT2_EPI1583418_2019-06-09[&mut128="T128",mut131_135="K131/T135",mut160="T160",mut186_190="G186/D190"]
	A_Darwin_611_2022_SIAT2_EPI2219028_2022-05-20[&mut128="T128",mut131_135="K131/T135",mut160="I160",mut186_190="D186/N190"]
	A_Darwin_61_2019_MDCK2_EPI1387382_2019-01-29[&mut128="T128",mut131_135="K131/T135",mut160="T160",mut186_190="G186/D190"]
	A_Darwin_701_2019_SIAT1_EPI1658689_2019-09-17[&mut128="I128",mut131_135="K131/T135",mut160="T160",mut186_190="G186/D190"]
	A_Darwin_94_2020_SIAT1_EPI1733846_2020-03-07[&mut128="T128",mut131_135="K131/T135",mut160="T160",mut186_190="S186/D190"]
	A_Darwin_99_2019_MDCK1_EPI1434572_2019-03-17[&mut128="T128",mut131_135="K131/T135",mut160="K160",mut186_190="G186/D190"]
	A_Delaware_03_2017_Original_EPI918223_2017-01-08[&mut128="T128",mut131_135="T131/K135",mut160="T160",mut186_190="G186/D190"]
	A_Delaware_05_2020_Original_EPI1692418_2020-01-11[&mut128="A128",mut131_135="T131/K135",mut160="T160",mut186_190="D186/N190"]
	A_Delaware_05_2021_S1_EPI1942644_2021-11-17[&mut128="T128",mut131_135="K131/T135",mut160="I160",mut186_190="D186/N190"]
	A_Delaware_06_2023_S1_EPI2445723_2023-01-12[&mut128="T128",mut131_135="K131/A135",mut160="I160",mut186_190="D186/N190"]
	A_Delaware_19_2017_S1_EPI989399_2017-03-21[&mut128="A128",mut131_135="T131/T135",mut160="K160",mut186_190="G186/D190"]
	A_Delaware_21_2022_Original_EPI2039239_2022-04-19[&mut128="T128",mut131_135="K131/T135",mut160="I160",mut186_190="D186/N190"]
	A_Delaware_22_2022_S1_EPI2069749_2022-04-19[&mut128="T128",mut131_135="K131/T135",mut160="I160",mut186_190="D186/N190"]
	A_Delaware_24_2022_S1_EPI2069607_2022-04-28[&mut128="T128",mut131_135="K131/T135",mut160="I160",mut186_190="D186/N190"]
	A_Delaware_25_2018_Original_EPI1221709_2018-03-25[&mut128="A128",mut131_135="T131/T135",mut160="K160",mut186_190="G186/D190"]
	A_Delaware_30_2018_Original_EPI1245020_2018-04-23[&mut128="A128",mut131_135="T131/T135",mut160="K160",mut186_190="G186/D190"]
	A_Delaware_31_2019_Original_EPI1442119_2019-04-10[&mut128="A128",mut131_135="T131/T135",mut160="K160",mut186_190="G186/D190"]
	A_Delaware_34_2022_Original_EPI2115380_2022-06-16[&mut128="T128",mut131_135="K131/K135",mut160="I160",mut186_190="D186/N190"]
	A_Delaware_39_2023_S1_EPI2535112_2023-03-03[&mut128="T128",mut131_135="K131/T135",mut160="I160",mut186_190="D186/N190"]
	A_Delaware_7123_2018_passage__Original_EPI1540502_2018-02-06[&mut128="T128",mut131_135="K131/T135",mut160="T160",mut186_190="G186/D190"]
	A_Delaware_81_2022_Original_EPI2276598_2022-12-06[&mut128="T128",mut131_135="K131/T135",mut160="I160",mut186_190="D186/N190"]
	A_Denmark_1044_2023_Original_EPI2574465_2023-03-26[&mut128="T128",mut131_135="K131/T135",mut160="I160",mut186_190="D186/N190"]
	A_Denmark_1054_2022__EPI2045485_2022-03-20[&mut128="T128",mut131_135="K131/T135",mut160="I160",mut186_190="D186/N190"]
	A_Denmark_111_2017__EPI1170366_2017-12-23[&mut128="T128",mut131_135="K131/T135",mut160="T160",mut186_190="G186/D190"]
	A_Denmark_1138_2020_SIAT2-ori_EPI1749270_2020-02-18[&mut128="A128",mut131_135="T131/T135",mut160="K160",mut186_190="G186/D190"]
	A_Denmark_114_2017_SIAT1_EPI1201168_2017-12-28[&mut128="T128",mut131_135="K131/T135",mut160="T160",mut186_190="G186/D190"]
	A_Denmark_1237_2023_Original_EPI2574624_2023-04-13[&mut128="T128",mut131_135="K131/T135",mut160="I160",mut186_190="D186/N190"]
	A_Denmark_1326_2022__EPI2045914_2022-03-20[&mut128="T128",mut131_135="K131/T135",mut160="I160",mut186_190="D186/N190"]
	A_Denmark_1757_2022__EPI2060869_2022-03-29[&mut128="T128",mut131_135="K131/T135",mut160="I160",mut186_190="D186/N190"]
	A_Denmark_185_2023_Original_EPI2457580_2023-01-16[&mut128="T128",mut131_135="K131/T135",mut160="I160",mut186_190="D186/D190"]
	A_Denmark_1997_2022__EPI2060795_2022-04-21[&mut128="T128",mut131_135="K131/T135",mut160="I160",mut186_190="D186/N190"]
	A_Denmark_211_2020__EPI1676248_2020-01-12[&mut128="A128",mut131_135="T131/T135",mut160="K160",mut186_190="G186/D190"]
	A_Denmark_215_2022__EPI2025514_2022-02-22[&mut128="I128",mut131_135="K131/T135",mut160="I160",mut186_190="D186/N190"]
	A_Denmark_218_2020__EPI1676000_2020-01-13[&mut128="S128",mut131_135="T131/K135",mut160="T160",mut186_190="D186/N190"]
	A_Denmark_228_2023_Original_EPI2458506_2023-01-20[&mut128="T128",mut131_135="K131/A135",mut160="I160",mut186_190="D186/N190"]
	A_Denmark_2439_2022__EPI2061972_2022-04-17[&mut128="T128",mut131_135="K131/T135",mut160="I160",mut186_190="D186/N190"]
	A_Denmark_2443_2022__EPI2061411_2022-04-17[&mut128="T128",mut131_135="K131/T135",mut160="I160",mut186_190="D186/N190"]
	A_Denmark_258_2020__EPI1676232_2020-01-15[&mut128="A128",mut131_135="N131/T135",mut160="K160",mut186_190="S186/D190"]
	A_Denmark_2650_2022__EPI2061864_2022-04-27[&mut128="T128",mut131_135="K131/T135",mut160="I160",mut186_190="D186/N190"]
	A_Denmark_2707_2022__EPI2072950_2022-04-21[&mut128="T128",mut131_135="K131/T135",mut160="I160",mut186_190="D186/N190"]
	A_Denmark_2807_2022__EPI2072828_2022-05-06[&mut128="T128",mut131_135="K131/T135",mut160="I160",mut186_190="D186/N190"]
	A_Denmark_2844_2019_Original_EPI1431810_2019-03-22[&mut128="D128",mut131_135="T131/K135",mut160="T160",mut186_190="G186/D190"]
	A_Denmark_2864_2022__EPI2089292_2022-05-19[&mut128="T128",mut131_135="K131/T135",mut160="I160",mut186_190="D186/N190"]
	A_Denmark_2874_2022__EPI2089070_2022-05-29[&mut128="T128",mut131_135="K131/T135",mut160="I160",mut186_190="D186/N190"]
	A_Denmark_2902_2019_Original_EPI1431905_2019-03-26[&mut128="T128",mut131_135="K131/T135",mut160="T160",mut186_190="G186/D190"]
	A_Denmark_2995_2022__EPI2213004_2022-07-21[&mut128="T128",mut131_135="K131/T135",mut160="I160",mut186_190="D186/N190"]
	A_Denmark_302_2022__EPI2026040_2022-03-01[&mut128="T128",mut131_135="K131/T135",mut160="I160",mut186_190="D186/N190"]
	A_Denmark_3162_2022__EPI2283233_2022-11-18[&mut128="T128",mut131_135="K131/T135",mut160="I160",mut186_190="D186/N190"]
	A_Denmark_316_2023_Original_EPI2458143_2023-01-25[&mut128="T128",mut131_135="K131/A135",mut160="I160",mut186_190="D186/N190"]
	A_Denmark_3255_2019_Original_EPI1641074_2019-10-05[&mut128="T128",mut131_135="K131/T135",mut160="T160",mut186_190="G186/D190"]
	A_Denmark_338_2023_Original_EPI2458167_2023-01-26[&mut128="T128",mut131_135="K131/T135",mut160="I160",mut186_190="D186/N190"]
	A_Denmark_485_2023_Original_EPI2458271_2023-02-03[&mut128="T128",mut131_135="K131/T135",mut160="I160",mut186_190="D186/N190"]
	A_Denmark_528_2019__EPI1381232_2019-01-21[&mut128="A128",mut131_135="T131/K135",mut160="T160",mut186_190="G186/D190"]
	A_Denmark_645_2022__EPI2027048_2022-03-10[&mut128="T128",mut131_135="K131/T135",mut160="I160",mut186_190="D186/N190"]
	A_Denmark_64_2022__EPI1990854_2022-01-28[&mut128="T128",mut131_135="K131/T135",mut160="I160",mut186_190="D186/N190"]
	A_Denmark_652_2019__EPI1380610_2019-01-15[&mut128="A128",mut131_135="T131/K135",mut160="T160",mut186_190="G186/D190"]
	A_Denmark_71_2022__EPI1990869_2022-02-03[&mut128="T128",mut131_135="K131/T135",mut160="I160",mut186_190="D186/N190"]
	A_Denmark_795_2018_SIAT2_SIAT1_EPI1277102_2018-04-16[&mut128="N128",mut131_135="T131/K135",mut160="T160",mut186_190="G186/D190"]
	A_Denmark_83_2021__EPI1986236_2021-12-23[&mut128="T128",mut131_135="K131/T135",mut160="I160",mut186_190="D186/N190"]
	A_Denmark_855_2022__EPI2045507_2022-03-14[&mut128="T128",mut131_135="K131/T135",mut160="I160",mut186_190="D186/N190"]
	A_Denmark_85_2018__EPI1192019_2018-01-18[&mut128="T128",mut131_135="K131/T135",mut160="T160",mut186_190="G186/D190"]
	A_Denmark_885_2019__EPI1381240_2019-01-24[&mut128="A128",mut131_135="T131/K135",mut160="T160",mut186_190="G186/D190"]
	A_Denmark_991_2019__EPI1381234_2019-01-28[&mut128="A128",mut131_135="T131/K135",mut160="T160",mut186_190="G186/D190"]
	A_Dijon_084_2020_Original_EPI1679529_2020-01-01[&mut128="A128",mut131_135="T131/K135",mut160="T160",mut186_190="G186/D190"]
	A_Dijon_1723_2018_PI_EPI1232409_2018-04-02[&mut128="T128",mut131_135="K131/T135",mut160="T160",mut186_190="G186/D190"]
	A_Dijon_958_2017_PI_EPI944398_2017-01-03[&mut128="T128",mut131_135="K131/T135",mut160="T160",mut186_190="G186/D190"]
	A_District_Of_Columbia_01_2020_Original_EPI1696748_2020-01-12[&mut128="T128",mut131_135="K131/T135",mut160="T160",mut186_190="G186/D190"]
	A_District_Of_Columbia_03_2018_Original_EPI1224519_2018-01-25[&mut128="T128",mut131_135="K131/T135",mut160="T160",mut186_190="G186/D190"]
	A_District_Of_Columbia_07_2020_Original_EPI1716789_2020-01-25[&mut128="A128",mut131_135="T131/K135",mut160="T160",mut186_190="D186/N190"]
	A_District_Of_Columbia_19_2022_S1_EPI2038387_2022-03-22[&mut128="T128",mut131_135="K131/T135",mut160="I160",mut186_190="D186/N190"]
	A_District_Of_Columbia_20_2018_S1_EPI1256231_2018-03-30[&mut128="A128",mut131_135="T131/T135",mut160="K160",mut186_190="G186/D190"]
	A_District_Of_Columbia_23_2018_Original_EPI1253335_2018-03-30[&mut128="A128",mut131_135="S131/T135",mut160="K160",mut186_190="G186/D190"]
	A_District_Of_Columbia_41_2022_S1_EPI2097247_2022-05-21[&mut128="T128",mut131_135="K131/T135",mut160="I160",mut186_190="D186/N190"]
	A_District_Of_Columbia_45_2019_S1_EPI1641817_2019-11-01[&mut128="T128",mut131_135="K131/K135",mut160="T160",mut186_190="G186/D190"]
	A_District_of_Columbia_T0230_2018__EPI1893355_2018-09-01[&mut128="T128",mut131_135="T131/K135",mut160="T160",mut186_190="G186/D190"]
	A_Distrito_Federal_756373_2018_Original_Sample_EPI1238765_2018-02-15[&mut128="T128",mut131_135="K131/T135",mut160="T160",mut186_190="G186/D190"]
	A_Dnipro_244_2017_MDCK1_SIAT1_EPI1036309_2017-01-02[&mut128="T128",mut131_135="T131/K135",mut160="T160",mut186_190="G186/D190"]
	A_Dunedin_11_2019_SIAT__SIAT1_EPI1444285_2019-03-22[&mut128="T128",mut131_135="K131/T135",mut160="T160",mut186_190="G186/D190"]
	A_Dunedin_12_2019_SIAT__SIAT1_EPI1444274_2019-03-28[&mut128="T128",mut131_135="K131/T135",mut160="K160",mut186_190="S186/D190"]
	A_EHIME_6_2018_MDCK_2__SIAT1_EPI1257885_2018-01-04[&mut128="T128",mut131_135="T131/K135",mut160="T160",mut186_190="G186/D190"]
	A_EHIME_9_2023_MDCK_2__hCK1_EPI2479352_2023-01-23[&mut128="T128",mut131_135="K131/T135",mut160="I160",mut186_190="D186/N190"]
	A_East_Kazakhstan_NRL_305_2018_MDCK_EPI1227104_2018-02-22[&mut128="A128",mut131_135="T131/T135",mut160="K160",mut186_190="G186/D190"]
	A_Ecuador_2323_2017_Original_EPI1035231_2017-03-21[&mut128="T128",mut131_135="T131/T135",mut160="K160",mut186_190="G186/D190"]
	A_Ecuador_4385_2018_Original_EPI1385834_2018-12-07[&mut128="A128",mut131_135="T131/K135",mut160="T160",mut186_190="G186/D190"]
	A_Ecuador_4385_2018_S2_EPI1439574_2018-12-07[&mut128="A128",mut131_135="T131/K135",mut160="K160",mut186_190="G186/D190"]
	A_Ecuador_627_2017_Original_EPI1035263_2017-03-28[&mut128="A128",mut131_135="T131/T135",mut160="K160",mut186_190="G186/D190"]
	A_Ecuador_6771_2017_Original_EPI1035287_2017-03-07[&mut128="A128",mut131_135="T131/T135",mut160="K160",mut186_190="G186/D190"]
	A_Egypt_160_2017_SIAT1_EPI1036035_2017-01-02[&mut128="T128",mut131_135="T131/T135",mut160="T160",mut186_190="G186/D190"]
	A_Ekaterinburg_21_2019_C4_EPI1545226_2019-03-14[&mut128="A128",mut131_135="T131/K135",mut160="K160",mut186_190="G186/D190"]
	A_El_Salvador_491_2017_C1_EPI1078054_2017-05-29[&mut128="T128",mut131_135="T131/T135",mut160="T160",mut186_190="G186/D190"]
	A_El_Salvador_605_2017_C1_EPI1078134_2017-06-14[&mut128="T128",mut131_135="T131/T135",mut160="T160",mut186_190="G186/D190"]
	A_El_Salvador_741_2023_OR_IR_EPI2599505_2023-03-13[&mut128="T128",mut131_135="K131/T135",mut160="I160",mut186_190="D186/N190"]
	A_Elista_CRIE_278_2021__EPI1938812_2021-11-26[&mut128="T128",mut131_135="K131/T135",mut160="I160",mut186_190="D186/N190"]
	A_Elista_CRIE_296_2021__EPI1938815_2021-11-27[&mut128="T128",mut131_135="K131/T135",mut160="I160",mut186_190="D186/N190"]
	A_England_154_2019_original_EPI1491615_2019-02-07[&mut128="A128",mut131_135="T131/T135",mut160="K160",mut186_190="G186/D190"]
	A_England_191420467_2019_original_EPI1796743_2019-03-29[&mut128="A128",mut131_135="T131/T135",mut160="K160",mut186_190="G186/D190"]
	A_England_191780702_2019_original_EPI1797239_2019-04-26[&mut128="A128",mut131_135="T131/T135",mut160="K160",mut186_190="G186/D190"]
	A_England_192180596_2019_original_EPI1797496_2019-05-18[&mut128="A128",mut131_135="T131/T135",mut160="K160",mut186_190="G186/D190"]
	A_England_194960683_2019_original_EPI1732139_2019-12-02[&mut128="T128",mut131_135="K131/T135",mut160="T160",mut186_190="G186/D190"]
	A_England_195120662_2019_original_EPI1732731_2019-12-10[&mut128="T128",mut131_135="K131/T135",mut160="T160",mut186_190="G186/D190"]
	A_England_195140178_2019_original_EPI1732963_2019-12-11[&mut128="A128",mut131_135="T131/T135",mut160="K160",mut186_190="G186/D190"]
	A_England_195200231_2019_original_EPI1741681_2019-12-19[&mut128="A128",mut131_135="T131/K135",mut160="T160",mut186_190="D186/N190"]
	A_England_195220279_2019_original_EPI1740897_2019-12-19[&mut128="T128",mut131_135="K131/T135",mut160="T160",mut186_190="G186/D190"]
	A_England_200181145_2019_original_EPI1754374_2019-12-26[&mut128="A128",mut131_135="T131/T135",mut160="K160",mut186_190="G186/D190"]
	A_England_200260602_2020_original_EPI1749974_2020-01-07[&mut128="A128",mut131_135="T131/K135",mut160="T160",mut186_190="D186/N190"]
	A_England_200280379_2020_original_EPI1749998_2020-01-09[&mut128="A128",mut131_135="T131/T135",mut160="K160",mut186_190="G186/D190"]
	A_England_200280382_2020_original_EPI1750006_2020-01-08[&mut128="T128",mut131_135="K131/T135",mut160="T160",mut186_190="G186/D190"]
	A_England_200320321_2020_original_EPI1747119_2020-01-09[&mut128="T128",mut131_135="T131/T135",mut160="K160",mut186_190="G186/D190"]
	A_England_200640430_2020_original_EPI1754859_2020-02-03[&mut128="A128",mut131_135="T131/K135",mut160="T160",mut186_190="D186/N190"]
	A_England_214040935_2021_original_EPI1924536_2021-10-04[&mut128="T128",mut131_135="K131/T135",mut160="I160",mut186_190="D186/N190"]
	A_England_214300983_2021_original_EPI1955065_2021-10-18[&mut128="T128",mut131_135="K131/T135",mut160="I160",mut186_190="D186/N190"]
	A_England_214320865_2021_original_EPI1955089_2021-10-20[&mut128="T128",mut131_135="K131/A135",mut160="I160",mut186_190="D186/N190"]
	A_England_214740283_2021_original_EPI1962370_2021-11-18[&mut128="T128",mut131_135="K131/T135",mut160="I160",mut186_190="D186/N190"]
	A_England_220390255_2022_original_EPI1982789_2022-01-19[&mut128="T128",mut131_135="K131/T135",mut160="I160",mut186_190="D186/N190"]
	A_England_220500244_2022_original_EPI1995519_2022-01-26[&mut128="A128",mut131_135="I131/K135",mut160="T160",mut186_190="D186/N190"]
	A_England_220540735_2022_original_EPI1995535_2022-01-26[&mut128="T128",mut131_135="K131/T135",mut160="I160",mut186_190="D186/N190"]
	A_England_220820657_2022_original_EPI2073728_2022-02-21[&mut128="T128",mut131_135="K131/T135",mut160="I160",mut186_190="D186/N190"]
	A_England_221120359_2022_original_EPI2074208_2022-03-09[&mut128="T128",mut131_135="K131/T135",mut160="I160",mut186_190="D186/N190"]
	A_England_221320682_2022_original_EPI2104151_2022-03-24[&mut128="T128",mut131_135="K131/T135",mut160="I160",mut186_190="D186/N190"]
	A_England_221440327_2022_original_EPI2112455_2022-03-31[&mut128="T128",mut131_135="R131/T135",mut160="I160",mut186_190="D186/N190"]
	A_England_221440332_2022_original_EPI2112471_2022-04-02[&mut128="T128",mut131_135="K131/T135",mut160="I160",mut186_190="D186/N190"]
	A_England_221460272_2022_original_EPI2112551_2022-04-04[&mut128="T128",mut131_135="K131/T135",mut160="I160",mut186_190="D186/N190"]
	A_England_221780456_2022_original_EPI2122733_2022-04-27[&mut128="T128",mut131_135="K131/T135",mut160="I160",mut186_190="D186/N190"]
	A_England_221900320_2022_original_EPI2132060_2022-05-03[&mut128="T128",mut131_135="K131/T135",mut160="I160",mut186_190="D186/N190"]
	A_England_223480500_2022_original_EPI2199229_2022-08-20[&mut128="T128",mut131_135="K131/T135",mut160="R160",mut186_190="D186/N190"]
	A_England_223640723_2022_original_EPI2199325_2022-09-06[&mut128="T128",mut131_135="K131/T135",mut160="I160",mut186_190="D186/N190"]
	A_England_223840511_2022_original_EPI2213906_2022-09-14[&mut128="T128",mut131_135="K131/T135",mut160="I160",mut186_190="D186/N190"]
	A_England_224180754_2022_original_EPI2215463_2022-10-08[&mut128="T128",mut131_135="K131/T135",mut160="I160",mut186_190="D186/N190"]
	A_England_224180759_2022_original_EPI2215487_2022-10-09[&mut128="T128",mut131_135="K131/T135",mut160="I160",mut186_190="D186/N190"]
	A_England_224260235_2022_original_EPI2242592_2022-10-15[&mut128="T128",mut131_135="K131/T135",mut160="I160",mut186_190="D186/N190"]
	A_England_224340235_2022_original_EPI2221091_2022-09-22[&mut128="T128",mut131_135="K131/T135",mut160="I160",mut186_190="D186/N190"]
	A_England_224360430_2022_original_EPI2221267_2022-10-24[&mut128="T128",mut131_135="K131/T135",mut160="I160",mut186_190="D186/N190"]
	A_England_224360445_2022_original_EPI2220720_2022-10-19[&mut128="T128",mut131_135="K131/T135",mut160="I160",mut186_190="D186/N190"]
	A_England_224380541_2022_original_EPI2220728_2022-10-26[&mut128="T128",mut131_135="K131/T135",mut160="I160",mut186_190="D186/N190"]
	A_England_224620344_2022_original_EPI2287756_2022-10-31[&mut128="T128",mut131_135="K131/A135",mut160="I160",mut186_190="D186/N190"]
	A_England_224660586_2022_original_EPI2242628_2022-11-17[&mut128="T128",mut131_135="K131/T135",mut160="I160",mut186_190="D186/N190"]
	A_England_224700757_2022_original_EPI2243109_2022-11-12[&mut128="T128",mut131_135="K131/T135",mut160="I160",mut186_190="D186/N190"]
	A_England_224700764_2022_original_EPI2243149_2022-11-14[&mut128="A128",mut131_135="K131/A135",mut160="I160",mut186_190="D186/N190"]
	A_England_224720427_2022_original_EPI2288044_2022-11-17[&mut128="T128",mut131_135="K131/T135",mut160="I160",mut186_190="D186/N190"]
	A_England_224780248_2022_original_EPI2288468_2022-11-22[&mut128="T128",mut131_135="K131/T135",mut160="I160",mut186_190="D186/N190"]
	A_England_230160226_2023_original_EPI2409030_2023-01-05[&mut128="T128",mut131_135="K131/T135",mut160="I160",mut186_190="D186/N190"]
	A_England_230200166_2023_original_EPI2395746_2023-01-05[&mut128="T128",mut131_135="K131/T135",mut160="I160",mut186_190="D186/N190"]
	A_England_230200601_2023_original_EPI2408086_2023-01-05[&mut128="T128",mut131_135="K131/T135",mut160="I160",mut186_190="D186/N190"]
	A_England_230220230_2023_original_EPI2408095_2023-01-06[&mut128="T128",mut131_135="K131/T135",mut160="I160",mut186_190="N186/N190"]
	A_England_230240199_2023_original_EPI2409286_2023-01-04[&mut128="T128",mut131_135="K131/T135",mut160="I160",mut186_190="D186/N190"]
	A_England_230240246_2023_original_EPI2409342_2023-01-05[&mut128="T128",mut131_135="K131/T135",mut160="I160",mut186_190="D186/N190"]
	A_England_230280247_2023_original_EPI2409406_2023-01-13[&mut128="T128",mut131_135="K131/T135",mut160="I160",mut186_190="D186/N190"]
	A_England_230280257_2023_original_EPI2409446_2023-01-11[&mut128="T128",mut131_135="K131/T135",mut160="I160",mut186_190="D186/N190"]
	A_England_230280260_2023_original_EPI2408111_2023-01-11[&mut128="T128",mut131_135="K131/T135",mut160="I160",mut186_190="D186/N190"]
	A_England_230320166_2023_original_EPI2409630_2023-01-03[&mut128="T128",mut131_135="K131/T135",mut160="I160",mut186_190="D186/N190"]
	A_England_230420129_2023_original_EPI2469486_2023-01-16[&mut128="T128",mut131_135="K131/T135",mut160="I160",mut186_190="D186/N190"]
	A_England_230440412_2023_original_EPI2465998_2023-01-24[&mut128="T128",mut131_135="K131/A135",mut160="I160",mut186_190="D186/N190"]
	A_England_230700337_2023_original_EPI2469782_2023-02-09[&mut128="T128",mut131_135="K131/T135",mut160="I160",mut186_190="D186/N190"]
	A_England_230720061_2023_original_EPI2538942_2023-02-07[&mut128="T128",mut131_135="K131/T135",mut160="K160",mut186_190="D186/N190"]
	A_England_281_2019_original_EPI1797047_2019-04-14[&mut128="A128",mut131_135="T131/T135",mut160="K160",mut186_190="G186/D190"]
	A_England_389_2019_original_EPI1665946_2019-11-04[&mut128="T128",mut131_135="T131/T135",mut160="K160",mut186_190="G186/D190"]
	A_England_569_2019_original_EPI1732115_2019-12-02[&mut128="A128",mut131_135="T131/T135",mut160="K160",mut186_190="G186/D190"]
	A_England_626_2019_original_EPI1679089_2019-12-02[&mut128="A128",mut131_135="T131/T135",mut160="K160",mut186_190="G186/D190"]
	A_England_70120027_2017_original_EPI1030390_2017-01-03[&mut128="T128",mut131_135="T131/T135",mut160="T160",mut186_190="G186/D190"]
	A_England_7014_2018_passage__PMK1_EPI1540065_2018-01-08[&mut128="T128",mut131_135="K131/T135",mut160="T160",mut186_190="G186/D190"]
	A_England_70220036_2017_original_EPI1028273_2017-01-06[&mut128="T128",mut131_135="K131/T135",mut160="T160",mut186_190="G186/D190"]
	A_England_70240083_2017_original_EPI1024238_2017-01-09[&mut128="T128",mut131_135="T131/T135",mut160="T160",mut186_190="G186/D190"]
	A_England_70260700_2017_original_EPI1024278_2017-01-11[&mut128="T128",mut131_135="T131/T135",mut160="T160",mut186_190="G186/D190"]
	A_England_70340163_2017_original_EPI1028957_2017-01-12[&mut128="T128",mut131_135="T131/T135",mut160="K160",mut186_190="G186/D190"]
	A_England_70360040_2017_original_EPI1024358_2017-01-18[&mut128="T128",mut131_135="T131/T135",mut160="T160",mut186_190="G186/D190"]
	A_England_70380038_2017_original_EPI1030427_2017-01-19[&mut128="T128",mut131_135="T131/T135",mut160="T160",mut186_190="G186/D190"]
	A_England_70440224_2017_original_EPI1024446_2017-01-23[&mut128="T128",mut131_135="T131/T135",mut160="T160",mut186_190="G186/D190"]
	A_England_70460001_2017_original_EPI1112020_2017-01-24[&mut128="T128",mut131_135="T131/K135",mut160="T160",mut186_190="G186/D190"]
	A_England_70500472_2017_original_EPI1028353_2017-01-25[&mut128="T128",mut131_135="K131/T135",mut160="T160",mut186_190="G186/D190"]
	A_England_70520074_2017_original_EPI1029205_2017-01-27[&mut128="T128",mut131_135="T131/T135",mut160="T160",mut186_190="G186/D190"]
	A_England_70540231_2017_original_EPI1029253_2017-01-30[&mut128="T128",mut131_135="T131/K135",mut160="T160",mut186_190="G186/D190"]
	A_England_70600061_2017_original_EPI1028377_2017-02-06[&mut128="T128",mut131_135="K131/T135",mut160="T160",mut186_190="G186/D190"]
	A_England_70620213_2017_original_EPI1024694_2017-02-06[&mut128="T128",mut131_135="T131/T135",mut160="T160",mut186_190="G186/D190"]
	A_England_70700076_2017_original_EPI1029413_2017-02-13[&mut128="T128",mut131_135="T131/T135",mut160="T160",mut186_190="G186/D190"]
	A_England_70780309_2017_original_EPI1029453_2017-02-07[&mut128="T128",mut131_135="T131/K135",mut160="T160",mut186_190="G186/D190"]
	A_England_70940259_2017_original_EPI1029533_2017-03-01[&mut128="T128",mut131_135="T131/T135",mut160="T160",mut186_190="G186/D190"]
	A_England_71100703_2017_original_EPI1029589_2017-03-08[&mut128="T128",mut131_135="T131/K135",mut160="T160",mut186_190="G186/D190"]
	A_England_71140581_2017_original_EPI1029629_2017-03-11[&mut128="T128",mut131_135="T131/T135",mut160="T160",mut186_190="G186/D190"]
	A_England_71360549_2017_original_EPI1024846_2017-03-14[&mut128="T128",mut131_135="T131/T135",mut160="T160",mut186_190="G186/D190"]
	A_England_731_2019_original_EPI1741157_2019-12-11[&mut128="A128",mut131_135="T131/T135",mut160="K160",mut186_190="G186/D190"]
	A_England_73520179_2017_original_EPI1112784_2017-08-18[&mut128="T128",mut131_135="T131/T135",mut160="T160",mut186_190="G186/D190"]
	A_England_74680307_2017_original_EPI1139139_2017-11-13[&mut128="T128",mut131_135="T131/K135",mut160="T160",mut186_190="G186/D190"]
	A_England_74680316_2017_original_EPI1139155_2017-11-14[&mut128="T128",mut131_135="T131/T135",mut160="K160",mut186_190="G186/D190"]
	A_England_74760563_2017_original_EPI1139219_2017-11-05[&mut128="T128",mut131_135="T131/T135",mut160="T160",mut186_190="G186/D190"]
	A_England_75020484_2017_original_EPI1139490_2017-12-12[&mut128="T128",mut131_135="K131/T135",mut160="T160",mut186_190="G186/D190"]
	A_England_75060551_2017_original_EPI1144549_2017-12-12[&mut128="T128",mut131_135="K131/T135",mut160="T160",mut186_190="G186/D190"]
	A_England_75060552_2017_original_EPI1144557_2017-12-09[&mut128="I128",mut131_135="K131/T135",mut160="T160",mut186_190="G186/D190"]
	A_England_75160359_2017_original_EPI1152019_2017-12-18[&mut128="T128",mut131_135="K131/T135",mut160="T160",mut186_190="G186/D190"]
	A_England_75240051_2017_original_EPI1152227_2017-12-22[&mut128="A128",mut131_135="K131/T135",mut160="T160",mut186_190="G186/D190"]
	A_England_75260815_2017_original_EPI1144853_2017-12-28[&mut128="T128",mut131_135="T131/K135",mut160="T160",mut186_190="G186/D190"]
	A_England_75260833_2017_original_EPI1144965_2017-12-20[&mut128="T128",mut131_135="T131/N135",mut160="T160",mut186_190="G186/D190"]
	A_England_75260839_2017_original_EPI1144997_2017-12-28[&mut128="T128",mut131_135="K131/T135",mut160="T160",mut186_190="G186/D190"]
	A_England_754_2018_MDCK1_SIAT1_EPI1392930_2018-12-13[&mut128="T128",mut131_135="T131/N135",mut160="A160",mut186_190="G186/D190"]
	A_England_767_2018_original_EPI1377108_2018-12-12[&mut128="T128",mut131_135="K131/T135",mut160="T160",mut186_190="G186/D190"]
	A_England_80120221_2017_original_EPI1173236_2017-12-29[&mut128="T128",mut131_135="K131/T135",mut160="T160",mut186_190="G186/D190"]
	A_England_80160678_2017_original_EPI1152531_2017-12-28[&mut128="T128",mut131_135="T131/K135",mut160="T160",mut186_190="G186/D190"]
	A_England_80200460_2017_original_EPI1152615_2017-11-27[&mut128="T128",mut131_135="K131/T135",mut160="T160",mut186_190="G186/D190"]
	A_England_80220360_2018_original_EPI1173524_2018-01-08[&mut128="T128",mut131_135="T131/N135",mut160="T160",mut186_190="G186/D190"]
	A_England_80380665_2018_original_EPI1188729_2018-01-09[&mut128="T128",mut131_135="T131/K135",mut160="T160",mut186_190="G186/D190"]
	A_England_80420659_2018_original_EPI1188913_2018-01-16[&mut128="T128",mut131_135="K131/T135",mut160="T160",mut186_190="G186/D190"]
	A_England_80420664_2018_original_EPI1189278_2018-01-08[&mut128="T128",mut131_135="T131/N135",mut160="T160",mut186_190="G186/D190"]
	A_England_80420878_2018_original_EPI1189017_2018-01-13[&mut128="T128",mut131_135="T131/K135",mut160="T160",mut186_190="G186/D190"]
	A_England_80440614_2018_original_EPI1189065_2018-01-22[&mut128="A128",mut131_135="T131/T135",mut160="K160",mut186_190="G186/D190"]
	A_England_80440623_2018_original_EPI1189089_2018-01-18[&mut128="T128",mut131_135="K131/T135",mut160="T160",mut186_190="G186/D190"]
	A_England_80500600_2018_original_EPI1203982_2018-01-26[&mut128="T128",mut131_135="K131/T135",mut160="T160",mut186_190="G186/D190"]
	A_England_80520360_2018_original_EPI1199590_2018-01-29[&mut128="T128",mut131_135="K131/T135",mut160="T160",mut186_190="G186/D190"]
	A_England_80580518_2018_original_EPI1204110_2018-01-15[&mut128="A128",mut131_135="T131/K135",mut160="T160",mut186_190="G186/D190"]
	A_England_80580549_2018_original_EPI1204142_2018-01-24[&mut128="T128",mut131_135="K131/T135",mut160="T160",mut186_190="G186/D190"]
	A_England_80580556_2018_original_EPI1204166_2018-01-24[&mut128="T128",mut131_135="K131/T135",mut160="T160",mut186_190="G186/D190"]
	A_England_897_2019_original_EPI1749748_2019-12-31[&mut128="A128",mut131_135="T131/T135",mut160="K160",mut186_190="G186/D190"]
	A_England_91440363_2019_original_EPI1635261_2019-03-29[&mut128="T128",mut131_135="K131/T135",mut160="T160",mut186_190="G186/D190"]
	A_England_9189_2019__EPI1770045_2019-03-21[&mut128="T128",mut131_135="K131/T135",mut160="T160",mut186_190="G186/D190"]
	A_England_92000510_2019_original_EPI1635269_2019-05-07[&mut128="T128",mut131_135="K131/T135",mut160="T160",mut186_190="G186/D190"]
	A_England_927_2019_original_EPI1746980_2019-12-30[&mut128="A128",mut131_135="T131/T135",mut160="K160",mut186_190="G186/D190"]
	A_England_92_2019_original_EPI1417969_2019-02-01[&mut128="A128",mut131_135="T131/K135",mut160="T160",mut186_190="G186/D190"]
	A_England_fmhwY2NxZm9pZg_2018_SIAT3_SIAT1_EPI1583831_2018-12-19[&mut128="A128",mut131_135="T131/T135",mut160="T160",mut186_190="G186/D190"]
	A_Erzurum_E5_2019_SIAT1_EPI1370187_2019-01-02[&mut128="A128",mut131_135="T131/K135",mut160="T160",mut186_190="G186/D190"]
	A_Eskilstuna_1_2023_Original_EPI2495882_2023-01-10[&mut128="T128",mut131_135="K131/T135",mut160="I160",mut186_190="D186/N190"]
	A_Eskisehir_200_2017_SIAT_EPI1045175_2017-01-23[&mut128="N128",mut131_135="T131/T135",mut160="T160",mut186_190="G186/D190"]
	A_Espirito_Santo_22394_2022_Original_EPI2245363_2022-10-31[&mut128="T128",mut131_135="K131/T135",mut160="I160",mut186_190="D186/N190"]
	A_Espirito_Santo_22399_2022_Original_EPI2245371_2022-11-04[&mut128="T128",mut131_135="K131/T135",mut160="I160",mut186_190="D186/N190"]
	A_Espirito_Santo_382_2018_Original_EPI1279455_2018-04-26[&mut128="T128",mut131_135="K131/T135",mut160="I160",mut186_190="G186/D190"]
	A_Estonia_126096_2020_SIAT1_SIAT1_EPI1766866_2020-02-01[&mut128="A128",mut131_135="T131/T135",mut160="K160",mut186_190="G186/D190"]
	A_Estonia_168131_2022_MDCKx_SIAT1_EPI2024110_2022-01-06[&mut128="T128",mut131_135="K131/T135",mut160="I160",mut186_190="D186/N190"]
	A_Ethiopia_0018_2021_Original_EPI1969676_2021-08-02[&mut128="A128",mut131_135="T131/K135",mut160="T160",mut186_190="D186/N190"]
	A_Ethiopia_0609_2021_Original_EPI1969524_2021-11-17[&mut128="A128",mut131_135="T131/K135",mut160="T160",mut186_190="D186/N190"]
	A_Ethiopia_1016_2021_Original_EPI1969508_2021-03-21[&mut128="T128",mut131_135="K131/T135",mut160="T160",mut186_190="G186/D190"]
	A_Ethiopia_1185_2021_Original_EPI1969668_2021-09-21[&mut128="A128",mut131_135="T131/K135",mut160="T160",mut186_190="D186/N190"]
	A_Ethiopia_1877_2017_Original_EPI1123935_2017-09-12[&mut128="T128",mut131_135="T131/T135",mut160="T160",mut186_190="G186/D190"]
	A_Ethiopia_2458_2017_Original_EPI1123975_2017-08-14[&mut128="T128",mut131_135="T131/T135",mut160="T160",mut186_190="G186/D190"]
	A_Extremadura_1009_2018_Clinical_Specimen_EPI1200393_2018-01-15[&mut128="T128",mut131_135="T131/K135",mut160="T160",mut186_190="G186/D190"]
	A_Extremadura_1027_2017_Clinical_Specimen_EPI1015924_2017-01-30[&mut128="T128",mut131_135="T131/T135",mut160="T160",mut186_190="G186/D190"]
	A_Extremadura_1030_2017_MDCK_EPI957915_2017-02-04[&mut128="T128",mut131_135="T131/T135",mut160="T160",mut186_190="G186/D190"]
	A_Extremadura_1139_2017_Clinical_Specimen_EPI973414_2017-02-08[&mut128="T128",mut131_135="T131/K135",mut160="T160",mut186_190="G186/D190"]
	A_Extremadura_1141_2017_MDCK_EPI971567_2017-02-07[&mut128="T128",mut131_135="T131/K135",mut160="T160",mut186_190="G186/D190"]
	A_Extremadura_1145_2017_MDCK_EPI973416_2017-02-21[&mut128="T128",mut131_135="T131/T135",mut160="T160",mut186_190="G186/D190"]
	A_Extremadura_152_2023_Clinical_Specimen_EPI2400494_2023-01-02[&mut128="T128",mut131_135="K131/T135",mut160="I160",mut186_190="D186/N190"]
	A_Extremadura_180501_2017_Clinical_Specimen_EPI1155258_2017-12-27[&mut128="T128",mut131_135="K131/T135",mut160="T160",mut186_190="G186/D190"]
	A_Extremadura_384_2017_MDCK_EPI944213_2017-01-15[&mut128="T128",mut131_135="T131/T135",mut160="T160",mut186_190="G186/D190"]
	A_Extremadura_389_2017_MDCK_EPI971573_2017-01-09[&mut128="T128",mut131_135="T131/K135",mut160="T160",mut186_190="G186/D190"]
	A_Extremadura_530_2023_Clinical_Specimen_EPI2477935_2023-01-01[&mut128="T128",mut131_135="K131/T135",mut160="I160",mut186_190="D186/N190"]
	A_Extremadura_608_2023_Clinical_Specimen_EPI2477983_2023-02-01[&mut128="T128",mut131_135="K131/T135",mut160="I160",mut186_190="D186/N190"]
	A_Extremadura_640_2017_MDCK_EPI927095_2017-01-22[&mut128="T128",mut131_135="T131/T135",mut160="K160",mut186_190="G186/D190"]
	A_Extremadura_641_2017_MDCK_EPI927096_2017-01-21[&mut128="T128",mut131_135="T131/T135",mut160="K160",mut186_190="G186/D190"]
	A_Extremadura_709_2023_MDCK_EPI2478023_2023-02-07[&mut128="T128",mut131_135="K131/T135",mut160="I160",mut186_190="D186/N190"]
	A_Extremadura_713_2023_MDCK_EPI2478047_2023-02-08[&mut128="T128",mut131_135="K131/T135",mut160="I160",mut186_190="D186/N190"]
	A_FORT-DE-FRANCE_51017_2022_original_EPI2208172_2022-09-02[&mut128="T128",mut131_135="K131/T135",mut160="I160",mut186_190="D186/N190"]
	A_FORT-DE-FRANCE_53543_2022_original_EPI2234823_2022-10-14[&mut128="T128",mut131_135="K131/T135",mut160="I160",mut186_190="D186/N190"]
	A_FUKUI_18_2017_MDCK_2__SIAT1_EPI1257917_2017-12-04[&mut128="T128",mut131_135="T131/N135",mut160="T160",mut186_190="G186/D190"]
	A_Ferndale_5057_2022_original_EPI2052502_2022-05-02[&mut128="T128",mut131_135="K131/T135",mut160="I160",mut186_190="D186/N190"]
	A_Fes_1091_2020_cs_EPI1716318_2020-02-04[&mut128="T128",mut131_135="K131/T135",mut160="T160",mut186_190="G186/D190"]
	A_Fiji_104_2022_Original_EPI2131473_2022-03-03[&mut128="T128",mut131_135="K131/T135",mut160="I160",mut186_190="D186/N190"]
	A_Fiji_41_2022_Original_Specimen_EPI2005260_2022-02-15[&mut128="T128",mut131_135="K131/T135",mut160="I160",mut186_190="D186/N190"]
	A_Fiji_45_2018_SIAT2_EPI1269253_2018-04-25[&mut128="T128",mut131_135="T131/N135",mut160="T160",mut186_190="G186/D190"]
	A_Fiji_46_2017_SIAT2_EPI1031677_2017-03-04[&mut128="T128",mut131_135="T131/T135",mut160="T160",mut186_190="G186/D190"]
	A_Fiji_59_2017_SIAT2_EPI1044756_2017-01-01[&mut128="T128",mut131_135="N131/T135",mut160="T160",mut186_190="G186/D190"]
	A_Fiji_60_2017_SIAT2_EPI1044711_2017-03-21[&mut128="T128",mut131_135="T131/T135",mut160="T160",mut186_190="G186/D190"]
	A_Fiji_9_2018_SIAT2_EPI1269251_2018-02-27[&mut128="T128",mut131_135="T131/K135",mut160="T160",mut186_190="G186/D190"]
	A_Finland_105_2019__EPI1447825_2019-04-09[&mut128="T128",mut131_135="K131/T135",mut160="T160",mut186_190="G186/D190"]
	A_Finland_107_2019__EPI1447743_2019-04-16[&mut128="A128",mut131_135="T131/T135",mut160="K160",mut186_190="G186/D190"]
	A_Finland_116_2019__EPI1447817_2019-03-31[&mut128="T128",mut131_135="K131/T135",mut160="T160",mut186_190="G186/D190"]
	A_Finland_143_2019__EPI1673684_2019-12-10[&mut128="A128",mut131_135="T131/K135",mut160="T160",mut186_190="G186/D190"]
	A_Finland_169_2019__EPI1673709_2019-12-09[&mut128="A128",mut131_135="T131/T135",mut160="K160",mut186_190="G186/N190"]
	A_Finland_21_2019__EPI1380206_2019-02-09[&mut128="A128",mut131_135="T131/K135",mut160="T160",mut186_190="G186/D190"]
	A_Finland_257_2021__EPI2119321_2021-12-10[&mut128="T128",mut131_135="K131/T135",mut160="I160",mut186_190="D186/N190"]
	A_Finland_25_2019__EPI1380210_2019-02-14[&mut128="T128",mut131_135="K131/T135",mut160="T160",mut186_190="G186/D190"]
	A_Finland_290_2022__EPI2119370_2022-04-25[&mut128="T128",mut131_135="K131/T135",mut160="I160",mut186_190="D186/N190"]
	A_Finland_339_2023_original_EPI2337666_2023-01-06[&mut128="T128",mut131_135="K131/T135",mut160="I160",mut186_190="D186/N190"]
	A_Finland_63_2019__EPI1447788_2019-03-13[&mut128="T128",mut131_135="K131/T135",mut160="T160",mut186_190="G186/D190"]
	A_Finland_67_2019__EPI1447765_2019-03-17[&mut128="A128",mut131_135="T131/K135",mut160="T160",mut186_190="G186/D190"]
	A_Finland_735_2017__EPI900385_2017-01-10[&mut128="T128",mut131_135="K131/T135",mut160="T160",mut186_190="G186/D190"]
	A_Finland_742_2017__EPI1000571_2017-01-18[&mut128="T128",mut131_135="T131/K135",mut160="T160",mut186_190="G186/D190"]
	A_Finland_91_2019__EPI1447755_2019-03-04[&mut128="A128",mut131_135="T131/K135",mut160="T160",mut186_190="G186/D190"]
	A_Finland_920_2018__EPI1251401_2018-04-05[&mut128="T128",mut131_135="T131/K135",mut160="T160",mut186_190="G186/D190"]
	A_Finland_947_2018__EPI1260183_2018-01-27[&mut128="T128",mut131_135="K131/T135",mut160="T160",mut186_190="G186/D190"]
	A_Finland_973_2018__EPI1331977_2018-11-01[&mut128="T128",mut131_135="K131/A135",mut160="T160",mut186_190="G186/D190"]
	A_Finland_99_2019__EPI1447741_2019-03-26[&mut128="A128",mut131_135="T131/T135",mut160="K160",mut186_190="G186/D190"]
	A_Florida_02_2021_Spf4_EPI2021144_2021-10-20[&mut128="T128",mut131_135="K131/T135",mut160="I160",mut186_190="A186/N190"]
	A_Florida_03_2019_Original_EPI1362223_2019-01-09[&mut128="A128",mut131_135="T131/T135",mut160="K160",mut186_190="G186/D190"]
	A_Florida_06_2019_Original_EPI1362065_2019-01-14[&mut128="A128",mut131_135="T131/T135",mut160="K160",mut186_190="G186/D190"]
	A_Florida_08_2017_Original_EPI925465_2017-01-24[&mut128="T128",mut131_135="T131/T135",mut160="T160",mut186_190="G186/D190"]
	A_Florida_08_2022_S1_EPI2007957_2022-02-14[&mut128="T128",mut131_135="K131/T135",mut160="I160",mut186_190="D186/N190"]
	A_Florida_08_2023_Original_EPI2444441_2023-01-09[&mut128="T128",mut131_135="K131/T135",mut160="I160",mut186_190="D186/N190"]
	A_Florida_100_2018_Original_EPI1323327_2018-11-04[&mut128="T128",mut131_135="K131/T135",mut160="T160",mut186_190="G186/D190"]
	A_Florida_10_2023_S1_EPI2463924_2023-01-09[&mut128="T128",mut131_135="K131/T135",mut160="I160",mut186_190="D186/N190"]
	A_Florida_12587_2022_Original_EPI1993903_2022-01-06[&mut128="T128",mut131_135="K131/T135",mut160="I160",mut186_190="D186/N190"]
	A_Florida_13235_2022_Original_EPI2109032_2022-06-01[&mut128="T128",mut131_135="K131/T135",mut160="I160",mut186_190="D186/N190"]
	A_Florida_139_2019_Original_EPI1758308_2019-12-13[&mut128="T128",mut131_135="K131/T135",mut160="T160",mut186_190="G186/D190"]
	A_Florida_13_2018_Original_EPI1183001_2018-01-29[&mut128="T128",mut131_135="K131/T135",mut160="T160",mut186_190="G186/D190"]
	A_Florida_14_2017_Original_EPI972619_2017-02-14[&mut128="T128",mut131_135="K131/T135",mut160="T160",mut186_190="G186/D190"]
	A_Florida_16_2018_Original_EPI1183023_2018-01-30[&mut128="T128",mut131_135="K131/T135",mut160="T160",mut186_190="G186/D190"]
	A_Florida_16_2022_S1_EPI2039137_2022-04-04[&mut128="T128",mut131_135="K131/T135",mut160="I160",mut186_190="D186/N190"]
	A_Florida_19_2017_Original_EPI972909_2017-03-08[&mut128="T128",mut131_135="K131/T135",mut160="T160",mut186_190="G186/D190"]
	A_Florida_20_2017_Original_EPI973161_2017-03-02[&mut128="A128",mut131_135="T131/T135",mut160="K160",mut186_190="D186/D190"]
	A_Florida_20_2022_Original_EPI2039089_2022-01-20[&mut128="T128",mut131_135="K131/T135",mut160="I160",mut186_190="D186/N190"]
	A_Florida_21_2018_Original_EPI1202171_2018-02-05[&mut128="T128",mut131_135="K131/T135",mut160="T160",mut186_190="G186/D190"]
	A_Florida_23_2021_Original_EPI1969421_2021-12-19[&mut128="T128",mut131_135="K131/T135",mut160="I160",mut186_190="D186/T190"]
	A_Florida_30_2017_Original_EPI1003411_2017-02-07[&mut128="T128",mut131_135="T131/T135",mut160="T160",mut186_190="G186/D190"]
	A_Florida_33_2019_Original_EPI1428707_2019-03-12[&mut128="A128",mut131_135="T131/T135",mut160="K160",mut186_190="S186/D190"]
	A_Florida_38_2017_Original_EPI1006318_2017-04-30[&mut128="T128",mut131_135="T131/K135",mut160="T160",mut186_190="G186/D190"]
	A_Florida_48_2017_Original_EPI1042711_2017-07-09[&mut128="A128",mut131_135="T131/T135",mut160="K160",mut186_190="G186/D190"]
	A_Florida_6274_2017_passage_details__PMK1_EPI1075018_2017-03-17[&mut128="T128",mut131_135="T131/T135",mut160="T160",mut186_190="G186/D190"]
	A_Florida_6275_2017_passage_details__PMK1_EPI1075019_2017-03-17[&mut128="T128",mut131_135="T131/K135",mut160="A160",mut186_190="G186/D190"]
	A_Florida_62_2019_Original_EPI1487086_2019-04-30[&mut128="A128",mut131_135="T131/T135",mut160="K160",mut186_190="G186/D190"]
	A_Florida_6460_2017_passage__PMK1_EPI1309190_2017-12-11[&mut128="T128",mut131_135="T131/K135",mut160="T160",mut186_190="G186/D190"]
	A_Florida_6529_2017_passage__PMK1_EPI1309059_2017-12-20[&mut128="T128",mut131_135="K131/T135",mut160="T160",mut186_190="G186/D190"]
	A_Florida_71_2019_Original_EPI1486377_2019-05-21[&mut128="T128",mut131_135="K131/T135",mut160="T160",mut186_190="G186/D190"]
	A_Florida_7213_2018_passage__Original_EPI1541162_2018-02-01[&mut128="T128",mut131_135="K131/T135",mut160="T160",mut186_190="G186/D190"]
	A_Florida_7501_2018_Original_EPI1551893_2018-09-28[&mut128="T128",mut131_135="K131/T135",mut160="T160",mut186_190="G186/D190"]
	A_Florida_7692_2018_passage__Original_EPI1524272_2018-12-12[&mut128="A128",mut131_135="T131/T135",mut160="K160",mut186_190="G186/D190"]
	A_Florida_8588_2019_passage__Original_EPI1499855_2019-02-03[&mut128="T128",mut131_135="K131/T135",mut160="T160",mut186_190="G186/D190"]
	A_France_ARA-HCL022037113601_2022__EPI2264963_2022-02-25[&mut128="T128",mut131_135="K131/T135",mut160="I160",mut186_190="D186/N190"]
	A_France_ARA-HCL022157464901_2022__EPI2265183_2022-09-20[&mut128="T128",mut131_135="K131/T135",mut160="I160",mut186_190="D186/N190"]
	A_France_ARA-HCL022198146701_2022__EPI2266058_2022-11-26[&mut128="T128",mut131_135="K131/T135",mut160="I160",mut186_190="D186/N190"]
	A_France_ARA-HCL022202527701_2022__EPI2266614_2022-12-03[&mut128="T128",mut131_135="K131/T135",mut160="I160",mut186_190="D186/N190"]
	A_France_ARA-HCL022216799701_2023__EPI2491799_2023-01-17[&mut128="T128",mut131_135="K131/T135",mut160="I160",mut186_190="D186/N190"]
	A_France_ARA-HCL022216933201_2023__EPI2491807_2023-01-17[&mut128="T128",mut131_135="K131/T135",mut160="I160",mut186_190="D186/N190"]
	A_France_ARA-HCL023000119501_2023__EPI2356565_2023-01-01[&mut128="T128",mut131_135="K131/T135",mut160="I160",mut186_190="D186/N190"]
	A_France_ARA-HCL023000641001_2023__EPI2356653_2023-01-02[&mut128="T128",mut131_135="K131/T135",mut160="I160",mut186_190="D186/N190"]
	A_France_ARA-HCL023000902701_2023__EPI2356677_2023-01-02[&mut128="T128",mut131_135="K131/A135",mut160="I160",mut186_190="D186/N190"]
	A_France_ARA-HCL023000916301_2023__EPI2356693_2023-01-02[&mut128="T128",mut131_135="K131/T135",mut160="I160",mut186_190="D186/N190"]
	A_France_ARA-HCL023001422101_2023__EPI2356781_2023-01-03[&mut128="T128",mut131_135="K131/A135",mut160="I160",mut186_190="D186/N190"]
	A_France_ARA-HCL023001573101_2023__EPI2356813_2023-01-03[&mut128="T128",mut131_135="K131/T135",mut160="I160",mut186_190="D186/N190"]
	A_France_ARA-HCL023002870501_2023__EPI2356933_2023-01-03[&mut128="T128",mut131_135="K131/A135",mut160="I160",mut186_190="D186/N190"]
	A_France_ARA-HCL023003693201_2023__EPI2491963_2023-01-06[&mut128="T128",mut131_135="K131/T135",mut160="I160",mut186_190="D186/N190"]
	A_France_ARA-HCL023004279301_2023__EPI2357069_2023-01-07[&mut128="T128",mut131_135="K131/A135",mut160="I160",mut186_190="D186/N190"]
	A_France_ARA-HCL023007352101_2023__EPI2492080_2023-01-12[&mut128="T128",mut131_135="K131/T135",mut160="I160",mut186_190="D186/N190"]
	A_France_ARA-HCL023007513601_2023__EPI2357380_2023-01-12[&mut128="T128",mut131_135="K131/T135",mut160="I160",mut186_190="D186/N190"]
	A_France_ARA-HCL023009058501_2023__EPI2357491_2023-01-15[&mut128="T128",mut131_135="K131/T135",mut160="I160",mut186_190="D186/N190"]
	A_France_ARA-HCL023015736701_2023__EPI2492945_2023-01-25[&mut128="I128",mut131_135="K131/A135",mut160="I160",mut186_190="D186/N190"]
	A_France_ARA-HCL023016003001_2023__EPI2493024_2023-01-23[&mut128="A128",mut131_135="K131/T135",mut160="I160",mut186_190="D186/N190"]
	A_France_ARA-HCL023017567501_2023__EPI2493384_2023-01-29[&mut128="T128",mut131_135="K131/T135",mut160="I160",mut186_190="D186/N190"]
	A_France_ARA-HCL023020108901_2023__EPI2564824_2023-02-02[&mut128="I128",mut131_135="K131/A135",mut160="I160",mut186_190="D186/N190"]
	A_France_ARA-HCL023020272201_2023__EPI2564899_2023-01-27[&mut128="T128",mut131_135="K131/T135",mut160="I160",mut186_190="D186/N190"]
	A_France_ARA-HCL023021214201_2023__EPI2565322_2023-02-03[&mut128="T128",mut131_135="K131/T135",mut160="I160",mut186_190="D186/N190"]
	A_France_ARA-HCL023021848701_2023__EPI2565514_2023-02-04[&mut128="T128",mut131_135="K131/A135",mut160="I160",mut186_190="D186/N190"]
	A_France_ARA-HCL023022020701_2023__EPI2565578_2023-02-05[&mut128="T128",mut131_135="K131/T135",mut160="I160",mut186_190="D186/N190"]
	A_France_ARA-HCL023023624101_2023__EPI2566034_2023-02-07[&mut128="T128",mut131_135="K131/A135",mut160="I160",mut186_190="D186/N190"]
	A_France_ARA-HCL023025095501_2023__EPI2566402_2023-02-10[&mut128="T128",mut131_135="K131/T135",mut160="I160",mut186_190="D186/N190"]
	A_France_ARA-HCL023030675501_2023__EPI2567517_2023-02-20[&mut128="T128",mut131_135="K131/T135",mut160="I160",mut186_190="D186/N190"]
	A_France_ARA-HCL023031994901_2023__EPI2567771_2023-02-22[&mut128="T128",mut131_135="K131/T135",mut160="I160",mut186_190="D186/N190"]
	A_France_OCC-HCL022200364001_2022__EPI2266468_2022-11-24[&mut128="T128",mut131_135="K131/T135",mut160="I160",mut186_190="D186/N190"]
	A_France_OCC-HCL023023130501_2023__EPI2565914_2023-02-01[&mut128="T128",mut131_135="K131/T135",mut160="I160",mut186_190="D186/N190"]
	A_France_PAC-HCL023010211301_2023__EPI2492180_2023-01-12[&mut128="T128",mut131_135="K131/A135",mut160="I160",mut186_190="D186/N190"]
	A_Franche_Comte_02032_2023_Original_EPI2438152_2023-01-20[&mut128="T128",mut131_135="K131/T135",mut160="I160",mut186_190="D186/N190"]
	A_Franche_Comte_1195_2019_PI_EPI1435729_2019-01-27[&mut128="T128",mut131_135="K131/T135",mut160="T160",mut186_190="G186/D190"]
	A_Franche_Comte_1387_2019_PI_EPI1383574_2019-02-15[&mut128="A128",mut131_135="T131/K135",mut160="T160",mut186_190="G186/D190"]
	A_Friuli_Venezia_Giulia_244_2020_SIAT2_SIAT1_EPI1754080_2020-02-11[&mut128="A128",mut131_135="T131/K135",mut160="T160",mut186_190="D186/N190"]
	A_Fujian-Changting_31_2019_C3_S1_EPI1542645_2019-05-09[&mut128="T128",mut131_135="K131/T135",mut160="T160",mut186_190="G186/D190"]
	A_Fujian-Chengxiang_1596_2019_C1_S1_EPI1542480_2019-06-10[&mut128="A128",mut131_135="T131/K135",mut160="T160",mut186_190="G186/D190"]
	A_Fujian-Fengze_11033_2018_C2_EPI1351275_2018-12-10[&mut128="T128",mut131_135="K131/T135",mut160="I160",mut186_190="G186/D190"]
	A_Fujian-Fengze_1491_2017_C2_EPI1062727_2017-06-14[&mut128="T128",mut131_135="T131/T135",mut160="K160",mut186_190="G186/D190"]
	A_Fujian-Fengze_1507_2017_C2_S1_EPI1062490_2017-06-21[&mut128="T128",mut131_135="T131/T135",mut160="T160",mut186_190="G186/D190"]
	A_Fujian-Licheng_1354_2017_C2_S1_EPI1062943_2017-05-02[&mut128="T128",mut131_135="K131/T135",mut160="K160",mut186_190="G186/D190"]
	A_Fujian-Licheng_1729_2017_C2_S1_EPI1136287_2017-09-11[&mut128="T128",mut131_135="T131/K135",mut160="T160",mut186_190="G186/D190"]
	A_Fujian-Pinghe_313_2017_C1_EPI1062619_2017-07-14[&mut128="T128",mut131_135="T131/K135",mut160="T160",mut186_190="G186/D190"]
	A_Fujian-Xinluo_1684_2020_C2_C1_EPI1799932_2020-04-15[&mut128="T128",mut131_135="K131/T135",mut160="T160",mut186_190="G186/D190"]
	A_Fujian-Yanping_11424_2022_C2_S1_EPI2125326_2022-06-07[&mut128="T128",mut131_135="K131/T135",mut160="T160",mut186_190="S186/D190"]
	A_GUNMA_51_2020_MDCK_4_hCK1_EPI1805888_2020-03-07[&mut128="A128",mut131_135="T131/K135",mut160="T160",mut186_190="G186/D190"]
	A_Galicia_21869831_2022__EPI2110158_2022-05-04[&mut128="T128",mut131_135="K131/T135",mut160="I160",mut186_190="D186/N190"]
	A_Galicia_22006616_2022__EPI2287140_2022-11-02[&mut128="T128",mut131_135="K131/T135",mut160="I160",mut186_190="D186/N190"]
	A_Galicia_22012561_2022__EPI2287471_2022-11-09[&mut128="T128",mut131_135="K131/T135",mut160="I160",mut186_190="D186/N190"]
	A_Galicia_22012748_2022__EPI2287669_2022-11-10[&mut128="T128",mut131_135="K131/T135",mut160="I160",mut186_190="D186/N190"]
	A_Galicia_22018743_2022__EPI2287276_2022-11-17[&mut128="T128",mut131_135="K131/T135",mut160="I160",mut186_190="D186/N190"]
	A_Galicia_22023181_2022__EPI2287396_2022-11-22[&mut128="N128",mut131_135="K131/T135",mut160="I160",mut186_190="D186/N190"]
	A_Galicia_22026923_2022__EPI2287446_2022-11-27[&mut128="T128",mut131_135="K131/T135",mut160="I160",mut186_190="D186/N190"]
	A_Galicia_22026944_2022__EPI2287463_2022-11-27[&mut128="T128",mut131_135="K131/A135",mut160="I160",mut186_190="D186/N190"]
	A_Galicia_34647515_2022__EPI2110230_2022-03-14[&mut128="T128",mut131_135="K131/T135",mut160="I160",mut186_190="D186/N190"]
	A_Galicia_35106502_2022__EPI2287021_2022-12-02[&mut128="T128",mut131_135="K131/T135",mut160="I160",mut186_190="D186/N190"]
	A_Galicia_70_2017_Clinical_Specimen_EPI895569_2017-01-07[&mut128="T128",mut131_135="T131/T135",mut160="T160",mut186_190="G186/D190"]
	A_Gansu-Chengguan_515_2019_C1_EPI1353011_2019-01-07[&mut128="A128",mut131_135="T131/K135",mut160="K160",mut186_190="G186/D190"]
	A_Gansu-Hezuo_141_2019_C1_EPI1380760_2019-01-23[&mut128="A128",mut131_135="T131/K135",mut160="I160",mut186_190="G186/D190"]
	A_Gavle_2_2017_Direct_EPI990099_2017-02-15[&mut128="T128",mut131_135="T131/T135",mut160="T160",mut186_190="S186/D190"]
	A_Genoa_0901_2022__EPI2197388_2022-09-29[&mut128="T128",mut131_135="K131/T135",mut160="I160",mut186_190="D186/N190"]
	A_Genova_03_2019__EPI1385051_2019-02-28[&mut128="T128",mut131_135="K131/T135",mut160="T160",mut186_190="G186/D190"]
	A_Georgia_05_2017_Original_EPI970234_2017-02-15[&mut128="T128",mut131_135="K131/T135",mut160="T160",mut186_190="G186/D190"]
	A_Georgia_08_2017_S1_EPI1003443_2017-03-20[&mut128="A128",mut131_135="T131/T135",mut160="K160",mut186_190="G186/D190"]
	A_Georgia_11_2017_Original_EPI1085621_2017-07-24[&mut128="T128",mut131_135="T131/T135",mut160="T160",mut186_190="G186/D190"]
	A_Georgia_12_2018_Original_EPI1197576_2018-02-08[&mut128="T128",mut131_135="T131/K135",mut160="T160",mut186_190="G186/D190"]
	A_Georgia_14_2017_Original_EPI1085597_2017-09-15[&mut128="T128",mut131_135="T131/K135",mut160="T160",mut186_190="G186/D190"]
	A_Georgia_2052_2021_cs_EPI2023805_2021-12-17[&mut128="T128",mut131_135="K131/T135",mut160="I160",mut186_190="D186/N190"]
	A_Georgia_2063_2021_cs_EPI2024048_2021-12-19[&mut128="T128",mut131_135="R131/T135",mut160="I160",mut186_190="D186/N190"]
	A_Georgia_21_2019_Original_EPI1439807_2019-03-20[&mut128="A128",mut131_135="T131/T135",mut160="K160",mut186_190="G186/D190"]
	A_Georgia_22_2018_Original_EPI1221582_2018-03-11[&mut128="T128",mut131_135="K131/T135",mut160="T160",mut186_190="G186/D190"]
	A_Georgia_35_2018_Original_EPI1362133_2018-12-27[&mut128="A128",mut131_135="T131/T135",mut160="K160",mut186_190="G186/D190"]
	A_Georgia_45_2022_Original_EPI2252320_2022-11-06[&mut128="T128",mut131_135="K131/T135",mut160="I160",mut186_190="D186/N190"]
	A_Georgia_5978_2017_passage_details__PMK1_EPI1075418_2017-02-08[&mut128="A128",mut131_135="T131/T135",mut160="K160",mut186_190="G186/D190"]
	A_Georgia_6103_2017_passage_details__PMK1_EPI1075187_2017-02-21[&mut128="T128",mut131_135="K131/T135",mut160="T160",mut186_190="G186/D190"]
	A_Georgia_8132_2019_passage__Original_EPI1517831_2019-01-28[&mut128="A128",mut131_135="T131/K135",mut160="K160",mut186_190="G186/D190"]
	A_Georgia_9194_2019__EPI1770077_2019-03-26[&mut128="A128",mut131_135="T131/T135",mut160="K160",mut186_190="G186/D190"]
	A_Georgia_NHRC_68645_2017__EPI1030632_2017-01-17[&mut128="T128",mut131_135="T131/T135",mut160="T160",mut186_190="G186/D190"]
	A_Germany_12674_2022_Original_EPI2041215_2022-03-15[&mut128="T128",mut131_135="K131/T135",mut160="M160",mut186_190="D186/N190"]
	A_Germany_12765_2022_Original_EPI2054072_2022-03-29[&mut128="T128",mut131_135="K131/T135",mut160="M160",mut186_190="D186/N190"]
	A_Germany_12767_2022_Original_EPI2054080_2022-03-30[&mut128="T128",mut131_135="K131/T135",mut160="I160",mut186_190="D186/N190"]
	A_Germany_12956_2022_Original_EPI2089839_2022-04-29[&mut128="T128",mut131_135="K131/T135",mut160="I160",mut186_190="D186/N190"]
	A_Germany_12972_2022_Original_EPI2089959_2022-05-18[&mut128="T128",mut131_135="K131/T135",mut160="I160",mut186_190="D186/N190"]
	A_Germany_13243_2022_Original_EPI2109093_2022-06-18[&mut128="T128",mut131_135="K131/T135",mut160="M160",mut186_190="D186/N190"]
	A_Germany_13246_2022_Original_EPI2109114_2022-06-22[&mut128="T128",mut131_135="K131/T135",mut160="I160",mut186_190="D186/N190"]
	A_Germany_13343_2022_Original_EPI2133036_2022-07-04[&mut128="T128",mut131_135="K131/T135",mut160="I160",mut186_190="D186/N190"]
	A_Germany_13392_2022_Original_EPI2133398_2022-07-27[&mut128="T128",mut131_135="K131/T135",mut160="I160",mut186_190="D186/N190"]
	A_Germany_13421_2022_Original_EPI2288689_2022-07-28[&mut128="T128",mut131_135="K131/T135",mut160="I160",mut186_190="D186/N190"]
	A_Germany_13449_2022_Original_EPI2288912_2022-09-12[&mut128="T128",mut131_135="K131/T135",mut160="I160",mut186_190="D186/N190"]
	A_Germany_14053_2023_Original_EPI2416646_2023-01-10[&mut128="T128",mut131_135="K131/T135",mut160="I160",mut186_190="D186/N190"]
	A_Germany_14054_2023_Original_EPI2416654_2023-01-10[&mut128="T128",mut131_135="K131/T135",mut160="I160",mut186_190="D186/N190"]
	A_Germany_14055_2023_Original_EPI2416661_2023-01-11[&mut128="T128",mut131_135="K131/T135",mut160="I160",mut186_190="D186/N190"]
	A_Germany_6943_2018_passage__Original_EPI1539538_2018-01-04[&mut128="T128",mut131_135="K131/T135",mut160="T160",mut186_190="G186/D190"]
	A_Germany_7345_2018_passage__Original_EPI1531792_2018-03-13[&mut128="T128",mut131_135="T131/T135",mut160="T160",mut186_190="G186/D190"]
	A_Germany_7360_2018_passage__Original_EPI1531526_2018-03-29[&mut128="T128",mut131_135="K131/T135",mut160="T160",mut186_190="G186/D190"]
	A_Germany_HD1819_151_2019__EPI2204175_2019-11-01[&mut128="T128",mut131_135="K131/T135",mut160="T160",mut186_190="G186/D190"]
	A_Ghana_1344_2021_SIAT2_EPI1922176_2021-07-05[&mut128="A128",mut131_135="T131/K135",mut160="T160",mut186_190="D186/N190"]
	A_Ghana_1724_2022_cs_EPI2092280_2022-05-18[&mut128="T128",mut131_135="K131/T135",mut160="I160",mut186_190="D186/N190"]
	A_Ghana_1852_2022_Original_EPI2177345_2022-05-20[&mut128="T128",mut131_135="K131/T135",mut160="I160",mut186_190="D186/N190"]
	A_Ghana_2287_2020_SIAT2_EPI1845854_2020-11-23[&mut128="A128",mut131_135="T131/K135",mut160="T160",mut186_190="D186/N190"]
	A_Ghana_3417_2021_cs_EPI2023748_2021-12-14[&mut128="T128",mut131_135="K131/T135",mut160="I160",mut186_190="D186/N190"]
	A_Ghana_3463_2021_cs_EPI2023756_2021-12-09[&mut128="T128",mut131_135="K131/T135",mut160="I160",mut186_190="D186/N190"]
	A_Ghana_832_2017_SIAT1_EPI1154822_2017-11-22[&mut128="A128",mut131_135="T131/T135",mut160="T160",mut186_190="G186/D190"]
	A_Goias_387153_2017_original_sample_EPI1091624_2017-09-15[&mut128="T128",mut131_135="T131/T135",mut160="T160",mut186_190="G186/D190"]
	A_Goias__IAL_C9866_2022_Original_EPI2207288_2022-09-06[&mut128="T128",mut131_135="K131/T135",mut160="I160",mut186_190="D186/N190"]
	A_Goias__IAL_C9870_2022_Original_EPI2207320_2022-09-15[&mut128="T128",mut131_135="K131/T135",mut160="I160",mut186_190="D186/N190"]
	A_Greece_1561_2018_SIAT1_SIAT1_EPI1371668_2018-12-14[&mut128="A128",mut131_135="T131/K135",mut160="T160",mut186_190="G186/D190"]
	A_Greece_195_2019_cs_EPI1371427_2019-01-18[&mut128="A128",mut131_135="T131/K135",mut160="T160",mut186_190="G186/D190"]
	A_Greece_86_2019__EPI1595347_2019-01-20[&mut128="A128",mut131_135="T131/K135",mut160="T160",mut186_190="G186/D190"]
	A_Greece_ILI_249_2023_cs_EPI2465730_2023-01-04[&mut128="T128",mut131_135="K131/T135",mut160="I160",mut186_190="D186/N190"]
	A_Grenoble_2285_2018_Original_EPI1384940_2018-12-14[&mut128="A128",mut131_135="T131/K135",mut160="T160",mut186_190="G186/D190"]
	A_Guam_7222_2018_passage__Original_EPI1541171_2018-05-03[&mut128="T128",mut131_135="K131/K135",mut160="T160",mut186_190="G186/D190"]
	A_Guam_7833_2019_passage__Original_EPI1520474_2019-01-04[&mut128="T128",mut131_135="K131/T135",mut160="T160",mut186_190="G186/D190"]
	A_Guangdong-Chancheng_1618_2017_C2_S1_EPI1062421_2017-08-01[&mut128="T128",mut131_135="T131/T135",mut160="A160",mut186_190="G186/D190"]
	A_Guangdong-Chengqu_1346_2019_C2_S1_EPI1504838_2019-05-02[&mut128="T128",mut131_135="K131/T135",mut160="T160",mut186_190="G186/D190"]
	A_Guangdong-Huicheng_1557_2017_C3_EPI1062679_2017-07-12[&mut128="T128",mut131_135="T131/T135",mut160="K160",mut186_190="G186/D190"]
	A_Guangdong-Huiyang_314_2022_C3_S1_EPI2151081_2022-06-13[&mut128="T128",mut131_135="K131/T135",mut160="T160",mut186_190="S186/D190"]
	A_Guangdong-Lechang_33_2017_C2_EPI1062580_2017-07-08[&mut128="T128",mut131_135="K131/T135",mut160="T160",mut186_190="G186/D190"]
	A_Guangdong-Maonan_1173_2017_C2_S1_EPI1030339_2017-02-27[&mut128="A128",mut131_135="T131/T135",mut160="K160",mut186_190="G186/D190"]
	A_Guangdong-Maonan_1520_2017_C2_S1_EPI1062424_2017-06-21[&mut128="A128",mut131_135="T131/T135",mut160="K160",mut186_190="G186/D190"]
	A_Guangdong-Maonan_338_2022_C1_S1_EPI2125293_2022-06-10[&mut128="T128",mut131_135="K131/T135",mut160="T160",mut186_190="S186/D190"]
	A_Guangdong-Maonan_339_2019_C1_S1_EPI1542516_2019-06-03[&mut128="A128",mut131_135="T131/K135",mut160="T160",mut186_190="G186/D190"]
	A_Guangdong-Pengjiang_1707_2017_C2_EPI1062682_2017-07-26[&mut128="T128",mut131_135="T131/N135",mut160="K160",mut186_190="G186/D190"]
	A_Guangdong-Qingcheng_1608_2017_C3_EPI1062574_2017-07-11[&mut128="T128",mut131_135="K131/T135",mut160="K160",mut186_190="G186/D190"]
	A_Guangdong-Rongcheng_1362_2019_C2_S1_EPI1542720_2019-05-06[&mut128="T128",mut131_135="K131/T135",mut160="T160",mut186_190="G186/D190"]
	A_Guangdong-Rongcheng_1454_2019_C2_S1_EPI1542591_2019-06-03[&mut128="A128",mut131_135="T131/K135",mut160="T160",mut186_190="G186/D190"]
	A_Guangdong-Zhenjiang_1349_2019_C1_S1_EPI1504805_2019-04-29[&mut128="A128",mut131_135="T131/K135",mut160="T160",mut186_190="G186/D190"]
	A_Guangxi-Babu_1649_2019_C1_S1_EPI1589793_2019-07-09[&mut128="T128",mut131_135="K131/A135",mut160="K160",mut186_190="G186/D190"]
	A_Guangxi-Bamayaozuzizhi_57_2019_C2_S1_EPI1589835_2019-06-21[&mut128="A128",mut131_135="T131/K135",mut160="T160",mut186_190="G186/D190"]
	A_Guangxi-Chengzhong_1655_2019_C1_S1_EPI1589691_2019-07-24[&mut128="A128",mut131_135="T131/K135",mut160="T160",mut186_190="G186/D190"]
	A_Guangxi-Daxin_525_2019_C1_S1_EPI1542546_2019-06-20[&mut128="A128",mut131_135="T131/K135",mut160="T160",mut186_190="G186/D190"]
	A_Guangxi-Haicheng_366_2019_C1_S1_EPI1542543_2019-06-20[&mut128="A128",mut131_135="K131/T135",mut160="T160",mut186_190="G186/D190"]
	A_Guangxi-Hengxian_3105_2019_C2_S1_EPI1692191_2019-11-14[&mut128="A128",mut131_135="T131/K135",mut160="A160",mut186_190="D186/N190"]
	A_Guangxi-Jiangzhou_1518_2017_C2_C1_EPI1062964_2017-06-20[&mut128="T128",mut131_135="K131/T135",mut160="T160",mut186_190="G186/D190"]
	A_Guangxi-Jiangzhou_1630_2019_C1_S1_EPI1589660_2019-08-05[&mut128="A128",mut131_135="T131/K135",mut160="T160",mut186_190="G186/D190"]
	A_Guangxi-Liunan_3188_2019_C1_S1_EPI1691972_2019-12-16[&mut128="A128",mut131_135="T131/K135",mut160="T160",mut186_190="D186/N190"]
	A_Guangxi-Longan_1539_2017_C2_EPI1062538_2017-07-04[&mut128="T128",mut131_135="K131/T135",mut160="T160",mut186_190="G186/D190"]
	A_Guangxi-Shangsi_52_2019_C3_S1_EPI1503559_2019-04-12[&mut128="A128",mut131_135="T131/K135",mut160="T160",mut186_190="G186/D190"]
	A_Guangxi-Xinbin_1569_2019_C1_S1_EPI1589907_2019-06-25[&mut128="T128",mut131_135="K131/T135",mut160="T160",mut186_190="G186/D190"]
	A_Guangxi-Youjiang_592_2019_C2_S1_EPI1504610_2019-05-20[&mut128="A128",mut131_135="T131/K135",mut160="T160",mut186_190="G186/D190"]
	A_Guatemala_0100_2018_Original_EPI1277561_2018-04-09[&mut128="A128",mut131_135="T131/T135",mut160="K160",mut186_190="G186/D190"]
	A_Guatemala_07_2020_Original_EPI1806258_2020-03-03[&mut128="T128",mut131_135="T131/T135",mut160="K160",mut186_190="G186/D190"]
	A_Guatemala_123_2019_Original_EPI1557724_2019-05-17[&mut128="A128",mut131_135="T131/T135",mut160="K160",mut186_190="G186/D190"]
	A_Guatemala_138_2018_Original_EPI1274100_2018-04-13[&mut128="T128",mut131_135="K131/T135",mut160="T160",mut186_190="G186/D190"]
	A_Guatemala_148_2018_Original_EPI1323056_2018-07-30[&mut128="T128",mut131_135="K131/T135",mut160="T160",mut186_190="G186/D190"]
	A_Guatemala_187_2023_OR_IR_EPI2571576_2023-03-01[&mut128="T128",mut131_135="K131/T135",mut160="I160",mut186_190="D186/N190"]
	A_Guatemala_284_2018_Original_EPI1356994_2018-11-18[&mut128="T128",mut131_135="K131/T135",mut160="T160",mut186_190="G186/D190"]
	A_Guatemala_2906_2019_Original_EPI1487016_2019-01-19[&mut128="T128",mut131_135="K131/T135",mut160="T160",mut186_190="G186/D190"]
	A_Guatemala_313_2022_Original_EPI2284115_2022-09-21[&mut128="T128",mut131_135="K131/T135",mut160="I160",mut186_190="D186/N190"]
	A_Guatemala_315_2019_Original_EPI1557699_2019-06-07[&mut128="A128",mut131_135="T131/T135",mut160="K160",mut186_190="G186/D190"]
	A_Guatemala_5929_2019_Original_EPI1487008_2019-02-07[&mut128="T128",mut131_135="K131/T135",mut160="T160",mut186_190="G186/D190"]
	A_Guatemala_613_2022_Original_EPI2284365_2022-10-09[&mut128="T128",mut131_135="K131/T135",mut160="I160",mut186_190="D186/N190"]
	A_Guatemala_940_2017_Original_EPI1049121_2017-06-29[&mut128="T128",mut131_135="T131/T135",mut160="T160",mut186_190="G186/D190"]
	A_Guatemala_95_2023_OR_IR_EPI2571648_2023-02-09[&mut128="T128",mut131_135="K131/T135",mut160="I160",mut186_190="D186/N190"]
	A_Guizhou-Anlong_319_2022_C1_S1_EPI2105639_2022-04-18[&mut128="T128",mut131_135="K131/T135",mut160="T160",mut186_190="S186/D190"]
	A_Guizhou-Bijiang_1323_2019_C2_S1_EPI1503577_2019-04-15[&mut128="A128",mut131_135="T131/K135",mut160="T160",mut186_190="G186/D190"]
	A_Guizhou-Kaili_1565_2022_C2_S1_EPI2125344_2022-06-06[&mut128="T128",mut131_135="K131/T135",mut160="T160",mut186_190="S186/D190"]
	A_Guizhou-Kaili_15_2019_C1_EPI1351296_2019-01-01[&mut128="T128",mut131_135="K131/T135",mut160="T160",mut186_190="G186/D190"]
	A_Guizhou-Xinyi_354_2019_C3_S1_EPI1504796_2019-04-01[&mut128="A128",mut131_135="T131/K135",mut160="T160",mut186_190="G186/D190"]
	A_Guizhou-Xixiu_11179_2018_C2_EPI1351299_2018-12-18[&mut128="T128",mut131_135="K131/T135",mut160="K160",mut186_190="G186/D190"]
	A_Guizhou-Xixiu_31_2022_C1_S1_EPI2125287_2022-06-10[&mut128="T128",mut131_135="K131/T135",mut160="T160",mut186_190="S186/D190"]
	A_Guizhou-Zhongshan_1677_2022_C2_S1_EPI2151066_2022-07-04[&mut128="T128",mut131_135="K131/T135",mut160="T160",mut186_190="S186/D190"]
	A_Guyane_017_2023_Original_EPI2442798_2023-01-11[&mut128="T128",mut131_135="K131/T135",mut160="I160",mut186_190="D186/N190"]
	A_Guyane_050_2020_Original_EPI1755899_2020-02-03[&mut128="A128",mut131_135="T131/T135",mut160="K160",mut186_190="G186/D190"]
	A_Gwangju_535_2023__EPI2404611_2023-01-09[&mut128="T128",mut131_135="K131/T135",mut160="I160",mut186_190="D186/N190"]
	A_Gwangju_689_2023_original_EPI2454901_2023-02-01[&mut128="T128",mut131_135="K131/T135",mut160="I160",mut186_190="D186/N190"]
	A_Gwangju_826_2023_original_EPI2508556_2023-03-27[&mut128="T128",mut131_135="K131/I135",mut160="I160",mut186_190="D186/N190"]
	A_Gyeonggi_820_2023_original_EPI2508555_2023-03-28[&mut128="T128",mut131_135="K131/K135",mut160="I160",mut186_190="D186/N190"]
	A_Gyeonggi_837_2023_original_EPI2508559_2023-04-02[&mut128="T128",mut131_135="K131/T135",mut160="I160",mut186_190="D186/N190"]
	A_Gyeongnam_513_2023__EPI2384261_2023-01-02[&mut128="T128",mut131_135="K131/T135",mut160="I160",mut186_190="D186/N190"]
	A_Gyeongnam_524_2023__EPI2404659_2023-01-16[&mut128="T128",mut131_135="K131/T135",mut160="I160",mut186_190="D186/N190"]
	A_Gyeongnam_876_2023_original_EPI2538805_2023-04-17[&mut128="T128",mut131_135="K131/T135",mut160="I160",mut186_190="D186/N190"]
	A_HIROSHIMA-C_30_2019_Original_EPI1436224_2019-02-11[&mut128="T128",mut131_135="K131/T135",mut160="T160",mut186_190="G186/D190"]
	A_HIROSHIMA_188_2019_MDCK_2__SIAT1_EPI1711322_2019-12-25[&mut128="T128",mut131_135="K131/T135",mut160="T160",mut186_190="G186/D190"]
	A_HIROSHIMA_42_2023_MDCK_2__hCK1_EPI2591568_2023-03-09[&mut128="T128",mut131_135="K131/A135",mut160="I160",mut186_190="D186/N190"]
	A_HK_11_2019_MDCK_EPI1353606_2018-12-20[&mut128="T128",mut131_135="K131/T135",mut160="T160",mut186_190="G186/D190"]
	A_HK_1201_2018_MDCK_EPI1278484_2018-07-02[&mut128="A128",mut131_135="T131/K135",mut160="T160",mut186_190="G186/D190"]
	A_HK_1757_2018_MDCK_EPI1315894_2018-08-25[&mut128="T128",mut131_135="T131/N135",mut160="T160",mut186_190="G186/D190"]
	A_HK_2352_2018_MDCK_EPI1324797_2018-10-14[&mut128="A128",mut131_135="T131/K135",mut160="K160",mut186_190="G186/D190"]
	A_HK_38_2019_MDCK_EPI1353608_2018-12-23[&mut128="T128",mut131_135="K131/T135",mut160="I160",mut186_190="G186/D190"]
	A_HK_435_2019_MDCK_EPI1415358_2019-01-14[&mut128="T128",mut131_135="K131/I135",mut160="T160",mut186_190="G186/D190"]
	A_HK_46_2019_MDCK_EPI1353610_2018-12-24[&mut128="A128",mut131_135="T131/K135",mut160="T160",mut186_190="G186/D190"]
	A_HK_979_2018_MDCK_EPI1258081_2018-05-20[&mut128="A128",mut131_135="T131/K135",mut160="T160",mut186_190="G186/D190"]
	A_HOKKAIDO_7_2018_MDCK_2__SIAT1_EPI1335523_2018-10-16[&mut128="T128",mut131_135="K131/A135",mut160="T160",mut186_190="G186/D190"]
	A_HOKKAIDO_HH01_2017_SIAT_0__2_EPI941993_2017-02-01[&mut128="T128",mut131_135="K131/T135",mut160="T160",mut186_190="G186/D190"]
	A_HYOGO_2014_2023_MDCK_1__hCK1_EPI2468342_2023-01-06[&mut128="T128",mut131_135="K131/T135",mut160="I160",mut186_190="D186/N190"]
	A_HaidianCDC_12956_2023__EPI2467512_2023-03-02[&mut128="T128",mut131_135="K131/T135",mut160="I160",mut186_190="D186/N190"]
	A_Hainan-Baotinglizumiaozuzizhi_311_2022_C1_S1_EPI2105587_2022-06-14[&mut128="T128",mut131_135="K131/T135",mut160="T160",mut186_190="S186/D190"]
	A_Haiti_2483_2017_Original_EPI1180696_2017-10-02[&mut128="T128",mut131_135="T131/T135",mut160="T160",mut186_190="G186/D190"]
	A_Haiti_60002_2019_Original_EPI1546655_2019-04-01[&mut128="A128",mut131_135="T131/T135",mut160="K160",mut186_190="G186/D190"]
	A_Haiti_72_2020_Original_EPI1799171_2020-01-24[&mut128="T128",mut131_135="K131/T135",mut160="T160",mut186_190="G186/D190"]
	A_Haiti_80056_2019_Original_EPI1546607_2019-02-28[&mut128="A128",mut131_135="T131/T135",mut160="K160",mut186_190="G186/D190"]
	A_Halmstad_2_2020_Original_EPI1704667_2020-02-16[&mut128="T128",mut131_135="K131/T135",mut160="T160",mut186_190="G186/D190"]
	A_Halmstad_2_2022_Original_EPI2011760_2022-02-02[&mut128="T128",mut131_135="K131/T135",mut160="I160",mut186_190="D186/N190"]
	A_Halmstad_3_2019_Direct_EPI1445067_2019-03-15[&mut128="T128",mut131_135="K131/T135",mut160="T160",mut186_190="G186/D190"]
	A_Haute_Normandie_337_2019_PI_EPI1355689_2019-01-21[&mut128="A128",mut131_135="T131/T135",mut160="K160",mut186_190="G186/D190"]
	A_Hawaii_05_2018_Original_EPI1180752_2018-01-10[&mut128="T128",mut131_135="K131/T135",mut160="T160",mut186_190="G186/D190"]
	A_Hawaii_11_2017_Original_EPI964514_2017-02-26[&mut128="T128",mut131_135="K131/T135",mut160="T160",mut186_190="G186/D190"]
	A_Hawaii_18_2018_Original_EPI1205965_2018-02-08[&mut128="T128",mut131_135="K131/T135",mut160="T160",mut186_190="G186/D190"]
	A_Hawaii_21_2020_S1_EPI1734689_2020-02-29[&mut128="T128",mut131_135="K131/T135",mut160="T160",mut186_190="G186/D190"]
	A_Hawaii_21_2023_OR_IR_EPI2599529_2023-04-01[&mut128="T128",mut131_135="K131/K135",mut160="I160",mut186_190="D186/N190"]
	A_Hawaii_27_2022_Original_EPI2136093_2022-07-21[&mut128="T128",mut131_135="K131/T135",mut160="I160",mut186_190="D186/N190"]
	A_Hawaii_29_2022_S1_EPI2177055_2022-07-29[&mut128="T128",mut131_135="K131/T135",mut160="I160",mut186_190="D186/N190"]
	A_Hawaii_47_2018_Original_EPI1271539_2018-07-16[&mut128="T128",mut131_135="T131/N135",mut160="T160",mut186_190="G186/D190"]
	A_Hawaii_57_2017_Original_EPI1131450_2017-11-24[&mut128="T128",mut131_135="K131/T135",mut160="T160",mut186_190="G186/D190"]
	A_Hawaii_6469_2017_passage__PMK1_EPI1309199_2017-12-13[&mut128="T128",mut131_135="K131/T135",mut160="T160",mut186_190="G186/D190"]
	A_Hawaii_76_2018_Original_EPI1348445_2018-12-20[&mut128="T128",mut131_135="K131/T135",mut160="T160",mut186_190="G186/D190"]
	A_Hayma_7383_2019_SIAT1_EPI1646720_2019-11-05[&mut128="T128",mut131_135="K131/T135",mut160="T160",mut186_190="G186/D190"]
	A_Hebei-Cixian_1181_2023_C1_C1_EPI2509634_2023-02-22[&mut128="T128",mut131_135="K131/T135",mut160="K160",mut186_190="S186/D190"]
	A_Hebei-Yunhe_1101_2017_C2_S1_EPI1030198_2017-02-22[&mut128="A128",mut131_135="T131/T135",mut160="K160",mut186_190="G186/D190"]
	A_Henan-Weibin_1238_2019_C2_C1_EPI1504898_2019-03-11[&mut128="A128",mut131_135="T131/K135",mut160="K160",mut186_190="G186/D190"]
	A_Hessen_14_2017_Original_EPI944491_2017-01-26[&mut128="T128",mut131_135="T131/K135",mut160="T160",mut186_190="G186/D190"]
	A_Hessen_39_2017_Original_EPI944493_2017-01-25[&mut128="T128",mut131_135="T131/T135",mut160="T160",mut186_190="G186/D190"]
	A_Hessen_42_2017_Original_EPI1013026_2017-03-06[&mut128="T128",mut131_135="T131/K135",mut160="T160",mut186_190="G186/D190"]
	A_Holywell_2717_2022_original_EPI2110313_2022-04-16[&mut128="T128",mut131_135="K131/T135",mut160="I160",mut186_190="D186/N190"]
	A_Holywell_4193_2022_original_EPI1990490_2022-02-21[&mut128="T128",mut131_135="K131/T135",mut160="I160",mut186_190="D186/N190"]
	A_Honduras_2849_2021_Original_EPI2003720_2021-12-28[&mut128="T128",mut131_135="K131/T135",mut160="I160",mut186_190="D186/N190"]
	A_Honduras_492_2017_Original_EPI1056395_2017-06-29[&mut128="T128",mut131_135="T131/T135",mut160="T160",mut186_190="G186/D190"]
	A_HongKong_07231857_2017__EPI1655772_2017-07-23[&mut128="T128",mut131_135="N131/K135",mut160="T160",mut186_190="G186/D190"]
	A_Hong_Kong_1078_2018_Original_EPI1266436_2018-06-08[&mut128="T128",mut131_135="T131/K135",mut160="T160",mut186_190="G186/D190"]
	A_Hong_Kong_10_2022_Original_EPI2158213_2022-07-02[&mut128="T128",mut131_135="K131/T135",mut160="T160",mut186_190="S186/D190"]
	A_Hong_Kong_119_2017_MDCK1_S1_EPI943224_2017-01-04[&mut128="T128",mut131_135="T131/T135",mut160="T160",mut186_190="G186/D190"]
	A_Hong_Kong_120_2017_MDCK1_S1_EPI943226_2017-01-04[&mut128="T128",mut131_135="T131/T135",mut160="T160",mut186_190="G186/D190"]
	A_Hong_Kong_122_2017_Original_EPI918268_2017-01-04[&mut128="T128",mut131_135="K131/T135",mut160="T160",mut186_190="G186/D190"]
	A_Hong_Kong_2256_2017_cs_EPI1021160_2017-05-19[&mut128="T128",mut131_135="T131/T135",mut160="T160",mut186_190="G186/D190"]
	A_Hong_Kong_2263_2017_cs_EPI1021172_2017-05-19[&mut128="T128",mut131_135="K131/T135",mut160="T160",mut186_190="G186/D190"]
	A_Hong_Kong_2271_2017_cs_EPI1021184_2017-05-21[&mut128="T128",mut131_135="T131/K135",mut160="T160",mut186_190="G186/D190"]
	A_Hong_Kong_2277_2017_cs_EPI1021196_2017-05-19[&mut128="T128",mut131_135="T131/K135",mut160="T160",mut186_190="G186/D190"]
	A_Hong_Kong_2280_2017_cs_EPI1021200_2017-05-20[&mut128="T128",mut131_135="K131/T135",mut160="T160",mut186_190="G186/D190"]
	A_Hong_Kong_2281_2017_cs_EPI1021202_2017-05-20[&mut128="T128",mut131_135="T131/K135",mut160="T160",mut186_190="G186/D190"]
	A_Hong_Kong_2286_2017_cs_EPI1021210_2017-05-23[&mut128="T128",mut131_135="T131/K135",mut160="T160",mut186_190="G186/D190"]
	A_Hong_Kong_2293_2017_CS_EPI1021224_2017-05-23[&mut128="T128",mut131_135="T131/K135",mut160="T160",mut186_190="G186/D190"]
	A_Hong_Kong_235_2017_C1_S1_EPI960548_2017-01-08[&mut128="T128",mut131_135="K131/T135",mut160="T160",mut186_190="G186/D190"]
	A_Hong_Kong_240_2017_MDCK1_S1_EPI943228_2017-01-07[&mut128="T128",mut131_135="K131/T135",mut160="T160",mut186_190="G186/D190"]
	A_Hong_Kong_2677_2019_MDCK1_SIAT1_EPI1574966_2019-06-18[&mut128="T128",mut131_135="K131/T135",mut160="T160",mut186_190="G186/D190"]
	A_Hong_Kong_2678_2019_MDCK1-ori_EPI1543110_2019-06-18[&mut128="T128",mut131_135="K131/K135",mut160="T160",mut186_190="G186/D190"]
	A_Hong_Kong_3042_2017_cs_EPI1036313_2017-06-27[&mut128="T128",mut131_135="T131/T135",mut160="T160",mut186_190="G186/D190"]
	A_Hong_Kong_3079_2017_cs_EPI1043863_2017-06-28[&mut128="I128",mut131_135="T131/K135",mut160="T160",mut186_190="G186/D190"]
	A_Hong_Kong_3090_2017_cs_EPI1043883_2017-07-03[&mut128="T128",mut131_135="T131/K135",mut160="T160",mut186_190="G186/D190"]
	A_Hong_Kong_3095_2017_cs_EPI1043893_2017-07-01[&mut128="T128",mut131_135="T131/T135",mut160="T160",mut186_190="G186/D190"]
	A_Hong_Kong_3115_2017_cs_EPI1043927_2017-07-01[&mut128="T128",mut131_135="K131/T135",mut160="T160",mut186_190="G186/D190"]
	A_Hong_Kong_3512_2017_Original_EPI1048567_2017-07-11[&mut128="T128",mut131_135="T131/N135",mut160="T160",mut186_190="G186/D190"]
	A_Hong_Kong_3568_2017_Original_EPI1048614_2017-07-15[&mut128="T128",mut131_135="K131/T135",mut160="T160",mut186_190="G186/D190"]
	A_Hong_Kong_3854_2017_cs_EPI1060884_2017-07-21[&mut128="T128",mut131_135="T131/T135",mut160="T160",mut186_190="G186/D190"]
	A_Hong_Kong_4104_2017_cs_EPI1148817_2017-07-23[&mut128="T128",mut131_135="T131/T135",mut160="T160",mut186_190="G186/D190"]
	A_Hong_Kong_4398_2019_MDCK1_SIAT1_EPI1670769_2019-12-01[&mut128="A128",mut131_135="T131/K135",mut160="T160",mut186_190="G186/D190"]
	A_Hong_Kong_4818_2017_Original_EPI1107060_2017-10-22[&mut128="T128",mut131_135="T131/K135",mut160="T160",mut186_190="G186/D190"]
	A_Hong_Kong_4983_2017_Original_EPI1180997_2017-12-11[&mut128="T128",mut131_135="T131/K135",mut160="T160",mut186_190="G186/D190"]
	A_Hong_Kong_703_2020_MDCK1_SIAT1_EPI1838925_2020-03-07[&mut128="A128",mut131_135="T131/T135",mut160="K160",mut186_190="G186/D190"]
	A_Hubei-Dongbao_1631_2017_C1_S1_EPI1062412_2017-08-07[&mut128="T128",mut131_135="T131/K135",mut160="T160",mut186_190="G186/D190"]
	A_Hubei-Jiangan_1735_2022_C1_S1_EPI2151345_2022-07-26[&mut128="T128",mut131_135="K131/T135",mut160="T160",mut186_190="S186/D190"]
	A_Hubei-Jiangxia_333_2019_C1_C1_EPI1648355_2019-12-09[&mut128="A128",mut131_135="T131/K135",mut160="T160",mut186_190="G186/D190"]
	A_Hubei-Maojian_1114_2019_C2_S1_EPI1380640_2019-01-09[&mut128="T128",mut131_135="K131/A135",mut160="I160",mut186_190="G186/D190"]
	A_Hubei-Xiaonan_1779_2017_C2_S1_EPI1106244_2017-08-23[&mut128="T128",mut131_135="T131/N135",mut160="A160",mut186_190="G186/D190"]
	A_Hubei-Xiling_1276_2018_C2_S1_EPI1340572_2018-04-03[&mut128="A128",mut131_135="T131/K135",mut160="T160",mut186_190="G186/D190"]
	A_Hubei-Xiling_1313_2019_C1_S1_EPI1504835_2019-04-25[&mut128="A128",mut131_135="T131/K135",mut160="T160",mut186_190="G186/D190"]
	A_Human_California_LACPHL-INF00016_2022__EPI2107364_2022-05-03[&mut128="T128",mut131_135="K131/T135",mut160="I160",mut186_190="D186/N190"]
	A_Human_New_York_City_PV08762_2020__EPI1894479_2020-03-11[&mut128="A128",mut131_135="T131/K135",mut160="T160",mut186_190="D186/N190"]
	A_Human_New_York_PV42662_2021_Original_EPI2057448_2022-01-15[&mut128="A128",mut131_135="I131/K135",mut160="T160",mut186_190="D186/N190"]
	A_Human_New_York_PV42721_2022_Original_EPI2057568_2022-03-17[&mut128="T128",mut131_135="K131/T135",mut160="I160",mut186_190="D186/N190"]
	A_Human_New_York_PV42734_2022_Original_EPI2057648_2022-03-22[&mut128="T128",mut131_135="K131/T135",mut160="I160",mut186_190="D186/N190"]
	A_Human_New_York_PV63296_2022_Original_EPI2236956_2022-10-19[&mut128="T128",mut131_135="K131/T135",mut160="I160",mut186_190="D186/N190"]
	A_Human_New_York_PV63307_2022_Original_EPI2236996_2022-10-22[&mut128="T128",mut131_135="K131/T135",mut160="V160",mut186_190="D186/N190"]
	A_Human_New_York_PV63324_2022_Original_EPI2237084_2022-10-24[&mut128="T128",mut131_135="K131/T135",mut160="I160",mut186_190="D186/N190"]
	A_Human_New_York_PV63344_2022_Original_EPI2237156_2022-10-27[&mut128="T128",mut131_135="K131/K135",mut160="I160",mut186_190="D186/N190"]
	A_Human_New_York_PV63351_2022_Original_EPI2237188_2022-10-30[&mut128="T128",mut131_135="K131/T135",mut160="I160",mut186_190="D186/N190"]
	A_Human_New_York_PV83965_2023_Original_EPI2496659_2023-01-13[&mut128="T128",mut131_135="K131/T135",mut160="I160",mut186_190="D186/N190"]
	A_Human_New_York_PV86029_2023_Original_EPI2558140_2023-01-16[&mut128="T128",mut131_135="K131/K135",mut160="I160",mut186_190="D186/N190"]
	A_Human_New_York_PV86698_2023_Original_EPI2618723_2023-03-26[&mut128="T128",mut131_135="K131/T135",mut160="I160",mut186_190="D186/N190"]
	A_Hunan-Hecheng_1846_2019_C1_S1_EPI1589663_2019-08-06[&mut128="A128",mut131_135="T131/K135",mut160="T160",mut186_190="G186/D190"]
	A_Hunan-Kaifu_1845_2019_C2_S1_EPI1648640_2019-10-23[&mut128="A128",mut131_135="T131/K135",mut160="K160",mut186_190="G186/D190"]
	A_Hunan-Tongdaodongzuzizhi_311_2022_C1_S1_EPI2125233_2022-06-20[&mut128="T128",mut131_135="K131/T135",mut160="T160",mut186_190="S186/D190"]
	A_Hunan-Tongdaodongzuzizhi_55_2019_C1_S1_EPI1504553_2019-05-21[&mut128="A128",mut131_135="T131/K135",mut160="T160",mut186_190="G186/D190"]
	A_Hunan-Yuhua_11951_2019_C1_S1_EPI1648538_2019-12-02[&mut128="A128",mut131_135="T131/K135",mut160="T160",mut186_190="G186/D190"]
	A_Hungary_10_2020_MDCK1_EPI1673529_2020-01-13[&mut128="A128",mut131_135="T131/K135",mut160="T160",mut186_190="G186/D190"]
	A_Hungary_16_2017__EPI888138_2017-01-03[&mut128="T128",mut131_135="T131/T135",mut160="T160",mut186_190="G186/D190"]
	A_Hungary_243_2017__EPI907350_2017-01-13[&mut128="T128",mut131_135="T131/K135",mut160="K160",mut186_190="G186/D190"]
	A_Hungary_260_2017__EPI967132_2017-01-16[&mut128="T128",mut131_135="T131/T135",mut160="T160",mut186_190="G186/D190"]
	A_Hungary_266_2017__EPI907354_2017-01-17[&mut128="T128",mut131_135="T131/T135",mut160="T160",mut186_190="G186/D190"]
	A_Hungary_430_2017__EPI967133_2017-01-25[&mut128="T128",mut131_135="A131/K135",mut160="T160",mut186_190="G186/D190"]
	A_Hungary_448_2017__EPI967449_2017-01-23[&mut128="T128",mut131_135="T131/T135",mut160="T160",mut186_190="G186/D190"]
	A_Hungary_474_2017__EPI967459_2017-01-26[&mut128="T128",mut131_135="T131/T135",mut160="T160",mut186_190="G186/D190"]
	A_Hungary_65_2017__EPI906110_2017-01-09[&mut128="T128",mut131_135="T131/K135",mut160="T160",mut186_190="G186/D190"]
	A_Hungary_814_2017__EPI967138_2017-03-06[&mut128="T128",mut131_135="T131/K135",mut160="T160",mut186_190="G186/D190"]
	A_IBARAKI_3_2022_hCK_0_2_EPI2234444_2022-07-08[&mut128="T128",mut131_135="K131/T135",mut160="I160",mut186_190="D186/N190"]
	A_IWATE_65_2017_MDCK_1__SIAT1_EPI1086408_2017-05-17[&mut128="T128",mut131_135="T131/T135",mut160="T160",mut186_190="G186/D190"]
	A_Ibra_72128577_2021_SIAT1_SIAT1_EPI1970554_2021-11-14[&mut128="T128",mut131_135="K131/T135",mut160="I160",mut186_190="D186/N190"]
	A_Iceland_100_2018_MDCK1_SIAT1_EPI1354441_2018-11-01[&mut128="A128",mut131_135="T131/K135",mut160="T160",mut186_190="G186/D190"]
	A_Iceland_12621_2019_SIAT1_EPI1574973_2019-06-15[&mut128="T128",mut131_135="K131/T135",mut160="T160",mut186_190="G186/D190"]
	A_Iceland_128_2017_MDCK1_SIAT1_EPI1201188_2017-12-11[&mut128="A128",mut131_135="T131/T135",mut160="K160",mut186_190="G186/G190"]
	A_Iceland_36963_2022_cs_EPI2061758_2022-05-12[&mut128="T128",mut131_135="K131/T135",mut160="I160",mut186_190="D186/N190"]
	A_Iceland_37_2020_MDCK1_SIAT1_EPI1753508_2020-03-26[&mut128="A128",mut131_135="T131/T135",mut160="K160",mut186_190="G186/D190"]
	A_Iceland_78_2018_8925__MDCK1_SIAT1_EPI1260052_2018-04-12[&mut128="T128",mut131_135="K131/T135",mut160="T160",mut186_190="G186/D190"]
	A_Iceland_90_2018_MDCK1_SIAT1_EPI1260058_2018-05-13[&mut128="A128",mut131_135="T131/K135",mut160="T160",mut186_190="G186/D190"]
	A_Iceland_95_2018_MDCK1_SIAT1_EPI1260062_2018-05-20[&mut128="T128",mut131_135="K131/T135",mut160="K160",mut186_190="G186/D190"]
	A_Iceland_98_2018_MDCK1_SIAT1_EPI1354449_2018-10-11[&mut128="A128",mut131_135="T131/K135",mut160="I160",mut186_190="G186/D190"]
	A_Idaho_01_2023_Original_EPI2366431_2023-01-02[&mut128="T128",mut131_135="K131/T135",mut160="I160",mut186_190="D186/N190"]
	A_Idaho_02_2023_Original_EPI2366178_2023-01-03[&mut128="T128",mut131_135="K131/T135",mut160="I160",mut186_190="D186/N190"]
	A_Idaho_06_2023_Original_EPI2366240_2023-01-10[&mut128="T128",mut131_135="K131/T135",mut160="I160",mut186_190="D186/N190"]
	A_Idaho_12_2023_Original_EPI2443499_2023-01-17[&mut128="T128",mut131_135="K131/T135",mut160="I160",mut186_190="D186/N190"]
	A_Idaho_13_2018_Original_EPI1245228_2018-04-03[&mut128="A128",mut131_135="T131/T135",mut160="K160",mut186_190="G186/D190"]
	A_Idaho_13_2023_Original_EPI2443546_2023-01-18[&mut128="T128",mut131_135="K131/K135",mut160="I160",mut186_190="D186/N190"]
	A_Idaho_20_2023_S1_EPI2464014_2023-01-31[&mut128="T128",mut131_135="K131/T135",mut160="I160",mut186_190="D186/N190"]
	A_Idaho_24_2017_Original_EPI1016065_2017-04-07[&mut128="T128",mut131_135="T131/K135",mut160="T160",mut186_190="A186/D190"]
	A_Idaho_24_2018_S1_EPI1329401_2018-10-23[&mut128="T128",mut131_135="K131/T135",mut160="T160",mut186_190="G186/D190"]
	A_Idaho_34_2018_Original_EPI1348453_2018-12-21[&mut128="T128",mut131_135="K131/T135",mut160="T160",mut186_190="G186/D190"]
	A_Ile_de_France_00008_2023_Original_EPI2339852_2023-01-03[&mut128="T128",mut131_135="K131/T135",mut160="I160",mut186_190="D186/N190"]
	A_Ile_de_France_00232_2023_Original_EPI2339903_2023-01-02[&mut128="T128",mut131_135="K131/T135",mut160="I160",mut186_190="D186/N190"]
	A_Ile_de_France_02647_2023_Original_EPI2438248_2023-01-25[&mut128="T128",mut131_135="K131/T135",mut160="I160",mut186_190="D186/N190"]
	A_Ile_de_France_10441_2023_Original_EPI2557594_2023-04-05[&mut128="T128",mut131_135="K131/A135",mut160="I160",mut186_190="D186/N190"]
	A_Ile_de_France_12612_2022_Original_EPI2012527_2022-02-17[&mut128="A128",mut131_135="T131/K135",mut160="T160",mut186_190="D186/N190"]
	A_Ile_de_France_29645_2022_original_EPI2043093_2022-04-12[&mut128="T128",mut131_135="K131/T135",mut160="I160",mut186_190="D186/N190"]
	A_Illinois_04_2017_Original_EPI911152_2017-01-07[&mut128="T128",mut131_135="T131/T135",mut160="T160",mut186_190="G186/D190"]
	A_Illinois_07_2017_Original_EPI911120_2017-01-12[&mut128="T128",mut131_135="T131/T135",mut160="T160",mut186_190="G186/D190"]
	A_Illinois_11_2017_Original_EPI910951_2017-01-17[&mut128="T128",mut131_135="T131/T135",mut160="T160",mut186_190="G186/D190"]
	A_Illinois_13_2019_Original_EPI1408692_2019-02-17[&mut128="A128",mut131_135="T131/T135",mut160="K160",mut186_190="G186/D190"]
	A_Illinois_14103_2023_Original_EPI2457234_2023-01-03[&mut128="T128",mut131_135="K131/A135",mut160="M160",mut186_190="D186/N190"]
	A_Illinois_21_2018_Original_EPI1221613_2018-03-17[&mut128="T128",mut131_135="K131/T135",mut160="T160",mut186_190="G186/D190"]
	A_Illinois_25_2019_Original_EPI1438653_2019-04-01[&mut128="A128",mut131_135="T131/T135",mut160="K160",mut186_190="G186/D190"]
	A_Illinois_28_2018_Original_EPI1250174_2018-01-07[&mut128="T128",mut131_135="K131/T135",mut160="T160",mut186_190="G186/D190"]
	A_Illinois_37_2022_Original_EPI2284735_2022-11-28[&mut128="T128",mut131_135="K131/T135",mut160="I160",mut186_190="D186/N190"]
	A_Illinois_42_2018_Original_EPI1250379_2018-02-21[&mut128="T128",mut131_135="K131/T135",mut160="T160",mut186_190="G186/D190"]
	A_India_1728574_2017__EPI1493384_2017-03-16[&mut128="T128",mut131_135="T131/T135",mut160="T160",mut186_190="G186/D190"]
	A_India_1732610_2017__EPI1493364_2017-09-06[&mut128="T128",mut131_135="T131/N135",mut160="T160",mut186_190="G186/D190"]
	A_India_1733862_2017__EPI1493365_2017-09-22[&mut128="T128",mut131_135="T131/N135",mut160="T160",mut186_190="G186/D190"]
	A_India_1739931_2017__EPI1493389_2017-10-28[&mut128="T128",mut131_135="T131/N135",mut160="T160",mut186_190="G186/D190"]
	A_India_3135_2017_X1_EPI1165676_2017-09-13[&mut128="T128",mut131_135="T131/N135",mut160="T160",mut186_190="G186/D190"]
	A_India_3873_2017_X2_EPI1165657_2017-09-18[&mut128="T128",mut131_135="T131/N135",mut160="K160",mut186_190="G186/D190"]
	A_India_4658_2018_X3_EPI1274116_2018-02-01[&mut128="T128",mut131_135="T131/K135",mut160="K160",mut186_190="G186/D190"]
	A_India_4661_2018_X2_EPI1277380_2018-03-28[&mut128="T128",mut131_135="T131/K135",mut160="T160",mut186_190="G186/D190"]
	A_India_Aurangabad-QC_21_55_2021_Sept__EPI1961172_2021-09-03[&mut128="T128",mut131_135="K131/T135",mut160="I160",mut186_190="D186/N190"]
	A_India_GIHSN-HCL023021265301_2023__EPI2386939_2023-01-12[&mut128="T128",mut131_135="K131/T135",mut160="I160",mut186_190="D186/N190"]
	A_India_Jai-SMSINFS12_2019_Sep_Original_EPI1885042_2019-09-18[&mut128="T128",mut131_135="K131/T135",mut160="T160",mut186_190="G186/D190"]
	A_India_Jai-SMSINFS14_2019_Sep_Original_EPI1885043_2019-09-18[&mut128="T128",mut131_135="K131/T135",mut160="T160",mut186_190="D186/D190"]
	A_India_PUN-NIV239602_2020_X3_S1_EPI1846738_2020-08-10[&mut128="T128",mut131_135="K131/T135",mut160="I160",mut186_190="D186/N190"]
	A_India_PUN-NIV301132_2021_X3_S1_EPI1916886_2021-04-11[&mut128="T128",mut131_135="K131/T135",mut160="I160",mut186_190="D186/N190"]
	A_India_PUN-NIV301759_2021_X3_S1_EPI1916902_2021-04-12[&mut128="T128",mut131_135="K131/T135",mut160="I160",mut186_190="D186/N190"]
	A_India_PUN-NIV323256_2021_X4_S1_EPI1916832_2021-06-21[&mut128="T128",mut131_135="K131/T135",mut160="I160",mut186_190="D186/N190"]
	A_India_PUN-NIV3_2019_X5_S1_EPI1916870_2019-08-29[&mut128="T128",mut131_135="K131/T135",mut160="K160",mut186_190="G186/D190"]
	A_India_Pun-1847801_2018__EPI1521699_2018-10-17[&mut128="A128",mut131_135="T131/K135",mut160="T160",mut186_190="G186/D190"]
	A_India_Pun-NIV269316_2020_Nov_Original_EPI1850510_2020-11-27[&mut128="T128",mut131_135="K131/T135",mut160="I160",mut186_190="D186/N190"]
	A_India_Pun-NIV290244_2021_Jan_MDCK_P3_EPI1850512_2021-01-12[&mut128="T128",mut131_135="K131/T135",mut160="I160",mut186_190="D186/D190"]
	A_India_Pun-NIV293693_2021_Feb_Original_EPI1868359_2021-02-15[&mut128="T128",mut131_135="K131/T135",mut160="I160",mut186_190="D186/D190"]
	A_India_Pun-NIV299083_2021_Apr_MDCK_P3_EPI1885023_2021-04-01[&mut128="T128",mut131_135="K131/T135",mut160="I160",mut186_190="D186/D190"]
	A_India_Pun-NIV326980_2021_Jul_Original_EPI1885054_2021-07-03[&mut128="T128",mut131_135="K131/T135",mut160="I160",mut186_190="G186/N190"]
	A_India_Pun-NIV328363_2021_Jul_Original_EPI1885063_2021-07-07[&mut128="T128",mut131_135="K131/T135",mut160="I160",mut186_190="D186/N190"]
	A_India_Pun-NIV337982_2021_Jul_Original_EPI1885064_2021-07-26[&mut128="T128",mut131_135="K131/T135",mut160="I160",mut186_190="D186/N190"]
	A_India_RES-371_2023_Original_EPI2593709_2023-02-04[&mut128="T128",mut131_135="K131/T135",mut160="I160",mut186_190="D186/N190"]
	A_Indiana_02_2021_S1_EPI1942700_2021-11-01[&mut128="T128",mut131_135="K131/T135",mut160="I160",mut186_190="D186/N190"]
	A_Indiana_12_2018_Original_EPI1205736_2018-02-21[&mut128="A128",mut131_135="T131/T135",mut160="K160",mut186_190="G186/D190"]
	A_Indiana_17_2018_Original_EPI1212416_2018-03-13[&mut128="A128",mut131_135="T131/T135",mut160="K160",mut186_190="G186/D190"]
	A_Indiana_18_2017_Original_EPI973089_2017-03-06[&mut128="T128",mut131_135="K131/T135",mut160="T160",mut186_190="G186/D190"]
	A_Indiana_21_2019_Original_EPI1422074_2019-03-19[&mut128="A128",mut131_135="T131/T135",mut160="K160",mut186_190="G186/D190"]
	A_Indiana_24_2018_Original_EPI1228112_2018-04-07[&mut128="T128",mut131_135="T131/T135",mut160="K160",mut186_190="G186/D190"]
	A_Indonesia_NIHRD-MKS540_2018_SIAT2_EPI1281562_2018-02-15[&mut128="A128",mut131_135="T131/T135",mut160="T160",mut186_190="G186/D190"]
	A_Indonesia_NIHRDBJM1205_2020_X__SIAT1_EPI1806123_2020-03-22[&mut128="T128",mut131_135="K131/T135",mut160="T160",mut186_190="G186/D190"]
	A_Indonesia_NIHRDPAL742_2020_X__SIAT2_EPI1838612_2020-02-01[&mut128="A128",mut131_135="T131/T135",mut160="T160",mut186_190="G186/D190"]
	A_Indonesia_NIHRDSB195081_2019_X__SIAT1_EPI1795452_2019-11-22[&mut128="A128",mut131_135="T131/T135",mut160="T160",mut186_190="S186/D190"]
	A_Indonesia_Nihrd-Plb499_2017_Original_EPI1130203_2017-03-02[&mut128="T128",mut131_135="T131/T135",mut160="T160",mut186_190="G186/D190"]
	A_Indonesia_South_Korea_09231691_2017__EPI1655880_2017-09-23[&mut128="T128",mut131_135="N131/T135",mut160="T160",mut186_190="G186/D190"]
	A_Iowa_01_2023_S1_EPI2366899_2023-01-02[&mut128="T128",mut131_135="K131/T135",mut160="I160",mut186_190="D186/N190"]
	A_Iowa_03_2017_Original_EPI925265_2017-01-12[&mut128="T128",mut131_135="K131/T135",mut160="T160",mut186_190="G186/D190"]
	A_Iowa_12_2017_Original_EPI961128_2017-02-22[&mut128="T128",mut131_135="T131/K135",mut160="T160",mut186_190="G186/D190"]
	A_Iowa_12_2022_S1_EPI2015961_2022-02-24[&mut128="T128",mut131_135="K131/T135",mut160="I160",mut186_190="D186/N190"]
	A_Iowa_13_2023_Original_EPI2442055_2023-01-18[&mut128="T128",mut131_135="K131/T135",mut160="I160",mut186_190="D186/N190"]
	A_Iowa_17_2017_Original_EPI977283_2017-03-21[&mut128="T128",mut131_135="T131/T135",mut160="T160",mut186_190="G186/D190"]
	A_Iowa_18_2022_S1_EPI2037469_2022-03-24[&mut128="T128",mut131_135="K131/T135",mut160="I160",mut186_190="D186/N190"]
	A_Iowa_19_2023_Original_EPI2441917_2023-01-30[&mut128="T128",mut131_135="K131/T135",mut160="I160",mut186_190="D186/N190"]
	A_Iowa_26_2022_Original_EPI2210172_2022-10-07[&mut128="T128",mut131_135="K131/T135",mut160="I160",mut186_190="D186/N190"]
	A_Iowa_27_2017_S1_EPI1089483_2017-09-02[&mut128="T128",mut131_135="T131/T135",mut160="T160",mut186_190="G186/D190"]
	A_Iowa_71_2017_Original_EPI1176030_2017-11-28[&mut128="T128",mut131_135="K131/T135",mut160="T160",mut186_190="G186/D190"]
	A_Iowa_IVYG43P93Y0_2023_ORI_EPI2418446_2023-01-01[&mut128="T128",mut131_135="K131/T135",mut160="I160",mut186_190="D186/N190"]
	A_Iquique_48545_2018_Original_EPI1279277_2018-05-29[&mut128="T128",mut131_135="K131/T135",mut160="T160",mut186_190="G186/D190"]
	A_Iquique_67254_2018_Original_EPI1440188_2018-08-01[&mut128="T128",mut131_135="K131/T135",mut160="T160",mut186_190="G186/D190"]
	A_Iquique_77975_2018_Original_EPI1393585_2018-08-22[&mut128="T128",mut131_135="K131/T135",mut160="T160",mut186_190="G186/D190"]
	A_Iquique_81051_2018_Original_EPI1392509_2018-08-30[&mut128="T128",mut131_135="K131/T135",mut160="T160",mut186_190="G186/D190"]
	A_Iran_15_Azar21_2021_SIAT5_SIAT1_EPI1975967_2021-12-06[&mut128="T128",mut131_135="K131/T135",mut160="I160",mut186_190="D186/N190"]
	A_Iran_168555_2019_SIAT1-original_EPI1478477_2019-03-15[&mut128="T128",mut131_135="K131/T135",mut160="T160",mut186_190="G186/D190"]
	A_Iran_93702_2017_SIAT1_SIAT1_EPI1140862_2017-11-15[&mut128="T128",mut131_135="T131/N135",mut160="T160",mut186_190="G186/D190"]
	A_Iran_Ab29A_10_2021_SIAT5_SIAT1_EPI1975961_2021-11-18[&mut128="T128",mut131_135="K131/T135",mut160="I160",mut186_190="D186/N190"]
	A_Iran_Aban30_28_2021_SIAT5_SIAT1_EPI1975957_2021-11-17[&mut128="T128",mut131_135="K131/T135",mut160="I160",mut186_190="D186/N190"]
	A_Ireland_02754_2018_SIAT2_EPI1177387_2018-01-05[&mut128="T128",mut131_135="K131/T135",mut160="T160",mut186_190="G186/D190"]
	A_Ireland_12941_2019__EPI1381284_2019-01-25[&mut128="T128",mut131_135="K131/T135",mut160="T160",mut186_190="G186/D190"]
	A_Ireland_23296_2020_SIAT1_EPI1800595_2020-03-09[&mut128="A128",mut131_135="T131/K135",mut160="T160",mut186_190="G186/D190"]
	A_Ireland_24347_2022_cs_EPI2069091_2022-04-27[&mut128="T128",mut131_135="K131/T135",mut160="I160",mut186_190="D186/N190"]
	A_Ireland_28223_2019__EPI1444094_2019-03-19[&mut128="A128",mut131_135="T131/T135",mut160="K160",mut186_190="G186/D190"]
	A_Ireland_32103_2019__EPI1444100_2019-04-02[&mut128="A128",mut131_135="T131/K135",mut160="T160",mut186_190="G186/D190"]
	A_Irkutsk_RII-2771S_2019_Original_EPI1414221_2019-02-16[&mut128="T128",mut131_135="K131/T135",mut160="T160",mut186_190="G186/D190"]
	A_Israel_590_2018_C1_SIAT1_EPI1392958_2018-12-18[&mut128="A128",mut131_135="T131/T135",mut160="K160",mut186_190="G186/D190"]
	A_Israel_604_2018_C1_SIAT1_EPI1371449_2018-12-25[&mut128="A128",mut131_135="T131/K135",mut160="K160",mut186_190="G186/D190"]
	A_Israel_8701_2018_C1_SIAT1_EPI1392960_2018-11-06[&mut128="A128",mut131_135="T131/K135",mut160="I160",mut186_190="G186/D190"]
	A_Israel_B-145_2021_Px_SIAT1_EPI1985550_2021-11-22[&mut128="T128",mut131_135="K131/T135",mut160="I160",mut186_190="D186/N190"]
	A_Israel_C-758_2017_C1_SIAT1_EPI943242_2017-01-12[&mut128="T128",mut131_135="T131/A135",mut160="T160",mut186_190="G186/D190"]
	A_Israel_C3924_2017__EPI1098467_2017-04-01[&mut128="T128",mut131_135="T131/T135",mut160="T160",mut186_190="G186/D190"]
	A_Israel_R-6982_2021_Px_SIAT1_EPI1981069_2021-09-12[&mut128="T128",mut131_135="K131/T135",mut160="I160",mut186_190="D186/N190"]
	A_Israel_R498_2023_cs_EPI2370775_2023-01-07[&mut128="T128",mut131_135="K131/T135",mut160="I160",mut186_190="D186/N190"]
	A_Israel_R599_2023_P1_SIAT1_EPI2371153_2023-01-08[&mut128="T128",mut131_135="K131/T135",mut160="I160",mut186_190="D186/N190"]
	A_Israel_T-788_2019__EPI1493827_2019-01-07[&mut128="A128",mut131_135="T131/K135",mut160="T160",mut186_190="S186/D190"]
	A_Israel_T-804_2019__EPI1493826_2019-01-08[&mut128="T128",mut131_135="K131/T135",mut160="T160",mut186_190="S186/D190"]
	A_Israel_T-850_2019_cs_EPI1354581_2019-01-15[&mut128="A128",mut131_135="T131/T135",mut160="K160",mut186_190="G186/D190"]
	A_Istanbul_114_2017_SIAT_EPI1045235_2017-01-06[&mut128="T128",mut131_135="T131/K135",mut160="T160",mut186_190="G186/D190"]
	A_Istanbul_1872_2018_SIAT1_EPI1370131_2018-12-11[&mut128="T128",mut131_135="N131/T135",mut160="T160",mut186_190="G186/D190"]
	A_Istanbul_1943_2018_SIAT1_EPI1370133_2018-12-18[&mut128="A128",mut131_135="T131/K135",mut160="T160",mut186_190="G186/D190"]
	A_Istanbul_653_2017_SIAT_EPI1045249_2017-02-21[&mut128="T128",mut131_135="T131/T135",mut160="T160",mut186_190="G186/D190"]
	A_Italy_107-17_2017__EPI1829742_2017-01-16[&mut128="T128",mut131_135="T131/T135",mut160="T160",mut186_190="G186/D190"]
	A_Italy_11133_2020_Original_EPI1708928_2020-01-17[&mut128="A128",mut131_135="T131/K135",mut160="T160",mut186_190="D186/N190"]
	A_Italy_11136_2020_Original_EPI1708947_2020-01-03[&mut128="A128",mut131_135="T131/K135",mut160="K160",mut186_190="D186/N190"]
	A_Italy_11872_2020_Original_EPI1735618_2020-02-07[&mut128="A128",mut131_135="T131/K135",mut160="T160",mut186_190="D186/N190"]
	A_Italy_11874_2020_Original_EPI1735631_2020-02-11[&mut128="A128",mut131_135="T131/K135",mut160="T160",mut186_190="D186/N190"]
	A_Italy_11875_2020_Original_EPI1735637_2020-01-28[&mut128="A128",mut131_135="T131/K135",mut160="T160",mut186_190="D186/N190"]
	A_Italy_222-17_2017__EPI1829765_2017-01-30[&mut128="T128",mut131_135="T131/T135",mut160="T160",mut186_190="G186/D190"]
	A_Italy_346-17_2017__EPI1829781_2017-02-11[&mut128="T128",mut131_135="T131/K135",mut160="T160",mut186_190="G186/D190"]
	A_Italy_603-19_2019__EPI1901316_2019-03-11[&mut128="T128",mut131_135="K131/T135",mut160="T160",mut186_190="G186/D190"]
	A_Italy_8602_2019_passage__Original_EPI1499911_2019-01-25[&mut128="N128",mut131_135="T131/T135",mut160="K160",mut186_190="G186/D190"]
	A_Italy_8767_2019_passage__Original_EPI1500393_2019-02-07[&mut128="A128",mut131_135="T131/T135",mut160="K160",mut186_190="G186/D190"]
	'A_Italy_A.Ge.01.2017_2017__EPI1566075_2017-01-01'[&mut128="T128",mut131_135="T131/T135",mut160="T160",mut186_190="G186/D190"]
	'A_Italy_A.Ge.03.2017_2017__EPI1566013_2017-01-01'[&mut128="T128",mut131_135="K131/K135",mut160="K160",mut186_190="G186/D190"]
	'A_Italy_A.Ge.18.2017_2017__EPI1566018_2017-01-01'[&mut128="T128",mut131_135="T131/T135",mut160="T160",mut186_190="S186/D190"]
	'A_Italy_A.Ge.19.2017_2017__EPI1566016_2017-01-01'[&mut128="T128",mut131_135="T131/K135",mut160="T160",mut186_190="G186/D190"]
	'A_Italy_A.Ge.21.2017_2017__EPI1566035_2017-01-01'[&mut128="T128",mut131_135="T131/T135",mut160="T160",mut186_190="G186/D190"]
	'A_Italy_A.Ge.22.2017_2017__EPI1566017_2017-01-01'[&mut128="T128",mut131_135="T131/K135",mut160="T160",mut186_190="S186/D190"]
	'A_Italy_A.Ge.23.2017_2017__EPI1566068_2017-01-01'[&mut128="T128",mut131_135="T131/T135",mut160="T160",mut186_190="G186/D190"]
	'A_Italy_A.Ge.25.2017_2017__EPI1566045_2017-01-01'[&mut128="T128",mut131_135="T131/K135",mut160="T160",mut186_190="S186/D190"]
	'A_Italy_A.Ge.26.2017_2017__EPI1566078_2017-01-01'[&mut128="T128",mut131_135="T131/T135",mut160="T160",mut186_190="S186/T190"]
	'A_Italy_A.Ge.28.2017_2017__EPI1566023_2017-01-01'[&mut128="T128",mut131_135="T131/T135",mut160="T160",mut186_190="S186/D190"]
	'A_Italy_A.Ge.30.2017_2017__EPI1566076_2017-01-01'[&mut128="T128",mut131_135="T131/K135",mut160="T160",mut186_190="S186/D190"]
	'A_Italy_A.Ge.31.2017_2017__EPI1566024_2017-01-01'[&mut128="T128",mut131_135="T131/K135",mut160="T160",mut186_190="S186/D190"]
	'A_Italy_A.Ge.32.2017_2017__EPI1566025_2017-01-01'[&mut128="T128",mut131_135="T131/T135",mut160="T160",mut186_190="S186/D190"]
	'A_Italy_A.Ge.33.2017_2017__EPI1566026_2017-01-01'[&mut128="T128",mut131_135="T131/T135",mut160="T160",mut186_190="S186/D190"]
	'A_Italy_A.Ge.38.2017_2017__EPI1566029_2017-01-01'[&mut128="T128",mut131_135="A131/T135",mut160="T160",mut186_190="G186/D190"]
	'A_Italy_A.Ge.40.2017_2017__EPI1566031_2017-01-01'[&mut128="T128",mut131_135="T131/K135",mut160="T160",mut186_190="S186/D190"]
	'A_Italy_A.Ge.41.2017_2017__EPI1566032_2017-01-01'[&mut128="T128",mut131_135="T131/T135",mut160="T160",mut186_190="G186/D190"]
	'A_Italy_A.Ge.42.2017_2017__EPI1566033_2017-01-01'[&mut128="T128",mut131_135="T131/K135",mut160="T160",mut186_190="G186/D190"]
	'A_Italy_A.Ge.43.2017_2017__EPI1566036_2017-01-01'[&mut128="T128",mut131_135="T131/T135",mut160="T160",mut186_190="S186/D190"]
	'A_Italy_A.Ge.44.2017_2017__EPI1566027_2017-01-01'[&mut128="T128",mut131_135="T131/T135",mut160="T160",mut186_190="S186/N190"]
	'A_Italy_A.Ge.48.2017_2017__EPI1566069_2017-01-01'[&mut128="T128",mut131_135="T131/K135",mut160="T160",mut186_190="G186/D190"]
	'A_Italy_A.Ge.49.2017_2017__EPI1566077_2017-01-01'[&mut128="T128",mut131_135="T131/T135",mut160="T160",mut186_190="G186/D190"]
	A_Jamaica_0286_2019_Original_EPI1546506_2019-06-24[&mut128="A128",mut131_135="T131/T135",mut160="K160",mut186_190="G186/D190"]
	A_Jamaica_2063_2019_Original_EPI1546521_2019-06-26[&mut128="A128",mut131_135="T131/T135",mut160="K160",mut186_190="G186/D190"]
	A_Jamaica_2099_2019_Original_EPI1546545_2019-06-14[&mut128="A128",mut131_135="T131/T135",mut160="K160",mut186_190="G186/D190"]
	A_Jamaica_2929_2019_Original_EPI1641911_2019-11-21[&mut128="T128",mut131_135="K131/T135",mut160="T160",mut186_190="G186/D190"]
	A_Jamaica_3792_2018_S1_EPI1266412_2018-02-28[&mut128="T128",mut131_135="K131/T135",mut160="T160",mut186_190="G186/D190"]
	A_Jamaica_8211_2018_Original_EPI1282739_2018-05-21[&mut128="T128",mut131_135="K131/T135",mut160="T160",mut186_190="G186/D190"]
	A_Jamaica_9936_2018_Original_EPI1256612_2018-02-13[&mut128="T128",mut131_135="K131/T135",mut160="T160",mut186_190="G186/D190"]
	A_Japan_14073_2023_Original_EPI2416777_2023-01-10[&mut128="T128",mut131_135="K131/T135",mut160="I160",mut186_190="D186/N190"]
	A_Japan_14074_2023_Original_EPI2416785_2023-01-22[&mut128="A128",mut131_135="K131/A135",mut160="I160",mut186_190="D186/N190"]
	A_Japan_14149_2023_Original_EPI2510100_2023-02-28[&mut128="T128",mut131_135="K131/A135",mut160="I160",mut186_190="D186/N190"]
	A_Japan_5983_2017_passage_details__PMK1_EPI1075423_2017-02-10[&mut128="T128",mut131_135="T131/T135",mut160="T160",mut186_190="G186/D190"]
	A_Japan_6633_2018_passage__PMK1_EPI1298956_2018-01-16[&mut128="T128",mut131_135="T131/N135",mut160="T160",mut186_190="G186/D190"]
	A_Japan_6684_2018_passage__PMK1_EPI1298923_2018-01-15[&mut128="T128",mut131_135="T131/T135",mut160="T160",mut186_190="G186/D190"]
	A_Japan_6850_2018_Original_EPI1565220_2018-02-08[&mut128="T128",mut131_135="K131/T135",mut160="T160",mut186_190="G186/D190"]
	A_Japan_7163_2018_passage__Original_EPI1540542_2018-03-04[&mut128="T128",mut131_135="K131/T135",mut160="T160",mut186_190="G186/D190"]
	A_Japan_9781_2019__EPI1770747_2019-04-26[&mut128="T128",mut131_135="K131/T135",mut160="T160",mut186_190="G186/D190"]
	A_Japan_NHRC-OID_FDX70487_2018__EPI1523984_2018-11-06[&mut128="T128",mut131_135="K131/T135",mut160="T160",mut186_190="G186/D190"]
	A_Japan_NHRC-OID_FDX70557_2019__EPI1502549_2019-01-04[&mut128="T128",mut131_135="K131/T135",mut160="T160",mut186_190="G186/D190"]
	A_Jeju_737_2017_passage_details__MDCK1_EPI1551486_2017-07-17[&mut128="T128",mut131_135="T131/K135",mut160="T160",mut186_190="G186/D190"]
	A_Jiangsu-Haizhou_1742_2022_C1_S1_EPI2241933_2022-09-05[&mut128="T128",mut131_135="K131/T135",mut160="T160",mut186_190="S186/D190"]
	A_Jiangsu-Qingjiangpu_1128_2023_C3_S1_EPI2509724_2023-01-23[&mut128="T128",mut131_135="K131/T135",mut160="T160",mut186_190="S186/D190"]
	A_Jiangsu-Qinhuai_186_2023_C3_C1_EPI2509721_2023-02-01[&mut128="T128",mut131_135="K131/T135",mut160="T160",mut186_190="S186/D190"]
	A_Jiangsu-Sucheng_1513_2017_C2_S1_EPI1062487_2017-06-28[&mut128="A128",mut131_135="T131/T135",mut160="K160",mut186_190="R186/D190"]
	A_Jiangsu-Yandou_16_2017_C2_C1_EPI1030009_2017-04-18[&mut128="T128",mut131_135="K131/T135",mut160="T160",mut186_190="G186/D190"]
	A_Jiangxi-Anyuan_1588_2022_C2_S1_EPI2125431_2022-05-30[&mut128="T128",mut131_135="K131/T135",mut160="R160",mut186_190="S186/D190"]
	A_Jiangxi-Ruijin_333_2019_C1_S1_EPI1504808_2019-05-06[&mut128="A128",mut131_135="T131/K135",mut160="T160",mut186_190="G186/D190"]
	A_Jiangxi-Ruijin_339_2019_C3_S1_EPI1542675_2019-05-07[&mut128="A128",mut131_135="T131/K135",mut160="T160",mut186_190="G186/D190"]
	A_Jiangxi-Xinzhou_1528_2022_C1_S1_EPI2151171_2022-06-08[&mut128="T128",mut131_135="K131/T135",mut160="T160",mut186_190="S186/D190"]
	A_Jiangxi-Xunyang_1392_2019_C1_S1_EPI1504802_2019-04-15[&mut128="A128",mut131_135="T131/K135",mut160="T160",mut186_190="G186/D190"]
	A_Jiangxi-Yuanzhou_11910_2019_C2_S1_EPI1692140_2019-11-25[&mut128="T128",mut131_135="K131/T135",mut160="T160",mut186_190="G186/D190"]
	A_Jiangxi-Yuehu_1513_2019_C1_S1_EPI1504598_2019-05-27[&mut128="A128",mut131_135="T131/K135",mut160="T160",mut186_190="G186/D190"]
	A_Jiangxi-Yushui_11018_2019_C2_S1_EPI1692143_2019-12-09[&mut128="T128",mut131_135="K131/T135",mut160="K160",mut186_190="G186/D190"]
	A_Jilin-Ningjiang_1258_2019_C2_S1_EPI1503661_2019-03-11[&mut128="T128",mut131_135="K131/T135",mut160="K160",mut186_190="S186/D190"]
	A_Jonkoping_2_2020_Original_EPI1704699_2020-02-12[&mut128="T128",mut131_135="K131/T135",mut160="T160",mut186_190="G186/D190"]
	A_Jordan_10624_2019_cs_EPI1506546_2019-04-04[&mut128="A128",mut131_135="T131/K135",mut160="T160",mut186_190="G186/D190"]
	A_Jordan_1138_2017_SIAT1_EPI1226929_2017-09-08[&mut128="T128",mut131_135="T131/T135",mut160="T160",mut186_190="G186/D190"]
	A_Jordan_20101_2019_SIAT1_EPI1574987_2019-02-19[&mut128="A128",mut131_135="T131/K135",mut160="T160",mut186_190="G186/D190"]
	A_Jordan_30477_2018_cs_EPI1371459_2018-12-24[&mut128="T128",mut131_135="K131/T135",mut160="T160",mut186_190="G186/D190"]
	A_KANAGAWA_201_2017_MDCK_2__SIAT1_EPI1010353_2017-04-05[&mut128="T128",mut131_135="K131/T135",mut160="T160",mut186_190="G186/D190"]
	A_KANAGAWA_204_2017_MDCK_2__SIAT1_EPI1037862_2017-04-28[&mut128="T128",mut131_135="T131/T135",mut160="T160",mut186_190="G186/D190"]
	A_KANAGAWA_85_2018_MDCK_2__SIAT1_EPI1335515_2018-09-26[&mut128="T128",mut131_135="T131/K135",mut160="T160",mut186_190="G186/D190"]
	A_KANAGAWA_AC1622_2017_SIAT_0__1_EPI917431_2017-01-17[&mut128="T128",mut131_135="K131/T135",mut160="T160",mut186_190="G186/D190"]
	A_KANAGAWA_AC1625_2017_SIAT_0__1_EPI943164_2017-01-24[&mut128="T128",mut131_135="T131/T135",mut160="T160",mut186_190="G186/D190"]
	A_KANAGAWA_AC1628_2017_SIAT_0__1_EPI943180_2017-01-31[&mut128="T128",mut131_135="K131/T135",mut160="T160",mut186_190="G186/D190"]
	A_KANAGAWA_AC1632_2017_SIAT_0__1_EPI970872_2017-02-14[&mut128="T128",mut131_135="K131/T135",mut160="T160",mut186_190="G186/D190"]
	A_KANAGAWA_AC1636_2017_SIAT_0__1_EPI972350_2017-03-07[&mut128="T128",mut131_135="K131/T135",mut160="T160",mut186_190="G186/D190"]
	A_KANAGAWA_AC1704_2017_E0__9__Am4Al5__EPI1224407_2017-12-05[&mut128="T128",mut131_135="K131/T135",mut160="T160",mut186_190="S186/S190"]
	A_KANAGAWA_AC1817_2018_MDCK_0__1_EPI1353508_2018-12-25[&mut128="A128",mut131_135="T131/K135",mut160="T160",mut186_190="G186/D190"]
	A_KANAGAWA_AC1847_2019_SIAT_0_1_EPI1498175_2019-01-23[&mut128="T128",mut131_135="K131/T135",mut160="T160",mut186_190="G186/D190"]
	A_KANAGAWA_AC1850_2019_SIAT_0__1_EPI1485487_2019-01-27[&mut128="T128",mut131_135="K131/T135",mut160="T160",mut186_190="G186/D190"]
	A_KANAGAWA_AC1851_2019_SIAT_0__1_EPI1498228_2019-01-28[&mut128="T128",mut131_135="K131/T135",mut160="T160",mut186_190="G186/D190"]
	A_KANAGAWA_AC1854_2019_SIAT_0__1_EPI1542287_2019-01-29[&mut128="A128",mut131_135="K131/T135",mut160="T160",mut186_190="G186/D190"]
	A_KANAGAWA_AC2202_2023_hCK_0__1_EPI2468232_2023-02-06[&mut128="T128",mut131_135="K131/A135",mut160="I160",mut186_190="D186/N190"]
	A_KANAGAWA_IC1607_2017_Original_EPI941969_2017-01-07[&mut128="T128",mut131_135="T131/T135",mut160="T160",mut186_190="G186/D190"]
	A_KANAGAWA_IC1609_2017_SIAT_0__1_EPI904174_2017-01-10[&mut128="T128",mut131_135="T131/K135",mut160="T160",mut186_190="G186/D190"]
	A_KANAGAWA_IC1610_2017_E0__5__Am4Al1__EPI1077131_2017-01-10[&mut128="T128",mut131_135="K131/T135",mut160="T160",mut186_190="G186/D190"]
	A_KANAGAWA_IC1615_2017_SIAT_0__1_EPI909622_2017-01-16[&mut128="T128",mut131_135="T131/T135",mut160="T160",mut186_190="G186/D190"]
	A_KANAGAWA_IC1622_2017_SIAT_0__1_EPI943170_2017-01-24[&mut128="T128",mut131_135="T131/T135",mut160="T160",mut186_190="G186/D190"]
	A_KANAGAWA_IC1624_2017_SIAT_0__1_EPI943174_2017-01-27[&mut128="T128",mut131_135="T131/T135",mut160="T160",mut186_190="G186/D190"]
	A_KANAGAWA_IC1625_2017_SIAT_0__1_EPI943176_2017-01-28[&mut128="T128",mut131_135="T131/T135",mut160="T160",mut186_190="G186/D190"]
	A_KANAGAWA_IC1633_2017_SIAT_0__1_EPI970848_2017-02-08[&mut128="T128",mut131_135="T131/K135",mut160="T160",mut186_190="G186/D190"]
	A_KANAGAWA_IC1710_2017_SIAT0__1_EPI1148018_2017-12-21[&mut128="T128",mut131_135="K131/T135",mut160="T160",mut186_190="G186/D190"]
	A_KANAGAWA_IC1725_2018_E0__6__Am4Al2__EPI1224383_2018-01-18[&mut128="T128",mut131_135="N131/N135",mut160="T160",mut186_190="G186/G190"]
	A_KANAGAWA_IC1725_2018_SIAT_0__1_EPI1215365_2018-01-18[&mut128="T128",mut131_135="T131/N135",mut160="T160",mut186_190="G186/D190"]
	A_KANAGAWA_IC1805_2018_SIAT_0__1_EPI1351505_2018-12-17[&mut128="T128",mut131_135="K131/T135",mut160="T160",mut186_190="G186/D190"]
	A_KANAGAWA_IC1815_2019_E0__5__Am3Al2__EPI1846434_2019-01-07[&mut128="T128",mut131_135="K131/T135",mut160="K160",mut186_190="G186/D190"]
	A_KANAGAWA_IC1830_2019_E0__3__Am1Al2__EPI1846440_2019-01-15[&mut128="T128",mut131_135="K131/T135",mut160="T160",mut186_190="V186/D190"]
	A_KANAGAWA_IC2205_2023_hCK_0__2_EPI2468200_2023-01-14[&mut128="T128",mut131_135="K131/A135",mut160="I160",mut186_190="D186/N190"]
	A_KANAGAWA_ZC1617_2017_SIAT_0__1_EPI970904_2017-02-23[&mut128="T128",mut131_135="T131/T135",mut160="T160",mut186_190="G186/D190"]
	A_KANAGAWA_ZC1709_2017_E0__4__Am3Al1__EPI1195189_2017-12-18[&mut128="T128",mut131_135="T131/N135",mut160="K160",mut186_190="V186/D190"]
	A_KANAGAWA_ZC1709_2017_SIAT0__1_EPI1148009_2017-12-18[&mut128="T128",mut131_135="T131/N135",mut160="T160",mut186_190="G186/D190"]
	A_KANAGAWA_ZC1821_2019_SIAT_0_1_EPI1498213_2019-01-21[&mut128="T128",mut131_135="K131/T135",mut160="T160",mut186_190="G186/D190"]
	A_KANAGAWA_ZC1836_2019_E0__3__Am2Al1__EPI1846442_2019-02-01[&mut128="A128",mut131_135="T131/K135",mut160="I160",mut186_190="V186/D190"]
	A_KANAGAWA_ZC1843_2019_SIAT_0__1_EPI1381355_2019-02-06[&mut128="T128",mut131_135="K131/T135",mut160="T160",mut186_190="G186/D190"]
	A_KANAGAWA_ZC1854_2019_SIAT_0_1_EPI1398394_2019-02-23[&mut128="T128",mut131_135="K131/T135",mut160="T160",mut186_190="G186/D190"]
	A_KANAGAWA_ZC1861_2019_E0__3__Am2Al1__EPI1846436_2019-04-26[&mut128="T128",mut131_135="K131/T135",mut160="T160",mut186_190="G186/D190"]
	A_KAWASAKI_136_2017_MDCK_1__SIAT1_EPI1139915_2017-09-19[&mut128="T128",mut131_135="T131/K135",mut160="T160",mut186_190="G186/D190"]
	A_KAWASAKI_65_2018_MDCK_1__SIAT1_EPI1261328_2018-03-23[&mut128="T128",mut131_135="K131/T135",mut160="T160",mut186_190="G186/D190"]
	A_KOCHI_5_2023_MDCK_19__hCK1_EPI2611168_2023-02-04[&mut128="T128",mut131_135="K131/A135",mut160="I160",mut186_190="D186/N190"]
	A_KYOTO-C_6_2017_MDCK_2__SIAT1_EPI1208976_2017-11-29[&mut128="T128",mut131_135="T131/K135",mut160="T160",mut186_190="G186/D190"]
	A_Kalamata_GR_540_2017_SIAT2_EPI943248_2017-01-19[&mut128="T128",mut131_135="T131/K135",mut160="T160",mut186_190="G186/D190"]
	A_Kaliningrad_77_2019_C2_EPI1557537_2019-03-18[&mut128="T128",mut131_135="T131/T135",mut160="T160",mut186_190="G186/D190"]
	A_Kaliningrad_RII-05V_2021_C1_EPI1966696_2021-11-25[&mut128="T128",mut131_135="K131/T135",mut160="I160",mut186_190="D186/N190"]
	A_Kaliningrad_RII-06V_2021_C2_EPI1966872_2021-11-25[&mut128="T128",mut131_135="K131/T135",mut160="I160",mut186_190="D186/N190"]
	A_Kaluga_CRIE_49_2021__EPI1927498_2021-10-26[&mut128="T128",mut131_135="K131/T135",mut160="I160",mut186_190="D186/N190"]
	A_Kamchatka_15V_2020_c1_EPI1737608_2020-01-18[&mut128="A128",mut131_135="T131/K135",mut160="T160",mut186_190="G186/D190"]
	A_Kansas_04_2018_Original_EPI1182782_2018-01-24[&mut128="T128",mut131_135="K131/T135",mut160="T160",mut186_190="G186/D190"]
	A_Kansas_07_2017_Original_EPI959762_2017-02-13[&mut128="A128",mut131_135="T131/T135",mut160="K160",mut186_190="G186/D190"]
	A_Kansas_21_2017_Original_EPI1176118_2017-12-20[&mut128="T128",mut131_135="T131/K135",mut160="T160",mut186_190="G186/D190"]
	A_Kansas_5824_2017_passage_details__PMK1_EPI1075544_2017-01-23[&mut128="T128",mut131_135="T131/K135",mut160="T160",mut186_190="G186/D190"]
	A_Kansas_6278_2017_passage_details__PMK1_EPI1075022_2017-03-07[&mut128="T128",mut131_135="T131/T135",mut160="T160",mut186_190="G186/D190"]
	A_Karaganda_55_2017_CX_EPI1027070_2017-01-16[&mut128="T128",mut131_135="T131/T135",mut160="T160",mut186_190="G186/D190"]
	A_Kazakhstan_088_2018_Original_EPI1210298_2018-01-09[&mut128="T128",mut131_135="K131/T135",mut160="T160",mut186_190="G186/D190"]
	A_Kazakhstan_KR-46_2018_SIAT1_EPI1274874_2018-04-07[&mut128="T128",mut131_135="K131/T135",mut160="T160",mut186_190="G186/D190"]
	A_Keelung_R0014_2018__EPI1894123_2018-09-01[&mut128="A128",mut131_135="T131/K135",mut160="T160",mut186_190="G186/D190"]
	A_Kentucky_05_2017_S2_EPI918352_2017-01-09[&mut128="T128",mut131_135="K131/T135",mut160="T160",mut186_190="G186/D190"]
	A_Kentucky_11_2018_Original_EPI1197444_2018-02-09[&mut128="T128",mut131_135="K131/T135",mut160="T160",mut186_190="G186/D190"]
	A_Kentucky_24_2017_Original_EPI994391_2017-03-29[&mut128="T128",mut131_135="T131/K135",mut160="T160",mut186_190="G186/D190"]
	A_Kentucky_37_2018_Original_EPI1348553_2018-12-14[&mut128="A128",mut131_135="T131/T135",mut160="K160",mut186_190="G186/D190"]
	A_Kentucky_9882_2019_Original_EPI1654219_2019-10-22[&mut128="T128",mut131_135="K131/T135",mut160="T160",mut186_190="G186/D190"]
	A_Kenya_001_2017__EPI1073209_2017-01-01[&mut128="T128",mut131_135="T131/T135",mut160="T160",mut186_190="G186/D190"]
	A_Kenya_010_2017__EPI1073220_2017-03-07[&mut128="T128",mut131_135="T131/T135",mut160="T160",mut186_190="G186/D190"]
	A_Kenya_013_2017__EPI1073222_2017-03-12[&mut128="T128",mut131_135="T131/T135",mut160="T160",mut186_190="G186/D190"]
	A_Kenya_020_2017__EPI1134112_2017-05-25[&mut128="T128",mut131_135="T131/T135",mut160="T160",mut186_190="G186/D190"]
	A_Kenya_027_2017__EPI1134124_2017-05-31[&mut128="T128",mut131_135="T131/K135",mut160="T160",mut186_190="G186/D190"]
	A_Kenya_028_2017__EPI1134123_2017-06-07[&mut128="T128",mut131_135="T131/T135",mut160="T160",mut186_190="G186/D190"]
	A_Kenya_032_2017__EPI1134114_2017-07-13[&mut128="T128",mut131_135="T131/T135",mut160="T160",mut186_190="G186/D190"]
	A_Kenya_105_2017_X2_EPI1107775_2017-08-02[&mut128="A128",mut131_135="T131/T135",mut160="K160",mut186_190="G186/D190"]
	A_Kenya_134_2018_Original_EPI1266213_2018-02-14[&mut128="T128",mut131_135="T131/T135",mut160="K160",mut186_190="G186/D190"]
	A_Kenya_136_2019_Original_EPI1606515_2019-07-09[&mut128="A128",mut131_135="T131/K135",mut160="K160",mut186_190="G186/D190"]
	A_Kenya_139_2021_Original_EPI1940883_2021-09-03[&mut128="A128",mut131_135="T131/K135",mut160="T160",mut186_190="G186/D190"]
	A_Kenya_148_2021_Original_EPI1940954_2021-09-10[&mut128="A128",mut131_135="T131/K135",mut160="T160",mut186_190="G186/D190"]
	A_Kenya_150_2021_Original_EPI1940930_2021-09-13[&mut128="A128",mut131_135="T131/K135",mut160="T160",mut186_190="G186/D190"]
	A_Kenya_164_2018_Original_EPI1343143_2018-05-21[&mut128="T128",mut131_135="T131/T135",mut160="T160",mut186_190="G186/D190"]
	A_Kenya_165_2018_Original_EPI1343080_2018-05-29[&mut128="T128",mut131_135="T131/T135",mut160="T160",mut186_190="G186/D190"]
	A_Kenya_2256_2019_Original_EPI1587038_2019-07-20[&mut128="T128",mut131_135="K131/T135",mut160="T160",mut186_190="G186/D190"]
	A_Kenya_GIHSN-HCL022159939201_2021__EPI2250859_2021-09-10[&mut128="A128",mut131_135="T131/K135",mut160="T160",mut186_190="G186/D190"]
	A_Kenya_GIHSN-HCL022159988801_2021__EPI2250879_2021-09-23[&mut128="A128",mut131_135="T131/K135",mut160="T160",mut186_190="G186/D190"]
	A_Kenya_GIHSN-HCL022159993801_2021__EPI2250885_2021-09-27[&mut128="A128",mut131_135="T131/K135",mut160="K160",mut186_190="G186/D190"]
	A_Kenya_GIHSN-HCL022160070101_2021__EPI2250936_2021-09-10[&mut128="T128",mut131_135="N131/K135",mut160="T160",mut186_190="D186/N190"]
	A_Kenya_GIHSN-HCL022160150601_2021__EPI2251012_2021-08-23[&mut128="A128",mut131_135="T131/K135",mut160="T160",mut186_190="G186/D190"]
	A_Kenya_GIHSN-HCL022160235801_2021__EPI2251128_2021-09-21[&mut128="A128",mut131_135="T131/K135",mut160="T160",mut186_190="G186/D190"]
	A_Kenya_GIHSN-HCL022160245101_2021__EPI2251158_2021-09-23[&mut128="A128",mut131_135="T131/K135",mut160="K160",mut186_190="G186/D190"]
	A_Kenya_GIHSN-HCL022161110801_2021__EPI2251178_2021-09-28[&mut128="A128",mut131_135="T131/K135",mut160="K160",mut186_190="G186/D190"]
	A_Kenya_GIHSN-HCL022161523601_2021__EPI2251236_2021-09-24[&mut128="A128",mut131_135="T131/K135",mut160="T160",mut186_190="G186/D190"]
	A_Khabarovsk_259_2022_C1_EPI2589961_2023-01-16[&mut128="T128",mut131_135="K131/A135",mut160="I160",mut186_190="D186/N190"]
	A_Khabarovsk_RII-MH43477S_2021_Original_EPI1961673_2021-11-25[&mut128="T128",mut131_135="K131/T135",mut160="I160",mut186_190="D186/N190"]
	A_Khmao_191-a15V_2021__1_EPI1981643_2021-12-14[&mut128="T128",mut131_135="K131/T135",mut160="I160",mut186_190="D186/N190"]
	A_Khmelnitsky_136_2017_CXSX_EPI1017017_2017-01-03[&mut128="T128",mut131_135="T131/K135",mut160="T160",mut186_190="G186/D190"]
	A_Kilifi_067_2017_Original_EPI1603239_2017-03-01[&mut128="T128",mut131_135="T131/T135",mut160="I160",mut186_190="G186/D190"]
	A_Kosice_137_2020_MDCK-ori_EPI1749334_2020-01-21[&mut128="A128",mut131_135="N131/T135",mut160="K160",mut186_190="G186/D190"]
	A_Kosova_647_2021_cs_EPI2023991_2021-12-23[&mut128="T128",mut131_135="K131/T135",mut160="I160",mut186_190="D186/N190"]
	A_Kostroma_CRIE-212_2017_original_EPI961999_2017-01-19[&mut128="T128",mut131_135="T131/T135",mut160="T160",mut186_190="G186/D190"]
	A_Kostroma_CRIE_1_2021__EPI1889200_2021-08-23[&mut128="T128",mut131_135="K131/T135",mut160="I160",mut186_190="D186/N190"]
	A_Krasnoyarsk_RII07_2017_MDCK2_SIAT1_EPI1043062_2017-02-15[&mut128="T128",mut131_135="T131/T135",mut160="K160",mut186_190="G186/D190"]
	A_Kursk_17_2019_C1_EPI1490105_2019-03-22[&mut128="A128",mut131_135="T131/K135",mut160="R160",mut186_190="G186/D190"]
	A_Kursk_41_2018_MDCK_EPI1280631_2018-03-23[&mut128="T128",mut131_135="K131/T135",mut160="K160",mut186_190="G186/D190"]
	A_Kursk_CRIE-216_2017_original_EPI962001_2017-01-12[&mut128="T128",mut131_135="T131/K135",mut160="T160",mut186_190="G186/D190"]
	A_Kursk_CRIE_164_2021__EPI1956791_2021-12-20[&mut128="T128",mut131_135="K131/T135",mut160="I160",mut186_190="D186/N190"]
	A_Kursk_CRIE_191_2022_MDCK_isolate_EPI2022596_2022-04-11[&mut128="T128",mut131_135="K131/T135",mut160="I160",mut186_190="D186/N190"]
	A_Kuwait_4688_2019_Original_EPI1719204_2019-09-24[&mut128="T128",mut131_135="K131/T135",mut160="T160",mut186_190="G186/D190"]
	A_Kuwait_6356_2018_Original_EPI1369319_2018-06-11[&mut128="A128",mut131_135="T131/K135",mut160="T160",mut186_190="G186/D190"]
	A_Kuwait_6415_2018_Original_EPI1356854_2018-07-11[&mut128="D128",mut131_135="T131/K135",mut160="T160",mut186_190="G186/D190"]
	A_Kuwait_7285_2019_Original_EPI1719353_2019-01-01[&mut128="A128",mut131_135="T131/K135",mut160="T160",mut186_190="G186/D190"]
	A_Kyiv_116_2020_Original_EPI1803985_2020-01-28[&mut128="T128",mut131_135="K131/T135",mut160="T160",mut186_190="G186/D190"]
	A_Kyiv_393_2021_cs_EPI1985590_2021-12-13[&mut128="T128",mut131_135="K131/T135",mut160="I160",mut186_190="D186/S190"]
	A_Kyiv_58_2022__EPI2100608_2022-01-22[&mut128="T128",mut131_135="K131/T135",mut160="I160",mut186_190="D186/N190"]
	A_Kyoto_18FS194_2018_2019-01-09_MDCK2_EPI1669722_2019-01-09[&mut128="T128",mut131_135="K131/T135",mut160="K160",mut186_190="G186/D190"]
	A_Kyrgyzstan_42_2019_MDCKx_SIAT1_EPI1491902_2018-12-19[&mut128="A128",mut131_135="T131/K135",mut160="T160",mut186_190="G186/D190"]
	A_Kyrgyzstan_43_2019_MDCKx_EPI1483940_2019-01-10[&mut128="A128",mut131_135="T131/K135",mut160="K160",mut186_190="G186/D190"]
	A_Kyrgyzstan_632_2017_Original_EPI1016835_2017-01-03[&mut128="T128",mut131_135="T131/T135",mut160="T160",mut186_190="G186/D190"]
	A_Kyrgyzstan_Bishkek_63_2020_MDCKx-ori_EPI1749354_2020-02-03[&mut128="A128",mut131_135="T131/K135",mut160="T160",mut186_190="G186/D190"]
	A_Kyrgyzstan_Osh_16_2020_MDCKx-ori_EPI1749378_2019-12-16[&mut128="A128",mut131_135="T131/K135",mut160="T160",mut186_190="G186/D190"]
	A_La-Rochelle_0214_2019_Original_EPI1385044_2019-01-16[&mut128="T128",mut131_135="T131/K135",mut160="T160",mut186_190="G186/D190"]
	A_LaRioja_1195_2017_MDCK_EPI971584_2017-01-17[&mut128="T128",mut131_135="T131/T135",mut160="A160",mut186_190="G186/D190"]
	A_LaRioja_1862_2018_MDCK_EPI1215616_2018-01-31[&mut128="A128",mut131_135="T131/K135",mut160="T160",mut186_190="G186/D190"]
	A_LaRioja_2189_2018_MDCK_EPI1243452_2018-03-20[&mut128="T128",mut131_135="K131/T135",mut160="T160",mut186_190="G186/D190"]
	A_LaRioja_2190_2018_MDCK_EPI1243453_2018-03-23[&mut128="T128",mut131_135="T131/K135",mut160="T160",mut186_190="G186/D190"]
	A_LaRioja_2197_2018_MDCK_EPI1243459_2018-03-08[&mut128="A128",mut131_135="T131/K135",mut160="T160",mut186_190="G186/D190"]
	A_LaRioja_480_2018_MDCK_EPI1155268_2018-01-02[&mut128="T128",mut131_135="T131/N135",mut160="T160",mut186_190="G186/D190"]
	A_LaRioja_868_2017_MDCK_EPI967643_2017-01-16[&mut128="T128",mut131_135="T131/T135",mut160="K160",mut186_190="G186/D190"]
	A_LaRioja_870_2017_MDCK_EPI967645_2017-01-13[&mut128="T128",mut131_135="T131/T135",mut160="K160",mut186_190="G186/D190"]
	'A_La_Reunion__R22.317.39_2022_MDCKx_SIAT1_EPI2149329_2022-07-03'[&mut128="T128",mut131_135="K131/T135",mut160="I160",mut186_190="D186/N190"]
	'A_La_Reunion__R22.317.41_2022_MDCKx_SIAT1_EPI2149335_2022-07-07'[&mut128="T128",mut131_135="K131/T135",mut160="I160",mut186_190="D186/N190"]
	'A_La_Reunion__R22.317.43_2022_MDCKx_SIAT1_EPI2149336_2022-07-07'[&mut128="T128",mut131_135="K131/T135",mut160="I160",mut186_190="D186/N190"]
	A_Lampeter_7085_2019_original_EPI1443946_2019-04-15[&mut128="T128",mut131_135="K131/T135",mut160="T160",mut186_190="G186/D190"]
	A_Laos_2852_2017_C1_EPI1130139_2017-08-15[&mut128="T128",mut131_135="T131/K135",mut160="T160",mut186_190="G186/D190"]
	A_Laos_2928_2017_C1_EPI1130107_2017-08-15[&mut128="T128",mut131_135="T131/T135",mut160="T160",mut186_190="G186/D190"]
	A_Laos_3311_2017_C1_EPI1166001_2017-09-08[&mut128="T128",mut131_135="T131/K135",mut160="T160",mut186_190="G186/D190"]
	A_Laos_3819_2017_C1_EPI1248931_2017-10-02[&mut128="T128",mut131_135="T131/K135",mut160="T160",mut186_190="G186/D190"]
	A_Laos_3913_2017_C2_EPI1248979_2017-10-09[&mut128="T128",mut131_135="T131/K135",mut160="T160",mut186_190="G186/D190"]
	A_Laos_532_2020_C1_EPI1838169_2020-02-12[&mut128="A128",mut131_135="T131/K135",mut160="T160",mut186_190="G186/D190"]
	A_Laos_941_2021_S1_EPI1921760_2021-03-17[&mut128="T128",mut131_135="K131/T135",mut160="T160",mut186_190="S186/D190"]
	A_Laos_F0310_2020_MDCK_1__hCK1_EPI1812461_2020-01-27[&mut128="A128",mut131_135="T131/K135",mut160="T160",mut186_190="G186/D190"]
	A_Laos_F1384_2021_hCK_0__2_EPI1916559_2021-04-08[&mut128="T128",mut131_135="K131/T135",mut160="T160",mut186_190="S186/D190"]
	A_Laos_F2889_2017_MDCK_2_EPI1187938_2017-08-15[&mut128="T128",mut131_135="T131/K135",mut160="K160",mut186_190="G186/D190"]
	A_Laos_F3369_2019_MDCK_1_EPI1691775_2019-11-11[&mut128="V128",mut131_135="T131/K135",mut160="T160",mut186_190="G186/D190"]
	A_Laos_F3781_2017_MDCK_1__1_EPI1150129_2017-09-30[&mut128="T128",mut131_135="T131/K135",mut160="T160",mut186_190="G186/D190"]
	A_Laos_F3895_2017_MDCK_1__SIAT2_EPI1260443_2017-10-09[&mut128="T128",mut131_135="T131/K135",mut160="T160",mut186_190="S186/D190"]
	A_Latvia_01-091445_2023_P2_SIAT1_EPI2542016_2023-01-30[&mut128="T128",mut131_135="K131/T135",mut160="I160",mut186_190="N186/N190"]
	A_Latvia_01-091529_2023_P2_SIAT1_EPI2603024_2023-01-30[&mut128="T128",mut131_135="K131/A135",mut160="I160",mut186_190="D186/N190"]
	A_Latvia_04-58975_2022_P2_SIAT1_EPI2087780_2022-04-18[&mut128="T128",mut131_135="K131/T135",mut160="I160",mut186_190="D186/N190"]
	A_Latvia_12-045953_2021_P2_SIAT1_EPI2023710_2021-12-14[&mut128="T128",mut131_135="K131/T135",mut160="I160",mut186_190="D186/N190"]
	A_Latvia_12-097744_2021_P2_SIAT1_EPI2023696_2021-12-28[&mut128="T128",mut131_135="K131/T135",mut160="I160",mut186_190="D186/N190"]
	A_Lebanon_139_2018_Original_EPI1253574_2018-01-17[&mut128="T128",mut131_135="K131/T135",mut160="K160",mut186_190="G186/D190"]
	A_Lebanon_207_2019_Original_EPI1410302_2019-02-02[&mut128="T128",mut131_135="K131/T135",mut160="T160",mut186_190="G186/D190"]
	A_Lebanon_231_2019_Original_EPI1410294_2019-01-30[&mut128="A128",mut131_135="T131/K135",mut160="T160",mut186_190="G186/D190"]
	A_Lebanon_25_2023_OR_IR_EPI2599477_2023-01-03[&mut128="T128",mut131_135="K131/T135",mut160="I160",mut186_190="D186/N190"]
	A_Lebanon_596_2018_Original_EPI1348776_2018-10-18[&mut128="A128",mut131_135="T131/K135",mut160="T160",mut186_190="G186/D190"]
	A_Lebanon_59_2018_SIAT2_EPI1230849_2018-01-10[&mut128="T128",mut131_135="K131/T135",mut160="T160",mut186_190="G186/D190"]
	A_Lebanon_8472_2021_cs_EPI1976022_2021-12-29[&mut128="T128",mut131_135="K131/T135",mut160="I160",mut186_190="D186/N190"]
	A_Liaoning-Huanggu_11072_2019_C2_S1_EPI1648472_2019-11-18[&mut128="A128",mut131_135="T131/K135",mut160="A160",mut186_190="G186/D190"]
	A_Liaoning-Huanggu_11136_2019_C2_C1_EPI1648322_2019-11-27[&mut128="T128",mut131_135="T131/K135",mut160="T160",mut186_190="G186/D190"]
	A_Liaoning-Xinlongtai_1103_2018_C3_S1_EPI1340897_2018-02-06[&mut128="T128",mut131_135="T131/K135",mut160="K160",mut186_190="G186/D190"]
	A_Liaoning-Xinlongtai_1374_2017_C2_S1_EPI1136335_2017-09-04[&mut128="T128",mut131_135="T131/N135",mut160="K160",mut186_190="G186/D190"]
	A_Liaoning-Yinzhou_1399_2017_C3_S1_EPI1136296_2017-10-06[&mut128="T128",mut131_135="K131/T135",mut160="T160",mut186_190="G186/D190"]
	A_Linares_48741_2022__EPI2167842_2022-04-06[&mut128="T128",mut131_135="K131/T135",mut160="I160",mut186_190="D186/N190"]
	A_Linkoping_19_2019_Original_EPI1659737_2019-12-17[&mut128="T128",mut131_135="K131/T135",mut160="T160",mut186_190="G186/D190"]
	A_Linkoping_3_2017_Direct_EPI988053_2017-02-17[&mut128="T128",mut131_135="T131/T135",mut160="T160",mut186_190="G186/D190"]
	A_Linkoping_3_2017_MDCK1_SIAT1_EPI1040726_2017-02-17[&mut128="T128",mut131_135="T131/T135",mut160="K160",mut186_190="G186/D190"]
	A_Linkoping_5_2022_Original_EPI2045707_2022-04-19[&mut128="T128",mut131_135="K131/T135",mut160="I160",mut186_190="D186/N190"]
	A_Linkoping_64_2018_Direct_EPI1337302_2018-12-09[&mut128="A128",mut131_135="T131/K135",mut160="T160",mut186_190="G186/D190"]
	A_Lipetsk_CRIE-195_2017_original_EPI961993_2017-01-13[&mut128="T128",mut131_135="T131/T135",mut160="T160",mut186_190="G186/D190"]
	A_Lisboa_114_2022__EPI2021534_2022-03-04[&mut128="T128",mut131_135="K131/T135",mut160="I160",mut186_190="D186/N190"]
	A_Lisboa_12_2017_SIAT1_SIAT1_EPI1050831_2017-01-05[&mut128="T128",mut131_135="T131/T135",mut160="T160",mut186_190="G186/D190"]
	A_Lisboa_13_2017_SIAT1_SIAT1_EPI1050833_2017-01-05[&mut128="T128",mut131_135="T131/T135",mut160="T160",mut186_190="G186/D190"]
	A_Lisboa_163_2022_Original_EPI2058417_2022-03-27[&mut128="T128",mut131_135="K131/T135",mut160="I160",mut186_190="D186/N190"]
	A_Lisboa_175_2022_Original_EPI2058507_2022-03-07[&mut128="T128",mut131_135="K131/T135",mut160="I160",mut186_190="D186/N190"]
	A_Lisboa_210_2022_Original_EPI2058686_2022-03-18[&mut128="T128",mut131_135="K131/T135",mut160="M160",mut186_190="D186/N190"]
	A_Lisboa_229_2022_Original_EPI2058834_2022-03-22[&mut128="T128",mut131_135="K131/T135",mut160="I160",mut186_190="D186/N190"]
	A_Lisboa_248_2022_Original_EPI2058954_2022-03-25[&mut128="T128",mut131_135="K131/T135",mut160="I160",mut186_190="D186/N190"]
	A_Lisboa_25_2021_Original_EPI1973506_2021-12-21[&mut128="T128",mut131_135="K131/T135",mut160="I160",mut186_190="D186/N190"]
	A_Lisboa_310_2022_Original_EPI2115881_2022-03-27[&mut128="T128",mut131_135="K131/T135",mut160="I160",mut186_190="D186/N190"]
	A_Lisboa_311_2022_Original_EPI2115889_2022-03-26[&mut128="T128",mut131_135="K131/T135",mut160="I160",mut186_190="D186/N190"]
	A_Lisboa_343_2022_Original_EPI2116145_2022-04-01[&mut128="T128",mut131_135="K131/T135",mut160="I160",mut186_190="D186/N190"]
	A_Lisboa_36_2021_Original_EPI2000852_2021-12-23[&mut128="T128",mut131_135="K131/T135",mut160="I160",mut186_190="D186/N190"]
	A_Lisboa_37_2019_cs_EPI1655595_2019-11-23[&mut128="T128",mut131_135="K131/T135",mut160="T160",mut186_190="G186/D190"]
	A_Lisboa_413_2022_Original_EPI2116696_2022-04-26[&mut128="T128",mut131_135="K131/T135",mut160="I160",mut186_190="D186/N190"]
	A_Lisboa_426_2022_Original_EPI2119473_2022-04-30[&mut128="T128",mut131_135="K131/T135",mut160="I160",mut186_190="D186/N190"]
	A_Lisboa_430_2022_Original_EPI2119505_2022-04-29[&mut128="T128",mut131_135="K131/T135",mut160="I160",mut186_190="D186/N190"]
	A_Lisboa_444_2022_Original_EPI2119617_2022-04-12[&mut128="T128",mut131_135="K131/T135",mut160="I160",mut186_190="D186/N190"]
	A_Lisboa_448_2022_Original_EPI2119649_2022-04-19[&mut128="T128",mut131_135="K131/T135",mut160="I160",mut186_190="D186/N190"]
	A_Lisboa_452_2022_Original_EPI2119721_2022-05-09[&mut128="T128",mut131_135="K131/T135",mut160="I160",mut186_190="D186/N190"]
	A_Lisboa_49_2022_Original_EPI2001196_2022-02-15[&mut128="T128",mut131_135="K131/T135",mut160="I160",mut186_190="D186/N190"]
	A_Lisboa_551_2022_Original_EPI2247089_2022-10-21[&mut128="T128",mut131_135="K131/T135",mut160="I160",mut186_190="D186/N190"]
	A_Lisboa_555_2022_Original_EPI2247093_2022-10-26[&mut128="T128",mut131_135="K131/T135",mut160="V160",mut186_190="D186/N190"]
	A_Lisboa_557_2022_Original_EPI2247097_2022-10-20[&mut128="T128",mut131_135="K131/T135",mut160="I160",mut186_190="D186/N190"]
	A_Lisboa_595_2022_Original_EPI2247043_2022-10-24[&mut128="T128",mut131_135="K131/T135",mut160="I160",mut186_190="D186/N190"]
	A_Lisboa_59_2022_Original_EPI2002837_2022-03-04[&mut128="T128",mut131_135="K131/T135",mut160="I160",mut186_190="D186/N190"]
	A_Lisboa_60_2022_Original_EPI2002845_2022-03-04[&mut128="T128",mut131_135="K131/T135",mut160="I160",mut186_190="D186/N190"]
	A_Lisboa_622_2022_Original_EPI2247061_2022-10-31[&mut128="T128",mut131_135="K131/T135",mut160="I160",mut186_190="D186/N190"]
	A_Lisboa_74_2022__EPI2021232_2022-02-14[&mut128="T128",mut131_135="K131/T135",mut160="I160",mut186_190="D186/N190"]
	A_Lisboa_niEVA280_17-18_2018__EPI1267491_2018-03-01[&mut128="T128",mut131_135="K131/T135",mut160="T160",mut186_190="G186/D190"]
	A_Lisboa_niRL015_17-18_2017__EPI1267316_2017-12-18[&mut128="T128",mut131_135="K131/T135",mut160="T160",mut186_190="G186/D190"]
	A_Lisboa_niRL076_17-18_2018__EPI1267558_2018-03-02[&mut128="T128",mut131_135="K131/T135",mut160="T160",mut186_190="G186/D190"]
	A_Lisboa_niSU517_17-18_2018_SIAT1_SIAT1_EPI1260080_2018-03-05[&mut128="T128",mut131_135="K131/T135",mut160="T160",mut186_190="A186/D190"]
	A_Lisboa_niSU518_17-18_2018_SIAT1_SIAT1_EPI1260082_2018-03-06[&mut128="T128",mut131_135="K131/T135",mut160="T160",mut186_190="G186/D190"]
	A_Lithuania_31392_2022_cs_EPI2061702_2022-04-07[&mut128="T128",mut131_135="K131/T135",mut160="I160",mut186_190="D186/N190"]
	A_Lithuania_32291_2022_cs_EPI2061701_2022-04-11[&mut128="T128",mut131_135="K131/T135",mut160="I160",mut186_190="D186/T190"]
	A_Lithuania_6735_2017_MDCK2_SIAT1_EPI1043072_2017-01-01[&mut128="T128",mut131_135="T131/T135",mut160="T160",mut186_190="G186/D190"]
	A_Lithuania_7703_2017_MDCK2_SIAT1_EPI1043046_2017-02-27[&mut128="T128",mut131_135="T131/T135",mut160="K160",mut186_190="G186/D190"]
	A_Lithuania_7906_2017_MDCK2_SIAT1_EPI1043048_2017-03-06[&mut128="T128",mut131_135="K131/T135",mut160="T160",mut186_190="G186/D190"]
	A_Lithuania_MB34980_2018_SIAT2_SIAT1_EPI1371481_2018-12-02[&mut128="T128",mut131_135="T131/T135",mut160="T160",mut186_190="G186/D190"]
	A_London_17U056092-53_S5_L001_2017__EPI1046466_2017-01-02[&mut128="T128",mut131_135="T131/T135",mut160="T160",mut186_190="G186/D190"]
	A_Lopburi_1086_19_clinical_specimen_EPI1590500_2019-03-18[&mut128="T128",mut131_135="K131/T135",mut160="T160",mut186_190="G186/D190"]
	A_Lopburi_346_2017_X1__SIAT1_EPI1179578_2017-09-05[&mut128="T128",mut131_135="T131/K135",mut160="T160",mut186_190="G186/D190"]
	A_Lorraine_1049_2019_PI_EPI1374841_2019-02-11[&mut128="T128",mut131_135="K131/T135",mut160="T160",mut186_190="G186/D190"]
	A_Lorraine_1062_2017_PI_EPI957796_2017-02-21[&mut128="N128",mut131_135="T131/K135",mut160="T160",mut186_190="G186/D190"]
	A_Lorraine_2365_2018_PI_EPI1321551_2018-10-22[&mut128="A128",mut131_135="T131/K135",mut160="T160",mut186_190="G186/D190"]
	A_Lorraine_27134_2022_original_EPI2042989_2022-04-04[&mut128="T128",mut131_135="K131/T135",mut160="I160",mut186_190="D186/N190"]
	A_Lota_52321_2018_Original_EPI1273956_2018-06-22[&mut128="T128",mut131_135="K131/T135",mut160="T160",mut186_190="G186/D190"]
	A_Louisiana_01_2018_Original_EPI1182790_2018-01-03[&mut128="T128",mut131_135="K131/T135",mut160="T160",mut186_190="G186/D190"]
	A_Louisiana_03_2022_Original_EPI2040159_2022-03-23[&mut128="T128",mut131_135="K131/K135",mut160="I160",mut186_190="D186/N190"]
	A_Louisiana_04_2021_Original_EPI1955834_2021-12-04[&mut128="T128",mut131_135="K131/T135",mut160="I160",mut186_190="D186/N190"]
	A_Louisiana_12498_2021_Original_EPI1950687_2021-12-02[&mut128="T128",mut131_135="K131/T135",mut160="I160",mut186_190="D186/N190"]
	A_Louisiana_15_2017_S1_EPI979372_2017-03-16[&mut128="T128",mut131_135="T131/T135",mut160="T160",mut186_190="G186/D190"]
	A_Louisiana_17_2017_Original_EPI973185_2017-03-05[&mut128="A128",mut131_135="T131/T135",mut160="K160",mut186_190="G186/D190"]
	A_Louisiana_27_2019_Original_EPI1428364_2019-03-25[&mut128="A128",mut131_135="T131/T135",mut160="K160",mut186_190="G186/D190"]
	A_Louisiana_49_2019_Original_EPI1636309_2019-11-06[&mut128="T128",mut131_135="K131/T135",mut160="T160",mut186_190="G186/D190"]
	A_Louisiana_52_2017_Original_EPI1085653_2017-07-25[&mut128="T128",mut131_135="K131/T135",mut160="T160",mut186_190="G186/D190"]
	A_Louisiana_54_2017_S2_EPI1093528_2017-10-09[&mut128="T128",mut131_135="T131/N135",mut160="T160",mut186_190="G186/D190"]
	A_Luxembourg_17001967_2017__EPI926133_2017-01-10[&mut128="T128",mut131_135="T131/T135",mut160="T160",mut186_190="G186/D190"]
	A_Luxembourg_17003201_2017__EPI926194_2017-01-18[&mut128="T128",mut131_135="T131/T135",mut160="T160",mut186_190="G186/D190"]
	A_Luxembourg_17007719_2017__EPI995328_2017-02-13[&mut128="T128",mut131_135="T131/T135",mut160="T160",mut186_190="G186/D190"]
	A_Luxembourg_18062115_2018__EPI1389963_2018-12-04[&mut128="A128",mut131_135="T131/T135",mut160="K160",mut186_190="G186/D190"]
	A_Luxembourg_19007251_2019__EPI1384589_2019-02-04[&mut128="A128",mut131_135="T131/K135",mut160="T160",mut186_190="G186/D190"]
	A_Luxembourg_19008019_2019__EPI1384579_2019-02-12[&mut128="T128",mut131_135="K131/T135",mut160="T160",mut186_190="G186/D190"]
	A_Luxembourg_19008039_2019__EPI1384584_2019-02-11[&mut128="D128",mut131_135="T131/T135",mut160="K160",mut186_190="G186/D190"]
	A_Luxembourg_19008306_2019__EPI1390118_2019-02-13[&mut128="A128",mut131_135="T131/K135",mut160="T160",mut186_190="G186/D190"]
	A_Luxembourg_19008558_2019__EPI1493932_2019-02-14[&mut128="A128",mut131_135="T131/T135",mut160="T160",mut186_190="G186/D190"]
	A_Luxembourg_204_2017_MDCK1_SIAT1_EPI943256_2017-01-03[&mut128="T128",mut131_135="T131/T135",mut160="T160",mut186_190="G186/D190"]
	A_Lyon_0169_2020_Original_EPI1696297_2020-01-13[&mut128="T128",mut131_135="K131/T135",mut160="T160",mut186_190="G186/D190"]
	A_Lyon_0301R0199_2017_Original_EPI1321955_2017-01-03[&mut128="T128",mut131_135="T131/T135",mut160="T160",mut186_190="G186/D190"]
	A_Lyon_1239_2017_Original_EPI1321966_2017-03-04[&mut128="T128",mut131_135="T131/T135",mut160="T160",mut186_190="G186/D190"]
	A_Lyon_162_2020_MDCK2_SIAT1_EPI1763688_2020-01-16[&mut128="T128",mut131_135="K131/T135",mut160="A160",mut186_190="G186/D190"]
	A_Lyon_2126_2017_MDCK2_MDCK1_EPI1183788_2017-11-14[&mut128="T128",mut131_135="K131/T135",mut160="T160",mut186_190="G186/D190"]
	A_Lyon_510_2017_Original_EPI1322041_2017-01-23[&mut128="T128",mut131_135="T131/T135",mut160="T160",mut186_190="G186/D190"]
	A_Lyon_CHU_1947587_2018_Original_EPI1384924_2018-11-08[&mut128="T128",mut131_135="K131/T135",mut160="T160",mut186_190="G186/D190"]
	'A_Lyon_CHU_R17.50.96_2017_MDCK2_MDCK1_EPI1188400_2017-10-06'[&mut128="T128",mut131_135="T131/K135",mut160="T160",mut186_190="G186/D190"]
	A_MIE_18_2017_MDCK_1__SIAT1_EPI1037950_2017-05-30[&mut128="T128",mut131_135="T131/K135",mut160="T160",mut186_190="G186/D190"]
	A_MIE_21_2018_MDCK_2__SIAT1_EPI1315151_2018-05-21[&mut128="T128",mut131_135="K131/T135",mut160="T160",mut186_190="G186/D190"]
	A_MIE_23_2019_MDCK_1_EPI1596906_2019-09-03[&mut128="A128",mut131_135="N131/K135",mut160="T160",mut186_190="G186/D190"]
	A_MIE_2_2017_MDCK_1__SIAT1_EPI972324_2017-01-20[&mut128="T128",mut131_135="K131/T135",mut160="T160",mut186_190="G186/D190"]
	A_MIE_9_2017_MDCK_1__SIAT1_EPI990888_2017-01-27[&mut128="T128",mut131_135="K131/T135",mut160="T160",mut186_190="G186/D190"]
	A_MIYAGI_11_2019_AX-4_1__SIAT1_EPI1389931_2019-01-23[&mut128="T128",mut131_135="K131/T135",mut160="T160",mut186_190="G186/D190"]
	A_MIYAGI_2_2021_Original_EPI1882472_2021-03-02[&mut128="T128",mut131_135="K131/T135",mut160="T160",mut186_190="S186/D190"]
	A_MIYAZAKI_89_2017_MDCK_2__SIAT1_EPI1057808_2017-05-02[&mut128="T128",mut131_135="T131/T135",mut160="T160",mut186_190="G186/D190"]
	A_MUWRP-Uganda_705_2017__EPI1566497_2017-06-08[&mut128="T128",mut131_135="T131/T135",mut160="T160",mut186_190="G186/D190"]
	A_Macao_600141_2019_C2_S1_S1_EPI1503796_2019-01-08[&mut128="T128",mut131_135="K131/T135",mut160="T160",mut186_190="G186/D190"]
	A_Macao_600803_2020_C2_S1_EPI1753067_2020-01-21[&mut128="A128",mut131_135="T131/K135",mut160="T160",mut186_190="D186/N190"]
	A_Macau_600004_2019_MDCK-2_EPI1360004_2019-01-02[&mut128="T128",mut131_135="K131/T135",mut160="T160",mut186_190="G186/D190"]
	A_Macedonia_133_2023_cs_EPI2465900_2023-01-09[&mut128="T128",mut131_135="K131/T135",mut160="I160",mut186_190="D186/N190"]
	A_Macedonia_32_2017_Original_EPI976658_2017-01-10[&mut128="T128",mut131_135="T131/T135",mut160="T160",mut186_190="G186/D190"]
	A_Macedonia_466_2020_cs_EPI1749408_2020-02-10[&mut128="A128",mut131_135="T131/T135",mut160="K160",mut186_190="G186/D190"]
	A_Macedonia_737_2019_MDCK1_EPI1543155_2019-01-29[&mut128="A128",mut131_135="T131/K135",mut160="T160",mut186_190="G186/D190"]
	A_Madagascar_4126_2021_Original_EPI2036825_2021-12-13[&mut128="A128",mut131_135="T131/K135",mut160="T160",mut186_190="G186/D190"]
	A_Madrid_1436_2022_Clinical_Specimen_EPI2022522_2022-03-22[&mut128="I128",mut131_135="K131/T135",mut160="I160",mut186_190="D186/N190"]
	A_Madrid_1464_2017_Clinical_Specimen_EPI991294_2017-01-24[&mut128="T128",mut131_135="T131/T135",mut160="T160",mut186_190="G186/D190"]
	A_Madrid_1467_2017_Clinical_Specimen_EPI991297_2017-01-24[&mut128="T128",mut131_135="T131/T135",mut160="T160",mut186_190="G186/D190"]
	A_Madrid_1469_2017_Clinical_Specimen_EPI991299_2017-01-24[&mut128="T128",mut131_135="T131/T135",mut160="T160",mut186_190="G186/D190"]
	A_Madrid_1471_2017_Clinical_Specimen_EPI991301_2017-01-20[&mut128="T128",mut131_135="T131/T135",mut160="T160",mut186_190="G186/D190"]
	A_Madrid_1475_2017_Clinical_Specimen_EPI995501_2017-01-24[&mut128="T128",mut131_135="T131/T135",mut160="T160",mut186_190="G186/D190"]
	A_Madrid_1746_2018_Clinical_Specimen_EPI1211143_2018-02-15[&mut128="T128",mut131_135="K131/T135",mut160="T160",mut186_190="G186/D190"]
	A_Madrid_2172_2018_SIAT1_EPI1259074_2018-03-12[&mut128="A128",mut131_135="N131/K135",mut160="T160",mut186_190="G186/D190"]
	A_Madrid_4152_2022_Clinical_Specimen_EPI2240172_2022-10-31[&mut128="T128",mut131_135="K131/T135",mut160="M160",mut186_190="D186/N190"]
	A_Mahajanga_13264_2021_cs_EPI1970524_2021-12-10[&mut128="T128",mut131_135="K131/T135",mut160="I160",mut186_190="D186/N190"]
	A_Maine_03_2017_Original_EPI911496_2017-01-20[&mut128="T128",mut131_135="K131/T135",mut160="T160",mut186_190="G186/D190"]
	A_Maine_04_2017_Original_EPI911488_2017-01-22[&mut128="T128",mut131_135="T131/T135",mut160="T160",mut186_190="G186/D190"]
	A_Maine_05_2017_Original_EPI911512_2017-01-22[&mut128="T128",mut131_135="T131/T135",mut160="T160",mut186_190="G186/D190"]
	A_Maine_09_2017_Original_EPI925449_2017-02-05[&mut128="T128",mut131_135="K131/T135",mut160="T160",mut186_190="G186/D190"]
	A_Maine_27_2022_Original_EPI2279174_2022-11-21[&mut128="T128",mut131_135="K131/T135",mut160="I160",mut186_190="D186/N190"]
	A_Maine_28_2022_S1_EPI2276583_2022-11-22[&mut128="T128",mut131_135="K131/T135",mut160="I160",mut186_190="D186/N190"]
	A_Maine_36_2018_S2_EPI1349949_2018-12-04[&mut128="A128",mut131_135="T131/K135",mut160="T160",mut186_190="G186/D190"]
	A_Makhachkala_RII-2583S_2019_Original_EPI1414181_2019-02-14[&mut128="A128",mut131_135="T131/K135",mut160="T160",mut186_190="G186/D190"]
	A_Malatya_A23_2018_SIAT1_EPI1370157_2018-12-26[&mut128="V128",mut131_135="T131/K135",mut160="T160",mut186_190="G186/D190"]
	A_Malaysia_05111650_2017__EPI1655768_2017-05-11[&mut128="A128",mut131_135="T131/T135",mut160="T160",mut186_190="G186/D190"]
	A_Malaysia_RP0115_2018_X__SIAT1_EPI1550172_2018-12-31[&mut128="A128",mut131_135="T131/K135",mut160="T160",mut186_190="G186/D190"]
	A_Malaysia_RP0118_2019_X__SIAT1_EPI1542257_2019-01-01[&mut128="A128",mut131_135="T131/K135",mut160="T160",mut186_190="G186/D190"]
	A_Malaysia_RP0612_2022_x__SIAT1_EPI2128780_2022-01-11[&mut128="T128",mut131_135="K131/T135",mut160="I160",mut186_190="D186/N190"]
	A_Malaysia_RP0616_2022_x__SIAT1_EPI2119037_2022-01-11[&mut128="T128",mut131_135="K131/T135",mut160="I160",mut186_190="D186/N190"]
	A_Malaysia_RP0628_2022_x__SIAT1_EPI2128765_2022-01-12[&mut128="T128",mut131_135="K131/T135",mut160="I160",mut186_190="D186/N190"]
	A_Malaysia_RP0678_2022_x__SIAT1_EPI2119013_2022-01-26[&mut128="T128",mut131_135="K131/T135",mut160="I160",mut186_190="D186/N190"]
	A_Malaysia_RP0681_2022_x__SIAT1_EPI2119021_2022-01-26[&mut128="T128",mut131_135="K131/T135",mut160="I160",mut186_190="D186/N190"]
	A_Malaysia_RP0683_2022_x__SIAT1_EPI2128567_2022-01-26[&mut128="T128",mut131_135="K131/T135",mut160="I160",mut186_190="D186/N190"]
	A_Malaysia_RP0687_2022_x__SIAT1_EPI2128552_2022-01-26[&mut128="T128",mut131_135="K131/T135",mut160="I160",mut186_190="D186/N190"]
	A_Malaysia_RP0701_2019_X__SIAT1_EPI1797926_2019-12-05[&mut128="A128",mut131_135="T131/K135",mut160="T160",mut186_190="G186/D190"]
	A_Malaysia_RP_0710_2019_X__SIAT1_EPI1795458_2019-12-20[&mut128="A128",mut131_135="T131/K135",mut160="T160",mut186_190="G186/D190"]
	A_Maldives_1455_2017_Original_EPI1174631_2017-12-11[&mut128="T128",mut131_135="T131/N135",mut160="T160",mut186_190="G186/D190"]
	A_Maldives_878_2022_Original_EPI2194926_2022-09-09[&mut128="T128",mut131_135="K131/T135",mut160="I160",mut186_190="D186/N190"]
	A_Mali_0046_2020_S1_EPI1839929_2020-03-05[&mut128="A128",mut131_135="T131/K135",mut160="T160",mut186_190="D186/N190"]
	A_Mali_048_2019_Original_EPI1602110_2019-03-04[&mut128="A128",mut131_135="T131/K135",mut160="T160",mut186_190="G186/D190"]
	A_Mali_066_2019_Original_EPI1602150_2019-03-14[&mut128="A128",mut131_135="T131/K135",mut160="T160",mut186_190="G186/D190"]
	A_Mali_166_2019_Original_EPI1758169_2019-10-29[&mut128="A128",mut131_135="T131/K135",mut160="T160",mut186_190="D186/N190"]
	A_Mali_18_2019_Original_EPI1479201_2019-02-03[&mut128="A128",mut131_135="T131/K135",mut160="T160",mut186_190="G186/D190"]
	A_Mali_20018_2020_S1_EPI1839762_2020-03-02[&mut128="P128",mut131_135="T131/K135",mut160="T160",mut186_190="D186/N190"]
	A_Mali_20057_2020_Original_EPI1839655_2020-03-09[&mut128="A128",mut131_135="T131/K135",mut160="T160",mut186_190="D186/N190"]
	A_Mali_225_2018_S2_EPI1439768_2018-11-12[&mut128="T128",mut131_135="K131/T135",mut160="T160",mut186_190="S186/D190"]
	A_Mali_359_2019_Original_EPI1704880_2019-11-07[&mut128="A128",mut131_135="T131/K135",mut160="T160",mut186_190="G186/D190"]
	A_Manitoba_RV00067_2023_S3_EPI2367846_2023-01-08[&mut128="T128",mut131_135="K131/T135",mut160="I160",mut186_190="D186/N190"]
	A_Manitoba_RV00100_2023_P2_EPI2343326_2023-01-11[&mut128="T128",mut131_135="K131/T135",mut160="I160",mut186_190="D186/N190"]
	A_Manitoba_RV00102_2023_P2_EPI2343328_2023-01-18[&mut128="T128",mut131_135="K131/T135",mut160="I160",mut186_190="D186/N190"]
	A_Manitoba_RV0012_2018_P1_EPI1140899_2017-12-20[&mut128="T128",mut131_135="K131/T135",mut160="K160",mut186_190="G186/D190"]
	A_Manitoba_RV00171_2023_P3_EPI2448470_2023-02-02[&mut128="T128",mut131_135="K131/T135",mut160="I160",mut186_190="D186/N190"]
	A_Manitoba_RV00206_2023_P3_EPI2459165_2023-02-09[&mut128="T128",mut131_135="K131/T135",mut160="I160",mut186_190="D186/N190"]
	A_Manitoba_RV00792_2022_P1_EPI2259724_2022-11-20[&mut128="T128",mut131_135="K131/T135",mut160="I160",mut186_190="D186/N190"]
	A_Manitoba_RV00849_2022_P1_EPI2259781_2022-11-21[&mut128="T128",mut131_135="K131/T135",mut160="I160",mut186_190="D186/N190"]
	A_Manitoba_RV00851_2022_P1_EPI2259783_2022-11-26[&mut128="T128",mut131_135="K131/T135",mut160="I160",mut186_190="D186/N190"]
	A_Manitoba_RV0191_2018_P1_EPI1145285_2017-12-27[&mut128="T128",mut131_135="T131/K135",mut160="T160",mut186_190="G186/D190"]
	A_Manitoba_RV0193_2018_P1_EPI1151866_2018-01-02[&mut128="T128",mut131_135="K131/T135",mut160="T160",mut186_190="G186/D190"]
	A_Manitoba_RV0199_2018_P1_EPI1145293_2017-12-26[&mut128="T128",mut131_135="K131/T135",mut160="T160",mut186_190="G186/D190"]
	A_Manitoba_RV0451_2018_P1_EPI1168358_2018-01-05[&mut128="T128",mut131_135="K131/T135",mut160="T160",mut186_190="G186/D190"]
	A_Manitoba_RV0659_2018_X2_EPI1183039_2018-01-17[&mut128="T128",mut131_135="K131/T135",mut160="A160",mut186_190="G186/D190"]
	A_Manitoba_RV0931_2017_P1_EPI1004396_2017-02-16[&mut128="T128",mut131_135="T131/T135",mut160="K160",mut186_190="G186/D190"]
	A_Manitoba_RV0934_2017_P1_EPI1004398_2017-02-22[&mut128="T128",mut131_135="T131/T135",mut160="K160",mut186_190="G186/D190"]
	A_Manitoba_RV1062_2017_P1_EPI1004403_2017-02-25[&mut128="T128",mut131_135="T131/T135",mut160="K160",mut186_190="G186/D190"]
	A_Manitoba_RV1404_2019_P1_EPI1415438_2019-03-12[&mut128="T128",mut131_135="K131/T135",mut160="T160",mut186_190="G186/D190"]
	A_Manitoba_RV1425_2017_P1_EPI1004420_2017-03-22[&mut128="T128",mut131_135="T131/T135",mut160="T160",mut186_190="G186/D190"]
	A_Manitoba_RV1546_2017_P1_EPI1004426_2017-03-31[&mut128="T128",mut131_135="T131/T135",mut160="T160",mut186_190="G186/D190"]
	A_Manitoba_RV1547_2017_P1_EPI1004427_2017-03-29[&mut128="T128",mut131_135="T131/K135",mut160="T160",mut186_190="G186/D190"]
	A_Manitoba_RV1640_2020_P1_EPI1736843_2020-01-08[&mut128="T128",mut131_135="K131/T135",mut160="T160",mut186_190="G186/D190"]
	A_Manitoba_RV1817_2018_P1_EPI1200732_2018-01-10[&mut128="T128",mut131_135="K131/T135",mut160="T160",mut186_190="G186/D190"]
	A_Manitoba_RV1875_2019_P1_EPI1484525_2019-04-16[&mut128="A128",mut131_135="T131/T135",mut160="K160",mut186_190="G186/D190"]
	A_Manitoba_RV2018_2020_P1_EPI1736873_2020-02-15[&mut128="A128",mut131_135="T131/K135",mut160="K160",mut186_190="G186/D190"]
	A_Manitoba_RV2100_2018_P1_EPI1201364_2018-02-27[&mut128="T128",mut131_135="K131/T135",mut160="I160",mut186_190="S186/D190"]
	A_Manitoba_RV2181_2020_P1_EPI1736892_2020-02-03[&mut128="T128",mut131_135="K131/T135",mut160="T160",mut186_190="G186/D190"]
	A_Manitoba_RV2646_2020_P1_EPI1736902_2020-02-27[&mut128="A128",mut131_135="T131/K135",mut160="T160",mut186_190="G186/D190"]
	A_Manitoba_RV2668_2017_P2_EPI1140210_2017-11-15[&mut128="T128",mut131_135="T131/K135",mut160="T160",mut186_190="G186/D190"]
	A_Manitoba_RV2669_2017_P2_EPI1140212_2017-12-04[&mut128="T128",mut131_135="K131/T135",mut160="T160",mut186_190="G186/D190"]
	A_Manitoba_RV3099_2018_P1_EPI1227036_2018-03-30[&mut128="T128",mut131_135="K131/T135",mut160="T160",mut186_190="G186/D190"]
	A_Maranhao_158276-IEC_2019__EPI1690234_2019-07-04[&mut128="T128",mut131_135="K131/T135",mut160="T160",mut186_190="G186/D190"]
	A_Mari_El_70-01V_2021_original_EPI1933903_2021-10-25[&mut128="T128",mut131_135="K131/T135",mut160="I160",mut186_190="D186/N190"]
	A_Maryland_02_2023_Original_EPI2444634_2023-01-01[&mut128="T128",mut131_135="K131/A135",mut160="I160",mut186_190="D186/N190"]
	A_Maryland_03_2018_Original_EPI1166580_2018-01-11[&mut128="T128",mut131_135="K131/T135",mut160="T160",mut186_190="G186/D190"]
	A_Maryland_04_2021_S1_EPI1926553_2021-10-12[&mut128="T128",mut131_135="K131/T135",mut160="I160",mut186_190="D186/N190"]
	A_Maryland_04_2023_Original_EPI2444742_2023-01-05[&mut128="T128",mut131_135="K131/T135",mut160="I160",mut186_190="D186/N190"]
	A_Maryland_11_2020_Original_EPI1717097_2020-01-13[&mut128="A128",mut131_135="T131/K135",mut160="T160",mut186_190="D186/N190"]
	A_Maryland_12129_2020_Original_EPI1756928_2020-01-05[&mut128="T128",mut131_135="K131/T135",mut160="T160",mut186_190="G186/D190"]
	A_Maryland_14_2017_Original_EPI970306_2017-02-16[&mut128="T128",mut131_135="T131/T135",mut160="T160",mut186_190="G186/D190"]
	A_Maryland_16_2022_Original_EPI2276653_2022-11-26[&mut128="T128",mut131_135="K131/T135",mut160="I160",mut186_190="D186/N190"]
	A_Maryland_19_2020_S1_EPI1725795_2020-03-09[&mut128="A128",mut131_135="T131/K135",mut160="T160",mut186_190="G186/D190"]
	A_Maryland_24_2023_S1_EPI2535128_2023-02-21[&mut128="T128",mut131_135="K131/T135",mut160="I160",mut186_190="D186/N190"]
	A_Maryland_29_2023_Original_EPI2499130_2023-03-04[&mut128="T128",mut131_135="K131/T135",mut160="I160",mut186_190="D186/N190"]
	A_Maryland_30_2023_OR_IR_EPI2607201_2023-03-26[&mut128="T128",mut131_135="K131/T135",mut160="I160",mut186_190="D186/N190"]
	A_Maryland_35_2017_Original_EPI1003617_2017-04-26[&mut128="A128",mut131_135="T131/T135",mut160="K160",mut186_190="G186/D190"]
	A_Maryland_36_2018_Original_EPI1239938_2018-03-02[&mut128="T128",mut131_135="K131/T135",mut160="T160",mut186_190="G186/D190"]
	A_Maryland_5991_2017_passage_details__PMK1_EPI1075431_2017-02-14[&mut128="T128",mut131_135="K131/T135",mut160="T160",mut186_190="G186/D190"]
	A_Maryland_6116_2017_passage_details__PMK1_EPI1075200_2017-02-23[&mut128="A128",mut131_135="T131/T135",mut160="K160",mut186_190="G186/D190"]
	A_Maryland_6800_2018_PMK1_EPI1565170_2018-01-23[&mut128="T128",mut131_135="T131/K135",mut160="T160",mut186_190="G186/D190"]
	A_Maryland_6961_2018_passage__Original_EPI1539556_2018-01-25[&mut128="T128",mut131_135="K131/T135",mut160="T160",mut186_190="G186/D190"]
	A_Maryland_81_2017_Original_EPI1093766_2017-10-08[&mut128="T128",mut131_135="K131/T135",mut160="T160",mut186_190="G186/D190"]
	A_Maryland_84_2017_Original_EPI1099452_2017-10-08[&mut128="T128",mut131_135="T131/T135",mut160="T160",mut186_190="G186/D190"]
	A_Maryland_99_2017_Original_EPI1166572_2017-12-27[&mut128="T128",mut131_135="K131/T135",mut160="T160",mut186_190="G186/D190"]
	A_Maryland_IVYG43Q05O8_2023_ORI_EPI2419460_2023-01-11[&mut128="T128",mut131_135="K131/T135",mut160="I160",mut186_190="D186/N190"]
	A_Massachusetts_02_2022_S1_EPI1993268_2022-01-18[&mut128="T128",mut131_135="K131/T135",mut160="I160",mut186_190="D186/N190"]
	A_Massachusetts_03_2017_Original_EPI912872_2017-01-27[&mut128="T128",mut131_135="T131/K135",mut160="T160",mut186_190="G186/D190"]
	A_Massachusetts_04_2022_S1_EPI2006449_2022-02-11[&mut128="T128",mut131_135="K131/T135",mut160="I160",mut186_190="D186/N190"]
	A_Massachusetts_05_2023_Original_EPI2441866_2023-01-05[&mut128="T128",mut131_135="K131/T135",mut160="I160",mut186_190="D186/N190"]
	A_Massachusetts_06_2018_Original_EPI1205805_2018-02-01[&mut128="A128",mut131_135="T131/T135",mut160="K160",mut186_190="G186/D190"]
	A_Massachusetts_10_2023_Original_EPI2443674_2023-01-14[&mut128="T128",mut131_135="K131/T135",mut160="I160",mut186_190="D186/N190"]
	A_Massachusetts_13_2017_Original_EPI1003633_2017-04-17[&mut128="T128",mut131_135="T131/K135",mut160="T160",mut186_190="G186/D190"]
	A_Massachusetts_16_2017_Original_EPI1099620_2017-10-12[&mut128="T128",mut131_135="T131/K135",mut160="T160",mut186_190="G186/D190"]
[truncated: 2,236 more rows]
